# Supplementary material for: Somatic gene delivery faithfully recapitulates a molecular spectrum of high-risk sarcomas
Source: Nat Commun. 2025 Jun 16;16:5283. doi: 10.1038/s41467-025-60519-5 (PMC12170903; doi:10.1038/s41467-025-60519-5)
Supplement: Supplementary file 4 — Supplementary Data 2 [file 41467_2025_60519_MOESM4_ESM.xlsx]

## Sheet: k-means-clusters_and_genes
Group	Ensembl id	Symbol	Entrezgene id	Chr	Type	Description
1	ENSMUSG00000036872	Abcc12	244562	8	C	ATP-binding cassette, sub-family C (CFTR/MRP), member 12
1	ENSMUSG00000020681	Ace	11421	11	C	angiotensin I converting enzyme (peptidyl-dipeptidase A) 1
1	ENSMUSG00000022376	Adcy8	11514	15	C	adenylate cyclase 8
1	ENSMUSG00000069170	Adgrv1	110789	13	C	adhesion G protein-coupled receptor V1
1	ENSMUSG00000031189	Aff2	14266	X	C	AF4/FMR2 family, member 2
1	ENSMUSG00000093738	AI606473	NA	3	lncRNA	expressed sequence AI606473
1	ENSMUSG00000071847	Apcdd1	494504	18	C	adenomatosis polyposis coli down-regulated 1
1	ENSMUSG00000044217	Aqp5	11830	15	C	aquaporin 5
1	ENSMUSG00000020052	Ascl1	17172	10	C	achaete-scute family bHLH transcription factor 1
1	ENSMUSG00000045215	Asxl3	211961	18	C	ASXL transcriptional regulator 3
1	ENSMUSG00000020042	Btbd11	74007	10	C	BTB (POZ) domain containing 11
1	ENSMUSG00000000706	Btn1a1	12231	13	C	butyrophilin, subfamily 1, member A1
1	ENSMUSG00000049630	C1ql3	227580	2	C	C1q-like 3
1	ENSMUSG00000067276	Capn6	12338	X	C	calpain 6
1	ENSMUSG00000067578	Cbln4	228942	2	C	cerebellin 4 precursor protein
1	ENSMUSG00000026676	Ccdc3	74186	2	C	coiled-coil domain containing 3
1	ENSMUSG00000031673	Cdh11	12552	8	C	cadherin 11
1	ENSMUSG00000037664	Cdkn1c	12577	7	C	cyclin-dependent kinase inhibitor 1C (P57)
1	ENSMUSG00000021747	Cfap20dc	74430	14	C	CFAP20 domain containing
1	ENSMUSG00000060402	Chst8	68947	7	C	carbohydrate sulfotransferase 8
1	ENSMUSG00000032452	Clstn2	64085	9	C	calsyntenin 2
1	ENSMUSG00000022037	Clu	12759	14	C	clusterin
1	ENSMUSG00000001349	Cnn1	12797	9	C	calponin 1
1	ENSMUSG00000040690	Col16a1	107581	4	C	collagen, type XVI, alpha 1
1	ENSMUSG00000058897	Col25a1	77018	3	C	collagen, type XXV, alpha 1
1	ENSMUSG00000031273	Col4a6	94216	X	C	collagen, type IV, alpha 6
1	ENSMUSG00000027408	Cpxm1	56264	2	C	carboxypeptidase X 1 (M14 family)
1	ENSMUSG00000004885	Crabp2	12904	3	C	cellular retinoic acid binding protein II
1	ENSMUSG00000029121	Crmp1	12933	5	C	collapsin response mediator protein 1
1	ENSMUSG00000027015	Cybrd1	73649	2	C	cytochrome b reductase 1
1	ENSMUSG00000110874	D030045P18Rik	320363	10	lncRNA	RIKEN cDNA D030045P18 gene
1	ENSMUSG00000055639	Dach1	13134	14	C	dachshund family transcription factor 1
1	ENSMUSG00000031285	Dcx	13193	X	C	doublecortin
1	ENSMUSG00000062393	Dgkk	331374	X	C	diacylglycerol kinase kappa
1	ENSMUSG00000040856	Dlk1	13386	12	C	delta like non-canonical Notch ligand 1
1	ENSMUSG00000023391	Dlx2	13392	2	C	distal-less homeobox 2
1	ENSMUSG00000043753	Dmrta1	242523	4	C	doublesex and mab-3 related transcription factor like family A1
1	ENSMUSG00000036766	Dner	227325	1	C	delta/notch-like EGF repeat containing
1	ENSMUSG00000025478	Dpysl4	26757	7	C	dihydropyrimidinase-like 4
1	ENSMUSG00000053117	E330013P04Rik	107376	19	lncRNA	RIKEN cDNA E330013P04 gene
1	ENSMUSG00000000402	Egfl6	54156	X	C	EGF-like-domain, multiple 6
1	ENSMUSG00000056004	Elapor2	231014	5	C	endosome-lysosome associated apoptosis and autophagy regulator family member 2
1	ENSMUSG00000032262	Elovl4	83603	9	C	elongation of very long chain fatty acids (FEN1/Elo2, SUR4/Elo3, yeast)-like 4
1	ENSMUSG00000052504	Epha3	13837	16	C	Eph receptor A3
1	ENSMUSG00000040640	Erc2	238988	14	C	ELKS/RAB6-interacting/CAST family member 2
1	ENSMUSG00000017724	Etv4	18612	11	C	ets variant 4
1	ENSMUSG00000051515	Fam181b	58238	7	C	family with sequence similarity 181, member B
1	ENSMUSG00000024598	Fbn2	14119	18	C	fibrillin 2
1	ENSMUSG00000032118	Fez1	235180	9	C	fasciculation and elongation protein zeta 1 (zygin I)
1	ENSMUSG00000021732	Fgf10	14165	13	C	fibroblast growth factor 10
1	ENSMUSG00000057967	Fgf18	14172	11	C	fibroblast growth factor 18
1	ENSMUSG00000075012	Fjx1	14221	2	C	four jointed box 1
1	ENSMUSG00000042812	Foxf1	15227	8	C	forkhead box F1
1	ENSMUSG00000020950	Foxg1	15228	12	C	forkhead box G1
1	ENSMUSG00000097084	Foxl1	14241	8	C	forkhead box L1
1	ENSMUSG00000027004	Frzb	20378	2	C	frizzled-related protein
1	ENSMUSG00000026787	Gad2	14417	2	C	glutamic acid decarboxylase 2
1	ENSMUSG00000047658	Gal3st3	545276	19	C	galactose-3-O-sulfotransferase 3
1	ENSMUSG00000060988	Galnt13	271786	2	C	polypeptide N-acetylgalactosaminyltransferase 13
1	ENSMUSG00000024064	Galnt14	71685	17	C	polypeptide N-acetylgalactosaminyltransferase 14
1	ENSMUSG00000042367	Gjb3	14620	4	C	gap junction protein, beta 3
1	ENSMUSG00000024027	Glp1r	14652	17	C	glucagon-like peptide 1 receptor
1	ENSMUSG00000097604	Gm17322	NA	9	lncRNA	predicted gene, 17322
1	ENSMUSG00000036523	Greb1	268527	12	C	gene regulated by estrogen in breast cancer protein
1	ENSMUSG00000024517	Grp	225642	18	C	gastrin releasing peptide
1	ENSMUSG00000030074	Gxylt2	232313	6	C	glucoside xylosyltransferase 2
1	ENSMUSG00000075277	Haglr	NA	2	lncRNA	Hoxd antisense growth associated long non-coding RNA
1	ENSMUSG00000066842	Hmcn1	545370	1	C	hemicentin 1
1	ENSMUSG00000007908	Hmgcll1	208982	9	C	3-hydroxymethyl-3-methylglutaryl-Coenzyme A lyase-like 1
1	ENSMUSG00000001656	Hoxc11	109663	15	C	homeobox C11
1	ENSMUSG00000042448	Hoxd1	15429	2	C	homeobox D1
1	ENSMUSG00000050368	Hoxd10	15430	2	C	homeobox D10
1	ENSMUSG00000043342	Hoxd9	15438	2	C	homeobox D9
1	ENSMUSG00000029306	Ibsp	15891	5	C	integrin binding sialoprotein
1	ENSMUSG00000039323	Igfbp2	16008	1	C	insulin-like growth factor binding protein 2
1	ENSMUSG00000031737	Irx5	54352	8	C	Iroquois homeobox 5
1	ENSMUSG00000074766	Ism1	319909	2	C	isthmin 1, angiogenesis inhibitor
1	ENSMUSG00000047330	Kcne4	57814	1	C	potassium voltage-gated channel, Isk-related subfamily, gene 4
1	ENSMUSG00000046523	Kctd4	67516	14	C	potassium channel tetramerisation domain containing 4
1	ENSMUSG00000026494	Kif26b	269152	1	C	kinesin family member 26B
1	ENSMUSG00000032036	Kirrel3	67703	9	C	kirre like nephrin family adhesion molecule 3
1	ENSMUSG00000032796	Lama1	16772	17	C	laminin, alpha 1
1	ENSMUSG00000096225	Lhx8	16875	3	C	LIM homeobox protein 8
1	ENSMUSG00000019230	Lhx9	16876	1	C	LIM homeobox protein 9
1	ENSMUSG00000049556	Lingo1	235402	9	C	leucine rich repeat and Ig domain containing 1
1	ENSMUSG00000053846	Lipg	16891	18	C	lipase, endothelial
1	ENSMUSG00000036111	Lmo1	109594	7	C	LIM domain only 1
1	ENSMUSG00000020607	Lratd1	105005	12	C	LRAT domain containing 1
1	ENSMUSG00000036295	Lrrn3	16981	12	C	leucine rich repeat protein 3, neuronal
1	ENSMUSG00000071862	Lrrtm2	107065	18	C	leucine rich repeat transmembrane neuronal 2
1	ENSMUSG00000057777	Mab21l2	23937	3	C	mab-21-like 2
1	ENSMUSG00000004864	Mapk13	26415	17	C	mitogen-activated protein kinase 13
1	ENSMUSG00000036109	Mbnl3	171170	X	C	muscleblind like splicing factor 3
1	ENSMUSG00000022226	Mcpt2	17225	14	C	mast cell protease 2
1	ENSMUSG00000027239	Mdk	17242	2	C	midkine
1	ENSMUSG00000021268	Meg3	17263	12	lncRNA	maternally expressed 3
1	ENSMUSG00000060572	Mfap2	17150	4	C	microfibrillar-associated protein 2
1	ENSMUSG00000030218	Mgp	17313	6	C	matrix Gla protein
1	ENSMUSG00000061013	Mkx	210719	18	C	mohawk homeobox
1	ENSMUSG00000049001	Ndnf	68169	6	C	neuron-derived neurotrophic factor
1	ENSMUSG00000040138	Ndp	17986	X	C	Norrie disease (pseudoglioma) (human)
1	ENSMUSG00000022454	Nell2	54003	15	C	NEL-like 2
1	ENSMUSG00000036902	Neto2	74513	8	C	neuropilin (NRP) and tolloid (TLL)-like 2
1	ENSMUSG00000046449	Nexmif	245555	X	C	neurite extension and migration factor
1	ENSMUSG00000063887	Nlgn1	192167	3	C	neuroligin 1
1	ENSMUSG00000042988	Notum	77583	11	C	notum palmitoleoyl-protein carboxylesterase
1	ENSMUSG00000025582	Nptx1	18164	11	C	neuronal pentraxin 1
1	ENSMUSG00000059991	Nptx2	53324	5	C	neuronal pentraxin 2
1	ENSMUSG00000029819	Npy	109648	6	C	neuropeptide Y
1	ENSMUSG00000062991	Nrg1	211323	8	C	neuregulin 1
1	ENSMUSG00000029126	Nsg1	18196	5	C	neuron specific gene family member 1
1	ENSMUSG00000032420	Nt5e	23959	9	C	5' nucleotidase, ecto
1	ENSMUSG00000059974	Ntm	235106	9	C	neurotrimin
1	ENSMUSG00000073295	Nudt11	58242	X	C	nudix (nucleoside diphosphate linked moiety X)-type motif 11
1	ENSMUSG00000074006	Omp	18378	7	C	olfactory marker protein
1	ENSMUSG00000048387	Osr1	23967	12	C	odd-skipped related transcription factor 1
1	ENSMUSG00000031284	Pak3	18481	X	C	p21 (RAC1) activated kinase 3
1	ENSMUSG00000036422	Pcdh8	18530	14	C	protocadherin 8
1	ENSMUSG00000029231	Pdgfra	18595	5	C	platelet derived growth factor receptor, alpha polypeptide
1	ENSMUSG00000045573	Penk	18619	4	C	preproenkephalin
1	ENSMUSG00000057457	Phex	18675	X	C	phosphate regulating endopeptidase homolog, X-linked
1	ENSMUSG00000021506	Pitx1	18740	13	C	paired-like homeodomain transcription factor 1
1	ENSMUSG00000036834	Plch1	269437	3	C	phospholipase C, eta 1
1	ENSMUSG00000027978	Prss12	19142	3	C	protease, serine 12 neurotrypsin (motopsin)
1	ENSMUSG00000041552	Ptchd1	211612	X	C	patched domain containing 1
1	ENSMUSG00000048776	Pthlh	19227	6	C	parathyroid hormone-like peptide
1	ENSMUSG00000033295	Ptprf	19268	4	C	protein tyrosine phosphatase, receptor type, F
1	ENSMUSG00000056553	Ptprn2	19276	12	C	protein tyrosine phosphatase, receptor type, N polypeptide 2
1	ENSMUSG00000032356	Rasgrf1	19417	9	C	RAS protein-specific guanine nucleotide-releasing factor 1
1	ENSMUSG00000026475	Rgs16	19734	1	C	regulator of G-protein signaling 16
1	ENSMUSG00000002459	Rgs20	58175	1	C	regulator of G-protein signaling 20
1	ENSMUSG00000097451	Rian	NA	12	lncRNA	RNA imprinted and accumulated in nucleus
1	ENSMUSG00000048330	Ric3	320360	7	C	RIC3 acetylcholine receptor chaperone
1	ENSMUSG00000021464	Ror2	26564	13	C	receptor tyrosine kinase-like orphan receptor 2
1	ENSMUSG00000036192	Rorb	225998	19	C	RAR-related orphan receptor beta
1	ENSMUSG00000039683	Sdk1	330222	5	C	sidekick cell adhesion molecule 1
1	ENSMUSG00000022231	Sema5a	20356	15	C	sema domain, seven thrombospondin repeats (type 1 and type 1-like), transmembrane domain (TM) and short cytoplasmic domain, (semaphorin) 5A
1	ENSMUSG00000027996	Sfrp2	20319	3	C	secreted frizzled-related protein 2
1	ENSMUSG00000028524	Sgip1	73094	4	C	SH3-domain GRB2-like (endophilin) interacting protein 1
1	ENSMUSG00000037541	Shank2	210274	7	C	SH3 and multiple ankyrin repeat domains 2
1	ENSMUSG00000053930	Shisa6	380702	11	C	shisa family member 6
1	ENSMUSG00000040938	Slc16a11	216867	11	C	solute carrier family 16 (monocarboxylic acid transporters), member 11
1	ENSMUSG00000027894	Slc6a17	229706	3	C	solute carrier family 6 (neurotransmitter transporter), member 17
1	ENSMUSG00000020838	Slc6a4	15567	11	C	solute carrier family 6 (neurotransmitter transporter, serotonin), member 4
1	ENSMUSG00000027273	Snap25	20614	2	C	synaptosomal-associated protein 25
1	ENSMUSG00000033419	Snap91	20616	9	C	synaptosomal-associated protein 91
1	ENSMUSG00000074637	Sox2	20674	3	C	SRY (sex determining region Y)-box 2
1	ENSMUSG00000105265	Sox2ot	320478	3	lncRNA	SOX2 overlapping transcript (non-protein coding)
1	ENSMUSG00000027315	Spint1	20732	2	C	serine protease inhibitor, Kunitz type 1
1	ENSMUSG00000056222	Spock1	20745	13	C	sparc/osteonectin, cwcv and kazal-like domains proteoglycan 1
1	ENSMUSG00000029123	Stk32b	64293	5	C	serine/threonine kinase 32B
1	ENSMUSG00000027500	Stmn2	20257	3	C	stathmin-like 2
1	ENSMUSG00000032327	Stra6	20897	9	C	stimulated by retinoic acid gene 6
1	ENSMUSG00000051111	Sv2c	75209	13	C	synaptic vesicle glycoprotein 2c
1	ENSMUSG00000027220	Syt13	80976	2	C	synaptotagmin XIII
1	ENSMUSG00000016200	Syt14	329324	1	C	synaptotagmin XIV
1	ENSMUSG00000059187	Tafa1	320265	6	C	TAFA chemokine like family member 1
1	ENSMUSG00000038932	Tcfl5	277353	2	C	transcription factor-like 5 (basic helix-loop-helix)
1	ENSMUSG00000048078	Tenm4	23966	7	C	teneurin transmembrane protein 4
1	ENSMUSG00000021359	Tfap2a	21418	13	C	transcription factor AP-2, alpha
1	ENSMUSG00000032289	Thsd4	207596	9	C	thrombospondin, type I, domain containing 4
1	ENSMUSG00000042757	Tmem108	81907	9	C	transmembrane protein 108
1	ENSMUSG00000033578	Tmem35a	67564	X	C	transmembrane protein 35A
1	ENSMUSG00000054409	Tmem74	239408	15	C	transmembrane protein 74
1	ENSMUSG00000033825	Tpsb2	17229	17	C	tryptase beta 2
1	ENSMUSG00000032769	Trpa1	277328	1	C	transient receptor potential cation channel, subfamily A, member 1
1	ENSMUSG00000030351	Tspan11	68498	6	C	tetraspanin 11
1	ENSMUSG00000029223	Uchl1	22223	5	C	ubiquitin carboxy-terminal hydrolase L1
1	ENSMUSG00000062151	Unc13c	208898	9	C	unc-13 homolog C
1	ENSMUSG00000063626	Unc5d	210801	8	C	unc-5 netrin receptor D
1	ENSMUSG00000026167	Wnt10a	22409	1	C	wingless-type MMTV integration site family, member 10A
1	ENSMUSG00000021994	Wnt5a	22418	14	C	wingless-type MMTV integration site family, member 5A
1	ENSMUSG00000022382	Wnt7b	22422	15	C	wingless-type MMTV integration site family, member 7B
1	ENSMUSG00000018849	Wwc1	211652	11	C	WW, C2 and coiled-coil domain containing 1
2	ENSMUSG00000087179	5730471H19Rik	NA	2	lncRNA	RIKEN cDNA 5730471H19 gene
2	ENSMUSG00000025375	Aatk	11302	11	C	apoptosis-associated tyrosine kinase
2	ENSMUSG00000057880	Abat	268860	16	C	4-aminobutyrate aminotransferase
2	ENSMUSG00000022840	Adcy5	224129	16	C	adenylate cyclase 5
2	ENSMUSG00000033569	Adgrb3	210933	1	C	adhesion G protein-coupled receptor B3
2	ENSMUSG00000037138	Aff3	16764	1	C	AF4/FMR2 family, member 3
2	ENSMUSG00000039546	Ajap1	230959	4	C	adherens junction associated protein 1
2	ENSMUSG00000013584	Aldh1a2	19378	9	C	aldehyde dehydrogenase family 1, subfamily A2
2	ENSMUSG00000014603	Alx3	11694	3	C	aristaless-like homeobox 3
2	ENSMUSG00000021314	Amph	218038	13	C	amphiphysin
2	ENSMUSG00000030519	Apba2	11784	7	C	amyloid beta (A4) precursor protein-binding, family A, member 2
2	ENSMUSG00000020135	Apc2	23805	10	C	APC regulator of WNT signaling pathway 2
2	ENSMUSG00000006651	Aplp1	11803	7	C	amyloid beta (A4) precursor-like protein 1
2	ENSMUSG00000029032	Arhgef16	230972	4	C	Rho guanine nucleotide exchange factor (GEF) 16
2	ENSMUSG00000028919	Arhgef19	213649	4	C	Rho guanine nucleotide exchange factor (GEF) 19
2	ENSMUSG00000036242	Armh4	67419	14	C	armadillo-like helical domain containing 4
2	ENSMUSG00000028373	Astn2	56079	4	C	astrotactin 2
2	ENSMUSG00000041329	Atp1b2	11932	11	C	ATPase, Na+/K+ transporting, beta 2 polypeptide
2	ENSMUSG00000004892	Bcan	12032	3	C	brevican
2	ENSMUSG00000040867	Begain	380785	12	C	brain-enriched guanylate kinase-associated
2	ENSMUSG00000029335	Bmp3	110075	5	C	bone morphogenetic protein 3
2	ENSMUSG00000045532	C1ql1	23829	11	C	complement component 1, q subcomponent-like 1
2	ENSMUSG00000061535	C1qtnf7	109323	5	C	C1q and tumor necrosis factor related protein 7
2	ENSMUSG00000024112	Cacna1h	58226	17	C	calcium channel, voltage-dependent, T type, alpha 1H subunit
2	ENSMUSG00000032076	Cadm1	54725	9	C	cell adhesion molecule 1
2	ENSMUSG00000054793	Cadm4	260299	7	C	cell adhesion molecule 4
2	ENSMUSG00000032936	Camkv	235604	9	C	CaM kinase-like vesicle-associated
2	ENSMUSG00000044433	Camsap3	69697	8	C	calmodulin regulated spectrin-associated protein family, member 3
2	ENSMUSG00000003273	Car11	12348	7	C	carbonic anhydrase 11
2	ENSMUSG00000022211	Carmil3	268747	14	C	capping protein regulator and myosin 1 linker 3
2	ENSMUSG00000050840	Cdh20	23836	1	C	cadherin 20
2	ENSMUSG00000039385	Cdh6	12563	15	C	cadherin 6
2	ENSMUSG00000036510	Cdh8	12564	8	C	cadherin 8
2	ENSMUSG00000068740	Celsr2	53883	3	C	cadherin, EGF LAG seven-pass G-type receptor 2
2	ENSMUSG00000060240	Cend1	57754	7	C	cell cycle exit and neuronal differentiation 1
2	ENSMUSG00000087408	Cers1	14559	8	C	ceramide synthase 1
2	ENSMUSG00000063765	Chadl	214685	15	C	chondroadherin-like
2	ENSMUSG00000021194	Chga	12652	12	C	chromogranin A
2	ENSMUSG00000030077	Chl1	12661	6	C	cell adhesion molecule L1-like
2	ENSMUSG00000031283	Chrdl1	83453	X	C	chordin-like 1
2	ENSMUSG00000027577	Chrna4	11438	2	C	cholinergic receptor, nicotinic, alpha polypeptide 4
2	ENSMUSG00000004473	Clec11a	20256	7	C	C-type lectin domain family 11, member a
2	ENSMUSG00000028444	Cntfr	12804	4	C	ciliary neurotrophic factor receptor
2	ENSMUSG00000055022	Cntn1	12805	15	C	contactin 1
2	ENSMUSG00000028626	Col9a2	12840	4	C	collagen, type IX, alpha 2
2	ENSMUSG00000027570	Col9a3	12841	2	C	collagen, type IX, alpha 3
2	ENSMUSG00000051811	Cox6b2	333182	7	C	cytochrome c oxidase subunit 6B2
2	ENSMUSG00000020183	Cpm	70574	10	C	carboxypeptidase M
2	ENSMUSG00000036377	Cracd	320827	5	C	capping protein inhibiting regulator of actin
2	ENSMUSG00000007888	Crlf1	12931	8	C	cytokine receptor-like factor 1
2	ENSMUSG00000042109	Csdc2	105859	15	C	cold shock domain containing C2, RNA binding
2	ENSMUSG00000032482	Cspg5	29873	9	C	chondroitin sulfate proteoglycan 5
2	ENSMUSG00000000416	Cttnbp2	30785	6	C	cortactin binding protein 2
2	ENSMUSG00000024087	Cyp1b1	13078	17	C	cytochrome P450, family 1, subfamily b, polypeptide 1
2	ENSMUSG00000063415	Cyp26b1	232174	6	C	cytochrome P450, family 26, subfamily b, polypeptide 1
2	ENSMUSG00000062563	Cys1	12879	12	C	cystin 1
2	ENSMUSG00000092627	D130058E05Rik	NA	1	lncRNA	RIKEN cDNA D130058E05 gene
2	ENSMUSG00000094910	D430019H16Rik	268595	12	C	RIKEN cDNA D430019H16 gene
2	ENSMUSG00000075707	Dio3	107585	12	C	deiodinase, iodothyronine type III
2	ENSMUSG00000047992	Dipk1c	240479	18	C	divergent protein kinase domain 1C
2	ENSMUSG00000027560	Dok5	76829	2	C	docking protein 5
2	ENSMUSG00000048747	E130114P18Rik	NA	4	C	RIKEN cDNA E130114P18 gene
2	ENSMUSG00000022053	Ebf2	13592	14	C	early B cell factor 2
2	ENSMUSG00000026247	Ecel1	13599	1	C	endothelin converting enzyme-like 1
2	ENSMUSG00000026255	Efhd1	98363	1	C	EF hand domain containing 1
2	ENSMUSG00000022203	Efs	13644	14	C	embryonal Fyn-associated substrate
2	ENSMUSG00000043460	Elfn2	207393	15	C	leucine rich repeat and fibronectin type III, extracellular 2
2	ENSMUSG00000015085	Entpd2	12496	2	C	ectonucleoside triphosphate diphosphohydrolase 2
2	ENSMUSG00000028434	Epb41l4b	54357	4	C	erythrocyte membrane protein band 4.1 like 4b
2	ENSMUSG00000029245	Epha5	13839	5	C	Eph receptor A5
2	ENSMUSG00000028664	Ephb2	13844	4	C	Eph receptor B2
2	ENSMUSG00000034171	Faah	14073	4	C	fatty acid amide hydrolase
2	ENSMUSG00000021750	Fam107a	268709	14	C	family with sequence similarity 107, member A
2	ENSMUSG00000041930	Fam222a	433940	5	C	family with sequence similarity 222, member A
2	ENSMUSG00000034532	Fbxo16	50759	14	C	F-box protein 16
2	ENSMUSG00000028354	Fmn2	54418	1	C	formin 2
2	ENSMUSG00000055210	Foxd2	17301	4	C	forkhead box D2
2	ENSMUSG00000067261	Foxd3	15221	4	C	forkhead box D3
2	ENSMUSG00000037016	Frem2	242022	3	C	Fras1 related extracellular matrix protein 2
2	ENSMUSG00000011589	Fsd1	240121	17	C	fibronectin type 3 and SPRY domain-containing protein
2	ENSMUSG00000036578	Fxyd7	57780	7	C	FXYD domain-containing ion transport regulator 7
2	ENSMUSG00000044674	Fzd1	14362	5	C	frizzled class receptor 1
2	ENSMUSG00000021943	Gdf10	14560	14	C	growth differentiation factor 10
2	ENSMUSG00000020932	Gfap	14580	11	C	glial fibrillary acidic protein
2	ENSMUSG00000027603	Ggt7	207182	2	C	gamma-glutamyltransferase 7
2	ENSMUSG00000025407	Gli1	14632	10	C	GLI-Kruppel family member GLI1
2	ENSMUSG00000048402	Gli2	14633	1	C	GLI-Kruppel family member GLI2
2	ENSMUSG00000087042	Gm11611	NA	11	lncRNA	predicted gene 11611
2	ENSMUSG00000086096	Gm12688	NA	4	lncRNA	predicted gene 12688
2	ENSMUSG00000055653	Gpc3	14734	X	C	glypican 3
2	ENSMUSG00000072875	Gpr27	14761	6	C	G protein-coupled receptor 27
2	ENSMUSG00000072966	Gprasp2	245607	X	C	G protein-coupled receptor associated sorting protein 2
2	ENSMUSG00000001986	Gria3	53623	X	C	glutamate receptor, ionotropic, AMPA3 (alpha 3)
2	ENSMUSG00000010825	Grid2ip	170935	5	C	glutamate receptor, ionotropic, delta 2 (Grid2) interacting protein 1
2	ENSMUSG00000032017	Grik4	110637	9	C	glutamate receptor, ionotropic, kainate 4
2	ENSMUSG00000003378	Grik5	14809	7	C	glutamate receptor, ionotropic, kainate 5 (gamma 2)
2	ENSMUSG00000039579	Grin3a	242443	4	C	glutamate receptor ionotropic, NMDA3A
2	ENSMUSG00000021613	Hapln1	12950	13	C	hyaluronan and proteoglycan link protein 1
2	ENSMUSG00000003949	Hlf	217082	11	C	hepatic leukemia factor
2	ENSMUSG00000000690	Hoxb6	15414	11	C	homeobox B6
2	ENSMUSG00000047759	Hs3st3a1	15478	11	C	heparan sulfate (glucosamine) 3-O-sulfotransferase 3A1
2	ENSMUSG00000070407	Hs3st3b1	54710	11	C	heparan sulfate (glucosamine) 3-O-sulfotransferase 3B1
2	ENSMUSG00000053414	Hunk	26559	16	C	hormonally upregulated Neu-associated kinase
2	ENSMUSG00000032174	Icam5	15898	9	C	intercellular adhesion molecule 5, telencephalin
2	ENSMUSG00000069911	Insyn2b	574403	11	C	inhibitory synaptic factor family member 2B
2	ENSMUSG00000026638	Irf6	54139	1	C	interferon regulatory factor 6
2	ENSMUSG00000037206	Islr	26968	9	C	immunoglobulin superfamily containing leucine-rich repeat
2	ENSMUSG00000022208	Jph4	319984	14	C	junctophilin 4
2	ENSMUSG00000062785	Kcnc3	16504	7	C	potassium voltage gated channel, Shaw-related subfamily, member 3
2	ENSMUSG00000014602	Kif1a	16560	1	C	kinesin family member 1A
2	ENSMUSG00000020627	Klhl29	208439	12	C	kelch-like 29
2	ENSMUSG00000027985	Lef1	16842	3	C	lymphoid enhancer binding factor 1
2	ENSMUSG00000042793	Lgr6	329252	1	C	leucine-rich repeat-containing G protein-coupled receptor 6
2	ENSMUSG00000042873	Lhfpl4	269788	6	C	lipoma HMGIC fusion partner-like protein 4
2	ENSMUSG00000037736	Limch1	77569	5	C	LIM and calponin homology domains 1
2	ENSMUSG00000051067	Lingo3	237403	10	C	leucine rich repeat and Ig domain containing 3
2	ENSMUSG00000062044	Lmtk3	381983	7	C	lemur tyrosine kinase 3
2	ENSMUSG00000048814	Lonrf2	381338	1	C	LON peptidase N-terminal domain and ring finger 2
2	ENSMUSG00000047085	Lrrc4b	272381	7	C	leucine rich repeat containing 4B
2	ENSMUSG00000026443	Lrrn2	16980	1	C	leucine rich repeat protein 2, neuronal
2	ENSMUSG00000060780	Lrrtm1	74342	6	C	leucine rich repeat transmembrane neuronal 1
2	ENSMUSG00000042846	Lrrtm3	216028	10	C	leucine rich repeat transmembrane neuronal 3
2	ENSMUSG00000061080	Lsamp	268890	16	C	limbic system-associated membrane protein
2	ENSMUSG00000063297	Luzp2	233271	7	C	leucine zipper protein 2
2	ENSMUSG00000050447	Lypd6	320343	2	C	LY6/PLAUR domain containing 6
2	ENSMUSG00000042763	Maneal	215090	4	C	mannosidase, endo-alpha-like
2	ENSMUSG00000046709	Mapk10	26414	5	C	mitogen-activated protein kinase 10
2	ENSMUSG00000016995	Matn4	17183	2	C	matrilin 4
2	ENSMUSG00000057751	Megf6	230971	4	C	multiple EGF-like-domains 6
2	ENSMUSG00000037169	Mycn	18109	12	C	v-myc avian myelocytomatosis viral related oncogene, neuroblastoma derived
2	ENSMUSG00000039057	Myo16	244281	8	C	myosin XVI
2	ENSMUSG00000033585	Ndn	17984	7	C	necdin, MAGE family member
2	ENSMUSG00000053702	Nebl	74103	2	C	nebulette
2	ENSMUSG00000040037	Negr1	320840	3	C	neuronal growth regulator 1
2	ENSMUSG00000026442	Nfasc	269116	1	C	neurofascin
2	ENSMUSG00000000120	Ngfr	18053	11	C	nerve growth factor receptor (TNFR superfamily, member 16)
2	ENSMUSG00000027574	Nkain4	58237	2	C	Na+/K+ transporting ATPase interacting 4
2	ENSMUSG00000027434	Nkx2-2	18088	2	C	NK2 homeobox 2
2	ENSMUSG00000031302	Nlgn3	245537	X	C	neuroligin 3
2	ENSMUSG00000067786	Nnat	18111	2	C	neuronatin
2	ENSMUSG00000020297	Nsg2	18197	11	C	neuron specific gene family member 2
2	ENSMUSG00000059857	Ntng1	80883	3	C	netrin G1
2	ENSMUSG00000035513	Ntng2	171171	2	C	netrin G2
2	ENSMUSG00000032172	Olfm2	244723	9	C	olfactomedin 2
2	ENSMUSG00000046160	Olig1	50914	16	C	oligodendrocyte transcription factor 1
2	ENSMUSG00000039830	Olig2	50913	16	C	oligodendrocyte transcription factor 2
2	ENSMUSG00000062257	Opcml	330908	9	C	opioid binding protein/cell adhesion molecule-like
2	ENSMUSG00000006675	P4htm	74443	9	C	prolyl 4-hydroxylase, transmembrane (endoplasmic reticulum)
2	ENSMUSG00000041423	Paqr6	68957	3	C	progestin and adipoQ receptor family member VI
2	ENSMUSG00000049100	Pcdh10	18526	3	C	protocadherin 10
2	ENSMUSG00000102697	Pcdhac2	353237	18	C	protocadherin alpha subfamily C, 2
2	ENSMUSG00000045657	Pcdhb10	93881	18	C	protocadherin beta 10
2	ENSMUSG00000051486	Pcdhb11	93882	18	C	protocadherin beta 11
2	ENSMUSG00000051678	Pcdhb6	93877	18	C	protocadherin beta 6
2	ENSMUSG00000051242	Pcdhb9	93880	18	C	protocadherin beta 9
2	ENSMUSG00000061601	Pclo	26875	5	C	piccolo (presynaptic cytomatrix protein)
2	ENSMUSG00000039278	Pcsk1n	30052	X	C	proprotein convertase subtilisin/kexin type 1 inhibitor
2	ENSMUSG00000027419	Pcsk2	18549	2	C	proprotein convertase subtilisin/kexin type 2
2	ENSMUSG00000022197	Pdzd2	68070	15	C	PDZ domain containing 2
2	ENSMUSG00000027674	Pex5l	58869	3	C	peroxisomal biogenesis factor 5-like
2	ENSMUSG00000040543	Pitpnm3	327958	11	C	PITPNM family member 3
2	ENSMUSG00000024998	Plce1	74055	19	C	phospholipase C, epsilon 1
2	ENSMUSG00000041757	Plekha6	240753	1	C	pleckstrin homology domain containing, family A member 6
2	ENSMUSG00000063446	Plppr1	272031	4	C	phospholipid phosphatase related 1
2	ENSMUSG00000070802	Pnmal2	434128	7	C	PNMA-like 2
2	ENSMUSG00000033152	Podxl2	319655	6	C	podocalyxin-like 2
2	ENSMUSG00000090125	Pou3f1	18991	4	C	POU domain, class 3, transcription factor 1
2	ENSMUSG00000095139	Pou3f2	18992	4	C	POU domain, class 3, transcription factor 2
2	ENSMUSG00000035829	Ppp1r26	241289	2	C	protein phosphatase 1, regulatory subunit 26
2	ENSMUSG00000024500	Ppp2r2b	72930	18	C	protein phosphatase 2, regulatory subunit B, beta
2	ENSMUSG00000085069	Prdm16os	100042178	4	lncRNA	Prdm16 opposite strand transcript
2	ENSMUSG00000029086	Prom1	19126	5	C	prominin 1
2	ENSMUSG00000015476	Prrt1	260297	17	C	proline-rich transmembrane protein 1
2	ENSMUSG00000068744	Psrc1	56742	3	C	proline/serine-rich coiled-coil 1
2	ENSMUSG00000028681	Ptch2	19207	4	C	patched 2
2	ENSMUSG00000029838	Ptn	19242	6	C	pleiotrophin
2	ENSMUSG00000053141	Ptprt	19281	2	C	protein tyrosine phosphatase, receptor type, T
2	ENSMUSG00000020684	Rasl10b	276952	11	C	RAS-like, family 10, member B
2	ENSMUSG00000017007	Rbpjl	19668	2	C	recombination signal binding protein for immunoglobulin kappa J region-like
2	ENSMUSG00000042671	Rgs8	67792	1	C	regulator of G-protein signaling 8
2	ENSMUSG00000035226	Rims4	241770	2	C	regulating synaptic membrane exocytosis 4
2	ENSMUSG00000041658	Rragb	245670	X	C	Ras-related GTP binding B
2	ENSMUSG00000060487	Samd5	320825	10	C	sterile alpha motif domain containing 5
2	ENSMUSG00000057969	Sema3b	20347	9	C	sema domain, immunoglobulin domain (Ig), short basic domain, secreted, (semaphorin) 3B
2	ENSMUSG00000000627	Sema4f	20355	6	C	sema domain, immunoglobulin domain (Ig), TM domain, and short cytoplasmic domain
2	ENSMUSG00000022456	Septin3	24050	15	C	septin 3
2	ENSMUSG00000038738	Shank1	243961	7	C	SH3 and multiple ankyrin repeat domains 1
2	ENSMUSG00000021448	Shc3	20418	13	C	src homology 2 domain-containing transforming protein C3
2	ENSMUSG00000050010	Shisa3	330096	5	C	shisa family member 3
2	ENSMUSG00000005089	Slc1a2	20511	2	C	solute carrier family 1 (glial high affinity glutamate transporter), member 2
2	ENSMUSG00000022199	Slc22a17	59049	14	C	solute carrier family 22 (organic cation transporter), member 17
2	ENSMUSG00000040569	Slc26a7	208890	4	C	solute carrier family 26, member 7
2	ENSMUSG00000056427	Slit3	20564	11	C	slit guidance ligand 3
2	ENSMUSG00000036790	Slitrk2	245450	X	C	SLIT and NTRK-like family, member 2
2	ENSMUSG00000043531	Sorcs1	58178	19	C	sortilin-related VPS10 domain containing receptor 1
2	ENSMUSG00000068747	Sort1	20661	3	C	sortilin 1
2	ENSMUSG00000036169	Sostdc1	66042	12	C	sclerostin domain containing 1
2	ENSMUSG00000045179	Sox3	20675	X	C	SRY (sex determining region Y)-box 3
2	ENSMUSG00000051910	Sox6	20679	7	C	SRY (sex determining region Y)-box 6
2	ENSMUSG00000024176	Sox8	20681	17	C	SRY (sex determining region Y)-box 8
2	ENSMUSG00000038453	Srcin1	56013	11	C	SRC kinase signaling inhibitor 1
2	ENSMUSG00000025789	St8sia2	20450	7	C	ST8 alpha-N-acetyl-neuraminide alpha-2,8-sialyltransferase 2
2	ENSMUSG00000046314	Stxbp6	217517	12	C	syntaxin binding protein 6 (amisyn)
2	ENSMUSG00000006800	Sulf2	72043	2	C	sulfatase 2
2	ENSMUSG00000031144	Syp	20977	X	C	synaptophysin
2	ENSMUSG00000062542	Syt9	60510	7	C	synaptotagmin IX
2	ENSMUSG00000000093	Tbx2	21385	11	C	T-box 2
2	ENSMUSG00000049336	Tenm2	23964	11	C	teneurin transmembrane protein 2
2	ENSMUSG00000047146	Tet1	52463	10	C	tet methylcytosine dioxygenase 1
2	ENSMUSG00000032625	Thsd7a	330267	6	C	thrombospondin, type I, domain containing 7A
2	ENSMUSG00000002489	Tiam1	21844	16	C	T cell lymphoma invasion and metastasis 1
2	ENSMUSG00000042246	Tmc7	209760	7	C	transmembrane channel-like gene family 7
2	ENSMUSG00000024245	Tmem178	68027	17	C	transmembrane protein 178
2	ENSMUSG00000095407	Tmem200c	622645	17	C	transmembrane protein 200C
2	ENSMUSG00000041272	Tox	252838	4	C	thymocyte selection-associated high mobility group box
2	ENSMUSG00000052387	Trpm3	226025	19	C	transient receptor potential cation channel, subfamily M, member 3
2	ENSMUSG00000061808	Ttr	22139	18	C	transthyretin
2	ENSMUSG00000031028	Tub	22141	7	C	tubby bipartite transcription factor
2	ENSMUSG00000062591	Tubb4a	22153	17	C	tubulin, beta 4A class IVA
2	ENSMUSG00000059921	Unc5c	22253	3	C	unc-5 netrin receptor C
2	ENSMUSG00000039257	Vstm2b	58188	7	C	V-set and transmembrane domain containing 2B
2	ENSMUSG00000050830	Vwc2	319922	11	C	von Willebrand factor C domain containing 2
2	ENSMUSG00000020218	Wif1	24117	10	C	Wnt inhibitory factor 1
2	ENSMUSG00000035112	Wnk4	69847	11	C	WNK lysine deficient protein kinase 4
2	ENSMUSG00000029671	Wnt16	93735	6	C	wingless-type MMTV integration site family, member 16
2	ENSMUSG00000036856	Wnt4	22417	4	C	wingless-type MMTV integration site family, member 4
2	ENSMUSG00000033227	Wnt6	22420	1	C	wingless-type MMTV integration site family, member 6
2	ENSMUSG00000086503	Xist	213742	X	lncRNA	inactive X specific transcripts
2	ENSMUSG00000043456	Zfp536	243937	7	C	zinc finger protein 536
2	ENSMUSG00000093910	Zfp853	330230	5	C	zinc finger protein 853
2	ENSMUSG00000038630	Zkscan16	100041581	4	C	zinc finger with KRAB and SCAN domains 16
3	ENSMUSG00000034764	1700006J14Rik	NA	10	lncRNA	RIKEN cDNA 1700006J14 gene
3	ENSMUSG00000037910	1700018B24Rik	66332	3	lncRNA	RIKEN cDNA 1700018B24 gene
3	ENSMUSG00000085555	2610035F20Rik	69248	14	lncRNA	RIKEN cDNA 2610035F20 gene
3	ENSMUSG00000054418	2900041M22Rik	NA	11	lncRNA	RIKEN cDNA 2900041M22 gene
3	ENSMUSG00000090191	9230105E05Rik	320626	10	lncRNA	RIKEN cDNA 9230105E05 gene
3	ENSMUSG00000090863	A530084C06Rik	NA	13	C	RIKEN cDNA A530084C06 gene
3	ENSMUSG00000068522	Aard	239435	15	C	alanine and arginine rich domain containing protein
3	ENSMUSG00000040136	Abcc8	20927	7	C	ATP-binding cassette, sub-family C (CFTR/MRP), member 8
3	ENSMUSG00000032131	Abcg4	192663	9	C	ATP binding cassette subfamily G member 4
3	ENSMUSG00000044337	Ackr3	12778	1	C	atypical chemokine receptor 3
3	ENSMUSG00000058145	Adamts17	233332	7	C	a disintegrin-like and metallopeptidase (reprolysin type) with thrombospondin type 1 motif, 17
3	ENSMUSG00000020431	Adcy1	432530	11	C	adenylate cyclase 1
3	ENSMUSG00000034730	Adgrb1	107831	15	C	adhesion G protein-coupled receptor B1
3	ENSMUSG00000028782	Adgrb2	230775	4	C	adhesion G protein-coupled receptor B2
3	ENSMUSG00000042429	Adora1	11539	1	C	adenosine A1 receptor
3	ENSMUSG00000019852	Arfgef3	215821	10	C	ARFGEF family member 3
3	ENSMUSG00000078954	Arhgap8	73167	15	C	Rho GTPase activating protein 8
3	ENSMUSG00000030217	Art4	109978	6	C	ADP-ribosyltransferase 4
3	ENSMUSG00000035277	Arx	11878	X	C	aristaless related homeobox
3	ENSMUSG00000048355	Arxes1	76219	X	C	adipocyte-related X-chromosome expressed sequence 1
3	ENSMUSG00000033007	Asic4	241118	1	C	acid-sensing (proton-gated) ion channel family member 4
3	ENSMUSG00000086003	B230206L02Rik	100039440	11	lncRNA	RIKEN cDNA B230206L02 gene
3	ENSMUSG00000097623	B230323A14Rik	319970	9	lncRNA	RIKEN cDNA B230323A14 gene
3	ENSMUSG00000045994	B3gat1	76898	9	C	beta-1,3-glucuronyltransferase 1 (glucuronosyltransferase P)
3	ENSMUSG00000034384	Barhl2	104382	5	C	BarH like homeobox 2
3	ENSMUSG00000000861	Bcl11a	14025	11	C	B cell CLL/lymphoma 11A (zinc finger protein)
3	ENSMUSG00000048251	Bcl11b	58208	12	C	B cell leukemia/lymphoma 11B
3	ENSMUSG00000021835	Bmp4	12159	14	C	bone morphogenetic protein 4
3	ENSMUSG00000008999	Bmp7	12162	2	C	bone morphogenetic protein 7
3	ENSMUSG00000022687	Boc	117606	16	C	biregional cell adhesion molecule-related/down-regulated by oncogenes (Cdon) binding protein
3	ENSMUSG00000052951	C130021I20Rik	NA	2	lncRNA	Riken cDNA C130021I20 gene
3	ENSMUSG00000040794	C1qtnf4	67445	2	C	C1q and tumor necrosis factor related protein 4
3	ENSMUSG00000020866	Cacna1g	12291	11	C	calcium channel, voltage-dependent, T type, alpha 1G subunit
3	ENSMUSG00000010066	Cacna2d2	56808	9	C	calcium channel, voltage-dependent, alpha 2/delta subunit 2
3	ENSMUSG00000021991	Cacna2d3	12294	14	C	calcium channel, voltage-dependent, alpha2/delta subunit 3
3	ENSMUSG00000020723	Cacng4	54377	11	C	calcium channel, voltage-dependent, gamma subunit 4
3	ENSMUSG00000038526	Car14	23831	3	C	carbonic anhydrase 14
3	ENSMUSG00000033597	Caskin1	268932	17	C	CASK interacting protein 1
3	ENSMUSG00000028977	Casz1	69743	4	C	castor zinc finger 1
3	ENSMUSG00000031654	Cbln1	12404	8	C	cerebellin 1 precursor protein
3	ENSMUSG00000024647	Cbln2	12405	18	C	cerebellin 2 precursor protein
3	ENSMUSG00000035228	Ccdc106	232821	7	C	coiled-coil domain containing 106
3	ENSMUSG00000048038	Ccdc187	329366	2	C	coiled-coil domain containing 187
3	ENSMUSG00000047139	Cd24a	12484	10	C	CD24a antigen
3	ENSMUSG00000053166	Cdh22	104010	2	C	cadherin 22
3	ENSMUSG00000012819	Cdh23	22295	10	C	cadherin 23 (otocadherin)
3	ENSMUSG00000061048	Cdh3	12560	8	C	cadherin 3
3	ENSMUSG00000000305	Cdh4	12561	2	C	cadherin 4
3	ENSMUSG00000038119	Cdon	57810	9	C	cell adhesion molecule-related/down-regulated by oncogenes
3	ENSMUSG00000029646	Cdx2	12591	5	C	caudal type homeobox 2
3	ENSMUSG00000016028	Celsr1	12614	15	C	cadherin, EGF LAG seven-pass G-type receptor 1
3	ENSMUSG00000068876	Cgn	70737	3	C	cingulin
3	ENSMUSG00000030525	Chrna7	11441	7	C	cholinergic receptor, nicotinic, alpha polypeptide 7
3	ENSMUSG00000044006	Cilp2	68709	8	C	cartilage intermediate layer protein 2
3	ENSMUSG00000000308	Ckmt1	12716	2	C	creatine kinase, mitochondrial 1, ubiquitous
3	ENSMUSG00000070473	Cldn3	12739	5	C	claudin 3
3	ENSMUSG00000023906	Cldn6	54419	17	C	claudin 6
3	ENSMUSG00000024873	Cnih2	12794	19	C	cornichon family AMPA receptor auxiliary protein 2
3	ENSMUSG00000044681	Cnpy1	269637	5	C	canopy FGF signaling regulator 1
3	ENSMUSG00000017167	Cntnap1	53321	11	C	contactin associated protein-like 1
3	ENSMUSG00000033063	Cntnap3	238680	13	C	contactin associated protein-like 3
3	ENSMUSG00000063564	Col23a1	237759	11	C	collagen, type XXIII, alpha 1
3	ENSMUSG00000022483	Col2a1	12824	15	C	collagen, type II, alpha 1
3	ENSMUSG00000031274	Col4a5	12830	X	C	collagen, type IV, alpha 5
3	ENSMUSG00000056174	Col8a2	329941	4	C	collagen, type VIII, alpha 2
3	ENSMUSG00000026090	Cracdl	72097	1	C	capping protein inhibiting regulator of actin like
3	ENSMUSG00000042401	Crtac1	72832	19	C	cartilage acidic protein 1
3	ENSMUSG00000042589	Cux2	13048	5	C	cut-like homeobox 2
3	ENSMUSG00000044365	Cxxc4	319478	3	C	CXXC finger 4
3	ENSMUSG00000028519	Dab1	13131	4	C	disabled 1
3	ENSMUSG00000048826	Dact2	240025	17	C	dishevelled-binding antagonist of beta-catenin 2
3	ENSMUSG00000030507	Dbx1	13172	7	C	developing brain homeobox 1
3	ENSMUSG00000045608	Dbx2	223843	15	C	developing brain homeobox 2
3	ENSMUSG00000045284	Dcaf12l1	245404	X	C	DDB1 and CUL4 associated factor 12-like 1
3	ENSMUSG00000041544	Disp3	242748	4	C	dispatched RND transporter family member 3
3	ENSMUSG00000047495	Dlgap2	244310	8	C	DLG associated protein 2
3	ENSMUSG00000041911	Dlx1	13390	2	C	distal-less homeobox 1
3	ENSMUSG00000001510	Dlx3	13393	11	C	distal-less homeobox 3
3	ENSMUSG00000029755	Dlx5	13395	6	C	distal-less homeobox 5
3	ENSMUSG00000029754	Dlx6	13396	6	C	distal-less homeobox 6
3	ENSMUSG00000028707	Dmbx1	140477	4	C	diencephalon/mesencephalon homeobox 1
3	ENSMUSG00000019027	Dnah1	110084	14	C	dynein, axonemal, heavy chain 1
3	ENSMUSG00000018581	Dnah11	13411	12	C	dynein, axonemal, heavy chain 11
3	ENSMUSG00000038009	Dnajc22	72778	15	C	DnaJ heat shock protein family (Hsp40) member C22
3	ENSMUSG00000039716	Dock3	208869	9	C	dedicator of cyto-kinesis 3
3	ENSMUSG00000029168	Dpysl5	65254	5	C	dihydropyrimidinase-like 5
3	ENSMUSG00000029005	Draxin	70433	4	C	dorsal inhibitory axon guidance protein
3	ENSMUSG00000054889	Dsp	109620	13	C	desmoplakin
3	ENSMUSG00000029603	Dtx1	14357	5	C	deltex 1, E3 ubiquitin ligase
3	ENSMUSG00000003227	Edar	13608	10	C	ectodysplasin-A receptor
3	ENSMUSG00000028039	Efna3	13638	3	C	ephrin A3
3	ENSMUSG00000048988	Elfn1	243312	5	C	leucine rich repeat and fibronectin type III, extracellular 1
3	ENSMUSG00000039095	En2	13799	5	C	engrailed 2
3	ENSMUSG00000041608	Entpd3	215446	9	C	ectonucleoside triphosphate diphosphohydrolase 3
3	ENSMUSG00000045394	Epcam	17075	17	C	epithelial cell adhesion molecule
3	ENSMUSG00000026235	Epha4	13838	1	C	Eph receptor A4
3	ENSMUSG00000028661	Epha8	13842	4	C	Eph receptor A8
3	ENSMUSG00000032537	Ephb1	270190	9	C	Eph receptor B1
3	ENSMUSG00000010080	Epn3	71889	11	C	epsin 3
3	ENSMUSG00000025504	Eps8l2	98845	7	C	EPS8-like 2
3	ENSMUSG00000062209	Erbb4	13869	1	C	erb-b2 receptor tyrosine kinase 4
3	ENSMUSG00000040728	Esrp1	207920	4	C	epithelial splicing regulatory protein 1
3	ENSMUSG00000084128	Esrp2	77411	8	C	epithelial splicing regulatory protein 2
3	ENSMUSG00000021255	Esrrb	26380	12	C	estrogen related receptor, beta
3	ENSMUSG00000026610	Esrrg	26381	1	C	estrogen-related receptor gamma
3	ENSMUSG00000005503	Evx1	14028	6	C	even-skipped homeobox 1
3	ENSMUSG00000086126	Evx1os	70593	6	lncRNA	even skipped homeotic gene 1, opposite strand
3	ENSMUSG00000025932	Eya1	14048	1	C	EYA transcriptional coactivator and phosphatase 1
3	ENSMUSG00000015484	Fam163a	329274	1	C	family with sequence similarity 163, member A
3	ENSMUSG00000009216	Fam163b	109349	2	C	family with sequence similarity 163, member B
3	ENSMUSG00000020083	Fam241b	69894	10	C	family with sequence similarity 241, member B
3	ENSMUSG00000074505	Fat3	270120	9	C	FAT atypical cadherin 3
3	ENSMUSG00000041556	Fbxo2	230904	4	C	F-box protein 2
3	ENSMUSG00000021743	Fezf2	54713	14	C	Fez family zinc finger 2
3	ENSMUSG00000025219	Fgf8	14179	19	C	fibroblast growth factor 8
3	ENSMUSG00000021974	Fgf9	14180	14	C	fibroblast growth factor 9
3	ENSMUSG00000048373	Fgfbp1	14181	5	C	fibroblast growth factor binding protein 1
3	ENSMUSG00000030849	Fgfr2	14183	7	C	fibroblast growth factor receptor 2
3	ENSMUSG00000054252	Fgfr3	14184	5	C	fibroblast growth factor receptor 3
3	ENSMUSG00000026841	Fibcd1	98970	2	C	fibrinogen C domain containing 1
3	ENSMUSG00000047787	Flrt1	396184	19	C	fibronectin leucine rich transmembrane protein 1
3	ENSMUSG00000035451	Foxa1	15375	12	C	forkhead box A1
3	ENSMUSG00000037025	Foxa2	15376	2	C	forkhead box A2
3	ENSMUSG00000059246	Foxb1	64290	9	C	forkhead box B1
3	ENSMUSG00000050295	Foxc1	17300	13	C	forkhead box C1
3	ENSMUSG00000078302	Foxd1	15229	13	C	forkhead box D1
3	ENSMUSG00000038402	Foxf2	14238	13	C	forkhead box F2
3	ENSMUSG00000042002	Foxn4	116810	5	C	forkhead box N4
3	ENSMUSG00000052135	Foxo6	329934	4	C	forkhead box O6
3	ENSMUSG00000029563	Foxp2	114142	6	C	forkhead box P2
3	ENSMUSG00000038415	Foxq1	15220	13	C	forkhead box Q1
3	ENSMUSG00000034687	Fras1	231470	5	C	Fraser extracellular matrix complex subunit 1
3	ENSMUSG00000036264	Fstl4	320027	11	C	follistatin-like 4
3	ENSMUSG00000081683	Fzd10	93897	5	C	frizzled class receptor 10
3	ENSMUSG00000072591	Fzd10os	319616	5	lncRNA	frizzled class receptor 10, opposite strand
3	ENSMUSG00000039809	Gabbr2	242425	4	C	gamma-aminobutyric acid (GABA) B receptor, 2
3	ENSMUSG00000070880	Gad1	14415	2	C	glutamate decarboxylase 1
3	ENSMUSG00000033316	Galnt9	231605	5	C	polypeptide N-acetylgalactosaminyltransferase 9
3	ENSMUSG00000044576	Garem2	242915	5	C	GRB2 associated regulator of MAPK1 subtype 2
3	ENSMUSG00000034486	Gbx2	14472	1	C	gastrulation brain homeobox 2
3	ENSMUSG00000034762	Glis1	230587	4	C	GLIS family zinc finger 1
3	ENSMUSG00000085224	Gm13425	NA	2	lncRNA	predicted gene 13425
3	ENSMUSG00000087480	Gm15910	100504616	10	lncRNA	predicted gene 15910
3	ENSMUSG00000097248	Gm2694	100040294	8	lncRNA	predicted gene 2694
3	ENSMUSG00000078706	Gm53	NA	11	lncRNA	predicted gene 53
3	ENSMUSG00000056380	Gpr50	14765	X	C	G-protein-coupled receptor 50
3	ENSMUSG00000022286	Grhl2	252973	15	C	grainyhead like transcription factor 2
3	ENSMUSG00000037188	Grhl3	230824	4	C	grainyhead like transcription factor 3
3	ENSMUSG00000001985	Grik3	14807	4	C	glutamate receptor, ionotropic, kainate 3
3	ENSMUSG00000020734	Grin2c	14813	11	C	glutamate receptor, ionotropic, NMDA2C (epsilon 3)
3	ENSMUSG00000063239	Grm4	268934	17	C	glutamate receptor, metabotropic 4
3	ENSMUSG00000046182	Gsg1l	269994	7	C	GSG1-like
3	ENSMUSG00000032348	Gsta4	14860	9	C	glutathione S-transferase, alpha 4
3	ENSMUSG00000001663	Gstt1	14871	10	C	glutathione S-transferase, theta 1
3	ENSMUSG00000038193	Hand2	15111	8	C	heart and neural crest derivatives expressed 2
3	ENSMUSG00000006930	Hap1	15114	11	C	huntingtin-associated protein 1
3	ENSMUSG00000028946	Hes3	15207	4	C	hes family bHLH transcription factor 3
3	ENSMUSG00000048001	Hes5	15208	4	C	hes family bHLH transcription factor 5
3	ENSMUSG00000064325	Hhip	15245	8	C	Hedgehog-interacting protein
3	ENSMUSG00000055408	Hottip	791364	6	lncRNA	Hoxa distal transcript antisense RNA
3	ENSMUSG00000038203	Hoxa13	15398	6	C	homeobox A13
3	ENSMUSG00000085645	Hoxb5os	75395	11	lncRNA	homeobox B5 and homeobox B6, opposite strand
3	ENSMUSG00000020875	Hoxb9	15417	11	C	homeobox B9
3	ENSMUSG00000050328	Hoxc12	15421	15	C	homeobox C12
3	ENSMUSG00000001655	Hoxc13	15422	15	C	homeobox C13
3	ENSMUSG00000001823	Hoxd12	15432	2	C	homeobox D12
3	ENSMUSG00000001819	Hoxd13	15433	2	C	homeobox D13
3	ENSMUSG00000021379	Id4	15904	13	C	inhibitor of DNA binding 4
3	ENSMUSG00000062157	Ifnlr1	242700	4	C	interferon lambda receptor 1
3	ENSMUSG00000035551	Igfbpl1	75426	4	C	insulin-like growth factor binding protein-like 1
3	ENSMUSG00000031111	Igsf1	209268	X	C	immunoglobulin superfamily, member 1
3	ENSMUSG00000040972	Igsf21	230868	4	C	immunoglobulin superfamily, member 21
3	ENSMUSG00000043088	Il17re	57890	6	C	interleukin 17 receptor E
3	ENSMUSG00000073805	Insyn2a	627214	7	C	inhibitory synaptic factor 2A
3	ENSMUSG00000054667	Irs4	16370	X	C	insulin receptor substrate 4
3	ENSMUSG00000060969	Irx1	16371	13	C	Iroquois homeobox 1
3	ENSMUSG00000001504	Irx2	16372	13	C	Iroquois homeobox 2
3	ENSMUSG00000031734	Irx3	16373	8	C	Iroquois related homeobox 3
3	ENSMUSG00000046413	Irx3os	NA	8	lncRNA	iroquois homeobox 3, opposite strand
3	ENSMUSG00000021604	Irx4	50916	13	C	Iroquois homeobox 4
3	ENSMUSG00000031738	Irx6	64379	8	C	Iroquois homeobox 6
3	ENSMUSG00000051243	Islr2	320563	9	C	immunoglobulin superfamily containing leucine-rich repeat 2
3	ENSMUSG00000050671	Ism2	217738	12	C	isthmin 2
3	ENSMUSG00000025213	Kazald1	107250	19	C	Kazal-type serine peptidase inhibitor domain 1
3	ENSMUSG00000050556	Kcnb1	16500	2	C	potassium voltage gated channel, Shab-related subfamily, member 1
3	ENSMUSG00000074575	Kcng1	241794	2	C	potassium voltage-gated channel, subfamily G, member 1
3	ENSMUSG00000037579	Kcnh3	16512	15	C	potassium voltage-gated channel, subfamily H (eag-related), member 3
3	ENSMUSG00000032034	Kcnj5	16521	9	C	potassium inwardly-rectifying channel, subfamily J, member 5
3	ENSMUSG00000033998	Kcnk1	16525	8	C	potassium channel, subfamily K, member 1
3	ENSMUSG00000021294	Kif26a	668303	12	C	kinesin family member 26A
3	ENSMUSG00000074657	Kif5a	16572	10	C	kinesin family member 5A
3	ENSMUSG00000036915	Kirrel2	243911	7	C	kirre like nephrin family adhesion molecule 2
3	ENSMUSG00000040434	Large2	228366	2	C	LARGE xylosyl- and glucuronyltransferase 2
3	ENSMUSG00000020140	Lgr5	14160	10	C	leucine rich repeat containing G protein coupled receptor 5
3	ENSMUSG00000018698	Lhx1	16869	11	C	LIM homeobox protein 1
3	ENSMUSG00000087211	Lhx1os	78365	11	lncRNA	LIM homeobox 1, opposite strand
3	ENSMUSG00000000247	Lhx2	16870	2	C	LIM homeobox protein 2
3	ENSMUSG00000029595	Lhx5	16873	5	C	LIM homeobox protein 5
3	ENSMUSG00000030226	Lmo3	109593	6	C	LIM domain only 3
3	ENSMUSG00000026686	Lmx1a	110648	1	C	LIM homeobox transcription factor 1 alpha
3	ENSMUSG00000038765	Lmx1b	16917	2	C	LIM homeobox transcription factor 1 beta
3	ENSMUSG00000027070	Lrp2	14725	2	C	low density lipoprotein receptor-related protein 2
3	ENSMUSG00000051652	Lrrc3	237387	10	C	leucine rich repeat containing 3
3	ENSMUSG00000001247	Lsr	54135	7	C	lipolysis stimulated lipoprotein receptor
3	ENSMUSG00000026344	Lypd1	72585	1	C	Ly6/Plaur domain containing 1
3	ENSMUSG00000026765	Lypd6b	71897	2	C	LY6/PLAUR domain containing 6B
3	ENSMUSG00000056972	Magel2	27385	7	C	MAGE family member L2
3	ENSMUSG00000024558	Mapk4	225724	18	C	mitogen-activated protein kinase 4
3	ENSMUSG00000022619	Mapk8ip2	60597	15	C	mitogen-activated protein kinase 8 interacting protein 2
3	ENSMUSG00000036466	Megf11	214058	9	C	multiple EGF-like-domains 11
3	ENSMUSG00000051855	Mest	17294	6	C	mesoderm specific transcript
3	ENSMUSG00000097767	Miat	330166	5	lncRNA	myocardial infarction associated transcript (non-protein coding)
3	ENSMUSG00000039313	Minar1	209743	9	C	membrane integral NOTCH2 associated receptor 1
3	ENSMUSG00000035805	Mlc1	170790	15	C	megalencephalic leukoencephalopathy with subcortical cysts 1 homolog (human)
3	ENSMUSG00000070576	Mn1	433938	5	C	meningioma 1
3	ENSMUSG00000001566	Mnx1	15285	5	C	motor neuron and pancreas homeobox 1
3	ENSMUSG00000016386	Mpped2	77015	2	C	metallophosphoesterase domain containing 2
3	ENSMUSG00000032092	Mpzl2	14012	9	C	myelin protein zero-like 2
3	ENSMUSG00000054256	Msi1	17690	5	C	musashi RNA-binding protein 1
3	ENSMUSG00000048450	Msx1	17701	5	C	msh homeobox 1
3	ENSMUSG00000021469	Msx2	17702	13	C	msh homeobox 2
3	ENSMUSG00000029651	Mtus2	77521	5	C	microtubule associated tumor suppressor candidate 2
3	ENSMUSG00000074652	Myh7b	668940	2	C	myosin, heavy chain 7B, cardiac muscle, beta
3	ENSMUSG00000025885	Myo5b	17919	18	C	myosin VB
3	ENSMUSG00000020542	Myocd	214384	11	C	myocardin
3	ENSMUSG00000055733	Nap1l3	54561	X	C	nucleosome assembly protein 1-like 3
3	ENSMUSG00000055409	Nell1	338352	7	C	NEL-like 1
3	ENSMUSG00000044220	Nkx2-3	18089	19	C	NK2 homeobox 3
3	ENSMUSG00000035187	Nkx6-1	18096	5	C	NK6 homeobox 1
3	ENSMUSG00000041309	Nkx6-2	14912	7	C	NK6 homeobox 2
3	ENSMUSG00000048616	Nog	18121	11	C	noggin
3	ENSMUSG00000021010	Npas3	27386	12	C	neuronal PAS domain protein 3
3	ENSMUSG00000019803	Nr2e1	21907	10	C	nuclear receptor subfamily 2, group E, member 1
3	ENSMUSG00000033768	Nrxn2	18190	19	C	neurexin II
3	ENSMUSG00000020902	Ntn1	18208	11	C	netrin 1
3	ENSMUSG00000046178	Nxph1	18231	6	C	neurexophilin 1
3	ENSMUSG00000040258	Nxph4	104080	10	C	neurexophilin 4
3	ENSMUSG00000045991	Onecut2	225631	18	C	one cut domain, family member 2
3	ENSMUSG00000062372	Otof	83762	5	C	otoferlin
3	ENSMUSG00000021848	Otx2	18424	14	C	orthodenticle homeobox 2
3	ENSMUSG00000040276	Pacsin1	23969	17	C	protein kinase C and casein kinase substrate in neurons 1
3	ENSMUSG00000074923	Pak6	214230	2	C	p21 (RAC1) activated kinase 6
3	ENSMUSG00000021223	Papln	170721	12	C	papilin, proteoglycan-like sulfated glycoprotein
3	ENSMUSG00000061859	Patj	12695	4	C	PATJ, crumbs cell polarity complex component
3	ENSMUSG00000004231	Pax2	18504	19	C	paired box 2
3	ENSMUSG00000004872	Pax3	18505	1	C	paired box 3
3	ENSMUSG00000027168	Pax6	18508	2	C	paired box 6
3	ENSMUSG00000028736	Pax7	18509	4	C	paired box 7
3	ENSMUSG00000028716	Pdzk1ip1	67182	4	C	PDZK1 interacting protein 1
3	ENSMUSG00000012520	Phox2b	18935	5	C	paired-like homeobox 2b
3	ENSMUSG00000003469	Phyhip	105653	14	C	phytanoyl-CoA hydroxylase interacting protein
3	ENSMUSG00000030329	Pianp	319352	6	C	PILR alpha associated neural protein
3	ENSMUSG00000024867	Pip5k1b	18719	19	C	phosphatidylinositol-4-phosphate 5-kinase, type 1 beta
3	ENSMUSG00000017453	Pipox	19193	11	C	pipecolic acid oxidase
3	ENSMUSG00000019817	Plagl1	22634	10	C	pleiomorphic adenoma gene-like 1
3	ENSMUSG00000045659	Plekha7	233765	7	C	pleckstrin homology domain containing, family A member 7
3	ENSMUSG00000035486	Plk5	216166	10	C	polo like kinase 5
3	ENSMUSG00000045515	Pou3f3	18993	1	C	POU domain, class 3, transcription factor 3
3	ENSMUSG00000003863	Ppfia3	76787	7	C	protein tyrosine phosphatase, receptor type, f polypeptide (PTPRF), interacting protein (liprin), alpha 3
3	ENSMUSG00000039457	Ppl	19041	16	C	periplakin
3	ENSMUSG00000061718	Ppp1r1b	19049	11	C	protein phosphatase 1, regulatory inhibitor subunit 1B
3	ENSMUSG00000079466	Prdm12	381359	2	C	PR domain containing 12
3	ENSMUSG00000069378	Prdm6	225518	18	C	PR domain containing 6
3	ENSMUSG00000029053	Prkcz	18762	4	C	protein kinase C, zeta
3	ENSMUSG00000030350	Prmt8	381813	6	C	protein arginine N-methyltransferase 8
3	ENSMUSG00000027376	Prom2	192212	2	C	prominin 2
3	ENSMUSG00000010175	Prox1	19130	1	C	prospero homeobox 1
3	ENSMUSG00000023484	Prph	19132	15	C	peripherin
3	ENSMUSG00000041730	Prrxl1	107751	14	C	paired related homeobox protein-like 1
3	ENSMUSG00000030800	Prss8	76560	7	C	protease, serine 8 (prostasin)
3	ENSMUSG00000028399	Ptprd	19266	4	C	protein tyrosine phosphatase, receptor type, D
3	ENSMUSG00000043518	Rai2	24004	X	C	retinoic acid induced 2
3	ENSMUSG00000002324	Rec8	56739	14	C	REC8 meiotic recombination protein
3	ENSMUSG00000038555	Reep2	225362	18	C	receptor accessory protein 2
3	ENSMUSG00000042453	Reln	19699	5	C	reelin
3	ENSMUSG00000020037	Rfx4	71137	10	C	regulatory factor X, 4 (influences HLA class II expression)
3	ENSMUSG00000024186	Rgs11	50782	17	C	regulator of G-protein signaling 11
3	ENSMUSG00000030494	Rhpn2	52428	7	C	rhophilin, Rho GTPase binding protein 2
3	ENSMUSG00000032890	Rims3	242662	4	C	regulating synaptic membrane exocytosis 3
3	ENSMUSG00000005251	Ripk4	72388	16	C	receptor-interacting serine-threonine kinase 4
3	ENSMUSG00000044628	Rnf208	68846	2	C	ring finger protein 208
3	ENSMUSG00000032128	Robo3	19649	9	C	roundabout guidance receptor 3
3	ENSMUSG00000028871	Rspo1	192199	4	C	R-spondin 1
3	ENSMUSG00000019880	Rspo3	72780	10	C	R-spondin 3
3	ENSMUSG00000085925	Rtl1	353326	12	C	retrotransposon Gaglike 1
3	ENSMUSG00000085584	Rtl9	209540	X	C	retrotransposon Gag like 9
3	ENSMUSG00000043811	Rtn4r	65079	16	C	reticulon 4 receptor
3	ENSMUSG00000045287	Rtn4rl1	237847	11	C	reticulon 4 receptor-like 1
3	ENSMUSG00000031665	Sall1	58198	8	C	spalt like transcription factor 1
3	ENSMUSG00000024565	Sall3	20689	18	C	spalt like transcription factor 3
3	ENSMUSG00000023236	Scg5	20394	2	C	secretogranin V
3	ENSMUSG00000016763	Scube1	64706	15	C	signal peptide, CUB domain, EGF-like 1
3	ENSMUSG00000007279	Scube2	56788	7	C	signal peptide, CUB domain, EGF-like 2
3	ENSMUSG00000038677	Scube3	268935	17	C	signal peptide, CUB domain, EGF-like 3
3	ENSMUSG00000041592	Sdk2	237979	11	C	sidekick cell adhesion molecule 2
3	ENSMUSG00000029189	Sel1l3	231238	5	C	sel-1 suppressor of lin-12-like 3 (C. elegans)
3	ENSMUSG00000052133	Sema5b	20357	16	C	sema domain, seven thrombospondin repeats (type 1 and type 1-like), transmembrane domain (TM) and short cytoplasmic domain, (semaphorin) 5B
3	ENSMUSG00000023232	Serinc2	230779	4	C	serine incorporator 2
3	ENSMUSG00000000632	Sez6	20370	11	C	seizure related gene 6
3	ENSMUSG00000058153	Sez6l	56747	5	C	seizure related 6 homolog like
3	ENSMUSG00000032908	Sgpp2	433323	1	C	sphingosine-1-phosphate phosphatase 2
3	ENSMUSG00000028488	Sh3gl2	20404	4	C	SH3-domain GRB2-like 2
3	ENSMUSG00000002633	Shh	20423	5	C	sonic hedgehog
3	ENSMUSG00000022494	Shisa9	72555	16	C	shisa family member 9
3	ENSMUSG00000062760	Shisal1	72301	15	C	shisa like 1
3	ENSMUSG00000062713	Sim2	20465	16	C	single-minded family bHLH transcription factor 2
3	ENSMUSG00000038805	Six3	20473	17	C	sine oculis-related homeobox 3
3	ENSMUSG00000093460	Six3os1	100043902	17	lncRNA	SIX homeobox 3, opposite strand 1
3	ENSMUSG00000022245	Skor1	207667	9	C	SKI family transcriptional corepressor 1
3	ENSMUSG00000070570	Slc17a7	72961	7	C	solute carrier family 17 (sodium-dependent inorganic phosphate cotransporter), member 7
3	ENSMUSG00000040441	Slc26a10	216441	10	C	solute carrier family 26, member 10
3	ENSMUSG00000029151	Slc30a3	22784	5	C	solute carrier family 30 (zinc transporter), member 3
3	ENSMUSG00000030310	Slc6a1	232333	6	C	solute carrier family 6 (neurotransmitter transporter, GABA), member 1
3	ENSMUSG00000030376	Slc8a2	110891	7	C	solute carrier family 8 (sodium/calcium exchanger), member 2
3	ENSMUSG00000025020	Slit1	20562	19	C	slit guidance ligand 1
3	ENSMUSG00000054850	Smim10l2a	320237	X	C	small integral membrane protein 10 like 2A
3	ENSMUSG00000001494	Sost	74499	11	C	sclerostin
3	ENSMUSG00000096014	Sox1	20664	8	C	SRY (sex determining region Y)-box 1
3	ENSMUSG00000053747	Sox14	20669	9	C	SRY (sex determining region Y)-box 14
3	ENSMUSG00000047935	Sox1ot	434280	8	lncRNA	Sox1 overlapping transcript
3	ENSMUSG00000061517	Sox21	223227	14	C	SRY (sex determining region Y)-box 21
3	ENSMUSG00000075304	Sp5	64406	2	C	trans-acting transcription factor 5
3	ENSMUSG00000060284	Sp7	170574	15	C	Sp7 transcription factor 7
3	ENSMUSG00000048562	Sp8	320145	12	C	trans-acting transcription factor 8
3	ENSMUSG00000068859	Sp9	381373	2	C	trans-acting transcription factor 9
3	ENSMUSG00000074227	Spint2	20733	7	C	serine protease inhibitor, Kunitz type 2
3	ENSMUSG00000058297	Spock2	94214	10	C	sparc/osteonectin, cwcv and kazal-like domains proteoglycan 2
3	ENSMUSG00000054679	Srsf12	272009	4	C	serine and arginine-rich splicing factor 12
3	ENSMUSG00000004366	Sst	20604	16	C	somatostatin
3	ENSMUSG00000031995	St14	19143	9	C	suppression of tumorigenicity 14 (colon carcinoma)
3	ENSMUSG00000027581	Stmn3	20262	2	C	stathmin-like 3
3	ENSMUSG00000018865	Sult4a1	29859	15	C	sulfotransferase family 4A, member 1
3	ENSMUSG00000038576	Susd4	96935	1	C	sushi domain containing 4
3	ENSMUSG00000031965	Tbx20	57246	9	C	T-box 20
3	ENSMUSG00000044550	Tceal3	594844	X	C	transcription elongation factor A (SII)-like 3
3	ENSMUSG00000045680	Tcf21	21412	10	C	transcription factor 21
3	ENSMUSG00000029359	Tesc	57816	5	C	tescalcin
3	ENSMUSG00000025927	Tfap2b	21419	1	C	transcription factor AP-2 beta
3	ENSMUSG00000028640	Tfap2c	21420	2	C	transcription factor AP-2, gamma
3	ENSMUSG00000026380	Tfcp2l1	81879	1	C	transcription factor CP2-like 1
3	ENSMUSG00000025013	Tll2	24087	19	C	tolloid-like 2
3	ENSMUSG00000040610	Tlx3	27140	11	C	T cell leukemia, homeobox 3
3	ENSMUSG00000070498	Tmem132b	208151	5	C	transmembrane protein 132B
3	ENSMUSG00000034324	Tmem132c	208213	5	C	transmembrane protein 132C
3	ENSMUSG00000034435	Tmem30b	238257	12	C	transmembrane protein 30B
3	ENSMUSG00000035964	Tmem59l	67937	8	C	transmembrane protein 59-like
3	ENSMUSG00000060548	Tnfrsf19	29820	14	C	tumor necrosis factor receptor superfamily, member 19
3	ENSMUSG00000074607	Tox2	269389	2	C	TOX high mobility group box family member 2
3	ENSMUSG00000043668	Tox3	244579	8	C	TOX high mobility group box family member 3
3	ENSMUSG00000069581	Tspear	252974	10	C	thrombospondin type laminin G domain and EAR repeats
3	ENSMUSG00000028456	Unc13b	22249	4	C	unc-13 homolog B
3	ENSMUSG00000029546	Uncx	22255	5	C	UNC homeobox
3	ENSMUSG00000006270	Vax1	22326	19	C	ventral anterior homeobox 1
3	ENSMUSG00000034777	Vax2	24113	6	C	ventral anterior homeobox 2
3	ENSMUSG00000085794	Vax2os	574519	6	lncRNA	ventral anterior homeobox 2, opposite strand
3	ENSMUSG00000037843	Vstm2l	277432	2	C	V-set and transmembrane domain containing 2-like
3	ENSMUSG00000025082	Vwa2	240675	19	C	von Willebrand factor A domain containing 2
3	ENSMUSG00000029636	Wasf3	245880	5	C	WASP family, member 3
3	ENSMUSG00000017723	Wfdc2	67701	2	C	WAP four-disulfide core domain 2
3	ENSMUSG00000044177	Wfikkn2	278507	11	C	WAP, follistatin/kazal, immunoglobulin, kunitz and netrin domain containing 2
3	ENSMUSG00000086040	Wipf3	330319	6	C	WAS/WASL interacting protein family, member 3
3	ENSMUSG00000015957	Wnt11	22411	7	C	wingless-type MMTV integration site family, member 11
3	ENSMUSG00000000125	Wnt3	22415	11	C	wingless-type MMTV integration site family, member 3
3	ENSMUSG00000018554	Ybx2	53422	11	C	Y box protein 2
3	ENSMUSG00000036699	Zcchc12	72693	X	C	zinc finger, CCHC domain containing 12
3	ENSMUSG00000031428	Zcchc18	66995	X	C	zinc finger, CCHC domain containing 18
3	ENSMUSG00000031351	Zfp185	22673	X	C	zinc finger protein 185
3	ENSMUSG00000045333	Zfp423	94187	8	C	zinc finger protein 423
3	ENSMUSG00000044676	Zfp612	234725	8	C	zinc finger protein 612
3	ENSMUSG00000032368	Zic1	22771	9	C	zinc finger protein of the cerebellum 1
3	ENSMUSG00000061524	Zic2	22772	14	C	zinc finger protein of the cerebellum 2
3	ENSMUSG00000067860	Zic3	22773	X	C	zinc finger protein of the cerebellum 3
3	ENSMUSG00000036972	Zic4	22774	9	C	zinc finger protein of the cerebellum 4
3	ENSMUSG00000041703	Zic5	65100	14	C	zinc finger protein of the cerebellum 5
3	ENSMUSG00000033948	Zswim5	74464	4	C	zinc finger SWIM-type containing 5
4	ENSMUSG00000090066	1110002E22Rik	102634333	3	C	RIKEN cDNA 1110002E22 gene
4	ENSMUSG00000028396	2310002L09Rik	71886	4	C	RIKEN cDNA 2310002L09 gene
4	ENSMUSG00000099411	2310015D24Rik	70100	16	lncRNA	RIKEN cDNA 2310015D24 gene
4	ENSMUSG00000087410	2310065F04Rik	74184	11	lncRNA	RIKEN cDNA 2310065F04 gene
4	ENSMUSG00000107585	3300002P13Rik	70230	7	lncRNA	RIKEN cDNA 3300002P13 gene
4	ENSMUSG00000071540	3425401B19Rik	100504518	14	C	RIKEN cDNA 3425401B19 gene
4	ENSMUSG00000075330	A930003A15Rik	NA	16	C	RIKEN cDNA A930003A15 gene
4	ENSMUSG00000042476	Abcb4	18670	5	C	ATP-binding cassette, sub-family B (MDR/TAP), member 4
4	ENSMUSG00000042895	Abra	223513	15	C	actin-binding Rho activating protein
4	ENSMUSG00000031972	Acta1	11459	8	C	actin, alpha 1, skeletal muscle
4	ENSMUSG00000068614	Actc1	11464	2	C	actin, alpha, cardiac muscle 1
4	ENSMUSG00000052374	Actn2	11472	13	C	actinin alpha 2
4	ENSMUSG00000006457	Actn3	11474	19	C	actinin alpha 3
4	ENSMUSG00000031448	Adprhl1	234072	8	C	ADP-ribosylhydrolase like 1
4	ENSMUSG00000011148	Adssl1	11565	12	C	adenylosuccinate synthetase like 1
4	ENSMUSG00000032845	Alpk2	225638	18	C	alpha-kinase 2
4	ENSMUSG00000038763	Alpk3	116904	7	C	alpha-kinase 3
4	ENSMUSG00000070385	Ampd1	229665	3	C	adenosine monophosphate deaminase 1
4	ENSMUSG00000031543	Ank1	11733	8	C	ankyrin 1, erythroid
4	ENSMUSG00000025172	Ankrd2	56642	19	C	ankyrin repeat domain 2 (stretch responsive muscle)
4	ENSMUSG00000067653	Ankrd23	78321	1	C	ankyrin repeat domain 23
4	ENSMUSG00000055489	Ano5	233246	7	C	anoctamin 5
4	ENSMUSG00000040694	Apobec2	11811	17	C	apolipoprotein B mRNA editing enzyme, catalytic polypeptide 2
4	ENSMUSG00000030996	Art1	11870	7	C	ADP-ribosyltransferase 1
4	ENSMUSG00000038204	Asb10	117590	5	C	ankyrin repeat and SOCS box-containing 10
4	ENSMUSG00000031382	Asb11	68854	X	C	ankyrin repeat and SOCS box-containing 11
4	ENSMUSG00000031204	Asb12	70392	X	C	ankyrin repeat and SOCS box-containing 12
4	ENSMUSG00000021898	Asb14	142687	14	C	ankyrin repeat and SOCS box-containing 14
4	ENSMUSG00000029685	Asb15	78910	6	C	ankyrin repeat and SOCS box-containing 15
4	ENSMUSG00000021200	Asb2	65256	12	C	ankyrin repeat and SOCS box-containing 2
4	ENSMUSG00000031519	Asb5	76294	8	C	ankyrin repeat and SOCs box-containing 5
4	ENSMUSG00000085779	Atcayos	NA	10	lncRNA	ataxia, cerebellar, Cayman type, opposite strand
4	ENSMUSG00000007097	Atp1a2	98660	1	C	ATPase, Na+/K+ transporting, alpha 2 polypeptide
4	ENSMUSG00000030730	Atp2a1	11937	7	C	ATPase, Ca++ transporting, cardiac muscle, fast twitch 1
4	ENSMUSG00000063388	BC023105	NA	18	P	cDNA sequence BC023105
4	ENSMUSG00000026407	Cacna1s	12292	1	C	calcium channel, voltage-dependent, L type, alpha 1S subunit
4	ENSMUSG00000020722	Cacng1	12299	11	C	calcium channel, voltage-dependent, gamma subunit 1
4	ENSMUSG00000078815	Cacng6	54378	7	C	calcium channel, voltage-dependent, gamma subunit 6
4	ENSMUSG00000024617	Camk2a	12322	18	C	calcium/calmodulin-dependent protein kinase II alpha
4	ENSMUSG00000021373	Cap2	67252	13	C	CAP, adenylate cyclase-associated protein, 2 (yeast)
4	ENSMUSG00000079110	Capn3	12335	2	C	calpain 3
4	ENSMUSG00000027559	Car3	12350	3	C	carbonic anhydrase 3
4	ENSMUSG00000007122	Casq1	12372	1	C	calsequestrin 1
4	ENSMUSG00000062694	Cav3	12391	6	C	caveolin 3
4	ENSMUSG00000028348	Cavin4	68016	4	C	caveolae associated 4
4	ENSMUSG00000030399	Ckm	12715	7	C	creatine kinase, muscle
4	ENSMUSG00000021622	Ckmt2	76722	13	C	creatine kinase, mitochondrial 2
4	ENSMUSG00000029862	Clcn1	12723	6	C	chloride channel, voltage-sensitive 1
4	ENSMUSG00000047419	Cmya5	76469	13	C	cardiomyopathy associated 5
4	ENSMUSG00000028841	Cnksr1	194231	4	C	connector enhancer of kinase suppressor of Ras 1
4	ENSMUSG00000030785	Cox6a2	12862	7	C	cytochrome c oxidase subunit 6A2
4	ENSMUSG00000025488	Cox8b	12869	7	C	cytochrome c oxidase subunit 8B
4	ENSMUSG00000003476	Crhr2	12922	6	C	corticotropin releasing hormone receptor 2
4	ENSMUSG00000030470	Csrp3	13009	7	C	cysteine and glycine-rich protein 3
4	ENSMUSG00000069372	Ctxn3	629147	18	C	cortexin 3
4	ENSMUSG00000026208	Des	13346	1	C	desmin
4	ENSMUSG00000033044	Dhrs7c	68460	11	C	dehydrogenase/reductase (SDR family) member 7C
4	ENSMUSG00000063821	Dupd1	435391	14	C	dual specificity phosphatase and pro isomerase domain containing 1
4	ENSMUSG00000021768	Dusp13	27389	14	C	dual specificity phosphatase 13
4	ENSMUSG00000026564	Dusp27	240892	1	C	dual specificity phosphatase 27 (putative)
4	ENSMUSG00000016349	Eef1a2	13628	2	C	eukaryotic translation elongation factor 1 alpha 2
4	ENSMUSG00000060600	Eno3	13808	11	C	enolase 3, beta muscle
4	ENSMUSG00000047746	Fbxo40	207215	16	C	F-box protein 40
4	ENSMUSG00000022215	Fitm1	68680	14	C	fat storage-inducing transmembrane protein 1
4	ENSMUSG00000038663	Fsd2	244091	7	C	fibronectin type III and SPRY domain containing 2
4	ENSMUSG00000086298	Gm11716	NA	11	lncRNA	predicted gene 11716
4	ENSMUSG00000085888	Gm12224	NA	11	lncRNA	predicted gene 12224
4	ENSMUSG00000080850	Gm12439	NA	4	P	predicted gene 12439
4	ENSMUSG00000110547	Gm29773	NA	8	lncRNA	predicted gene, 29773
4	ENSMUSG00000023019	Gpd1	14555	15	C	glycerol-3-phosphate dehydrogenase 1 (soluble)
4	ENSMUSG00000000031	H19	14955	7	lncRNA	H19, imprinted maternally expressed transcript
4	ENSMUSG00000032523	Hhatl	74770	9	C	hedgehog acyltransferase-like
4	ENSMUSG00000038403	Hjv	69585	3	C	hemojuvelin BMP co-receptor
4	ENSMUSG00000038239	Hrc	15464	7	C	histidine rich calcium binding protein
4	ENSMUSG00000051456	Hspb3	56534	13	C	heat shock protein 3
4	ENSMUSG00000006221	Hspb7	29818	4	C	heat shock protein family, member 7 (cardiovascular)
4	ENSMUSG00000051985	Igfn1	226438	1	C	immunoglobulin-like and fibronectin type III domain containing 1
4	ENSMUSG00000031312	Itgb1bp2	26549	X	C	integrin beta 1 binding protein 2
4	ENSMUSG00000026971	Itgb6	16420	2	C	integrin beta 6
4	ENSMUSG00000017817	Jph2	59091	2	C	junctophilin 2
4	ENSMUSG00000020216	Jsrp1	71912	10	C	junctional sarcoplasmic reticulum protein 1
4	ENSMUSG00000033182	Kbtbd12	74589	6	C	kelch repeat and BTB (POZ) domain containing 12
4	ENSMUSG00000038201	Kcna7	16495	7	C	potassium voltage-gated channel, shaker-related subfamily, member 7
4	ENSMUSG00000058975	Kcnc1	16502	7	C	potassium voltage gated channel, Shaw-related subfamily, member 1
4	ENSMUSG00000027895	Kcnc4	99738	3	C	potassium voltage gated channel, Shaw-related subfamily, member 4
4	ENSMUSG00000096146	Kcnj11	16514	7	C	potassium inwardly rectifying channel, subfamily J, member 11
4	ENSMUSG00000042529	Kcnj12	16515	11	C	potassium inwardly-rectifying channel, subfamily J, member 12
4	ENSMUSG00000026308	Klhl30	70788	1	C	kelch-like 30
4	ENSMUSG00000044938	Klhl31	244923	9	C	kelch-like 31
4	ENSMUSG00000074001	Klhl40	72330	9	C	kelch-like 40
4	ENSMUSG00000075307	Klhl41	228003	2	C	kelch-like 41
4	ENSMUSG00000035606	Ky	16716	9	C	kyphoscoliosis peptidase
4	ENSMUSG00000021798	Ldb3	24131	14	C	LIM domain binding 3
4	ENSMUSG00000029683	Lmod2	93677	6	C	leiomodin 2 (cardiac)
4	ENSMUSG00000044086	Lmod3	320502	6	C	leiomodin 3 (fetal)
4	ENSMUSG00000032495	Lrrc2	74249	9	C	leucine rich repeat containing 2
4	ENSMUSG00000073375	Lrrc30	240131	17	C	leucine rich repeat containing 30
4	ENSMUSG00000027961	Lrrc39	109245	3	C	leucine rich repeat containing 39
4	ENSMUSG00000045776	Lrtm1	319476	14	C	leucine-rich repeats and transmembrane domains 1
4	ENSMUSG00000071342	Lsmem1	380755	12	C	leucine-rich single-pass membrane protein 1
4	ENSMUSG00000018893	Mb	17189	15	C	myoglobin
4	ENSMUSG00000047343	Mettl21c	433294	1	C	methyltransferase like 21C
4	ENSMUSG00000032355	Mlip	69642	9	C	muscular LMNA-interacting protein
4	ENSMUSG00000019933	Mrln	69563	10	C	myoregulin
4	ENSMUSG00000042485	Mustn1	66175	14	C	musculoskeletal, embryonic nuclear protein 1
4	ENSMUSG00000025141	Myadml2	68515	11	C	myeloid-associated differentiation marker-like 2
4	ENSMUSG00000020061	Mybpc1	109272	10	C	myosin binding protein C, slow-type
4	ENSMUSG00000038670	Mybpc2	233199	7	C	myosin binding protein C, fast-type
4	ENSMUSG00000042451	Mybph	53311	1	C	myosin binding protein H
4	ENSMUSG00000035923	Myf6	17878	10	C	myogenic factor 6
4	ENSMUSG00000056328	Myh1	17879	11	C	myosin, heavy polypeptide 1, skeletal muscle, adult
4	ENSMUSG00000033196	Myh2	17882	11	C	myosin, heavy polypeptide 2, skeletal muscle, adult
4	ENSMUSG00000057003	Myh4	17884	11	C	myosin, heavy polypeptide 4, skeletal muscle
4	ENSMUSG00000053093	Myh7	140781	14	C	myosin, heavy polypeptide 7, cardiac muscle, beta
4	ENSMUSG00000085348	Myhas	102633540	11	lncRNA	myosin heavy chain gene antisense RNA
4	ENSMUSG00000061816	Myl1	17901	1	C	myosin, light polypeptide 1
4	ENSMUSG00000013936	Myl2	17906	5	C	myosin, light polypeptide 2, regulatory, cardiac, slow
4	ENSMUSG00000059741	Myl3	17897	9	C	myosin, light polypeptide 3
4	ENSMUSG00000027470	Mylk2	228785	2	C	myosin, light polypeptide kinase 2, skeletal muscle
4	ENSMUSG00000044951	Mylk4	238564	13	C	myosin light chain kinase family, member 4
4	ENSMUSG00000030672	Mylpf	17907	7	C	myosin light chain, phosphorylatable, fast skeletal muscle
4	ENSMUSG00000072720	Myo18b	74376	5	C	myosin XVIIIb
4	ENSMUSG00000024049	Myom1	17929	17	C	myomesin 1
4	ENSMUSG00000031461	Myom2	17930	8	C	myomesin 2
4	ENSMUSG00000037139	Myom3	242702	4	C	myomesin family, member 3
4	ENSMUSG00000024471	Myot	58916	18	C	myotilin
4	ENSMUSG00000068697	Myoz1	59011	14	C	myozenin 1
4	ENSMUSG00000028116	Myoz2	59006	3	C	myozenin 2
4	ENSMUSG00000049173	Myoz3	170947	18	C	myozenin 3
4	ENSMUSG00000020067	Mypn	68802	10	C	myopalladin
4	ENSMUSG00000087090	Nctc1	330677	7	lncRNA	non-coding transcript 1
4	ENSMUSG00000026950	Neb	17996	2	C	nebulin
4	ENSMUSG00000079434	Neu2	23956	1	C	neuraminidase 2
4	ENSMUSG00000004939	Nmrk2	69564	10	C	nicotinamide riboside kinase 2
4	ENSMUSG00000049134	Nrap	18175	19	C	nebulin-related anchoring protein
4	ENSMUSG00000061462	Obscn	380698	11	C	obscurin, cytoskeletal calmodulin and titin-interacting RhoGEF
4	ENSMUSG00000019577	Pdk4	27273	6	C	pyruvate dehydrogenase kinase, isoenzyme 4
4	ENSMUSG00000031636	Pdlim3	53318	8	C	PDZ and LIM domain 3
4	ENSMUSG00000020475	Pgam2	56012	11	C	phosphoglycerate mutase 2
4	ENSMUSG00000025537	Phkg1	18682	5	C	phosphorylase kinase gamma 1
4	ENSMUSG00000022803	Popdc2	64082	16	C	popeye domain containing 2
4	ENSMUSG00000025129	Ppp1r27	68701	11	C	protein phosphatase 1, regulatory subunit 27
4	ENSMUSG00000042717	Ppp1r3a	140491	6	C	protein phosphatase 1, regulatory subunit 3A
4	ENSMUSG00000006542	Prkag3	241113	1	C	protein kinase, AMP-activated, gamma 3 non-catalytic subunit
4	ENSMUSG00000043795	Prr33	NA	7	C	proline rich 33
4	ENSMUSG00000005716	Pvalb	19293	15	C	parvalbumin
4	ENSMUSG00000032648	Pygm	19309	19	C	muscle glycogen phosphorylase
4	ENSMUSG00000008658	Rbfox1	268859	16	C	RNA binding protein, fox-1 homolog (C. elegans) 1
4	ENSMUSG00000038132	Rbm24	666794	13	C	RNA binding motif protein 24
4	ENSMUSG00000002500	Rpl3l	66211	17	C	ribosomal protein L3-like
4	ENSMUSG00000030401	Rtn2	20167	7	C	reticulon 2 (Z-band associated protein)
4	ENSMUSG00000030592	Ryr1	20190	7	C	ryanodine receptor 1, skeletal muscle
4	ENSMUSG00000030433	Sbk2	381836	7	C	SH3-binding domain kinase family, member 2
4	ENSMUSG00000001027	Scn4a	110880	11	C	sodium channel, voltage-gated, type IV, alpha
4	ENSMUSG00000046480	Scn4b	399548	9	C	sodium channel, type IV, beta
4	ENSMUSG00000001508	Sgca	20391	11	C	sarcoglycan, alpha (dystrophin-associated glycoprotein)
4	ENSMUSG00000035296	Sgcg	24053	14	C	sarcoglycan, gamma (dystrophin-associated glycoprotein)
4	ENSMUSG00000040666	Sh3bgr	50795	16	C	SH3-binding domain glutamic acid-rich protein
4	ENSMUSG00000022464	Slc38a4	69354	15	C	solute carrier family 38, member 4
4	ENSMUSG00000042045	Sln	66402	9	C	sarcolipin
4	ENSMUSG00000046345	Smco1	69576	16	C	single-pass membrane protein with coiled-coil domains 1
4	ENSMUSG00000041476	Smpx	66106	X	C	small muscle protein, X-linked
4	ENSMUSG00000027077	Smtnl1	68678	2	C	smoothelin-like 1
4	ENSMUSG00000045667	Smtnl2	276829	11	C	smoothelin-like 2
4	ENSMUSG00000055027	Smyd1	12180	6	C	SET and MYND domain containing 1
4	ENSMUSG00000022519	Srl	106393	16	C	sarcalumenin
4	ENSMUSG00000002007	Srpk3	56504	X	C	serine/arginine-rich protein specific kinase 3
4	ENSMUSG00000025425	St8sia5	225742	18	C	ST8 alpha-N-acetyl-neuraminide alpha-2,8-sialyltransferase 5
4	ENSMUSG00000040287	Stac3	237611	10	C	SH3 and cysteine rich domain 3
4	ENSMUSG00000050315	Synpo2	118449	3	C	synaptopodin 2
4	ENSMUSG00000039376	Synpo2l	68760	14	C	synaptopodin 2-like
4	ENSMUSG00000027887	Sypl2	17306	3	C	synaptophysin-like 2
4	ENSMUSG00000007877	Tcap	21393	11	C	titin-cap
4	ENSMUSG00000079428	Tceal7	100040972	X	C	transcription elongation factor A (SII)-like 7
4	ENSMUSG00000079588	Tmem182	381339	1	C	transmembrane protein 182
4	ENSMUSG00000079278	Tmem233	545798	5	C	transmembrane protein 233
4	ENSMUSG00000005628	Tmod4	50874	3	C	tropomodulin 4
4	ENSMUSG00000017300	Tnnc2	21925	2	C	troponin C2, fast
4	ENSMUSG00000031097	Tnni2	21953	7	C	troponin I, skeletal, fast 2
4	ENSMUSG00000061723	Tnnt3	21957	7	C	troponin T3, skeletal, fast
4	ENSMUSG00000028464	Tpm2	22004	4	C	tropomyosin 2, beta
4	ENSMUSG00000019787	Trdn	76757	10	C	triadin
4	ENSMUSG00000062077	Trim54	58522	5	C	tripartite motif-containing 54
4	ENSMUSG00000060913	Trim55	381485	3	C	tripartite motif-containing 55
4	ENSMUSG00000028834	Trim63	433766	4	C	tripartite motif-containing 63
4	ENSMUSG00000042828	Trim72	434246	7	C	tripartite motif-containing 72
4	ENSMUSG00000022510	Trp63	22061	16	C	transformation related protein 63
4	ENSMUSG00000034127	Tspan8	216350	10	C	tetraspanin 8
4	ENSMUSG00000051747	Ttn	22138	2	C	titin
4	ENSMUSG00000039891	Txlnb	378431	10	C	taxilin beta
4	ENSMUSG00000032942	Ucp3	22229	7	C	uncoupling protein 3 (mitochondrial, proton carrier)
4	ENSMUSG00000018845	Unc45b	217012	11	C	unc-45 myosin chaperone B
4	ENSMUSG00000049641	Vgll2	215031	10	C	vestigial like family member 2
4	ENSMUSG00000023336	Wfdc1	67866	8	C	WAP four-disulfide core domain 1
4	ENSMUSG00000079243	Xirp1	22437	9	C	xin actin-binding repeat containing 1
4	ENSMUSG00000027022	Xirp2	241431	2	C	xin actin-binding repeat containing 2
4	ENSMUSG00000029158	Yipf7	75581	5	C	Yip1 domain family, member 7
5	ENSMUSG00000044320	1700001O22Rik	73598	2	C	RIKEN cDNA 1700001O22 gene
5	ENSMUSG00000043629	1700019D03Rik	67080	1	C	RIKEN cDNA 1700019D03 gene
5	ENSMUSG00000101655	2310040G24Rik	381792	6	lncRNA	RIKEN cDNA 2310040G24 gene
5	ENSMUSG00000086918	4930429F24Rik	74633	9	lncRNA	RIKEN cDNA 4930429F24 gene
5	ENSMUSG00000108322	5430431A17Rik	71368	7	lncRNA	RIKEN cDNA 5430431A17 gene
5	ENSMUSG00000037977	6430571L13Rik	235599	9	C	RIKEN cDNA 6430571L13 gene
5	ENSMUSG00000004360	9330159F19Rik	212448	10	C	RIKEN cDNA 9330159F19 gene
5	ENSMUSG00000043122	A530016L24Rik	319942	12	C	RIKEN cDNA A530016L24 gene
5	ENSMUSG00000040705	A930016O22Rik	100503495	7	lncRNA	RIKEN cDNA A930016O22 gene
5	ENSMUSG00000041828	Abca8a	217258	11	C	ATP-binding cassette, sub-family A (ABC1), member 8a
5	ENSMUSG00000020620	Abca8b	27404	11	C	ATP-binding cassette, sub-family A (ABC1), member 8b
5	ENSMUSG00000025194	Abcc2	12780	19	C	ATP-binding cassette, sub-family C (CFTR/MRP), member 2
5	ENSMUSG00000029095	Ablim2	231148	5	C	actin-binding LIM protein 2
5	ENSMUSG00000042010	Acacb	100705	5	C	acetyl-Coenzyme A carboxylase beta
5	ENSMUSG00000023328	Ache	11423	5	C	acetylcholinesterase
5	ENSMUSG00000030935	Acsm3	20216	7	C	acyl-CoA synthetase medium-chain family member 3
5	ENSMUSG00000026834	Acvr1c	269275	2	C	activin A receptor, type IC
5	ENSMUSG00000033453	Adamts15	235130	9	C	a disintegrin-like and metallopeptidase (reprolysin type) with thrombospondin type 1 motif, 15
5	ENSMUSG00000044017	Adgrd1	243277	5	C	adhesion G protein-coupled receptor D1
5	ENSMUSG00000074207	Adh1	11522	3	C	alcohol dehydrogenase 1 (class I)
5	ENSMUSG00000025911	Adhfe1	76187	1	C	alcohol dehydrogenase, iron containing, 1
5	ENSMUSG00000044405	Adig	246747	2	C	adipogenin
5	ENSMUSG00000022878	Adipoq	11450	16	C	adiponectin, C1Q and collagen domain containing
5	ENSMUSG00000045875	Adra1a	11549	14	C	adrenergic receptor, alpha 1a
5	ENSMUSG00000031489	Adrb3	11556	8	C	adrenergic receptor, beta 3
5	ENSMUSG00000058022	Adtrp	109254	13	C	androgen dependent TFPI regulating protein
5	ENSMUSG00000031980	Agt	11606	8	C	angiotensinogen (serpin peptidase inhibitor, clade A, member 8)
5	ENSMUSG00000061603	Akap6	238161	12	C	A kinase (PRKA) anchor protein 6
5	ENSMUSG00000053279	Aldh1a1	11668	19	C	aldehyde dehydrogenase family 1, subfamily A1
5	ENSMUSG00000024747	Aldh1a7	26358	19	C	aldehyde dehydrogenase family 1, subfamily A7
5	ENSMUSG00000075296	Aldh3b2	621603	19	C	aldehyde dehydrogenase 3 family, member B2
5	ENSMUSG00000074264	Amy1	11722	3	C	amylase 1, salivary
5	ENSMUSG00000033544	Angptl1	72713	1	C	angiopoietin-like 1
5	ENSMUSG00000074771	Ankef1	319196	2	C	ankyrin repeat and EF-hand domain containing 1
5	ENSMUSG00000019326	Aoc3	11754	11	C	amine oxidase, copper containing 3
5	ENSMUSG00000040564	Apoc1	11812	7	C	apolipoprotein C-I
5	ENSMUSG00000033576	Apol6	71939	15	C	apolipoprotein L 6
5	ENSMUSG00000024411	Aqp4	11829	18	C	aquaporin 4
5	ENSMUSG00000028427	Aqp7	11832	4	C	aquaporin 7
5	ENSMUSG00000046532	Ar	11835	X	C	androgen receptor
5	ENSMUSG00000053199	Arhgap20	244867	9	C	Rho GTPase activating protein 20
5	ENSMUSG00000034842	Art3	109979	5	C	ADP-ribosyltransferase 3
5	ENSMUSG00000070424	Art5	11875	7	C	ADP-ribosyltransferase 5
5	ENSMUSG00000048040	Arxes2	76976	X	C	adipocyte-related X-chromosome expressed sequence 2
5	ENSMUSG00000034768	Asb16	217217	11	C	ankyrin repeat and SOCS box-containing 16
5	ENSMUSG00000067081	Asb18	208372	1	C	ankyrin repeat and SOCS box-containing 18
5	ENSMUSG00000042607	Asb4	65255	6	C	ankyrin repeat and SOCS box-containing 4
5	ENSMUSG00000037686	Aspg	104816	12	C	asparaginase
5	ENSMUSG00000034958	Atcay	16467	10	C	ataxia, cerebellar, Cayman type
5	ENSMUSG00000084843	B230312C02Rik	NA	2	lncRNA	RIKEN cDNA B230312C02 gene
5	ENSMUSG00000033849	B3galt2	26878	1	C	UDP-Gal:betaGlcNAc beta 1,3-galactosyltransferase, polypeptide 2
5	ENSMUSG00000085218	BB218582	102640562	2	lncRNA	expressed sequence BB218582
5	ENSMUSG00000046598	Bdh1	71911	16	C	3-hydroxybutyrate dehydrogenase, type 1
5	ENSMUSG00000020169	Best3	382427	10	C	bestrophin 3
5	ENSMUSG00000050071	Bex1	19716	X	C	brain expressed X-linked 1
5	ENSMUSG00000032179	Bmp5	12160	9	C	bone morphogenetic protein 5
5	ENSMUSG00000024164	C3	12266	17	C	complement component 3
5	ENSMUSG00000079105	C7	109828	15	C	complement component 7
5	ENSMUSG00000029544	Cabp1	29867	5	C	calcium binding protein 1
5	ENSMUSG00000041460	Cacna2d4	319734	6	C	calcium channel, voltage-dependent, alpha 2/delta subunit 4
5	ENSMUSG00000000805	Car4	12351	11	C	carbonic anhydrase 4
5	ENSMUSG00000041261	Car8	12319	4	C	carbonic anhydrase 8
5	ENSMUSG00000013483	Card14	170720	11	C	caspase recruitment domain family, member 14
5	ENSMUSG00000051980	Casr	12374	16	C	calcium-sensing receptor
5	ENSMUSG00000031494	Cd209a	170786	8	C	CD209a antigen
5	ENSMUSG00000065987	Cd209b	69165	8	C	CD209b antigen
5	ENSMUSG00000031495	Cd209d	170779	8	C	CD209d antigen
5	ENSMUSG00000051906	Cd209f	69142	8	C	CD209f antigen
5	ENSMUSG00000079168	Cd209g	70192	8	C	CD209g antigen
5	ENSMUSG00000002944	Cd36	12491	5	C	CD36 molecule
5	ENSMUSG00000032679	Cd59a	12509	2	C	CD59a antigen
5	ENSMUSG00000033022	Cdo1	12583	18	C	cysteine dioxygenase 1, cytosolic
5	ENSMUSG00000039518	Cdsn	386463	17	C	corneodesmosin
5	ENSMUSG00000056973	Ces1d	104158	8	C	carboxylesterase 1D
5	ENSMUSG00000031725	Ces1f	234564	8	C	carboxylesterase 1F
5	ENSMUSG00000061780	Cfd	11537	10	C	complement factor D (adipsin)
5	ENSMUSG00000039084	Chad	12643	11	C	chondroadherin
5	ENSMUSG00000049422	Chchd10	103172	10	C	coiled-coil-helix-coiled-coil-helix domain containing 10
5	ENSMUSG00000015970	Chdh	218865	14	C	choline dehydrogenase
5	ENSMUSG00000022860	Chodl	246048	16	C	chondrolectin
5	ENSMUSG00000030865	Chp2	70261	7	C	calcineurin-like EF hand protein 2
5	ENSMUSG00000037493	Cib2	56506	9	C	calcium and integrin binding family member 2
5	ENSMUSG00000024526	Cidea	12683	18	C	cell death-inducing DNA fragmentation factor, alpha subunit-like effector A
5	ENSMUSG00000030278	Cidec	14311	6	C	cell death-inducing DFFA-like effector c
5	ENSMUSG00000070803	Cited4	56222	4	C	Cbp/p300-interacting transactivator, with Glu/Asp-rich carboxy-terminal domain, 4
5	ENSMUSG00000025784	Clec3b	21922	9	C	C-type lectin domain family 3, member b
5	ENSMUSG00000023959	Clic5	224796	17	C	chloride intracellular channel 5
5	ENSMUSG00000008153	Clstn3	232370	6	C	calsyntenin 3
5	ENSMUSG00000022225	Cma1	17228	14	C	chymase 1, mast cell
5	ENSMUSG00000022235	Cmbl	69574	15	C	carboxymethylenebutenolidase-like (Pseudomonas)
5	ENSMUSG00000039419	Cntnap2	66797	6	C	contactin associated protein-like 2
5	ENSMUSG00000079022	Col22a1	69700	15	C	collagen, type XXII, alpha 1
5	ENSMUSG00000043719	Col6a6	245026	9	C	collagen, type VI, alpha 6
5	ENSMUSG00000057606	Colq	382864	14	C	collagen-like tail subunit (single strand of homotrimer) of asymmetric acetylcholinesterase
5	ENSMUSG00000031849	Comp	12845	8	C	cartilage oligomeric matrix protein
5	ENSMUSG00000026489	Coq8a	67426	1	C	coenzyme Q8A
5	ENSMUSG00000020836	Coro6	216961	11	C	coronin 6
5	ENSMUSG00000074218	Cox7a1	12865	7	C	cytochrome c oxidase subunit 7A1
5	ENSMUSG00000001865	Cpa3	12873	3	C	carboxypeptidase A3, mast cell
5	ENSMUSG00000025479	Cyp2e1	13106	7	C	cytochrome P450, family 2, subfamily e, polypeptide 1
5	ENSMUSG00000052974	Cyp2f2	13107	7	C	cytochrome P450, family 2, subfamily f, polypeptide 2
5	ENSMUSG00000028713	Cyp4b1	13120	4	C	cytochrome P450, family 4, subfamily b, polypeptide 1
5	ENSMUSG00000068373	D430041D05Rik	241589	2	C	RIKEN cDNA D430041D05 gene
5	ENSMUSG00000046818	Ddit4l	73284	3	C	DNA-damage-inducible transcript 4-like
5	ENSMUSG00000063428	Ddo	70503	10	C	D-aspartate oxidase
5	ENSMUSG00000069045	Ddx3y	26900	Y	C	DEAD box helicase 3, Y-linked
5	ENSMUSG00000030747	Dgat2	67800	7	C	diacylglycerol O-acyltransferase 2
5	ENSMUSG00000048138	Dmrt2	226049	19	C	doublesex and mab-3 related transcription factor 2
5	ENSMUSG00000044716	Dok7	231134	5	C	docking protein 7
5	ENSMUSG00000019278	Dpep1	13479	8	C	dipeptidase 1
5	ENSMUSG00000021221	Dpf3	70127	12	C	D4, zinc and double PHD fingers, family 3
5	ENSMUSG00000026574	Dpt	56429	1	C	dermatopontin
5	ENSMUSG00000039661	Dusp26	66959	8	C	dual specificity phosphatase 26 (putative)
5	ENSMUSG00000022441	Efcab6	77627	15	C	EF-hand calcium binding domain 6
5	ENSMUSG00000069049	Eif2s3y	26908	Y	C	eukaryotic translation initiation factor 2, subunit 3, structural gene Y-linked
5	ENSMUSG00000029675	Eln	13717	5	C	elastin
5	ENSMUSG00000028024	Enpep	13809	3	C	glutamyl aminopeptidase
5	ENSMUSG00000022425	Enpp2	18606	15	C	ectonucleotide pyrophosphatase/phosphodiesterase 2
5	ENSMUSG00000022040	Ephx2	13850	14	C	epoxide hydrolase 2, cytoplasmic
5	ENSMUSG00000028838	Extl1	56219	4	C	exostosin-like glycosyltransferase 1
5	ENSMUSG00000090942	F830016B08Rik	240328	18	C	RIKEN cDNA F830016B08 gene
5	ENSMUSG00000028773	Fabp3	14077	4	C	fatty acid binding protein 3, muscle and heart
5	ENSMUSG00000062515	Fabp4	11770	3	C	fatty acid binding protein 4, adipocyte
5	ENSMUSG00000021456	Fbp2	14120	13	C	fructose bisphosphatase 2
5	ENSMUSG00000022358	Fbxo32	67731	15	C	F-box protein 32
5	ENSMUSG00000023092	Fhl1	14199	X	C	four and a half LIM domains 1
5	ENSMUSG00000040181	Fmo1	14261	1	C	flavin containing monooxygenase 1
5	ENSMUSG00000040170	Fmo2	55990	1	C	flavin containing monooxygenase 2
5	ENSMUSG00000041559	Fmod	14264	1	C	fibromodulin
5	ENSMUSG00000025175	Fn3k	63828	11	C	fructosamine 3 kinase
5	ENSMUSG00000001334	Fndc5	384061	4	C	fibronectin type III domain containing 5
5	ENSMUSG00000084929	Foxo6os	402730	4	lncRNA	forkhead box O6, opposite strand
5	ENSMUSG00000036570	Fxyd1	56188	7	C	FXYD domain-containing ion transport regulator 1
5	ENSMUSG00000009633	G0s2	14373	1	C	G0/G1 switch gene 2
5	ENSMUSG00000025777	Gdap1	14545	1	C	ganglioside-induced differentiation-associated-protein 1
5	ENSMUSG00000036395	Glb1l2	244757	9	C	galactosidase, beta 1-like 2
5	ENSMUSG00000085653	Gm15179	100503248	1	lncRNA	predicted gene 15179
5	ENSMUSG00000097705	Gm26740	NA	10	lncRNA	predicted gene, 26740
5	ENSMUSG00000101111	Gm28437	NA	1	P	predicted gene 28437
5	ENSMUSG00000102070	Gm28661	NA	1	P	predicted gene 28661
5	ENSMUSG00000104453	Gm37829	NA	7	TEC	predicted gene, 37829
5	ENSMUSG00000107689	Gm44386	NA	6	lncRNA	predicted gene, 44386
5	ENSMUSG00000068606	Gm4841	225594	18	C	predicted gene 4841
5	ENSMUSG00000111085	Gm7607	665374	9	lncRNA	predicted gene 7607
5	ENSMUSG00000081194	Gm8424	NA	X	P	predicted gene 8424
5	ENSMUSG00000053214	Gm9899	100502829	5	lncRNA	predicted gene 9899
5	ENSMUSG00000050069	Grem2	23893	1	C	gremlin 2, DAN family BMP antagonist
5	ENSMUSG00000025934	Gsta3	14859	1	C	glutathione S-transferase, alpha 3
5	ENSMUSG00000038155	Gstp2	14869	19	C	glutathione S-transferase, pi 2
5	ENSMUSG00000030244	Gys2	232493	6	C	glycogen synthase 2
5	ENSMUSG00000067235	H2-Q10	15007	17	C	histocompatibility 2, Q region locus 10
5	ENSMUSG00000049241	Hcar1	243270	5	C	hydrocarboxylic acid receptor 1
5	ENSMUSG00000045502	Hcar2	80885	5	C	hydroxycarboxylic acid receptor 2
5	ENSMUSG00000000628	Hk2	15277	6	C	hexokinase 2
5	ENSMUSG00000055632	Hmcn2	665700	2	C	hemicentin 2
5	ENSMUSG00000027875	Hmgcs2	15360	3	C	3-hydroxy-3-methylglutaryl-Coenzyme A synthase 2
5	ENSMUSG00000025813	Homer2	26557	7	C	homer scaffolding protein 2
5	ENSMUSG00000031722	Hp	15439	8	C	haptoglobin
5	ENSMUSG00000022096	Hr	15460	14	C	lysine demethylase and nuclear receptor corepressor
5	ENSMUSG00000044499	Hs3st5	319415	10	C	heparan sulfate (glucosamine) 3-O-sulfotransferase 5
5	ENSMUSG00000016194	Hsd11b1	15483	1	C	hydroxysteroid 11-beta dehydrogenase 1
5	ENSMUSG00000036854	Hspb6	243912	7	C	heat shock protein, alpha-crystallin-related, B6
5	ENSMUSG00000037406	Htra4	330723	8	C	HtrA serine peptidase 4
5	ENSMUSG00000046070	Igfals	16005	17	C	insulin-like growth factor binding protein, acid labile subunit
5	ENSMUSG00000076617	Ighm	NA	12	IG_C	immunoglobulin heavy constant mu
5	ENSMUSG00000027776	Il12a	16159	3	C	interleukin 12a
5	ENSMUSG00000003477	Inmt	21743	6	C	indolethylamine N-methyltransferase
5	ENSMUSG00000024210	Ip6k3	271424	17	C	inositol hexaphosphate kinase 3
5	ENSMUSG00000040797	Iqsec3	243621	6	C	IQ motif and Sec7 domain 3
5	ENSMUSG00000047182	Irs3	16369	5	C	insulin receptor substrate 3
5	ENSMUSG00000032243	Itga11	319480	9	C	integrin alpha 11
5	ENSMUSG00000042686	Jph1	57339	1	C	junctophilin 1
5	ENSMUSG00000045246	Kcng4	66733	8	C	potassium voltage-gated channel, subfamily G, member 4
5	ENSMUSG00000049265	Kcnk3	16527	5	C	potassium channel, subfamily K, member 3
5	ENSMUSG00000063142	Kcnma1	16531	14	C	potassium large conductance calcium-activated channel, subfamily M, alpha member 1
5	ENSMUSG00000043673	Kcns3	238076	12	C	potassium voltage-gated channel, delayed-rectifier, subfamily S, member 3
5	ENSMUSG00000056673	Kdm5d	20592	Y	C	lysine (K)-specific demethylase 5D
5	ENSMUSG00000019932	Kera	16545	10	C	keratocan
5	ENSMUSG00000029195	Klb	83379	5	C	klotho beta
5	ENSMUSG00000030087	Klf15	66277	6	C	Kruppel-like factor 15
5	ENSMUSG00000078234	Klhdc7a	242721	4	C	kelch domain containing 7A
5	ENSMUSG00000090799	Klhl33	546611	14	C	kelch-like 33
5	ENSMUSG00000022357	Klhl38	268807	15	C	kelch-like 38
5	ENSMUSG00000025216	Lbx1	16814	19	C	ladybird homeobox 1
5	ENSMUSG00000059201	Lep	16846	6	C	leptin
5	ENSMUSG00000024972	Lgals12	56072	19	C	lectin, galactose binding, soluble 12
5	ENSMUSG00000024395	Lims2	225341	18	C	LIM and senescent cell antigen like domains 2
5	ENSMUSG00000015568	Lpl	16956	8	C	lipoprotein lipase
5	ENSMUSG00000028584	Lrrc38	242735	4	C	leucine rich repeat containing 38
5	ENSMUSG00000071656	Lrrn4cl	68852	19	C	LRRN4 C-terminal like
5	ENSMUSG00000069515	Lyz1	17110	10	C	lysozyme 1
5	ENSMUSG00000027375	Mal	17153	2	C	myelin and lymphocyte protein, T cell differentiation protein
5	ENSMUSG00000025610	Map3k7cl	224419	16	C	Map3k7 C-terminal like
5	ENSMUSG00000018411	Mapt	17762	11	C	microtubule-associated protein tau
5	ENSMUSG00000050164	Mchr1	207911	15	C	melanin-concentrating hormone receptor 1
5	ENSMUSG00000061068	Mcpt4	17227	14	C	mast cell protease 4
5	ENSMUSG00000030621	Me3	109264	7	C	malic enzyme 3, NADP(+)-dependent, mitochondrial
5	ENSMUSG00000040113	Mettl11b	240879	1	C	methyltransferase like 11B
5	ENSMUSG00000040950	Mgl2	216864	11	C	macrophage galactose N-acetyl-galactosamine specific lectin 2
5	ENSMUSG00000033174	Mgll	23945	6	C	monoglyceride lipase
5	ENSMUSG00000008540	Mgst1	56615	6	C	microsomal glutathione S-transferase 1
5	ENSMUSG00000048416	Mlf1	17349	3	C	myeloid leukemia factor 1
5	ENSMUSG00000005373	Mlxipl	58805	5	C	MLX interacting protein-like
5	ENSMUSG00000027820	Mme	17380	3	C	membrane metallo endopeptidase
5	ENSMUSG00000056569	Mpz	17528	1	C	myelin protein zero
5	ENSMUSG00000039956	Mrap	77037	16	C	melanocortin 2 receptor accessory protein
5	ENSMUSG00000039395	Mreg	381269	1	C	melanoregulin
5	ENSMUSG00000026100	Mstn	17700	1	C	myostatin
5	ENSMUSG00000064354	mt-Co2	17709	MT	C	mitochondrially encoded cytochrome c oxidase II
5	ENSMUSG00000064358	mt-Co3	17710	MT	C	mitochondrially encoded cytochrome c oxidase III
5	ENSMUSG00000064349	mt-Tc	NA	MT	Mt_tRNA	mitochondrially encoded tRNA cysteine
5	ENSMUSG00000064369	mt-Te	NA	MT	Mt_tRNA	mitochondrially encoded tRNA glutamic acid
5	ENSMUSG00000064348	mt-Tn	NA	MT	Mt_tRNA	mitochondrially encoded tRNA asparagine
5	ENSMUSG00000033590	Myo5c	208943	9	C	myosin VC
5	ENSMUSG00000026697	Myoc	17926	1	C	myocilin
5	ENSMUSG00000041794	Myrip	245049	9	C	myosin VIIA and Rab interacting protein
5	ENSMUSG00000048142	Nat8l	269642	5	C	N-acetyltransferase 8-like
5	ENSMUSG00000004558	Ndrg2	29811	14	C	N-myc downstream regulated gene 2
5	ENSMUSG00000080893	Ndufa12-ps	NA	5	P	NADH:ubiquinone oxidoreductase subunit A12, pseudogene
5	ENSMUSG00000029361	Nos1	18125	5	C	nitric oxide synthase 1, neuronal
5	ENSMUSG00000036437	Npy1r	18166	8	C	neuropeptide Y receptor Y1
5	ENSMUSG00000023034	Nr4a1	15370	15	C	nuclear receptor subfamily 4, group A, member 1
5	ENSMUSG00000055254	Ntrk2	18212	13	C	neurotrophic tyrosine kinase, receptor, type 2
5	ENSMUSG00000059146	Ntrk3	18213	7	C	neurotrophic tyrosine kinase, receptor, type 3
5	ENSMUSG00000020591	Ntsr2	18217	12	C	neurotensin receptor 2
5	ENSMUSG00000035963	Odf3l2	382384	10	C	outer dense fiber of sperm tails 3-like 2
5	ENSMUSG00000021390	Ogn	18295	13	C	osteoglycin
5	ENSMUSG00000051041	Olfml1	244198	7	C	olfactomedin-like 1
5	ENSMUSG00000039196	Orm1	18405	4	C	orosomucoid 1
5	ENSMUSG00000027188	Pamr1	210622	2	C	peptidase domain containing associated with muscle regeneration 1
5	ENSMUSG00000064225	Paqr9	75552	9	C	progestin and adipoQ receptor family member IX
5	ENSMUSG00000034981	Parm1	231440	5	C	prostate androgen-regulated mucin-like protein 1
5	ENSMUSG00000027513	Pck1	18534	2	C	phosphoenolpyruvate carboxykinase 1, cytosolic
5	ENSMUSG00000038370	Pcp4l1	66425	1	C	Purkinje cell protein 4-like 1
5	ENSMUSG00000030513	Pcsk6	18553	7	C	proprotein convertase subtilisin/kexin type 6
5	ENSMUSG00000024892	Pcx	18563	19	C	pyruvate carboxylase
5	ENSMUSG00000041731	Pgm5	226041	19	C	phosphoglucomutase 5
5	ENSMUSG00000050860	Phospho1	237928	11	C	phosphatase, orphan 1
5	ENSMUSG00000024011	Pi16	74116	17	C	peptidase inhibitor 16
5	ENSMUSG00000028023	Pitx2	18741	3	C	paired-like homeodomain transcription factor 2
5	ENSMUSG00000027499	Pkia	18767	3	C	protein kinase inhibitor, alpha
5	ENSMUSG00000050211	Pla2g4e	329502	2	C	phospholipase A2, group IVE
5	ENSMUSG00000022525	Plaat1	27281	16	C	phospholipase A and acyltransferase 1
5	ENSMUSG00000026173	Plcd4	18802	1	C	phospholipase C, delta 4
5	ENSMUSG00000030546	Plin1	103968	7	C	perilipin 1
5	ENSMUSG00000002831	Plin4	57435	17	C	perilipin 4
5	ENSMUSG00000011305	Plin5	66968	17	C	perilipin 5
5	ENSMUSG00000051373	Plpp7	227721	2	C	phospholipid phosphatase 7 (inactive)
5	ENSMUSG00000041653	Pnpla3	116939	15	C	patatin-like phospholipase domain containing 3
5	ENSMUSG00000028600	Podn	242608	4	C	podocan
5	ENSMUSG00000002588	Pon1	18979	6	C	paraoxonase 1
5	ENSMUSG00000000440	Pparg	19016	6	C	peroxisome proliferator activated receptor gamma
5	ENSMUSG00000029167	Ppargc1a	19017	5	C	peroxisome proliferative activated receptor, gamma, coactivator 1 alpha
5	ENSMUSG00000040653	Ppp1r14c	76142	10	C	protein phosphatase 1, regulatory inhibitor subunit 14C
5	ENSMUSG00000022490	Ppp1r1a	58200	15	C	protein phosphatase 1, regulatory inhibitor subunit 1A
5	ENSMUSG00000067279	Ppp1r3c	53412	19	C	protein phosphatase 1, regulatory subunit 3C
5	ENSMUSG00000041577	Prelp	116847	1	C	proline arginine-rich end leucine-rich repeat
5	ENSMUSG00000006014	Prg4	96875	1	C	proteoglycan 4 (megakaryocyte stimulating factor, articular superficial zone protein)
5	ENSMUSG00000028518	Prkaa2	108079	4	C	protein kinase, AMP-activated, alpha 2 catalytic subunit
5	ENSMUSG00000005268	Prlr	19116	15	C	prolactin receptor
5	ENSMUSG00000015090	Ptgds	19215	2	C	prostaglandin D2 synthase (brain)
5	ENSMUSG00000040016	Ptger3	19218	3	C	prostaglandin E receptor 3 (subtype EP3)
5	ENSMUSG00000021069	Pygl	110095	12	C	liver glycogen phosphorylase
5	ENSMUSG00000009281	Rarres2	71660	6	C	retinoic acid receptor responder (tazarotene induced) 2
5	ENSMUSG00000034472	Rasd2	75141	8	C	RASD family, member 2
5	ENSMUSG00000043639	Rbm20	73713	19	C	RNA binding motif protein 20
5	ENSMUSG00000024990	Rbp4	19662	19	C	retinol binding protein 4, plasma
5	ENSMUSG00000039601	Rcan2	53901	17	C	regulator of calcineurin 2
5	ENSMUSG00000030110	Ret	19713	6	C	ret proto-oncogene
5	ENSMUSG00000012705	Retn	57264	8	C	resistin
5	ENSMUSG00000061100	Retnla	57262	16	C	resistin like alpha
5	ENSMUSG00000026527	Rgs7	24012	1	C	regulator of G protein signaling 7
5	ENSMUSG00000028150	Rorc	19885	3	C	RAR-related orphan receptor gamma
5	ENSMUSG00000039209	Rpl39l	68172	16	C	ribosomal protein L39-like
5	ENSMUSG00000028278	Rragd	52187	4	C	Ras-related GTP binding D
5	ENSMUSG00000015843	Rxrg	20183	1	C	retinoid X receptor gamma
5	ENSMUSG00000022032	Scara5	71145	14	C	scavenger receptor class A, member 5
5	ENSMUSG00000037071	Scd1	20249	19	C	stearoyl-Coenzyme A desaturase 1
5	ENSMUSG00000091712	Sec14l5	665119	16	C	SEC14-like lipid binding 5
5	ENSMUSG00000066361	Serpina3c	16625	12	C	serine (or cysteine) peptidase inhibitor, clade A, member 3C
5	ENSMUSG00000057719	Sh3rf2	269016	18	C	SH3 domain containing ring finger 2
5	ENSMUSG00000044461	Shisa2	219134	14	C	shisa family member 2
5	ENSMUSG00000022899	Slc15a2	57738	16	C	solute carrier family 15 (H+/peptide transporter), member 2
5	ENSMUSG00000005360	Slc1a3	20512	15	C	solute carrier family 1 (glial high affinity glutamate transporter), member 3
5	ENSMUSG00000023828	Slc22a3	20519	17	C	solute carrier family 22 (organic cation transporter), member 3
5	ENSMUSG00000040740	Slc25a34	384071	4	C	solute carrier family 25, member 34
5	ENSMUSG00000037490	Slc2a12	353169	10	C	solute carrier family 2 (facilitated glucose transporter), member 12
5	ENSMUSG00000018566	Slc2a4	20528	11	C	solute carrier family 2 (facilitated glucose transporter), member 4
5	ENSMUSG00000028976	Slc2a5	56485	4	C	solute carrier family 2 (facilitated glucose transporter), member 5
5	ENSMUSG00000028836	Slc30a2	230810	4	C	solute carrier family 30 (zinc transporter), member 2
5	ENSMUSG00000020264	Slc36a2	246049	11	C	solute carrier family 36 (proton/amino acid symporter), member 2
5	ENSMUSG00000010064	Slc38a3	76257	9	C	solute carrier family 38, member 3
5	ENSMUSG00000010122	Slc47a1	67473	11	C	solute carrier family 47, member 1
5	ENSMUSG00000030108	Slc6a13	14412	6	C	solute carrier family 6 (neurotransmitter transporter, GABA), member 13
5	ENSMUSG00000030495	Slc7a10	53896	7	C	solute carrier family 7 (cationic amino acid transporter, y+ system), member 10
5	ENSMUSG00000079055	Slc8a3	110893	12	C	solute carrier family 8 (sodium/calcium exchanger), member 3
5	ENSMUSG00000021136	Smoc1	64075	12	C	SPARC related modular calcium binding 1
5	ENSMUSG00000023886	Smoc2	64074	17	C	SPARC related modular calcium binding 2
5	ENSMUSG00000044349	Snhg11	319317	2	C	small nucleolar RNA host gene 11
5	ENSMUSG00000102252	Snrpn	20646	7	C	small nuclear ribonucleoprotein N
5	ENSMUSG00000025006	Sorbs1	20411	19	C	sorbin and SH3 domain containing 1
5	ENSMUSG00000021061	Sptb	20741	12	C	spectrin beta, erythrocytic
5	ENSMUSG00000057286	St6galnac2	20446	11	C	ST6 (alpha-N-acetyl-neuraminyl-2,3-beta-galactosyl-1,3)-N-acetylgalactosaminide alpha-2,6-sialyltransferase 2
5	ENSMUSG00000022044	Stmn4	56471	14	C	stathmin-like 4
5	ENSMUSG00000030711	Sult1a1	20887	7	C	sulfotransferase family 1A, phenol-preferring, member 1
5	ENSMUSG00000030554	Synm	233335	7	C	synemin, intermediate filament protein
5	ENSMUSG00000018263	Tbx5	21388	5	C	T-box 5
5	ENSMUSG00000001604	Tcea3	21401	4	C	transcription elongation factor A (SII), 3
5	ENSMUSG00000054034	Tceal5	331532	X	C	transcription elongation factor A (SII)-like 5
5	ENSMUSG00000021779	Thrb	21834	14	C	thyroid hormone receptor beta
5	ENSMUSG00000035686	Thrsp	21835	7	C	thyroid hormone responsive
5	ENSMUSG00000047819	Tigd4	403175	3	C	tigger transposable element derived 4
5	ENSMUSG00000030317	Timp4	110595	6	C	tissue inhibitor of metalloproteinase 4
5	ENSMUSG00000028132	Tlcd4	99887	3	C	TLC domain containing 4
5	ENSMUSG00000031791	Tmem38a	74166	8	C	transmembrane protein 38A
5	ENSMUSG00000041737	Tmem45b	235135	9	C	transmembrane protein 45b
5	ENSMUSG00000023153	Tmem52	69671	4	C	transmembrane protein 52
5	ENSMUSG00000028328	Tmod1	21916	4	C	tropomodulin 1
5	ENSMUSG00000030306	Tmtc1	387314	6	C	transmembrane and tetratricopeptide repeat containing 1
5	ENSMUSG00000031250	Tnmd	64103	X	C	tenomodulin
5	ENSMUSG00000033327	Tnxb	81877	17	C	tenascin XB
5	ENSMUSG00000096606	Tpbgl	100503386	7	C	trophoblast glycoprotein-like
5	ENSMUSG00000021573	Tppp	72948	13	C	tubulin polymerization promoting protein
5	ENSMUSG00000046275	Trarg1	237858	11	C	trafficking regulator of GLUT4 (SLC2A4) 1
5	ENSMUSG00000036913	Trim67	330863	8	C	tripartite motif-containing 67
5	ENSMUSG00000030523	Trpm1	17364	7	C	transient receptor potential cation channel, subfamily M, member 1
5	ENSMUSG00000020963	Tshr	22095	12	C	thyroid stimulating hormone receptor
5	ENSMUSG00000030137	Tuba8	53857	6	C	tubulin, alpha 8
5	ENSMUSG00000010492	Uckl1os	100271841	2	lncRNA	uridine-cytidine kinase 1-like 1, opposite strand
5	ENSMUSG00000031710	Ucp1	22227	8	C	uncoupling protein 1 (mitochondrial, proton carrier)
5	ENSMUSG00000056900	Usp13	72607	3	C	ubiquitin specific peptidase 13 (isopeptidase T-3)
5	ENSMUSG00000068457	Uty	22290	Y	C	ubiquitously transcribed tetratricopeptide repeat containing, Y-linked
5	ENSMUSG00000024076	Vit	74199	17	C	vitrin
5	ENSMUSG00000017344	Vtn	22370	11	C	vitronectin
5	ENSMUSG00000037989	Wnk2	75607	13	C	WNK lysine deficient protein kinase 2
5	ENSMUSG00000066687	Zbtb16	235320	9	C	zinc finger and BTB domain containing 16
5	ENSMUSG00000022987	Zfp641	239652	15	C	zinc finger protein 641
6	ENSMUSG00000060512	0610040J01Rik	76261	5	C	RIKEN cDNA 0610040J01 gene
6	ENSMUSG00000044749	Abca6	76184	11	C	ATP-binding cassette, sub-family A (ABC1), member 6
6	ENSMUSG00000059430	Actg2	11468	6	C	actin, gamma 2, smooth muscle, enteric
6	ENSMUSG00000025964	Adam23	23792	1	C	a disintegrin and metallopeptidase domain 23
6	ENSMUSG00000027318	Adam33	110751	2	C	a disintegrin and metallopeptidase domain 33
6	ENSMUSG00000049538	Adamts16	271127	13	C	a disintegrin-like and metallopeptidase (reprolysin type) with thrombospondin type 1 motif, 16
6	ENSMUSG00000022894	Adamts5	23794	16	C	a disintegrin-like and metallopeptidase (reprolysin type) with thrombospondin type 1 motif, 5 (aggrecanase-2)
6	ENSMUSG00000066113	Adamtsl1	77739	4	C	ADAMTS-like 1
6	ENSMUSG00000029778	Adcyap1r1	11517	6	C	adenylate cyclase activating polypeptide 1 receptor 1
6	ENSMUSG00000025083	Afap1l2	226250	19	C	actin filament associated protein 1-like 2
6	ENSMUSG00000038587	Akap12	83397	10	C	A kinase (PRKA) anchor protein (gravin) 12
6	ENSMUSG00000015134	Aldh1a3	56847	7	C	aldehyde dehydrogenase family 1, subfamily A3
6	ENSMUSG00000040310	Alx4	11695	2	C	aristaless-like homeobox 4
6	ENSMUSG00000022548	Apod	11815	16	C	apolipoprotein D
6	ENSMUSG00000015709	Arnt2	11864	7	C	aryl hydrocarbon receptor nuclear translocator 2
6	ENSMUSG00000020774	Aspa	11484	11	C	aspartoacylase
6	ENSMUSG00000026587	Astn1	11899	1	C	astrotactin 1
6	ENSMUSG00000055415	Atp10b	319767	11	C	ATPase, class V, type 10B
6	ENSMUSG00000074892	B3galt5	93961	16	C	UDP-Gal:betaGlcNAc beta 1,3-galactosyltransferase, polypeptide 5
6	ENSMUSG00000013523	Bcas1	76960	2	C	breast carcinoma amplified sequence 1
6	ENSMUSG00000027792	Bche	12038	3	C	butyrylcholinesterase
6	ENSMUSG00000024371	C2	12263	17	C	complement component 2 (within H-2S)
6	ENSMUSG00000073418	C4b	12268	17	C	complement component 4B (Chido blood group)
6	ENSMUSG00000066189	Cacng3	54376	7	C	calcium channel, voltage-dependent, gamma subunit 3
6	ENSMUSG00000040373	Cacng5	140723	11	C	calcium channel, voltage-dependent, gamma subunit 5
6	ENSMUSG00000005338	Cadm3	94332	1	C	cell adhesion molecule 3
6	ENSMUSG00000060371	Caln1	140904	5	C	calneuron 1
6	ENSMUSG00000057897	Camk2b	12323	11	C	calcium/calmodulin-dependent protein kinase II, beta
6	ENSMUSG00000025150	Cbr2	12409	11	C	carbonyl reductase 2
6	ENSMUSG00000020676	Ccl11	20292	11	C	chemokine (C-C motif) ligand 11
6	ENSMUSG00000009185	Ccl8	20307	11	C	chemokine (C-C motif) ligand 8
6	ENSMUSG00000022321	Cdh10	320873	15	C	cadherin 10
6	ENSMUSG00000047216	Cdh19	227485	1	C	cadherin 19, type 2
6	ENSMUSG00000026437	Cdk18	18557	1	C	cyclin-dependent kinase 18
6	ENSMUSG00000090231	Cfb	14962	17	C	complement factor B
6	ENSMUSG00000057337	Chst3	53374	10	C	carbohydrate sulfotransferase 3
6	ENSMUSG00000056025	Clca3a1	12722	3	C	chloride channel accessory 3A1
6	ENSMUSG00000028262	Clca3a2	80797	3	C	chloride channel accessory 3A2
6	ENSMUSG00000022512	Cldn1	12737	16	C	claudin 1
6	ENSMUSG00000037625	Cldn11	18417	3	C	claudin 11
6	ENSMUSG00000040759	Cmtm5	67272	14	C	CKLF-like MARVEL transmembrane domain containing 5
6	ENSMUSG00000030092	Cntn6	53870	6	C	contactin 6
6	ENSMUSG00000027966	Col11a1	12814	3	C	collagen, type XI, alpha 1
6	ENSMUSG00000016356	Col20a1	73368	2	C	collagen, type XX, alpha 1
6	ENSMUSG00000068794	Col28a1	213945	6	C	collagen, type XXVIII, alpha 1
6	ENSMUSG00000003617	Cp	12870	3	C	ceruloplasmin
6	ENSMUSG00000039070	Cpa4	71791	6	C	carboxypeptidase A4
6	ENSMUSG00000030862	Cpxm2	55987	7	C	carboxypeptidase X 2 (M14 family)
6	ENSMUSG00000030905	Crym	12971	7	C	crystallin, mu
6	ENSMUSG00000060924	Csmd1	94109	8	C	CUB and Sushi multiple domains 1
6	ENSMUSG00000001622	Csn3	12994	5	C	casein kappa
6	ENSMUSG00000023078	Cxcl13	55985	5	C	chemokine (C-X-C motif) ligand 13
6	ENSMUSG00000015224	Cyp2j9	74519	4	C	cytochrome P450, family 2, subfamily j, polypeptide 9
6	ENSMUSG00000040260	Daam2	76441	17	C	dishevelled associated activator of morphogenesis 2
6	ENSMUSG00000019929	Dcn	13179	10	C	decorin
6	ENSMUSG00000023000	Dhh	13363	15	C	desert hedgehog
6	ENSMUSG00000022209	Dhrs2	71412	14	C	dehydrogenase/reductase member 2
6	ENSMUSG00000086843	E030013I19Rik	338535	2	lncRNA	RIKEN cDNA E030013I19 gene
6	ENSMUSG00000015467	Egfl8	81701	17	C	EGF-like domain 8
6	ENSMUSG00000042961	Egflam	268780	15	C	EGF-like, fibronectin type III and laminin G domains
6	ENSMUSG00000018166	Erbb3	13867	10	C	erb-b2 receptor tyrosine kinase 3
6	ENSMUSG00000039109	F13a1	74145	13	C	coagulation factor XIII, A1 subunit
6	ENSMUSG00000019874	Fabp7	12140	10	C	fatty acid binding protein 7, brain
6	ENSMUSG00000015879	Fam184b	58227	5	C	family with sequence similarity 184, member B
6	ENSMUSG00000069805	Fbp1	14121	13	C	fructose bisphosphatase 1
6	ENSMUSG00000041842	Fhdc1	229474	3	C	FH2 domain containing 1
6	ENSMUSG00000074971	Fibin	67606	2	C	fin bud initiation factor homolog (zebrafish)
6	ENSMUSG00000071984	Fndc1	68655	17	C	fibronectin type III domain containing 1
6	ENSMUSG00000057092	Fxyd3	17178	7	C	FXYD domain-containing ion transport regulator 3
6	ENSMUSG00000010803	Gabra1	14394	11	C	gamma-aminobutyric acid (GABA) A receptor, subunit alpha 1
6	ENSMUSG00000031343	Gabra3	14396	X	C	gamma-aminobutyric acid (GABA) A receptor, subunit alpha 3
6	ENSMUSG00000007653	Gabrb2	14401	11	C	gamma-aminobutyric acid (GABA) A receptor, subunit beta 2
6	ENSMUSG00000033676	Gabrb3	14402	7	C	gamma-aminobutyric acid (GABA) A receptor, subunit beta 3
6	ENSMUSG00000055026	Gabrg3	14407	7	C	gamma-aminobutyric acid (GABA) A receptor, subunit gamma 3
6	ENSMUSG00000049721	Gal3st1	53897	11	C	galactose-3-O-sulfotransferase 1
6	ENSMUSG00000034040	Galnt17	212996	5	C	polypeptide N-acetylgalactosaminyltransferase 17
6	ENSMUSG00000033066	Gas7	14457	11	C	growth arrest specific 7
6	ENSMUSG00000079363	Gbp4	17472	5	C	guanylate binding protein 4
6	ENSMUSG00000104713	Gbp6	100702	5	C	guanylate binding protein 6
6	ENSMUSG00000046352	Gjb2	14619	14	C	gap junction protein, beta 2
6	ENSMUSG00000056966	Gjc3	118446	5	C	gap junction protein, gamma 3
6	ENSMUSG00000086233	Gm11816	NA	4	lncRNA	predicted gene 11816
6	ENSMUSG00000040978	Gm11992	626870	11	C	predicted gene 11992
6	ENSMUSG00000048852	Gm12185	620913	11	C	predicted gene 12185
6	ENSMUSG00000097789	Gm2115	100039239	7	C	predicted gene 2115
6	ENSMUSG00000082305	Gm2420	NA	5	P	predicted gene 2420
6	ENSMUSG00000031342	Gpm6b	14758	X	C	glycoprotein m6b
6	ENSMUSG00000052229	Gpr17	574402	18	C	G protein-coupled receptor 17
6	ENSMUSG00000026424	Gpr37l1	171469	1	C	G protein-coupled receptor 37-like 1
6	ENSMUSG00000025892	Gria4	14802	9	C	glutamate receptor, ionotropic, AMPA4 (alpha 4)
6	ENSMUSG00000071424	Grid2	14804	6	C	glutamate receptor, ionotropic, delta 2
6	ENSMUSG00000022935	Grik1	14805	16	C	glutamate receptor, ionotropic, kainate 1
6	ENSMUSG00000056073	Grik2	14806	10	C	glutamate receptor, ionotropic, kainate 2 (beta 2)
6	ENSMUSG00000073409	H2-Q6	110557	17	C	histocompatibility 2, Q region locus 6
6	ENSMUSG00000021730	Hcn1	15165	13	C	hyperpolarization activated cyclic nucleotide gated potassium channel 1
6	ENSMUSG00000032338	Hcn4	330953	9	C	hyperpolarization-activated, cyclic nucleotide-gated K+ 4
6	ENSMUSG00000079017	Ifi27l2a	76933	12	C	interferon, alpha-inducible protein 27 like 2A
6	ENSMUSG00000095079	Igha	NA	12	IG_C	immunoglobulin heavy constant alpha
6	ENSMUSG00000076613	Ighg2b	NA	12	IG_C	immunoglobulin heavy constant gamma 2B
6	ENSMUSG00000076612	Ighg2c	NA	12	IG_C	immunoglobulin heavy constant gamma 2C
6	ENSMUSG00000076609	Igkc	NA	6	IG_C	immunoglobulin kappa constant
6	ENSMUSG00000022790	Igsf11	207683	16	C	immunoglobulin superfamily, member 11
6	ENSMUSG00000034275	Igsf9b	235086	9	C	immunoglobulin superfamily, member 9B
6	ENSMUSG00000054072	Iigp1	60440	18	C	interferon inducible GTPase 1
6	ENSMUSG00000048458	Inka2	109050	3	C	inka box actin regulator 2
6	ENSMUSG00000048782	Insc	233752	7	C	INSC spindle orientation adaptor protein
6	ENSMUSG00000015533	Itga2	16398	13	C	integrin alpha 2
6	ENSMUSG00000026768	Itga8	241226	2	C	integrin alpha 8
6	ENSMUSG00000025780	Itih5	209378	2	C	inter-alpha (globulin) inhibitor H5
6	ENSMUSG00000067149	Jchain	16069	5	C	immunoglobulin joining chain
6	ENSMUSG00000035407	Kank4	242553	4	C	KN motif and ankyrin repeat domains 4
6	ENSMUSG00000047976	Kcna1	16485	6	C	potassium voltage-gated channel, shaker-related subfamily, member 1
6	ENSMUSG00000040724	Kcna2	16490	3	C	potassium voltage-gated channel, shaker-related subfamily, member 2
6	ENSMUSG00000038077	Kcna6	16494	6	C	potassium voltage-gated channel, shaker-related, subfamily, member 6
6	ENSMUSG00000051726	Kcnf1	382571	12	C	potassium voltage-gated channel, subfamily F, member 1
6	ENSMUSG00000079056	Kcnip3	56461	2	C	Kv channel interacting protein 3, calsenilin
6	ENSMUSG00000044708	Kcnj10	16513	1	C	potassium inwardly-rectifying channel, subfamily J, member 10
6	ENSMUSG00000054934	Kcnmb4	58802	10	C	potassium large conductance calcium-activated channel, subfamily M, beta member 4
6	ENSMUSG00000030693	Klk10	69540	7	C	kallikrein related-peptidase 10
6	ENSMUSG00000050063	Klk6	19144	7	C	kallikrein related-peptidase 6
6	ENSMUSG00000064023	Klk8	259277	7	C	kallikrein related-peptidase 8
6	ENSMUSG00000047884	Klk9	101533	7	C	kallikrein related-peptidase 9
6	ENSMUSG00000031391	L1cam	16728	X	C	L1 cell adhesion molecule
6	ENSMUSG00000016024	Lbp	16803	2	C	lipopolysaccharide binding protein
6	ENSMUSG00000057722	Lepr	16847	4	C	leptin receptor
6	ENSMUSG00000036560	Lgi4	243914	7	C	leucine-rich repeat LGI family, member 4
6	ENSMUSG00000037095	Lrg1	76905	17	C	leucine-rich alpha-2-glycoprotein 1
6	ENSMUSG00000046807	Lrrc75b	192734	10	C	leucine rich repeat containing 75B
6	ENSMUSG00000039372	Marchf4	381270	1	C	membrane associated ring-CH-type finger 4
6	ENSMUSG00000024593	Megf10	70417	18	C	multiple EGF-like-domains 10
6	ENSMUSG00000036144	Meox2	17286	12	C	mesenchyme homeobox 2
6	ENSMUSG00000030116	Mfap5	50530	6	C	microfibrillar associated protein 5
6	ENSMUSG00000031790	Mmp15	17388	8	C	matrix metallopeptidase 15
6	ENSMUSG00000028226	Mmp16	17389	4	C	matrix metallopeptidase 16
6	ENSMUSG00000029436	Mmp17	23948	5	C	matrix metallopeptidase 17
6	ENSMUSG00000020000	Moxd1	59012	10	C	monooxygenase, DBH-like 1
6	ENSMUSG00000024678	Ms4a4d	66607	19	C	membrane-spanning 4-domains, subfamily A, member 4D
6	ENSMUSG00000030739	Myh14	71960	7	C	myosin, heavy polypeptide 14
6	ENSMUSG00000000197	Nalcn	338370	14	C	sodium leak channel, non-selective
6	ENSMUSG00000002341	Ncan	13004	8	C	neurocan
6	ENSMUSG00000027971	Ndst4	64580	3	C	N-deacetylase/N-sulfotransferase (heparin glucosaminyl) 4
6	ENSMUSG00000050321	Neto1	246317	18	C	neuropilin (NRP) and tolloid (TLL)-like 1
6	ENSMUSG00000069670	Nkain2	432450	10	C	Na+/K+ transporting ATPase interacting 2
6	ENSMUSG00000021567	Nkd2	72293	13	C	naked cuticle 2
6	ENSMUSG00000032271	Nnmt	18113	9	C	nicotinamide N-methyltransferase
6	ENSMUSG00000039114	Nrn1	68404	13	C	neuritin 1
6	ENSMUSG00000090061	Nwd2	319807	5	C	NACHT and WD repeat domain containing 2
6	ENSMUSG00000027765	P2ry1	18441	3	C	purinergic receptor P2Y, G-protein coupled 1
6	ENSMUSG00000050505	Pcdh20	219257	14	C	protocadherin 20
6	ENSMUSG00000030701	Plekhb1	27276	7	C	pleckstrin homology domain containing, family B (evectins) member 1
6	ENSMUSG00000031425	Plp1	18823	X	C	proteolipid protein (myelin) 1
6	ENSMUSG00000031385	Plxnb3	140571	X	C	plexin B3
6	ENSMUSG00000046008	Pnlip	69060	19	C	pancreatic lipase
6	ENSMUSG00000041669	Prima1	170952	12	C	proline rich membrane anchor 1
6	ENSMUSG00000049409	Prokr1	58182	6	C	prokineticin receptor 1
6	ENSMUSG00000025946	Pth2r	213527	1	C	parathyroid hormone 2 receptor
6	ENSMUSG00000068748	Ptprz1	19283	6	C	protein tyrosine phosphatase, receptor type Z, polypeptide 1
6	ENSMUSG00000003411	Rab3b	69908	4	C	RAB3B, member RAS oncogene family
6	ENSMUSG00000020374	Rasgef1c	74563	11	C	RasGEF domain family, member 1C
6	ENSMUSG00000033208	S100b	20203	10	C	S100 protein, beta polypeptide, neural
6	ENSMUSG00000032181	Scg3	20255	9	C	secretogranin III
6	ENSMUSG00000034810	Scn7a	20272	2	C	sodium channel, voltage-gated, type VII, alpha
6	ENSMUSG00000019124	Scrn1	69938	6	C	secernin 1
6	ENSMUSG00000021091	Serpina3n	20716	12	C	serine (or cysteine) peptidase inhibitor, clade A, member 3N
6	ENSMUSG00000052180	Serpinb6c	97848	13	C	serine (or cysteine) peptidase inhibitor, clade B, member 6c
6	ENSMUSG00000023224	Serping1	12258	2	C	serine (or cysteine) peptidase inhibitor, clade G, member 1
6	ENSMUSG00000031548	Sfrp1	20377	8	C	secreted frizzled-related protein 1
6	ENSMUSG00000018822	Sfrp5	54612	19	C	secreted frizzled-related sequence protein 5
6	ENSMUSG00000024600	Slc27a6	225579	18	C	solute carrier family 27 (fatty acid transporter), member 6
6	ENSMUSG00000038602	Slc35f1	215085	10	C	solute carrier family 35, member F1
6	ENSMUSG00000019894	Slc6a15	103098	10	C	solute carrier family 6 (neurotransmitter transporter), member 15
6	ENSMUSG00000075478	Slitrk1	76965	14	C	SLIT and NTRK-like family, member 1
6	ENSMUSG00000048304	Slitrk3	386750	3	C	SLIT and NTRK-like family, member 3
6	ENSMUSG00000033214	Slitrk5	75409	14	C	SLIT and NTRK-like family, member 5
6	ENSMUSG00000047793	Sned1	208777	1	C	sushi, nidogen and EGF-like domains 1
6	ENSMUSG00000038916	Soga3	67412	10	C	SOGA family member 3
6	ENSMUSG00000029093	Sorcs2	81840	5	C	sortilin-related VPS10 domain containing receptor 2
6	ENSMUSG00000033006	Sox10	20665	15	C	SRY (sex determining region Y)-box 10
6	ENSMUSG00000037379	Spon2	100689	5	C	spondin 2, extracellular matrix protein
6	ENSMUSG00000039954	Stk32a	269019	18	C	serine/threonine kinase 32A
6	ENSMUSG00000000739	Sult5a1	57429	8	C	sulfotransferase family 5A, member 1
6	ENSMUSG00000056296	Synpr	72003	14	C	synaptoporin
6	ENSMUSG00000024261	Syt4	20983	18	C	synaptotagmin IV
6	ENSMUSG00000027849	Syt6	54524	3	C	synaptotagmin VI
6	ENSMUSG00000054863	Tafa5	106014	15	C	TAFA chemokine like family member 5
6	ENSMUSG00000032085	Tagln	21345	9	C	transgelin
6	ENSMUSG00000078922	Tgtp1	21822	11	C	T cell specific GTPase 1
6	ENSMUSG00000078921	Tgtp2	100039796	11	C	T cell specific GTPase 2
6	ENSMUSG00000028776	Tinagl1	94242	4	C	tubulointerstitial nephritis antigen-like 1
6	ENSMUSG00000038540	Tmc3	233424	7	C	transmembrane channel-like gene family 3
6	ENSMUSG00000032268	Tmprss5	80893	9	C	transmembrane protease, serine 5 (spinesin)
6	ENSMUSG00000053475	Tnfaip6	21930	2	C	tumor necrosis factor alpha induced protein 6
6	ENSMUSG00000028362	Tnfsf8	21949	4	C	tumor necrosis factor (ligand) superfamily, member 8
6	ENSMUSG00000032554	Trf	22041	9	C	transferrin
6	ENSMUSG00000021071	Trim9	94090	12	C	tripartite motif-containing 9
6	ENSMUSG00000030428	Ttyh1	57776	7	C	tweety family member 1
6	ENSMUSG00000062380	Tubb3	22152	8	C	tubulin, beta 3 class III
6	ENSMUSG00000035186	Ubd	24108	17	C	ubiquitin D
6	ENSMUSG00000049699	Ucn2	171530	9	C	urocortin 2
6	ENSMUSG00000046844	Vat1l	270097	8	C	vesicle amine transport protein 1 like
6	ENSMUSG00000048834	Vstm2a	211739	11	C	V-set and transmembrane domain containing 2A
6	ENSMUSG00000010797	Wnt2	22413	6	C	wingless-type MMTV integration site family, member 2
6	ENSMUSG00000051951	Xkr4	497097	1	C	X-linked Kx blood group related 4
6	ENSMUSG00000030757	Zkscan2	210162	7	C	zinc finger with KRAB and SCAN domains 2
7	ENSMUSG00000085114	1600025M17Rik	72030	X	lncRNA	RIKEN cDNA 1600025M17 gene
7	ENSMUSG00000071265	1700086L19Rik	74284	12	P	RIKEN cDNA 1700086L19 gene
7	ENSMUSG00000074146	4930579C12Rik	319213	9	lncRNA	RIKEN cDNA 4930579C12 gene
7	ENSMUSG00000030607	Acan	11595	7	C	aggrecan
7	ENSMUSG00000024256	Adcyap1	11516	17	C	adenylate cyclase activating polypeptide 1
7	ENSMUSG00000025475	Adgra1	52389	7	C	adhesion G protein-coupled receptor A1
7	ENSMUSG00000001864	Aif1l	108897	2	C	allograft inflammatory factor 1-like
7	ENSMUSG00000020892	Aloxe3	23801	11	C	arachidonate lipoxygenase 3
7	ENSMUSG00000022237	Ankrd33b	67434	15	C	ankyrin repeat domain 33B
7	ENSMUSG00000021950	Anxa8	11752	14	C	annexin A8
7	ENSMUSG00000028435	Aqp3	11828	4	C	aquaporin 3
7	ENSMUSG00000032503	Arpp21	74100	9	C	cyclic AMP-regulated phosphoprotein, 21
7	ENSMUSG00000020704	Asic2	11418	11	C	acid-sensing (proton-gated) ion channel 2
7	ENSMUSG00000076441	Ass1	11898	2	C	argininosuccinate synthetase 1
7	ENSMUSG00000025432	Avil	11567	10	C	advillin
7	ENSMUSG00000055629	B4galnt4	330671	7	C	beta-1,4-N-acetyl-galactosaminyl transferase 4
7	ENSMUSG00000038859	Baiap2l1	66898	5	C	BAI1-associated protein 2-like 1
7	ENSMUSG00000032033	Barx2	12023	9	C	BarH-like homeobox 2
7	ENSMUSG00000090486	BC035947	NA	1	C	cDNA sequence BC035947
7	ENSMUSG00000071317	Bves	23828	10	C	blood vessel epicardial substance
7	ENSMUSG00000058914	C1qtnf3	81799	15	C	C1q and tumor necrosis factor related protein 3
7	ENSMUSG00000027562	Car2	12349	3	C	carbonic anhydrase 2
7	ENSMUSG00000027861	Casq2	12373	3	C	calsequestrin 2
7	ENSMUSG00000032532	Cck	12424	9	C	cholecystokinin
7	ENSMUSG00000041431	Ccnb1	268697	13	C	cyclin B1
7	ENSMUSG00000047898	Ccr4	12773	9	C	chemokine (C-C motif) receptor 4
7	ENSMUSG00000031962	Cdh15	12555	8	C	cadherin 15
7	ENSMUSG00000040420	Cdh18	320865	15	C	cadherin 18
7	ENSMUSG00000026251	Chrnd	11447	1	C	cholinergic receptor, nicotinic, delta polypeptide
7	ENSMUSG00000026253	Chrng	11449	1	C	cholinergic receptor, nicotinic, gamma polypeptide
7	ENSMUSG00000047501	Cldn4	12740	5	C	claudin 4
7	ENSMUSG00000043850	Clrn1	229320	3	C	clarin 1
7	ENSMUSG00000025189	Cnnm1	83674	19	C	cyclin M1
7	ENSMUSG00000044288	Cnr1	12801	4	C	cannabinoid receptor 1 (brain)
7	ENSMUSG00000039462	Col10a1	12813	10	C	collagen, type X, alpha 1
7	ENSMUSG00000025064	Col17a1	12821	19	C	collagen, type XVII, alpha 1
7	ENSMUSG00000026141	Col19a1	12823	1	C	collagen, type XIX, alpha 1
7	ENSMUSG00000004415	Col26a1	140709	5	C	collagen, type XXVI, alpha 1
7	ENSMUSG00000031825	Crispld2	78892	8	C	cysteine-rich secretory protein LCCL domain containing 2
7	ENSMUSG00000043670	Diras1	208666	10	C	DIRAS family, GTP-binding RAS-like 1
7	ENSMUSG00000047842	Diras2	68203	13	C	DIRAS family, GTP-binding RAS-like 2
7	ENSMUSG00000029307	Dmp1	13406	5	C	dentin matrix protein 1
7	ENSMUSG00000025279	Dnase1l3	13421	14	C	deoxyribonuclease 1-like 3
7	ENSMUSG00000020848	Doc2b	13447	11	C	double C2, beta
7	ENSMUSG00000024331	Dsc2	13506	18	C	desmocollin 2
7	ENSMUSG00000044393	Dsg2	13511	18	C	desmoglein 2
7	ENSMUSG00000008489	Elavl2	15569	4	C	ELAV like RNA binding protein 1
7	ENSMUSG00000021728	Emb	13723	13	C	embigin
7	ENSMUSG00000050439	Enthd1	383075	15	C	ENTH domain containing 1
7	ENSMUSG00000028289	Epha7	13841	4	C	Eph receptor A7
7	ENSMUSG00000017897	Eya2	14049	2	C	EYA transcriptional coactivator and phosphatase 2
7	ENSMUSG00000031443	F7	14068	8	C	coagulation factor VII
7	ENSMUSG00000051225	Fam83a	239463	15	C	family with sequence similarity 83, member A
7	ENSMUSG00000042377	Fam83g	69640	11	C	family with sequence similarity 83, member G
7	ENSMUSG00000005320	Fgfr4	14186	13	C	fibroblast growth factor receptor 4
7	ENSMUSG00000035615	Frmpd1	666060	4	C	FERM and PDZ domain containing 1
7	ENSMUSG00000024907	Gal	14419	19	C	galanin and GMAP prepropeptide
7	ENSMUSG00000046814	Gchfr	320415	2	C	GTP cyclohydrolase I feedback regulator
7	ENSMUSG00000109372	Gm19410	100502846	8	C	predicted gene, 19410
7	ENSMUSG00000099906	Gm28653	105661730	1	lncRNA	predicted gene 28653
7	ENSMUSG00000108634	Gm38534	NA	11	lncRNA	predicted gene, 38534
7	ENSMUSG00000110631	Gm42047	NA	8	lncRNA	predicted gene, 42047
7	ENSMUSG00000104554	Gm4610	NA	3	lncRNA	predicted gene 4610
7	ENSMUSG00000039904	Gpr37	14763	6	C	G protein-coupled receptor 37
7	ENSMUSG00000046733	Gprc5a	232431	6	C	G protein-coupled receptor, family C, group 5, member A
7	ENSMUSG00000059256	Gzmd	14941	14	C	granzyme D
7	ENSMUSG00000022156	Gzme	14942	14	C	granzyme E
7	ENSMUSG00000037335	Hand1	15110	11	C	heart and neural crest derivatives expressed 1
7	ENSMUSG00000038210	Hoxa11	15396	6	C	homeobox A11
7	ENSMUSG00000086427	Hoxa11os	15397	6	lncRNA	homeobox A11, opposite strand
7	ENSMUSG00000027869	Hsd3b6	15497	3	C	hydroxy-delta-5-steroid dehydrogenase, 3 beta- and steroid delta-isomerase 6
7	ENSMUSG00000031551	Ido1	15930	8	C	indoleamine 2,3-dioxygenase 1
7	ENSMUSG00000048583	Igf2	16002	7	C	insulin-like growth factor 2
7	ENSMUSG00000013415	Igf2bp1	140486	11	C	insulin-like growth factor 2 mRNA binding protein 1
7	ENSMUSG00000086266	Igf2os	111975	7	lncRNA	insulin-like growth factor 2, opposite strand
7	ENSMUSG00000026185	Igfbp5	16011	1	C	insulin-like growth factor binding protein 5
7	ENSMUSG00000026068	Il18rap	16174	1	C	interleukin 18 receptor accessory protein
7	ENSMUSG00000026420	Il24	93672	1	C	interleukin 24
7	ENSMUSG00000025348	Itga7	16404	10	C	integrin alpha 7
7	ENSMUSG00000058248	Kcnh1	16510	1	C	potassium voltage-gated channel, subfamily H (eag-related), member 1
7	ENSMUSG00000023043	Krt18	16668	15	C	keratin 18
7	ENSMUSG00000020911	Krt19	16669	11	C	keratin 19
7	ENSMUSG00000023039	Krt7	110310	15	C	keratin 7
7	ENSMUSG00000049382	Krt8	16691	15	C	keratin 8
7	ENSMUSG00000026822	Lcn2	16819	2	C	lipocalin 2
7	ENSMUSG00000034648	Lrrn1	16979	6	C	leucine rich repeat protein 1, neuronal
7	ENSMUSG00000034634	Ly6d	17068	15	C	lymphocyte antigen 6 complex, locus D
7	ENSMUSG00000031179	Magea9	70696	X	C	MAGE family member A9
7	ENSMUSG00000033207	Mamdc2	71738	19	C	MAM domain containing 2
7	ENSMUSG00000036853	Mcoln3	171166	3	C	mucolipin 3
7	ENSMUSG00000022227	Mcpt1	17224	14	C	mast cell protease 1
7	ENSMUSG00000022157	Mcpt8	17231	14	C	mast cell protease 8
7	ENSMUSG00000009376	Met	17295	6	C	met proto-oncogene
7	ENSMUSG00000074604	Mgst2	211666	3	C	microsomal glutathione S-transferase 2
7	ENSMUSG00000098973	Mir6236	102465959	9	miRNA	microRNA 6236
7	ENSMUSG00000049723	Mmp12	17381	9	C	matrix metallopeptidase 12
7	ENSMUSG00000012187	Mogat1	68393	1	C	monoacylglycerol O-acyltransferase 1
7	ENSMUSG00000063011	Msln	56047	17	C	mesothelin
7	ENSMUSG00000057280	Musk	18198	4	C	muscle, skeletal, receptor tyrosine kinase
7	ENSMUSG00000000435	Myf5	17877	10	C	myogenic factor 5
7	ENSMUSG00000020908	Myh3	17883	11	C	myosin, heavy polypeptide 3, skeletal muscle, embryonic
7	ENSMUSG00000055775	Myh8	17885	11	C	myosin, heavy polypeptide 8, skeletal muscle, perinatal
7	ENSMUSG00000061086	Myl4	17896	11	C	myosin, light polypeptide 4
7	ENSMUSG00000009214	Mymk	66139	2	C	myomaker, myoblast fusion factor
7	ENSMUSG00000079471	Mymx	653016	17	C	myomixer, myoblast fusion factor
7	ENSMUSG00000024388	Myo7b	17922	18	C	myosin VIIB
7	ENSMUSG00000009471	Myod1	17927	7	C	myogenic differentiation 1
7	ENSMUSG00000026459	Myog	17928	1	C	myogenin
7	ENSMUSG00000029019	Nppb	18158	4	C	natriuretic peptide type B
7	ENSMUSG00000048978	Nrsn1	22360	13	C	neurensin 1
7	ENSMUSG00000072944	Nup62cl	279706	X	C	nucleoporin 62 C-terminal like
7	ENSMUSG00000025330	Padi4	18602	4	C	peptidyl arginine deiminase, type IV
7	ENSMUSG00000014030	Pax5	18507	4	C	paired box 5
7	ENSMUSG00000015354	Pcolce2	76477	9	C	procollagen C-endopeptidase enhancer 2
7	ENSMUSG00000002265	Peg3	18616	7	C	paternally expressed 3
7	ENSMUSG00000019851	Perp	64058	10	C	PERP, TP53 apoptosis effector
7	ENSMUSG00000032068	Plet1	76509	9	C	placenta expressed transcript 1
7	ENSMUSG00000030867	Plk1	18817	7	C	polo like kinase 1
7	ENSMUSG00000024521	Pmaip1	58801	18	C	phorbol-12-myristate-13-acetate-induced protein 1
7	ENSMUSG00000019848	Popdc3	78977	10	C	popeye domain containing 3
7	ENSMUSG00000036528	Ppfibp2	19024	7	C	PTPRF interacting protein, binding protein 2 (liprin beta 2)
7	ENSMUSG00000059934	Prh1	19131	6	C	proline rich protein HaeIII subfamily 1
7	ENSMUSG00000022886	Prl2a1	56635	13	C	prolactin family 2, subfamily a, member 1
7	ENSMUSG00000079092	Prl2c2	18811	13	C	prolactin family 2, subfamily c, member 2
7	ENSMUSG00000027171	Prrg4	228413	2	C	proline rich Gla (G-carboxyglutamic acid) 4 (transmembrane)
7	ENSMUSG00000045027	Prss22	70835	17	C	protease, serine 22
7	ENSMUSG00000035916	Ptprq	237523	10	C	protein tyrosine phosphatase, receptor type, Q
7	ENSMUSG00000002104	Rapsn	19400	2	C	receptor-associated protein of the synapse
7	ENSMUSG00000034209	Rasl10a	75668	11	C	RAS-like, family 10, member A
7	ENSMUSG00000062309	Rpp25	102614	9	C	ribonuclease P/MRP 25 subunit
7	ENSMUSG00000057378	Ryr3	20192	2	C	ryanodine receptor 3
7	ENSMUSG00000050711	Scg2	20254	1	C	secretogranin II
7	ENSMUSG00000032511	Scn5a	20271	9	C	sodium channel, voltage-gated, type V, alpha
7	ENSMUSG00000075316	Scn9a	20274	2	C	sodium channel, voltage-gated, type IX, alpha
7	ENSMUSG00000038580	Sct	20287	7	C	secretin
7	ENSMUSG00000063531	Sema3e	20349	5	C	sema domain, immunoglobulin domain (Ig), short basic domain, secreted, (semaphorin) 3E
7	ENSMUSG00000062342	Serpinb9e	20710	13	C	serine (or cysteine) peptidase inhibitor, clade B, member 9e
7	ENSMUSG00000057726	Serpinb9g	93806	13	C	serine (or cysteine) peptidase inhibitor, clade B, member 9g
7	ENSMUSG00000017868	Sgk2	27219	2	C	serum/glucocorticoid regulated kinase 2
7	ENSMUSG00000024134	Six2	20472	17	C	sine oculis-related homeobox 2
7	ENSMUSG00000031766	Slc12a3	20497	8	C	solute carrier family 12, member 3
7	ENSMUSG00000029188	Slc34a2	20531	5	C	solute carrier family 34 (sodium phosphate), member 2
7	ENSMUSG00000063975	Slco1a5	108096	6	C	solute carrier organic anion transporter family, member 1a5
7	ENSMUSG00000045314	Sowahb	78088	5	C	sosondowah ankyrin repeat domain family member B
7	ENSMUSG00000063632	Sox11	20666	12	C	SRY (sex determining region Y)-box 11
7	ENSMUSG00000032502	Stac	20840	9	C	src homology three (SH3) and cysteine rich domain
7	ENSMUSG00000017400	Stac2	217154	11	C	SH3 and cysteine rich domain 2
7	ENSMUSG00000014813	Stc1	20855	14	C	stanniocalcin 1
7	ENSMUSG00000003271	Sult2b1	54200	7	C	sulfotransferase family, cytosolic, 2B, member 1
7	ENSMUSG00000086596	Susd5	382111	9	C	sushi domain containing 5
7	ENSMUSG00000044912	Syt16	238266	12	C	synaptotagmin XVI
7	ENSMUSG00000024743	Syt7	54525	19	C	synaptotagmin VII
7	ENSMUSG00000030616	Sytl2	83671	7	C	synaptotagmin-like 2
7	ENSMUSG00000031409	Tceal6	66104	X	C	transcription elongation factor A (SII)-like 6
7	ENSMUSG00000091002	Tcerg1l	70571	7	C	transcription elongation regulator 1-like
7	ENSMUSG00000054003	Tdrd9	74691	12	C	tudor domain containing 9
7	ENSMUSG00000026347	Tmem163	72160	1	C	transmembrane protein 163
7	ENSMUSG00000059900	Tmem40	94346	6	C	transmembrane protein 40
7	ENSMUSG00000048764	Tmprss11f	243083	5	C	transmembrane protease, serine 11f
7	ENSMUSG00000091898	Tnnc1	21924	14	C	troponin C, cardiac/slow skeletal
7	ENSMUSG00000026418	Tnni1	21952	1	C	troponin I, skeletal, slow 1
7	ENSMUSG00000064179	Tnnt1	21955	7	C	troponin T1, skeletal, slow
7	ENSMUSG00000026414	Tnnt2	21956	1	C	troponin T2, cardiac
7	ENSMUSG00000024173	Tpsab1	100503895	17	C	tryptase alpha/beta 1
7	ENSMUSG00000079259	Trim71	636931	9	C	tripartite motif-containing 71
7	ENSMUSG00000028186	Uox	22262	3	C	urate oxidase
7	ENSMUSG00000051527	Usp29	57775	7	C	ubiquitin specific peptidase 29
7	ENSMUSG00000091243	Vgll3	73569	16	C	vestigial like family member 3
7	ENSMUSG00000027520	Zdbf2	73884	1	C	zinc finger, DBF-type containing 2
7	ENSMUSG00000002266	Zim1	22776	7	C	zinc finger, imprinted 1
8	ENSMUSG00000031927	1700012B09Rik	69325	9	C	RIKEN cDNA 1700012B09 gene
8	ENSMUSG00000096965	3300005D01Rik	78512	17	lncRNA	RIKEN cDNA 3300005D01 gene
8	ENSMUSG00000033213	AA467197	433470	2	C	expressed sequence AA467197
8	ENSMUSG00000032561	Acpp	56318	9	C	acid phosphatase, prostate
8	ENSMUSG00000032281	Acsbg1	94180	9	C	acyl-CoA synthetase bubblegum family member 1
8	ENSMUSG00000011256	Adam19	11492	11	C	a disintegrin and metallopeptidase domain 19 (meltrin beta)
8	ENSMUSG00000025473	Adam8	11501	7	C	a disintegrin and metallopeptidase domain 8
8	ENSMUSG00000059901	Adamts14	237360	10	C	a disintegrin-like and metallopeptidase (reprolysin type) with thrombospondin type 1 motif, 14
8	ENSMUSG00000031994	Adamts8	30806	9	C	a disintegrin-like and metallopeptidase (reprolysin type) with thrombospondin type 1 motif, 8
8	ENSMUSG00000030000	Add2	11519	6	C	adducin 2 (beta)
8	ENSMUSG00000039116	Adgrg6	215798	10	C	adhesion G protein-coupled receptor G6
8	ENSMUSG00000037605	Adgrl3	319387	5	C	adhesion G protein-coupled receptor L3
8	ENSMUSG00000055301	Adh7	11529	3	C	alcohol dehydrogenase 7 (class IV), mu or sigma polypeptide
8	ENSMUSG00000068122	Agtr2	11609	X	C	angiotensin II receptor, type 2
8	ENSMUSG00000039058	Ak5	229949	3	C	adenylate kinase 5
8	ENSMUSG00000029762	Akr1b8	14187	6	C	aldo-keto reductase family 1, member B8
8	ENSMUSG00000020256	Aldh1l2	216188	10	C	aldehyde dehydrogenase 1 family, member L2
8	ENSMUSG00000048218	Amigo2	105827	15	C	adhesion molecule with Ig like domain 2
8	ENSMUSG00000028989	Angptl7	654812	4	C	angiopoietin-like 7
8	ENSMUSG00000022265	Ank	11732	15	C	progressive ankylosis
8	ENSMUSG00000024803	Ankrd1	107765	19	C	ankyrin repeat domain 1 (cardiac muscle)
8	ENSMUSG00000058589	Anks1b	77531	10	C	ankyrin repeat and sterile alpha motif domain containing 1B
8	ENSMUSG00000010601	Apol7a	75761	15	C	apolipoprotein L 7a
8	ENSMUSG00000057346	Apol9a	223672	15	C	apolipoprotein L 9a
8	ENSMUSG00000068246	Apol9b	71898	15	C	apolipoprotein L 9b
8	ENSMUSG00000029378	Areg	11839	5	C	amphiregulin
8	ENSMUSG00000019987	Arg1	11846	10	C	arginase, liver
8	ENSMUSG00000063506	Arhgap22	239027	14	C	Rho GTPase activating protein 22
8	ENSMUSG00000046561	Arsj	271970	3	C	arylsulfatase J
8	ENSMUSG00000028539	Artn	11876	4	C	artemin
8	ENSMUSG00000038295	Atg9b	213948	5	C	autophagy related 9B
8	ENSMUSG00000028238	Atp6v0d2	242341	4	C	ATPase, H+ transporting, lysosomal V0 subunit D2
8	ENSMUSG00000038112	AW551984	244810	9	C	expressed sequence AW551984
8	ENSMUSG00000022686	B3gnt5	108105	16	C	UDP-GlcNAc:betaGal beta-1,3-N-acetylglucosaminyltransferase 5
8	ENSMUSG00000030268	Bcat1	12035	6	C	branched chain aminotransferase 1, cytosolic
8	ENSMUSG00000048482	Bdnf	12064	2	C	brain derived neurotrophic factor
8	ENSMUSG00000025128	Bhlhe22	59058	3	C	basic helix-loop-helix family, member e22
8	ENSMUSG00000027358	Bmp2	12156	2	C	bone morphogenetic protein 2
8	ENSMUSG00000028351	Brinp1	56710	4	C	bone morphogenic protein/retinoic acid inducible neural specific 1
8	ENSMUSG00000035131	Brinp3	215378	1	C	bone morphogenetic protein/retinoic acid inducible neural specific 3
8	ENSMUSG00000082361	Btc	12223	5	C	betacellulin, epidermal growth factor family member
8	ENSMUSG00000036907	C1ql2	226359	1	C	complement component 1, q subcomponent-like 2
8	ENSMUSG00000022416	Cacna1i	239556	15	C	calcium channel, voltage-dependent, alpha 1I subunit
8	ENSMUSG00000054423	Cadps	27062	14	C	Ca2+-dependent secretion activator
8	ENSMUSG00000030666	Calcb	116903	7	C	calcitonin-related polypeptide, beta
8	ENSMUSG00000032373	Car12	76459	9	C	carbonic anhydrase 12
8	ENSMUSG00000046318	Ccbe1	320924	18	C	collagen and calcium binding EGF domains 1
8	ENSMUSG00000035352	Ccl12	20293	11	C	chemokine (C-C motif) ligand 12
8	ENSMUSG00000035385	Ccl2	20296	11	C	chemokine (C-C motif) ligand 2
8	ENSMUSG00000094686	Ccl21a	18829	4	C	chemokine (C-C motif) ligand 21A (serine)
8	ENSMUSG00000035042	Ccl5	20304	11	C	chemokine (C-C motif) ligand 5
8	ENSMUSG00000035373	Ccl7	20306	11	C	chemokine (C-C motif) ligand 7
8	ENSMUSG00000037362	Ccn3	18133	15	C	cellular communication network factor 3
8	ENSMUSG00000005124	Ccn4	22402	15	C	cellular communication network factor 4
8	ENSMUSG00000025804	Ccr1	12768	9	C	chemokine (C-C motif) receptor 1
8	ENSMUSG00000005087	Cd44	12505	2	C	CD44 antigen
8	ENSMUSG00000028459	Cd72	12517	4	C	CD72 antigen
8	ENSMUSG00000044303	Cdkn2a	12578	4	C	cyclin dependent kinase inhibitor 2A
8	ENSMUSG00000073802	Cdkn2b	12579	4	C	cyclin dependent kinase inhibitor 2B
8	ENSMUSG00000052353	Cemip	80982	7	C	cell migration inducing protein, hyaluronan binding
8	ENSMUSG00000041301	Cftr	12638	6	C	cystic fibrosis transmembrane conductance regulator
8	ENSMUSG00000040809	Chil3	12655	3	C	chitinase-like 3
8	ENSMUSG00000046159	Chrm3	12671	13	C	cholinergic receptor, muscarinic 3, cardiac
8	ENSMUSG00000027107	Chrna1	11435	2	C	cholinergic receptor, nicotinic, alpha polypeptide 1 (muscle)
8	ENSMUSG00000056643	Chst13	71797	6	C	carbohydrate sulfotransferase 13
8	ENSMUSG00000042254	Cilp	214425	9	C	cartilage intermediate layer protein, nucleotide pyrophosphohydrolase
8	ENSMUSG00000031772	Cntnap4	170571	8	C	contactin associated protein-like 4
8	ENSMUSG00000028197	Col24a1	71355	3	C	collagen, type XXIV, alpha 1
8	ENSMUSG00000032572	Col6a4	68553	9	C	collagen, type VI, alpha 4
8	ENSMUSG00000025650	Col7a1	12836	9	C	collagen, type VII, alpha 1
8	ENSMUSG00000038591	Colec10	239447	15	C	collectin sub-family member 10
8	ENSMUSG00000037852	Cpe	12876	8	C	carboxypeptidase E
8	ENSMUSG00000032564	Cpne4	74020	9	C	copine IV
8	ENSMUSG00000032291	Crabp1	12903	9	C	cellular retinoic acid binding protein I
8	ENSMUSG00000021680	Crhbp	12919	13	C	corticotropin releasing hormone binding protein
8	ENSMUSG00000025431	Crisp1	11571	17	C	cysteine-rich secretory protein 1
8	ENSMUSG00000025776	Crispld1	83691	1	C	cysteine-rich secretory protein LCCL domain containing 1
8	ENSMUSG00000036356	Csgalnact1	234356	8	C	chondroitin sulfate N-acetylgalactosaminyltransferase 1
8	ENSMUSG00000024846	Cst6	73720	19	C	cystatin E/M
8	ENSMUSG00000054196	Cthrc1	68588	15	C	collagen triple helix repeat containing 1
8	ENSMUSG00000052336	Cx3cr1	13051	9	C	chemokine (C-X3-C motif) receptor 1
8	ENSMUSG00000029380	Cxcl1	14825	5	C	chemokine (C-X-C motif) ligand 1
8	ENSMUSG00000034855	Cxcl10	15945	5	C	chemokine (C-X-C motif) ligand 10
8	ENSMUSG00000029371	Cxcl5	20311	5	C	chemokine (C-X-C motif) ligand 5
8	ENSMUSG00000029417	Cxcl9	17329	5	C	chemokine (C-X-C motif) ligand 9
8	ENSMUSG00000027068	Dhrs9	241452	2	C	dehydrogenase/reductase (SDR family) member 9
8	ENSMUSG00000040035	Disp2	214240	2	C	dispatched RND tramsporter family member 2
8	ENSMUSG00000028031	Dkk2	56811	3	C	dickkopf WNT signaling pathway inhibitor 2
8	ENSMUSG00000026825	Dnm1	13429	2	C	dynamin 1
8	ENSMUSG00000031383	Dusp9	75590	X	C	dual specificity phosphatase 9
8	ENSMUSG00000024512	Dynap	75577	18	C	dynactin associated protein
8	ENSMUSG00000046179	E2f8	108961	7	C	E2F transcription factor 8
8	ENSMUSG00000034488	Edil3	13612	13	C	EGF-like repeats and discoidin I-like domains 3
8	ENSMUSG00000020467	Efemp1	216616	11	C	epidermal growth factor-containing fibulin-like extracellular matrix protein 1
8	ENSMUSG00000037370	Enpp1	18605	10	C	ectonucleotide pyrophosphatase/phosphodiesterase 1
8	ENSMUSG00000029377	Ereg	13874	5	C	epiregulin
8	ENSMUSG00000028967	Errfi1	74155	4	C	ERBB receptor feedback inhibitor 1
8	ENSMUSG00000042379	Esm1	71690	13	C	endothelial cell-specific molecule 1
8	ENSMUSG00000095104	Esp15	668200	17	C	exocrine gland secreted peptide 15
8	ENSMUSG00000021678	F2rl1	14063	13	C	coagulation factor II (thrombin) receptor-like 1
8	ENSMUSG00000036136	Fam110c	104943	12	C	family with sequence similarity 110, member C
8	ENSMUSG00000029861	Fam131b	76156	6	C	family with sequence similarity 131, member B
8	ENSMUSG00000030518	Fam189a1	70638	7	C	family with sequence similarity 189, member A1
8	ENSMUSG00000060568	Fam78b	226610	1	C	family with sequence similarity 78, member B
8	ENSMUSG00000022408	Fam83f	213956	15	C	family with sequence similarity 83, member F
8	ENSMUSG00000059089	Fcgr4	246256	1	C	Fc receptor, IgG, low affinity IV
8	ENSMUSG00000022871	Fetub	59083	16	C	fetuin beta
8	ENSMUSG00000027208	Fgf7	14178	2	C	fibroblast growth factor 7
8	ENSMUSG00000008136	Fhl2	14200	1	C	four and a half LIM domains 2
8	ENSMUSG00000033737	Fndc3c1	333564	X	C	fibronectin type III domain containing 3C1
8	ENSMUSG00000024912	Fosl1	14283	19	C	fos-like antigen 1
8	ENSMUSG00000046714	Foxc2	14234	8	C	forkhead box C2
8	ENSMUSG00000047261	Gap43	14432	16	C	growth associated protein 43
8	ENSMUSG00000091387	Gcnt4	218476	13	C	glucosaminyl (N-acetyl) transferase 4, core 2 (beta-1,6-N-acetylglucosaminyltransferase)
8	ENSMUSG00000022144	Gdnf	14573	15	C	glial cell line derived neurotrophic factor
8	ENSMUSG00000022103	Gfra2	14586	14	C	glial cell line derived neurotrophic factor family receptor alpha 2
8	ENSMUSG00000050953	Gja1	14609	10	C	gap junction protein, alpha 1
8	ENSMUSG00000046623	Gjb4	14621	4	C	gap junction protein, beta 4
8	ENSMUSG00000046167	Gldn	235379	9	C	gliomedin
8	ENSMUSG00000056888	Glipr1	73690	10	C	GLI pathogenesis-related 1 (glioma)
8	ENSMUSG00000082292	Gm12250	NA	11	P	predicted gene 12250
8	ENSMUSG00000086413	Gm12415	NA	4	lncRNA	predicted gene 12415
8	ENSMUSG00000085569	Gm12602	NA	4	lncRNA	predicted gene 12602
8	ENSMUSG00000087659	Gm12606	NA	4	lncRNA	predicted gene 12606
8	ENSMUSG00000107350	Gm19610	NA	5	lncRNA	predicted gene, 19610
8	ENSMUSG00000110981	Gm35940	NA	9	lncRNA	predicted gene, 35940
8	ENSMUSG00000097156	Gm3764	NA	3	lncRNA	predicted gene 3764
8	ENSMUSG00000086804	Gm43154	NA	6	lncRNA	predicted gene 43154
8	ENSMUSG00000107768	Gm44275	102640545	6	lncRNA	predicted gene, 44275
8	ENSMUSG00000111504	Gm48284	NA	9	lncRNA	predicted gene, 48284
8	ENSMUSG00000021303	Gng4	14706	13	C	guanine nucleotide binding protein (G protein), gamma 4
8	ENSMUSG00000029816	Gpnmb	93695	6	C	glycoprotein (transmembrane) nmb
8	ENSMUSG00000043441	Gpr149	229357	3	C	G protein-coupled receptor 149
8	ENSMUSG00000040133	Gpr176	381413	2	C	G protein-coupled receptor 176
8	ENSMUSG00000074934	Grem1	23892	2	C	gremlin 1, DAN family BMP antagonist
8	ENSMUSG00000020524	Gria1	14799	11	C	glutamate receptor, ionotropic, AMPA1 (alpha 1)
8	ENSMUSG00000041078	Grid1	14803	14	C	glutamate receptor, ionotropic, delta 1
8	ENSMUSG00000056755	Grm7	108073	6	C	glutamate receptor, metabotropic 7
8	ENSMUSG00000015437	Gzmb	14939	14	C	granzyme B
8	ENSMUSG00000079186	Gzmc	14940	14	C	granzyme C
8	ENSMUSG00000015441	Gzmf	14943	14	C	granzyme F
8	ENSMUSG00000027261	Hao1	15112	2	C	hydroxyacid oxidase 1, liver
8	ENSMUSG00000003665	Has1	15116	17	C	hyaluronan synthase 1
8	ENSMUSG00000028864	Hgf	15234	5	C	hepatocyte growth factor
8	ENSMUSG00000056758	Hmga2	15364	10	C	high mobility group AT-hook 2
8	ENSMUSG00000049511	Htr1b	15551	9	C	5-hydroxytryptamine (serotonin) receptor 1B
8	ENSMUSG00000037849	Ifi206	102639543	1	C	interferon activated gene 206
8	ENSMUSG00000066677	Ifi208	100033459	1	C	interferon activated gene 208
8	ENSMUSG00000043263	Ifi209	236312	1	C	interferon activated gene 209
8	ENSMUSG00000073491	Ifi213	623121	1	C	interferon activated gene 213
8	ENSMUSG00000074896	Ifit3	15959	19	C	interferon-induced protein with tetratricopeptide repeats 3
8	ENSMUSG00000033581	Igf2bp2	319765	16	C	insulin-like growth factor 2 mRNA binding protein 2
8	ENSMUSG00000029814	Igf2bp3	140488	6	C	insulin-like growth factor 2 mRNA binding protein 3
8	ENSMUSG00000023046	Igfbp6	16012	15	C	insulin-like growth factor binding protein 6
8	ENSMUSG00000076614	Ighg1	NA	12	IG_C	immunoglobulin heavy constant gamma 1 (G1m marker)
8	ENSMUSG00000013367	Iglon5	210094	7	C	IgLON family member 5
8	ENSMUSG00000036334	Igsf10	242050	3	C	immunoglobulin superfamily, member 10
8	ENSMUSG00000027398	Il1b	16176	2	C	interleukin 1 beta
8	ENSMUSG00000026073	Il1r2	16178	1	C	interleukin 1 receptor, type II
8	ENSMUSG00000026069	Il1rl1	17082	1	C	interleukin 1 receptor-like 1
8	ENSMUSG00000026981	Il1rn	16181	2	C	interleukin 1 receptor antagonist
8	ENSMUSG00000068227	Il2rb	16185	15	C	interleukin 2 receptor, beta chain
8	ENSMUSG00000024810	Il33	77125	19	C	interleukin 33
8	ENSMUSG00000041605	Inava	67313	1	C	innate immunity activator
8	ENSMUSG00000041324	Inhba	16323	13	C	inhibin beta-A
8	ENSMUSG00000032925	Itgbl1	223272	14	C	integrin, beta-like 1
8	ENSMUSG00000037254	Itih2	16425	2	C	inter-alpha trypsin inhibitor, heavy chain 2
8	ENSMUSG00000027827	Kcnab1	16497	3	C	potassium voltage-gated channel, shaker-related subfamily, beta member 1
8	ENSMUSG00000035681	Kcnc2	268345	10	C	potassium voltage gated channel, Shaw-related subfamily, member 2
8	ENSMUSG00000054342	Kcnn4	16534	7	C	potassium intermediate/small conductance calcium-activated channel, subfamily N, member 4
8	ENSMUSG00000026058	Khdrbs2	170771	1	C	KH domain containing, RNA binding, signal transduction associated 2
8	ENSMUSG00000042115	Klhdc8a	213417	1	C	kelch domain containing 8A
8	ENSMUSG00000022076	Klhl1	93688	14	C	kelch-like 1
8	ENSMUSG00000079852	Klra4	16635	6	C	killer cell lectin-like receptor, subfamily A, member 4
8	ENSMUSG00000035775	Krt20	66809	11	C	keratin 20
8	ENSMUSG00000087075	Lbhd2	380787	12	C	LBH domain containing 2
8	ENSMUSG00000053522	Lgals7	16858	7	C	lectin, galactose binding, soluble 7
8	ENSMUSG00000026890	Lhx6	16874	2	C	LIM homeobox protein 6
8	ENSMUSG00000034394	Lif	16878	11	C	leukemia inhibitory factor
8	ENSMUSG00000045083	Lingo2	242384	4	C	leucine rich repeat and Ig domain containing 2
8	ENSMUSG00000000693	Loxl3	16950	6	C	lysyl oxidase-like 3
8	ENSMUSG00000052316	Lrrc15	74488	16	C	leucine rich repeat containing 15
8	ENSMUSG00000002020	Ltbp2	16997	12	C	latent transforming growth factor beta binding protein 2
8	ENSMUSG00000036446	Lum	17022	10	C	lumican
8	ENSMUSG00000024481	Lvrn	74574	18	C	laeverin
8	ENSMUSG00000075602	Ly6a	110454	15	C	lymphocyte antigen 6 complex, locus A
8	ENSMUSG00000022584	Ly6c2	100041546	15	C	lymphocyte antigen 6 complex, locus C2
8	ENSMUSG00000026980	Ly75	17076	2	C	lymphocyte antigen 75
8	ENSMUSG00000030787	Lyve1	114332	7	C	lymphatic vessel endothelial hyaluronan receptor 1
8	ENSMUSG00000022269	Marchf11	211147	15	C	membrane associated ring-CH-type finger 11
8	ENSMUSG00000022887	Masp1	17174	16	C	mannan-binding lectin serine peptidase 1
8	ENSMUSG00000029659	Medag	70717	5	C	mesenteric estrogen dependent adipogenesis
8	ENSMUSG00000042436	Mfap4	76293	11	C	microfibrillar-associated protein 4
8	ENSMUSG00000047562	Mmp10	17384	9	C	matrix metallopeptidase 10
8	ENSMUSG00000050578	Mmp13	17386	9	C	matrix metallopeptidase 13
8	ENSMUSG00000043089	Mmp1a	83995	9	C	matrix metallopeptidase 1a (interstitial collagenase)
8	ENSMUSG00000043613	Mmp3	17392	9	C	matrix metallopeptidase 3
8	ENSMUSG00000017737	Mmp9	17395	2	C	matrix metallopeptidase 9
8	ENSMUSG00000054641	Mmrn1	70945	6	C	multimerin 1
8	ENSMUSG00000024675	Ms4a4c	64380	19	C	membrane-spanning 4-domains, subfamily A, member 4C
8	ENSMUSG00000000386	Mx1	NA	16	P	MX dynamin-like GTPase 1
8	ENSMUSG00000021640	Naip1	17940	13	C	NLR family, apoptosis inhibitory protein 1
8	ENSMUSG00000027977	Ndst3	83398	3	C	N-deacetylase/N-sulfotransferase (heparan glucosaminyl) 3
8	ENSMUSG00000022055	Nefl	18039	14	C	neurofilament, light polypeptide
8	ENSMUSG00000022054	Nefm	18040	14	C	neurofilament, medium polypeptide
8	ENSMUSG00000026259	Ngef	53972	1	C	neuronal guanine nucleotide exchange factor
8	ENSMUSG00000067219	Nipal1	70701	5	C	NIPA-like domain containing 1
8	ENSMUSG00000004612	Nkg7	72310	7	C	natural killer cell group 7 sequence
8	ENSMUSG00000020598	Nrcam	319504	12	C	neuronal cell adhesion molecule
8	ENSMUSG00000030717	Nupr1	56312	7	C	nuclear protein transcription regulator 1
8	ENSMUSG00000032690	Oas2	246728	5	C	2'-5' oligoadenylate synthetase 2
8	ENSMUSG00000032661	Oas3	246727	5	C	2'-5' oligoadenylate synthetase 3
8	ENSMUSG00000027670	Ocstamp	74614	2	C	osteoclast stimulatory transmembrane protein
8	ENSMUSG00000096035	Odaph	381651	5	C	odontogenesis associated phosphoprotein
8	ENSMUSG00000051048	P4ha3	320452	7	C	procollagen-proline, 2-oxoglutarate 4-dioxygenase (proline 4-hydroxylase), alpha polypeptide III
8	ENSMUSG00000028370	Pappa	18491	4	C	pregnancy-associated plasma protein A
8	ENSMUSG00000047104	Pbp2	76400	6	C	phosphatidylethanolamine binding protein 2
8	ENSMUSG00000052613	Pcdh15	11994	10	C	protocadherin 15
8	ENSMUSG00000055421	Pcdh9	211712	14	C	protocadherin 9
8	ENSMUSG00000021587	Pcsk1	18548	13	C	proprotein convertase subtilisin/kexin type 1
8	ENSMUSG00000030671	Pde3b	18576	7	C	phosphodiesterase 3B, cGMP-inhibited
8	ENSMUSG00000092035	Peg10	170676	6	C	paternally expressed 10
8	ENSMUSG00000067780	Pi15	94227	1	C	peptidase inhibitor 15
8	ENSMUSG00000026413	Pkp1	18772	1	C	plakophilin 1
8	ENSMUSG00000056220	Pla2g4a	18783	1	C	phospholipase A2, group IVA (cytosolic, calcium-dependent)
8	ENSMUSG00000029322	Plac8	231507	5	C	placenta-specific 8
8	ENSMUSG00000021822	Plau	18792	14	C	plasminogen activator, urokinase
8	ENSMUSG00000046223	Plaur	18793	7	C	plasminogen activator, urokinase receptor
8	ENSMUSG00000055214	Pld5	319455	1	C	phospholipase D family, member 5
8	ENSMUSG00000012889	Podnl1	244550	8	C	podocan-like 1
8	ENSMUSG00000027750	Postn	50706	3	C	periostin, osteoblast specific factor
8	ENSMUSG00000029334	Prkg2	19092	5	C	protein kinase, cGMP-dependent, type II
8	ENSMUSG00000056457	Prl2c3	18812	13	C	prolactin family 2, subfamily c, member 3
8	ENSMUSG00000073565	Prr16	71373	18	C	proline rich 16
8	ENSMUSG00000033491	Prss35	244954	9	C	protease, serine 35
8	ENSMUSG00000050737	Ptges	64292	2	C	prostaglandin E synthase
8	ENSMUSG00000028036	Ptgfr	19220	3	C	prostaglandin F receptor
8	ENSMUSG00000017969	Ptgis	19223	2	C	prostaglandin I2 (prostacyclin) synthase
8	ENSMUSG00000032487	Ptgs2	19225	1	C	prostaglandin-endoperoxide synthase 2
8	ENSMUSG00000030854	Ptpn5	19259	7	C	protein tyrosine phosphatase, non-receptor type 5
8	ENSMUSG00000026204	Ptprn	19275	1	C	protein tyrosine phosphatase, receptor type, N
8	ENSMUSG00000027832	Ptx3	19288	3	C	pentraxin related gene
8	ENSMUSG00000044172	Ptx4	68509	17	C	pentraxin 4
8	ENSMUSG00000032454	Rbp2	19660	9	C	retinol binding protein 2, cellular
8	ENSMUSG00000019775	Rgs17	56533	10	C	regulator of G-protein signaling 17
8	ENSMUSG00000063851	Rnf183	76072	4	C	ring finger protein 183
8	ENSMUSG00000063171	Rps4l	66184	6	P	ribosomal protein S4-like
8	ENSMUSG00000032852	Rspo4	228770	2	C	R-spondin 4
8	ENSMUSG00000001020	S100a4	20198	3	C	S100 calcium binding protein A4
8	ENSMUSG00000001025	S100a6	20200	3	C	S100 calcium binding protein A6 (calcyclin)
8	ENSMUSG00000056071	S100a9	20202	3	C	S100 calcium binding protein A9 (calgranulin B)
8	ENSMUSG00000040026	Saa3	20210	7	C	serum amyloid A 3
8	ENSMUSG00000038331	Satb2	212712	1	C	special AT-rich sequence binding protein 2
8	ENSMUSG00000044770	Scml4	268297	10	C	Scm polycomb group protein like 4
8	ENSMUSG00000028883	Sema3a	20346	5	C	sema domain, immunoglobulin domain (Ig), short basic domain, secreted, (semaphorin) 3A
8	ENSMUSG00000066363	Serpina3f	238393	12	C	serine (or cysteine) peptidase inhibitor, clade A, member 3F
8	ENSMUSG00000041481	Serpina3g	20715	12	C	serine (or cysteine) peptidase inhibitor, clade A, member 3G
8	ENSMUSG00000021403	Serpinb9b	20706	13	C	serine (or cysteine) peptidase inhibitor, clade B, member 9b
8	ENSMUSG00000022766	Serpind1	15160	16	C	serine (or cysteine) peptidase inhibitor, clade D, member 1
8	ENSMUSG00000045349	Sh2d5	230863	4	C	SH2 domain containing 5
8	ENSMUSG00000030638	Sh3gl3	20408	7	C	SH3-domain GRB2-like 3
8	ENSMUSG00000027322	Siglec1	20612	2	C	sialic acid binding Ig-like lectin 1, sialoadhesin
8	ENSMUSG00000091055	Siglec15	620235	18	C	sialic acid binding Ig-like lectin 15
8	ENSMUSG00000059336	Slc14a1	108052	18	C	solute carrier family 14 (urea transporter), member 1
8	ENSMUSG00000023169	Slc38a1	105727	15	C	solute carrier family 38, member 1
8	ENSMUSG00000027737	Slc7a11	26570	3	C	solute carrier family 7 (cationic amino acid transporter, y+ system), member 11
8	ENSMUSG00000026062	Slc9a2	226999	1	C	solute carrier family 9 (sodium/hydrogen exchanger), member 2
8	ENSMUSG00000078763	Slfn1	20555	11	C	schlafen 1
8	ENSMUSG00000000204	Slfn4	20558	11	C	schlafen 4
8	ENSMUSG00000031558	Slit2	20563	5	C	slit guidance ligand 2
8	ENSMUSG00000045871	Slitrk6	239250	14	C	SLIT and NTRK-like family, member 6
8	ENSMUSG00000085007	Smim43	100503068	3	C	small integral membrane protein 43
8	ENSMUSG00000053030	Spink2	69982	5	C	serine peptidase inhibitor, Kazal type 2
8	ENSMUSG00000054162	Spock3	72902	8	C	sparc/osteonectin, cwcv and kazal-like domains proteoglycan 3
8	ENSMUSG00000029304	Spp1	20750	5	C	secreted phosphoprotein 1
8	ENSMUSG00000015652	Steap1	70358	5	C	six transmembrane epithelial antigen of the prostate 1
8	ENSMUSG00000074736	Syndig1	433485	2	C	synapse differentiation inducing 1
8	ENSMUSG00000061762	Tac1	21333	6	C	tachykinin 1
8	ENSMUSG00000044071	Tafa2	268354	10	C	TAFA chemokine like family member 2
8	ENSMUSG00000018604	Tbx3	21386	5	C	T-box 3
8	ENSMUSG00000099032	Tcf24	100039596	1	C	transcription factor 24
8	ENSMUSG00000052415	Tchh	99681	3	C	trichohyalin
8	ENSMUSG00000029664	Tfpi2	21789	6	C	tissue factor pathway inhibitor 2
8	ENSMUSG00000023885	Thbs2	21826	17	C	thrombospondin 2
8	ENSMUSG00000021702	Thbs4	21828	13	C	thrombospondin 4
8	ENSMUSG00000032011	Thy1	21838	9	C	thymus cell antigen 1, theta
8	ENSMUSG00000071552	Tigit	100043314	16	C	T cell immunoreceptor with Ig and ITIM domains
8	ENSMUSG00000001131	Timp1	21857	X	C	tissue inhibitor of metalloproteinase 1
8	ENSMUSG00000032357	Tinag	26944	9	C	tubulointerstitial nephritis antigen
8	ENSMUSG00000054013	Tmem179	104885	12	C	transmembrane protein 179
8	ENSMUSG00000049420	Tmem200a	77220	10	C	transmembrane protein 200A
8	ENSMUSG00000035861	Tmprss11b	319875	5	C	transmembrane protease, serine 11B
8	ENSMUSG00000028364	Tnc	21923	4	C	tenascin C
8	ENSMUSG00000063727	Tnfrsf11b	18383	15	C	tumor necrosis factor receptor superfamily, member 11b (osteoprotegerin)
8	ENSMUSG00000028965	Tnfrsf9	21942	4	C	tumor necrosis factor receptor superfamily, member 9
8	ENSMUSG00000022015	Tnfsf11	21943	14	C	tumor necrosis factor (ligand) superfamily, member 11
8	ENSMUSG00000026725	Tnn	329278	1	C	tenascin N
8	ENSMUSG00000035274	Tpbg	21983	9	C	trophoblast glycoprotein
8	ENSMUSG00000044528	Tram1l1	229801	3	C	translocation associated membrane protein 1-like 1
8	ENSMUSG00000076498	Trbc2	NA	6	TR_C	T cell receptor beta, constant 2
8	ENSMUSG00000071068	Treml2	328833	17	C	triggering receptor expressed on myeloid cells-like 2
8	ENSMUSG00000031026	Trim66	330627	7	C	tripartite motif-containing 66
8	ENSMUSG00000024727	Trpm6	225997	19	C	transient receptor potential cation channel, subfamily M, member 6
8	ENSMUSG00000007805	Twist2	13345	1	C	twist basic helix-loop-helix transcription factor 2
8	ENSMUSG00000052981	Ube2ql1	76980	13	C	ubiquitin-conjugating enzyme E2Q family-like 1
8	ENSMUSG00000090124	Ugt1a7c	394432	1	C	UDP glucuronosyltransferase 1 family, polypeptide A7C
8	ENSMUSG00000020407	Upp1	22271	11	C	uridine phosphorylase 1
8	ENSMUSG00000031380	Vegfd	14205	X	C	vascular endothelial growth factor D
8	ENSMUSG00000085183	Wincr1	NA	4	lncRNA	WNT induced non-coding RNA 1
8	ENSMUSG00000027514	Zbp1	58203	2	C	Z-DNA binding protein 1

## Sheet: GO_Group 1
Category	Term	Gene Count	%	P-Value	Benjamini
UP_KW_BIOLOGICAL_PROCESS	Wnt signaling pathway	10	5.8	1.9e-05	0.00091
UP_KW_BIOLOGICAL_PROCESS	Cell adhesion	12	6.9	0.0014	0.032
UP_KW_BIOLOGICAL_PROCESS	Differentiation	13	7.5	0.018	0.29
UP_KW_BIOLOGICAL_PROCESS	Neurotransmitter transport	3	1.7	0.035	0.4
UP_KW_BIOLOGICAL_PROCESS	Transcription	24	13.9	0.043	0.4
UP_KW_BIOLOGICAL_PROCESS	Transcription regulation	23	13.3	0.056	0.44
Category	Term	Gene Count	%	P-Value	Benjamini
GOTERM_BP_DIRECT	multicellular organism development	35	20.2	5.8e-16	8.9e-13
GOTERM_BP_DIRECT	Wnt signaling pathway	12	6.9	1.2e-07	9.4e-05
GOTERM_BP_DIRECT	lung development	9	5.2	1.2e-06	0.00046
GOTERM_BP_DIRECT	lung alveolus development	7	4	1.4e-06	0.00046
GOTERM_BP_DIRECT	neuron differentiation	11	6.4	1.5e-06	0.00046
GOTERM_BP_DIRECT	animal organ morphogenesis	9	5.2	3.2e-06	0.00081
GOTERM_BP_DIRECT	inner ear morphogenesis	7	4	3.9e-06	0.00086
GOTERM_BP_DIRECT	extracellular matrix organization	9	5.2	9.8e-06	0.0019
GOTERM_BP_DIRECT	positive regulation of neuron projection development	9	5.2	1.2e-05	0.002
GOTERM_BP_DIRECT	cell differentiation	19	11	1.6e-05	0.0024
GOTERM_BP_DIRECT	negative regulation of canonical Wnt signaling pathway	8	4.6	2e-05	0.0027
GOTERM_BP_DIRECT	regulation of DNA-templated transcription	22	12.7	2.1e-05	0.0027
GOTERM_BP_DIRECT	forebrain neuron differentiation	4	2.3	2.8e-05	0.0033
GOTERM_BP_DIRECT	neurogenesis	7	4	4.2e-05	0.0042
GOTERM_BP_DIRECT	cellular response to retinoic acid	6	3.5	4.4e-05	0.0042
Category	Term	Gene Count	%	P-Value	Benjamini
KEGG_PATHWAY	Wnt signaling pathway	8	4.6	0.00025	0.044
KEGG_PATHWAY	Signaling pathways regulating pluripotency of stem cells	6	3.5	0.0033	0.29
KEGG_PATHWAY	Focal adhesion	6	3.5	0.015	0.68
KEGG_PATHWAY	Breast cancer	5	2.9	0.021	0.68
KEGG_PATHWAY	Gastric cancer	5	2.9	0.023	0.68
KEGG_PATHWAY	ECM-receptor interaction	4	2.3	0.026	0.68
KEGG_PATHWAY	Hippo signaling pathway	5	2.9	0.027	0.68
KEGG_PATHWAY	Melanogenesis	4	2.3	0.035	0.68
KEGG_PATHWAY	Other types of O-glycan biosynthesis	3	1.7	0.038	0.68
KEGG_PATHWAY	Axon guidance	5	2.9	0.041	0.68
KEGG_PATHWAY	Pathways in cancer	9	5.2	0.042	0.68
KEGG_PATHWAY	Proteoglycans in cancer	5	2.9	0.059	0.87
KEGG_PATHWAY	Rap1 signaling pathway	5	2.9	0.068	0.92
KEGG_PATHWAY	Basal cell carcinoma	3	1.7	0.075	0.95
KEGG_PATHWAY	Ras signaling pathway	5	2.9	0.09	1
KEGG_PATHWAY	Melanoma	3	1.7	0.095	1

## Sheet: GO_Group 2
Category	Term	Gene Count	%	P-Value	Benjamini
UP_KW_BIOLOGICAL_PROCESS	Cell adhesion	25	11	1e-10	5e-09
UP_KW_BIOLOGICAL_PROCESS	Neurogenesis	15	6.6	1.2e-06	2.9e-05
UP_KW_BIOLOGICAL_PROCESS	Osteogenesis	5	2.2	0.00057	0.0091
UP_KW_BIOLOGICAL_PROCESS	Wnt signaling pathway	9	4	0.00085	0.0096
UP_KW_BIOLOGICAL_PROCESS	Differentiation	19	8.4	0.001	0.0096
UP_KW_BIOLOGICAL_PROCESS	Ion transport	13	5.7	0.03	0.24
Category	Term	Gene Count	%	P-Value	Benjamini
GOTERM_BP_DIRECT	multicellular organism development	41	18.1	4.5e-17	6e-14
GOTERM_BP_DIRECT	cell adhesion	29	12.8	1.3e-14	8.8e-12
GOTERM_BP_DIRECT	nervous system development	21	9.3	9.8e-11	4.4e-08
GOTERM_BP_DIRECT	homophilic cell adhesion via plasma membrane adhesion molecules	14	6.2	1.1e-09	3.7e-07
GOTERM_BP_DIRECT	synaptic membrane adhesion	8	3.5	1.3e-08	2.9e-06
GOTERM_BP_DIRECT	modulation of chemical synaptic transmission	12	5.3	1.3e-08	2.9e-06
GOTERM_BP_DIRECT	cell differentiation	26	11.5	1e-07	2e-05
GOTERM_BP_DIRECT	positive regulation of synapse assembly	9	4	1.6e-07	2.7e-05
GOTERM_BP_DIRECT	neuron differentiation	13	5.7	3.1e-07	4.6e-05
GOTERM_BP_DIRECT	regulation of presynapse assembly	7	3.1	3.8e-07	5e-05
GOTERM_BP_DIRECT	axon guidance	12	5.3	4.1e-07	5.1e-05
GOTERM_BP_DIRECT	brain development	12	5.3	2.1e-06	0.00023
GOTERM_BP_DIRECT	animal organ morphogenesis	9	4	2.1e-05	0.0022
Category	Term	Gene Count	%	P-Value	Benjamini
KEGG_PATHWAY	Basal cell carcinoma	9	4	5.8e-08	1.1e-05
KEGG_PATHWAY	Wnt signaling pathway	9	4	0.00013	0.0078
KEGG_PATHWAY	Cell adhesion molecules	9	4	0.00015	0.0078
KEGG_PATHWAY	Axon guidance	9	4	0.00016	0.0078
KEGG_PATHWAY	Hippo signaling pathway	8	3.5	0.00042	0.013
KEGG_PATHWAY	Glutamatergic synapse	7	3.1	0.00046	0.013
KEGG_PATHWAY	Cushing syndrome	8	3.5	0.00049	0.013
KEGG_PATHWAY	Breast cancer	7	3.1	0.0017	0.036
KEGG_PATHWAY	Melanogenesis	6	2.6	0.0017	0.036
KEGG_PATHWAY	Gastric cancer	7	3.1	0.0018	0.036
KEGG_PATHWAY	cAMP signaling pathway	8	3.5	0.0032	0.056
KEGG_PATHWAY	Hepatocellular carcinoma	7	3.1	0.004	0.064
KEGG_PATHWAY	Proteoglycans in cancer	7	3.1	0.0083	0.12
KEGG_PATHWAY	Human papillomavirus infection	9	4	0.012	0.17
KEGG_PATHWAY	Pathways in cancer	11	4.8	0.019	0.25
KEGG_PATHWAY	Signaling pathways regulating pluripotency of stem cells	5	2.2	0.033	0.38
KEGG_PATHWAY	Spinocerebellar ataxia	5	2.2	0.034	0.38
KEGG_PATHWAY	Nicotine addiction	3	1.3	0.047	0.48
KEGG_PATHWAY	mTOR signaling pathway	5	2.2	0.048	0.48

## Sheet: GO_Group 3
Category	Term	Gene Count	%	P-Value	Benjamini
UP_KW_BIOLOGICAL_PROCESS	Transcription regulation	93	25	2.6e-22	1.4e-20
UP_KW_BIOLOGICAL_PROCESS	Transcription	93	25	1.9e-21	5.2e-20
UP_KW_BIOLOGICAL_PROCESS	Neurogenesis	24	6.5	4.5e-10	8.3e-09
UP_KW_BIOLOGICAL_PROCESS	Differentiation	34	9.1	9.1e-07	1.3e-05
UP_KW_BIOLOGICAL_PROCESS	Osteogenesis	5	1.3	0.0036	0.034
UP_KW_BIOLOGICAL_PROCESS	Cell adhesion	18	4.8	0.0037	0.034
UP_KW_BIOLOGICAL_PROCESS	Wnt signaling pathway	9	2.4	0.017	0.14
UP_KW_BIOLOGICAL_PROCESS	Chondrogenesis	3	0.8	0.034	0.24
UP_KW_BIOLOGICAL_PROCESS	Hearing	4	1.1	0.047	0.29
Category	Term	Gene Count	%	P-Value	Benjamini
GOTERM_BP_DIRECT	multicellular organism development	96	25.8	1.7e-53	3.8e-50
GOTERM_BP_DIRECT	regulation of transcription by RNA polymerase II	88	23.7	2e-35	2.3e-32
GOTERM_BP_DIRECT	regulation of DNA-templated transcription	78	21	4e-31	3.1e-28
GOTERM_BP_DIRECT	positive regulation of transcription by RNA polymerase II	74	19.9	1.6e-29	8.9e-27
GOTERM_BP_DIRECT	neuron differentiation	38	10.2	2e-29	8.9e-27
GOTERM_BP_DIRECT	axon guidance	30	8.1	2.2e-22	8.2e-20
GOTERM_BP_DIRECT	negative regulation of transcription by RNA polymerase II	55	14.8	1.4e-20	4.7e-18
GOTERM_BP_DIRECT	cell differentiation	55	14.8	2.1e-20	5.8e-18
GOTERM_BP_DIRECT	positive regulation of DNA-templated transcription	44	11.8	5.4e-18	1.4e-15
GOTERM_BP_DIRECT	negative regulation of neuron differentiation	18	4.8	9.5e-17	2.2e-14
GOTERM_BP_DIRECT	central nervous system development	20	5.4	1.4e-16	2.9e-14
GOTERM_BP_DIRECT	nervous system development	33	8.9	5.2e-16	9.9e-14
GOTERM_BP_DIRECT	anatomical structure formation involved in morphogenesis	11	3	3.2e-14	5.5e-12
GOTERM_BP_DIRECT	forebrain development	17	4.6	4.4e-14	7.2e-12
GOTERM_BP_DIRECT	dorsal/ventral pattern formation	13	3.5	1.6e-12
Category	Term	Gene Count	%	P-Value	Benjamini
KEGG_PATHWAY	Axon guidance	14	3.8	1.3e-06	0.00022
KEGG_PATHWAY	Signaling pathways regulating pluripotency of stem cells	12	3.2	3.6e-06	0.00032
KEGG_PATHWAY	Hedgehog signaling pathway	6	1.6	0.0012	0.071
KEGG_PATHWAY	Basal cell carcinoma	6	1.6	0.0018	0.077
KEGG_PATHWAY	Gastric cancer	8	2.2	0.0048	0.17
KEGG_PATHWAY	Maturity onset diabetes of the young	4	1.1	0.006	0.17
KEGG_PATHWAY	MAPK signaling pathway	11	3	0.0087	0.19
KEGG_PATHWAY	Calcium signaling pathway	10	2.7	0.0089	0.19
KEGG_PATHWAY	Wnt signaling pathway	8	2.2	0.011	0.21
KEGG_PATHWAY	Pathways in cancer	15	4	0.02	0.34
KEGG_PATHWAY	Hippo signaling pathway	7	1.9	0.023	0.36
KEGG_PATHWAY	Type II diabetes mellitus	4	1.1	0.029	0.42

## Sheet: GO_Group 4
Category	Term	Gene Count	%	P-Value	Benjamini
UP_KW_BIOLOGICAL_PROCESS	Myogenesis	6	3.1	5.9e-06	0.00016
UP_KW_BIOLOGICAL_PROCESS	Ion transport	15	7.8	8.7e-06	0.00016
UP_KW_BIOLOGICAL_PROCESS	Potassium transport	6	3.1	0.00064	0.0079
UP_KW_BIOLOGICAL_PROCESS	Calcium transport	5	2.6	0.0026	0.024
UP_KW_BIOLOGICAL_PROCESS	Transport	22	11.4	0.0036	0.026
UP_KW_BIOLOGICAL_PROCESS	Glycogen metabolism	3	1.6	0.0081	0.05
UP_KW_BIOLOGICAL_PROCESS	Carbohydrate metabolism	4	2.1	0.013	0.066
UP_KW_BIOLOGICAL_PROCESS	Sodium transport	4	2.1	0.034	0.16
UP_KW_BIOLOGICAL_PROCESS	Ubl conjugation pathway	9	4.7	0.049	0.2
Category	Term	Gene Count	%	P-Value	Benjamini
GOTERM_BP_DIRECT	sarcomere organization	22	11.4	3.8e-35	3e-32
GOTERM_BP_DIRECT	muscle contraction	21	10.9	5e-31	1.9e-28
GOTERM_BP_DIRECT	cardiac muscle cell development	9	4.7	1.7e-11	3.8e-09
GOTERM_BP_DIRECT	cardiac muscle contraction	10	5.2	2e-11	3.8e-09
GOTERM_BP_DIRECT	actin filament organization	14	7.3	3.1e-11	4.8e-09
GOTERM_BP_DIRECT	skeletal muscle tissue development	11	5.7	5.3e-11	6.8e-09
GOTERM_BP_DIRECT	cardiac myofibril assembly	7	3.6	7e-11	7.8e-09
GOTERM_BP_DIRECT	striated muscle contraction	7	3.6	7.4e-10	7.2e-08
GOTERM_BP_DIRECT	skeletal muscle fiber development	8	4.1	2.2e-09	1.9e-07
GOTERM_BP_DIRECT	skeletal muscle contraction	7	3.6	1.8e-08	1.2e-06
GOTERM_BP_DIRECT	skeletal muscle thin filament assembly	5	2.6	1.9e-08	1.2e-06
GOTERM_BP_DIRECT	muscle organ development	9	4.7	1.9e-08	1.2e-06
GOTERM_BP_DIRECT	regulation of muscle contraction	6	3.1	1.4e-07	8.2e-06
GOTERM_BP_DIRECT	detection of muscle stretch	4	2.1	8.4e-07	4.1e-05
GOTERM_BP_DIRECT	regulation of striated muscle contraction	4	2.1	8.4e-07	4.1e-05
GOTERM_BP_DIRECT	positive regulation of myotube differentiation	5	2.6	8.5e-07	4.1e-05
GOTERM_BP_DIRECT	myofibril assembly	5	2.6	1.6e-06	7.3e-05
GOTERM_BP_DIRECT	cardiac muscle tissue morphogenesis	5	2.6	2.8e-06	0.00012
GOTERM_BP_DIRECT	regulation of release of sequestered calcium ion into cytosol by sarcoplasmic reticulum	5	2.6	3.6e-06	0.00015
Category	Term	Gene Count	%	P-Value	Benjamini
KEGG_PATHWAY	Cytoskeleton in muscle cells	55	28.5	1.1e-63	1.4e-61
KEGG_PATHWAY	Hypertrophic cardiomyopathy	16	8.3	4e-14	2.5e-12
KEGG_PATHWAY	Dilated cardiomyopathy	15	7.8	1.2e-12	5.2e-11
KEGG_PATHWAY	Cardiac muscle contraction	14	7.3	3.2e-12	1e-10
KEGG_PATHWAY	Motor proteins	15	7.8	8.5e-09	2.1e-07
KEGG_PATHWAY	Arrhythmogenic right ventricular cardiomyopathy	11	5.7	1.2e-08	2.4e-07
KEGG_PATHWAY	Adrenergic signaling in cardiomyocytes	13	6.7	4.2e-08	7.6e-07
KEGG_PATHWAY	Calcium signaling pathway	13	6.7	7.8e-06	0.00012
KEGG_PATHWAY	Oxytocin signaling pathway	9	4.7	0.00014	0.0019
KEGG_PATHWAY	Apelin signaling pathway	6	3.1	0.013	0.16
KEGG_PATHWAY	Glucagon signaling pathway	5	2.6	0.02	0.23
KEGG_PATHWAY	cGMP-PKG signaling pathway	6	3.1	0.029	0.3
KEGG_PATHWAY	Gastric acid secretion	4	2.1	0.039	0.38
KEGG_PATHWAY	Focal adhesion	6	3.1	0.051	0.46
KEGG_PATHWAY	Insulin secretion	4	2.1	0.054	0.46
KEGG_PATHWAY	Viral myocarditis	4	2.1	0.067	0.53

## Sheet: GO_Group 5
Category	Term	Gene Count	%	P-Value	Benjamini
UP_KW_BIOLOGICAL_PROCESS	Lipid metabolism	34	10.3	1.9e-09	1.5e-07
UP_KW_BIOLOGICAL_PROCESS	Lipid degradation	8	2.4	0.00048	0.019
UP_KW_BIOLOGICAL_PROCESS	Lipid biosynthesis	10	3	0.00082	0.021
UP_KW_BIOLOGICAL_PROCESS	Transport	45	13.6	0.0027	0.053
UP_KW_BIOLOGICAL_PROCESS	Fatty acid metabolism	8	2.4	0.0077	0.1
UP_KW_BIOLOGICAL_PROCESS	Fatty acid biosynthesis	5	1.5	0.0079	0.1
UP_KW_BIOLOGICAL_PROCESS	Gluconeogenesis	3	0.9	0.01	0.12
UP_KW_BIOLOGICAL_PROCESS	Ion transport	17	5.1	0.018	0.17
UP_KW_BIOLOGICAL_PROCESS	Potassium transport	6	1.8	0.031	0.27
UP_KW_BIOLOGICAL_PROCESS	Carbohydrate metabolism	5	1.5	0.034	0.27
UP_KW_BIOLOGICAL_PROCESS	Glycogen metabolism	3	0.9	0.046	0.32
UP_KW_BIOLOGICAL_PROCESS	Neurogenesis	9	2.7	0.049	0.32
UP_KW_BIOLOGICAL_PROCESS	Detoxification	2	0.6	0.083	0.47
Category	Term	Gene Count	%	P-Value	Benjamini
GOTERM_BP_DIRECT	lipid metabolic process	37	11.2	4.2e-14	8.6e-11
GOTERM_BP_DIRECT	brown fat cell differentiation	11	3.3	2.3e-11	2.3e-08
GOTERM_BP_DIRECT	positive regulation of cold-induced thermogenesis	12	3.6	1.1e-08	7.8e-06
GOTERM_BP_DIRECT	negative regulation of lipid catabolic process	7	2.1	1.6e-07	8.2e-05
GOTERM_BP_DIRECT	response to dietary excess	7	2.1	2.1e-07	8.5e-05
GOTERM_BP_DIRECT	biological process involved in interspecies interaction between organisms	6	1.8	3.6e-07	0.00013
GOTERM_BP_DIRECT	lipid catabolic process	11	3.3	1e-06	0.00031
GOTERM_BP_DIRECT	positive regulation of cholesterol efflux	7	2.1	1.2e-06	0.00031
GOTERM_BP_DIRECT	cellular response to insulin stimulus	10	3	2.4e-06	0.00056
GOTERM_BP_DIRECT	fatty acid metabolic process	12	3.6	1.3e-05	0.0026
GOTERM_BP_DIRECT	response to bacterium	14	4.2	1.4e-05	0.0026
GOTERM_BP_DIRECT	lipid storage	6	1.8	2.1e-05	0.0035
GOTERM_BP_DIRECT	metabolic process	12	3.6	2.2e-05	0.0035
GOTERM_BP_DIRECT	regulation of blood pressure	8	2.4	3.3e-05	0.0048
GOTERM_BP_DIRECT	transmembrane transport	17	5.1	4.2e-05	0.0057
GOTERM_BP_DIRECT	response to ethanol	9	2.7	8.9e-05	0.011
GOTERM_BP_DIRECT	energy homeostasis	8	2.4	9.3e-05	0.011
Category	Term	Gene Count	%	P-Value	Benjamini
KEGG_PATHWAY	PPAR signaling pathway	17	5.1	3.5e-12	7.9e-10
KEGG_PATHWAY	AMPK signaling pathway	15	4.5	5.9e-08	6.8e-06
KEGG_PATHWAY	Regulation of lipolysis in adipocytes	10	3	6.9e-07	5.3e-05
KEGG_PATHWAY	Adipocytokine signaling pathway	10	3	5.2e-06	0.0003
KEGG_PATHWAY	Virion - Human immunodeficiency virus	5	1.5	2e-05	0.00075
KEGG_PATHWAY	Virion - Flavivirus	5	1.5	2e-05	0.00075
KEGG_PATHWAY	Insulin resistance	11	3.3	2.8e-05	0.0009
KEGG_PATHWAY	Insulin signaling pathway	12	3.6	4.3e-05	0.0012
KEGG_PATHWAY	Virion - Ebolavirus, Lyssavirus and Morbillivirus	5	1.5	0.0002	0.0051
KEGG_PATHWAY	Metabolic pathways	49	14.8	0.00029	0.0062
KEGG_PATHWAY	Drug metabolism - cytochrome P450	8	2.4	0.0003	0.0062
KEGG_PATHWAY	Metabolism of xenobiotics by cytochrome P450	8	2.4	0.00042	0.008

## Sheet: GO_Group 6
Category	Term	Gene Count	%	P-Value	Benjamini
UP_KW_BIOLOGICAL_PROCESS	Ion transport	27	13.4	3.5e-11	1.7e-09
UP_KW_BIOLOGICAL_PROCESS	Cell adhesion	19	9.4	2.6e-07	6.5e-06
UP_KW_BIOLOGICAL_PROCESS	Potassium transport	9	4.5	1.4e-05	0.00024
UP_KW_BIOLOGICAL_PROCESS	Transport	37	18.3	2.9e-05	0.00037
UP_KW_BIOLOGICAL_PROCESS	Innate immunity	11	5.4	0.003	0.03
UP_KW_BIOLOGICAL_PROCESS	Complement pathway	4	2	0.0036	0.03
UP_KW_BIOLOGICAL_PROCESS	Sodium transport	5	2.5	0.026	0.19
UP_KW_BIOLOGICAL_PROCESS	Neurogenesis	7	3.5	0.042	0.26
UP_KW_BIOLOGICAL_PROCESS	Chemotaxis	4	2	0.051	0.28
UP_KW_BIOLOGICAL_PROCESS	Wnt signaling pathway	5	2.5	0.096	0.48
Category	Term	Gene Count	%	P-Value	Benjamini
GOTERM_BP_DIRECT	monoatomic ion transport	28	13.9	4.7e-15	5.2e-12
GOTERM_BP_DIRECT	monoatomic ion transmembrane transport	22	10.9	9.4e-15	5.2e-12
GOTERM_BP_DIRECT	synaptic transmission, GABAergic	7	3.5	2.5e-08	7.4e-06
GOTERM_BP_DIRECT	cell adhesion	20	9.9	2.7e-08	7.4e-06
GOTERM_BP_DIRECT	potassium ion transmembrane transport	10	5	1.9e-07	4.3e-05
GOTERM_BP_DIRECT	proteolysis	19	9.4	2.8e-07	5.2e-05
GOTERM_BP_DIRECT	potassium ion transport	10	5	3.7e-07	5.8e-05
GOTERM_BP_DIRECT	neuronal action potential	7	3.5	1.2e-06	0.00016
GOTERM_BP_DIRECT	regulation of long-term neuronal synaptic plasticity	6	3	1.4e-06	0.00018
GOTERM_BP_DIRECT	chloride transport	8	4	1.6e-06	0.00018
GOTERM_BP_DIRECT	regulation of postsynaptic membrane potential	6	3	2e-06	0.0002
GOTERM_BP_DIRECT	complement activation, classical pathway	7	3.5	2.5e-06	0.00023
GOTERM_BP_DIRECT	regulation of membrane potential	8	4	7.5e-06	0.00063
GOTERM_BP_DIRECT	central nervous system myelination	5	2.5	1.4e-05	0.0011
Category	Term	Gene Count	%	P-Value	Benjamini
KEGG_PATHWAY	Cell adhesion molecules	10	5	2e-05	0.0012
KEGG_PATHWAY	Nicotine addiction	6	3	2.1e-05	0.0012
KEGG_PATHWAY	Neuroactive ligand-receptor interaction	14	6.9	2.4e-05	0.0012
KEGG_PATHWAY	GABAergic synapse	5	2.5	0.0072	0.22
KEGG_PATHWAY	Morphine addiction	5	2.5	0.0078	0.22
KEGG_PATHWAY	Complement and coagulation cascades	5	2.5	0.0084	0.22
KEGG_PATHWAY	Retrograde endocannabinoid signaling	6	3	0.0098	0.22
KEGG_PATHWAY	Cytoskeleton in muscle cells	7	3.5	0.014	0.28
KEGG_PATHWAY	Wnt signaling pathway	6	3	0.017	0.29
KEGG_PATHWAY	Arrhythmogenic right ventricular cardiomyopathy	4	2	0.037	0.57
KEGG_PATHWAY	Taste transduction	4	2	0.044	0.62
KEGG_PATHWAY	Hypertrophic cardiomyopathy	4	2	0.054	0.69
KEGG_PATHWAY	Dilated cardiomyopathy	4	2	0.058	0.69

## Sheet: GO Group 7
Category	Term	Gene Count	%	P-Value	Benjamini
UP_KW_BIOLOGICAL_PROCESS	Myogenesis	6	3.6	1.3e-05	0.00077
UP_KW_BIOLOGICAL_PROCESS	Ion transport	14	8.3	0.00023	0.0069
UP_KW_BIOLOGICAL_PROCESS	Sodium transport	5	3	0.0094	0.19
UP_KW_BIOLOGICAL_PROCESS	Cell adhesion	9	5.3	0.014	0.21
UP_KW_BIOLOGICAL_PROCESS	Differentiation	11	6.5	0.032	0.38
Category	Term	Gene Count	%	P-Value	Benjamini
GOTERM_BP_DIRECT	skeletal muscle contraction	9	5.3	2.2e-12	2.5e-09
GOTERM_BP_DIRECT	cardiac muscle contraction	7	4.1	3.2e-07	0.00018
GOTERM_BP_DIRECT	muscle organ development	7	4.1	3.4e-06	0.0013
GOTERM_BP_DIRECT	skeletal muscle tissue development	7	4.1	4.7e-06	0.0013
GOTERM_BP_DIRECT	striated muscle cell differentiation	5	3	6.5e-06	0.0015
GOTERM_BP_DIRECT	multicellular organism development	20	11.8	8.5e-06	0.0016
GOTERM_BP_DIRECT	skeletal muscle cell differentiation	6	3.6	1.4e-05	0.0022
GOTERM_BP_DIRECT	monoatomic ion transport	14	8.3	2.5e-05	0.0035
GOTERM_BP_DIRECT	sarcomere organization	5	3	0.00011	0.014
GOTERM_BP_DIRECT	nervous system development	11	6.5	0.00014	0.015
GOTERM_BP_DIRECT	regulation of muscle contraction	4	2.4	0.00019	0.019
GOTERM_BP_DIRECT	myotube differentiation	4	2.4	0.00028	0.026
GOTERM_BP_DIRECT	regulation of membrane potential	6	3.6	0.0003	0.026
GOTERM_BP_DIRECT	extracellular matrix organization	7	4.1	0.00047	0.033
GOTERM_BP_DIRECT	monoatomic ion transmembrane transport	9	5.3	0.00048
Category	Term	Gene Count	%	P-Value	Benjamini
KEGG_PATHWAY	Cytoskeleton in muscle cells	10	5.9	9.4e-05	0.011
KEGG_PATHWAY	Motor proteins	8	4.7	0.001	0.06
KEGG_PATHWAY	Adrenergic signaling in cardiomyocytes	6	3.6	0.0082	0.32
KEGG_PATHWAY	Cardiac muscle contraction	4	2.4	0.035	1
KEGG_PATHWAY	Calcium signaling pathway	6	3.6	0.053	1
KEGG_PATHWAY	Protein digestion and absorption	4	2.4	0.056	1
KEGG_PATHWAY	Neuroactive ligand-receptor interaction	7	4.1	0.093	1

## Sheet: GO_Group 8
Category	Term	Gene Count	%	P-Value	Benjamini
UP_KW_BIOLOGICAL_PROCESS	Inflammatory response	16	5.2	5.1e-08	4.1e-06
UP_KW_BIOLOGICAL_PROCESS	Chemotaxis	11	3.6	3.1e-07	1.3e-05
UP_KW_BIOLOGICAL_PROCESS	Cell adhesion	19	6.2	5.3e-05	0.0012
UP_KW_BIOLOGICAL_PROCESS	Collagen degradation	5	1.6	5.9e-05	0.0012
UP_KW_BIOLOGICAL_PROCESS	Prostaglandin biosynthesis	4	1.3	0.00034	0.0054
UP_KW_BIOLOGICAL_PROCESS	Prostaglandin metabolism	4	1.3	0.00057	0.0077
UP_KW_BIOLOGICAL_PROCESS	Cytolysis	4	1.3	0.0018	0.021
UP_KW_BIOLOGICAL_PROCESS	Innate immunity	13	4.2	0.0055	0.055
UP_KW_BIOLOGICAL_PROCESS	Angiogenesis	6	2	0.035	0.28
UP_KW_BIOLOGICAL_PROCESS	Fatty acid biosynthesis	4	1.3	0.035	0.28
UP_KW_BIOLOGICAL_PROCESS	Antiviral defense	5	1.6	0.046	0.34
UP_KW_BIOLOGICAL_PROCESS	Apoptosis	12	3.9	0.074	0.47
UP_KW_BIOLOGICAL_PROCESS	Neurogenesis	8	2.6	0.075	0.47
Category	Term	Gene Count	%	P-Value	Benjamini
GOTERM_BP_DIRECT	inflammatory response	29	9.5	9.6e-16	2.1e-12
GOTERM_BP_DIRECT	positive regulation of cell migration	20	6.5	3.1e-11	3.3e-08
GOTERM_BP_DIRECT	chemokine-mediated signaling pathway	11	3.6	1.1e-10	8.1e-08
GOTERM_BP_DIRECT	neutrophil chemotaxis	12	3.9	4.9e-10	2.6e-07
GOTERM_BP_DIRECT	negative regulation of peptidase activity	13	4.2	4.8e-09	2.1e-06
GOTERM_BP_DIRECT	chemotaxis	13	4.2	1.5e-08	5.1e-06
GOTERM_BP_DIRECT	positive regulation of cell population proliferation	25	8.2	1.6e-08	5.1e-06
GOTERM_BP_DIRECT	extracellular matrix organization	14	4.6	3.5e-08	9.4e-06
GOTERM_BP_DIRECT	cell adhesion	24	7.8	4.9e-08	1.2e-05
GOTERM_BP_DIRECT	negative regulation of cell population proliferation	19	6.2	8e-08	1.7e-05
GOTERM_BP_DIRECT	proteolysis	23	7.5	4.5e-07	8.8e-05
Category	Term	Gene Count	%	P-Value	Benjamini
KEGG_PATHWAY	Cytokine-cytokine receptor interaction	23	7.5	2e-10	4.9e-08
KEGG_PATHWAY	IL-17 signaling pathway	14	4.6	7e-10	8.4e-08
KEGG_PATHWAY	Viral protein interaction with cytokine and cytokine receptor	12	3.9	1.1e-07	9e-06
KEGG_PATHWAY	TNF signaling pathway	12	3.9	1e-06	6.2e-05
KEGG_PATHWAY	Rheumatoid arthritis	10	3.3	4.3e-06	0.00021
KEGG_PATHWAY	Chemokine signaling pathway	12	3.9	0.00011	0.0045
KEGG_PATHWAY	Malaria	7	2.3	0.00017	0.0057
KEGG_PATHWAY	PI3K-Akt signaling pathway	16	5.2	0.00027	0.0082
KEGG_PATHWAY	MAPK signaling pathway	13	4.2	0.0013	0.036
KEGG_PATHWAY	ECM-receptor interaction	7	2.3	0.0018	0.044
KEGG_PATHWAY	Influenza A	9	2.9	0.0037	0.08
KEGG_PATHWAY	NF-kappa B signaling pathway	6	2	0.019	0.38
