# Supplementary material for: Somatic gene delivery faithfully recapitulates a molecular spectrum of high-risk sarcomas
Source: Nat Commun. 2025 Jun 16;16:5283. doi: 10.1038/s41467-025-60519-5 (PMC12170903; doi:10.1038/s41467-025-60519-5)
Supplement: Supplementary file 9 — Supplementary Data 7 [file 41467_2025_60519_MOESM9_ESM.xlsx]

## Sheet: Mouse strains
Name	Description	Vendor	RRID
CD-1 (CD1)	Common, Swiss outbred mouse stain, albino, white fur	Janvier	RRID:IMSR_CRL:022
C57BL6/J (B6J)	Most common inbred mouse strain, refractory to spontaneous tumor onset, black fur	Janvier	IMSR_JAX:000664
