# Supplementary material for: Somatic gene delivery faithfully recapitulates a molecular spectrum of high-risk sarcomas
Source: Nat Commun. 2025 Jun 16;16:5283. doi: 10.1038/s41467-025-60519-5 (PMC12170903; doi:10.1038/s41467-025-60519-5)
Supplement: Supplementary file 10 — Supplementary Data 8 [file 41467_2025_60519_MOESM10_ESM.xlsx]

## Sheet: Genotyping PCR primers
Primer name	Primer sequence	Purpose
K+L_848_F	TAAGATCTCGACATGACTGAGTA	Genotyping PCR for K+L vectors and other oncogenes
K+L_849_R	AGATCATCGTATTCACATAACTGT
KGL_850_F	GCCACCATGACTGAGTATAAAC	Genotyping PCR for KrasG12D in KGL vectors
KGL_851_R	GTTACTCGACTCACATAACTGTAC
Luc_852_F	GTACTTCGTCCACAAACACAAC	Genotyping PCR for Luciferase
Luc_853_R	GGATATGGGCTCACTGAGAC
1323_CMV_	CACCGGTGAACGTTCCCATACAGAG	Used in conjunction with sgRNA oligo (e.g. P53_1) as forward primer to validate if GIGA preps contain PX330
enhancer_R
Primers used for oncogene PCR
Stage	Temperature	Duration	Number of cycles
Initial denaturation	95°C	5 min	Only once initially
Denaturation	95°C	30 sec	35
Annealing	58°C	30 sec	35
Elongation/extension	72°C	30 sec	35
Final extension	72°C	10 min	Only once at the end
Storage	4°C	Hold	Only once at the end
Settings used for oncogene PCR
