# Supplementary material for: Somatic gene delivery faithfully recapitulates a molecular spectrum of high-risk sarcomas
Source: Nat Commun. 2025 Jun 16;16:5283. doi: 10.1038/s41467-025-60519-5 (PMC12170903; doi:10.1038/s41467-025-60519-5)
Supplement: Supplementary file 13 — Source Data [file 41467_2025_60519_MOESM13_ESM.zip]

Archive with 30 entries (30 files):
- Source_Data_Fig1.xlsx
- __MACOSX/._Source_Data_Fig1.xlsx
- Source_Data_Fig2.xlsx
- __MACOSX/._Source_Data_Fig2.xlsx
- Source_Data_Fig3.xlsx
- __MACOSX/._Source_Data_Fig3.xlsx
- Source_Data_Fig4.xlsx
- __MACOSX/._Source_Data_Fig4.xlsx
- Source_Data_Fig5.xlsx
- __MACOSX/._Source_Data_Fig5.xlsx
- Source_Data_Fig6.xlsx
- __MACOSX/._Source_Data_Fig6.xlsx
- Source_data_Imle et al.xlsx
- __MACOSX/._Source_data_Imle et al.xlsx
- Source_Data_Supp_Fig1.xlsx
- __MACOSX/._Source_Data_Supp_Fig1.xlsx
- Source_Data_Supp_Fig2.xlsx
- __MACOSX/._Source_Data_Supp_Fig2.xlsx
- Source_Data_Supp_Fig3.xlsx
- __MACOSX/._Source_Data_Supp_Fig3.xlsx
- Source_Data_Supp_Fig4.xlsx
- __MACOSX/._Source_Data_Supp_Fig4.xlsx
- Source_Data_Supp_Fig6.xlsx
- __MACOSX/._Source_Data_Supp_Fig6.xlsx
- Source_Data_Supp_Fig7.xlsx
- __MACOSX/._Source_Data_Supp_Fig7.xlsx
- Source_Data_Supp_Fig8.xlsx
- __MACOSX/._Source_Data_Supp_Fig8.xlsx
- Source_Data_Supp_Fig9.xlsx
- __MACOSX/._Source_Data_Supp_Fig9.xlsx
