# Supplementary material for: Somatic gene delivery faithfully recapitulates a molecular spectrum of high-risk sarcomas
Source: Nat Commun. 2025 Jun 16;16:5283. doi: 10.1038/s41467-025-60519-5 (PMC12170903; doi:10.1038/s41467-025-60519-5)
Supplement: Supplementary file 13 — Source Data [file 41467_2025_60519_MOESM13_ESM.zip › Source_Data_Fig2.xlsx]

## Sheet: Figure 2
Figure 2a (Kaplan-Meier-curve on RAS-driven models)
ID	Group_count	Internal_ID	Successfull	Mouse_strain	Transposase	Vector	Age_at_EPO	EPO_Setting	Group	Category	Genetics	Comment	Oncogene	Tumor_suppressor	Trp53_mutated	Fusion_gene	Sex	Total current (mA)	Time	Status	End_date	Mouse_as_event
1	1	SA126trl	Yes	C57BL/6J	SB13	distinct	P30	100V + Hyal (8µg)	eRMS (KRASG12V_P53)	Ras-driven models	KRASG12V_sgP53 (P30+P0)	none	KrasG12V	sg-P53	Yes	No	F	303	15	1	Finished	Yes	Penetrance	100
2	2	SA126tll	Yes	C57BL/6J	SB13	distinct	P30	100V + Hyal (8µg)	eRMS (KRASG12V_P53)	Ras-driven models	KRASG12V_sgP53 (P30+P0)	none	KrasG12V	sg-P53	Yes	No	F	329	16	1	Finished	No	Laterality	95.2381
3	3	SA127trl	Yes	C57BL/6J	SB13	distinct	P30	100V + Hyal (8µg)	eRMS (KRASG12V_P53)	Ras-driven models	KRASG12V_sgP53 (P30+P0)	none	KrasG12V	sg-P53	Yes	No	F	299	15	1	Finished	Yes	KRASG12V_sgP53 (P30+P0)
4	4	SA127tll	Yes	C57BL/6J	SB13	distinct	P30	100V + Hyal (8µg)	eRMS (KRASG12V_P53)	Ras-driven models	KRASG12V_sgP53 (P30+P0)	none	KrasG12V	sg-P53	Yes	No	F	371	15	1	Finished	No
5	5	SA128trl	Yes	C57BL/6J	SB13	distinct	P30	100V + Hyal (8µg)	eRMS (KRASG12V_P53)	Ras-driven models	KRASG12V_sgP53 (P30+P0)	none	KrasG12V	sg-P53	Yes	No	F	262	15	1	Finished	Yes
6	6	SA128tll	Yes	C57BL/6J	SB13	distinct	P30	100V + Hyal (8µg)	eRMS (KRASG12V_P53)	Ras-driven models	KRASG12V_sgP53 (P30+P0)	none	KrasG12V	sg-P53	Yes	No	F	321	16	1	Finished	No
7	7	SA129trl	Yes	C57BL/6J	SB13	distinct	P30	100V + Hyal (8µg)	eRMS (KRASG12V_P53)	Ras-driven models	KRASG12V_sgP53 (P30+P0)	none	KrasG12V	sg-P53	Yes	No	F	234	16	1	Finished	Yes
8	8	SA129tll	Yes	C57BL/6J	SB13	distinct	P30	100V + Hyal (8µg)	eRMS (KRASG12V_P53)	Ras-driven models	KRASG12V_sgP53 (P30+P0)	none	KrasG12V	sg-P53	Yes	No	F	399	16	1	Finished	No
9	9	SA293trl	Yes	C57BL/6J	SB13	distinct	P30	100V + Hyal (8µg)	eRMS (KRASG12V_P53)	Ras-driven models	KRASG12V_sgP53 (P30+P0)	none	KrasG12V	sg-P53	Yes	No	M	405	14	1	Finished	No
10	10	SA293tll	Yes	C57BL/6J	SB13	distinct	P30	100V + Hyal (8µg)	eRMS (KRASG12V_P53)	Ras-driven models	KRASG12V_sgP53 (P30+P0)	none	KrasG12V	sg-P53	Yes	No	M	415	12	1	Finished	Yes
11	11	SA294trl	Yes	C57BL/6J	SB13	distinct	P30	100V + Hyal (8µg)	eRMS (KRASG12V_P53)	Ras-driven models	KRASG12V_sgP53 (P30+P0)	none	KrasG12V	sg-P53	Yes	No	M	302	14	1	Finished	Yes
12	12	SA294tll	Yes	C57BL/6J	SB13	distinct	P30	100V + Hyal (8µg)	eRMS (KRASG12V_P53)	Ras-driven models	KRASG12V_sgP53 (P30+P0)	none	KrasG12V	sg-P53	Yes	No	M	388	14	1	Finished	No
13	13	SA295trl	Yes	C57BL/6J	SB13	distinct	P30	100V + Hyal (8µg)	eRMS (KRASG12V_P53)	Ras-driven models	KRASG12V_sgP53 (P30+P0)	none	KrasG12V	sg-P53	Yes	No	M	370	14	1	Finished	No
14	14	SA295tll	Yes	C57BL/6J	SB13	distinct	P30	100V + Hyal (8µg)	eRMS (KRASG12V_P53)	Ras-driven models	KRASG12V_sgP53 (P30+P0)	none	KrasG12V	sg-P53	Yes	No	M	401	12	1	Finished	Yes
15	15	SA296trl	Yes	C57BL/6J	SB13	distinct	P30	100V + Hyal (8µg)	eRMS (KRASG12V_P53)	Ras-driven models	KRASG12V_sgP53 (P30+P0)	none	KrasG12V	sg-P53	Yes	No	M	399	13	1	Finished	Yes
16	16	SA296tll	Yes	C57BL/6J	SB13	distinct	P30	100V + Hyal (8µg)	eRMS (KRASG12V_P53)	Ras-driven models	KRASG12V_sgP53 (P30+P0)	none	KrasG12V	sg-P53	Yes	No	M	370	13	1	Finished	No
17	17	SA297trl	Yes	C57BL/6J	SB13	distinct	P30	100V + Hyal (8µg)	eRMS (KRASG12V_P53)	Ras-driven models	KRASG12V_sgP53 (P30+P0)	none	KrasG12V	sg-P53	Yes	No	M	328	14	1	Finished	No
18	18	SA297tll	Yes	C57BL/6J	SB13	distinct	P30	100V + Hyal (8µg)	eRMS (KRASG12V_P53)	Ras-driven models	KRASG12V_sgP53 (P30+P0)	none	KrasG12V	sg-P53	Yes	No	M	299	13	1	Finished	Yes
19	19	SA298trl	Yes	C57BL/6J	SB13	distinct	P30	100V + Hyal (8µg)	eRMS (KRASG12V_P53)	Ras-driven models	KRASG12V_sgP53 (P30+P0)	none	KrasG12V	sg-P53	Yes	No	M	325	14	1	Finished	Yes
20	20	SA298tll	Yes	C57BL/6J	SB13	distinct	P30	100V + Hyal (8µg)	eRMS (KRASG12V_P53)	Ras-driven models	KRASG12V_sgP53 (P30+P0)	none	KrasG12V	sg-P53	Yes	No	M	357	14	1	Finished	No
21	21	SA299trl	Yes	C57BL/6J	SB13	distinct	P30	100V + Hyal (8µg)	eRMS (KRASG12V_P53)	Ras-driven models	KRASG12V_sgP53 (P30+P0)	none	KrasG12V	sg-P53	Yes	No	F	375	14	1	Finished	Yes
22	22	SA299tll	Yes	C57BL/6J	SB13	distinct	P30	100V + Hyal (8µg)	eRMS (KRASG12V_P53)	Ras-driven models	KRASG12V_sgP53 (P30+P0)	none	KrasG12V	sg-P53	Yes	No	F	409	14	1	Finished	No
23	23	SA300trl	Yes	C57BL/6J	SB13	distinct	P30	100V + Hyal (8µg)	eRMS (KRASG12V_P53)	Ras-driven models	KRASG12V_sgP53 (P30+P0)	none	KrasG12V	sg-P53	Yes	No	F	223	14	1	Finished	Yes
24	24	SA300tll	Yes	C57BL/6J	SB13	distinct	P30	100V + Hyal (8µg)	eRMS (KRASG12V_P53)	Ras-driven models	KRASG12V_sgP53 (P30+P0)	none	KrasG12V	sg-P53	Yes	No	F	318	14	1	Finished	No
25	25	SA301trl	Yes	C57BL/6J	SB13	distinct	P30	100V + Hyal (8µg)	eRMS (KRASG12V_P53)	Ras-driven models	KRASG12V_sgP53 (P30+P0)	none	KrasG12V	sg-P53	Yes	No	F	355	13	1	Finished	Yes
26	26	SA301tll	Yes	C57BL/6J	SB13	distinct	P30	100V + Hyal (8µg)	eRMS (KRASG12V_P53)	Ras-driven models	KRASG12V_sgP53 (P30+P0)	none	KrasG12V	sg-P53	Yes	No	F	318	14	1	Finished	No
27	27	SA302trl	Yes	C57BL/6J	SB13	distinct	P30	100V + Hyal (8µg)	eRMS (KRASG12V_P53)	Ras-driven models	KRASG12V_sgP53 (P30+P0)	none	KrasG12V	sg-P53	Yes	No	F	320	14	1	Finished	Yes
28	28	SA302tll	Yes	C57BL/6J	SB13	distinct	P30	100V + Hyal (8µg)	eRMS (KRASG12V_P53)	Ras-driven models	KRASG12V_sgP53 (P30+P0)	none	KrasG12V	sg-P53	Yes	No	F	342	14	1	Finished	No
29	29	SA303trl	Yes	C57BL/6J	SB13	distinct	P30	100V + Hyal (8µg)	eRMS (KRASG12V_P53)	Ras-driven models	KRASG12V_sgP53 (P30+P0)	none	KrasG12V	sg-P53	Yes	No	F	356	13	1	Finished	Yes
30	30	SA303tll	Yes	C57BL/6J	SB13	distinct	P30	100V + Hyal (8µg)	eRMS (KRASG12V_P53)	Ras-driven models	KRASG12V_sgP53 (P30+P0)	none	KrasG12V	sg-P53	Yes	No	F	383	13	1	Finished	No
31	31	SA304trl	Yes	C57BL/6J	SB13	distinct	P30	100V + Hyal (8µg)	eRMS (KRASG12V_P53)	Ras-driven models	KRASG12V_sgP53 (P30+P0)	none	KrasG12V	sg-P53	Yes	No	F	359	13	1	Finished	Yes
32	32	SA304tll	Yes	C57BL/6J	SB13	distinct	P30	100V + Hyal (8µg)	eRMS (KRASG12V_P53)	Ras-driven models	KRASG12V_sgP53 (P30+P0)	none	KrasG12V	sg-P53	Yes	No	F	397	14	1	Finished	No
NA	NA	NA	No	C57BL/6J	none	distinct	P30	100V + Hyal (8µg)	NA	Ras-driven models	sg-BCOR (P30)	none	sg-BCOR	sg-empty	No	No	NA	NA	365	0	Finished	Yes	no tumorigenesis	n=6 epoed bilaterally
189	1	SA305trl	Yes	C57BL/6J	SB13	distinct	P30	100V + Hyal (8µg)	eRMS (KRASG12V_empty)	Ras-driven models	KRASG12V_sg-empty (P30)	none	KrasG12V	sg-empty	Yes	No	F	291	365	0	Finished	Yes	Penetrance	12.5
190	2	SA305tll	Yes	C57BL/6J	SB13	distinct	P30	100V + Hyal (8µg)	eRMS (KRASG12V_empty)	Ras-driven models	KRASG12V_sg-empty (P30)	none	KrasG12V	sg-empty	Yes	No	F	347	365	0	Finished	No	Laterality	0
191	3	SA306trl	Yes	C57BL/6J	SB13	distinct	P30	100V + Hyal (8µg)	eRMS (KRASG12V_empty)	Ras-driven models	KRASG12V_sg-empty (P30)	none	KrasG12V	sg-empty	Yes	No	F	282	365	0	Finished	Yes	KRASG12V_sg-empty (P30)
192	4	SA306tll	Yes	C57BL/6J	SB13	distinct	P30	100V + Hyal (8µg)	eRMS (KRASG12V_empty)	Ras-driven models	KRASG12V_sg-empty (P30)	none	KrasG12V	sg-empty	Yes	No	F	290	365	0	Finished	No
193	5	SA307trl	Yes	C57BL/6J	SB13	distinct	P30	100V + Hyal (8µg)	eRMS (KRASG12V_empty)	Ras-driven models	KRASG12V_sg-empty (P30)	none	KrasG12V	sg-empty	Yes	No	F	399	30	1	Finished	Yes
194	6	SA307tll	Yes	C57BL/6J	SB13	distinct	P30	100V + Hyal (8µg)	eRMS (KRASG12V_empty)	Ras-driven models	KRASG12V_sg-empty (P30)	none	KrasG12V	sg-empty	Yes	No	F	368	37	0	Finished	No
195	7	SA308trl	Yes	C57BL/6J	SB13	distinct	P30	100V + Hyal (8µg)	eRMS (KRASG12V_empty)	Ras-driven models	KRASG12V_sg-empty (P30)	none	KrasG12V	sg-empty	Yes	No	F	355	365	0	Finished	Yes
196	8	SA308tll	Yes	C57BL/6J	SB13	distinct	P30	100V + Hyal (8µg)	eRMS (KRASG12V_empty)	Ras-driven models	KRASG12V_sg-empty (P30)	none	KrasG12V	sg-empty	Yes	No	F	298	365	0	Finished	No
197	9	SA309trl	Yes	C57BL/6J	SB13	distinct	P30	100V + Hyal (8µg)	eRMS (KRASG12V_empty)	Ras-driven models	KRASG12V_sg-empty (P30)	none	KrasG12V	sg-empty	Yes	No	M	277	365	0	Finished	Yes
198	10	SA309tll	Yes	C57BL/6J	SB13	distinct	P30	100V + Hyal (8µg)	eRMS (KRASG12V_empty)	Ras-driven models	KRASG12V_sg-empty (P30)	none	KrasG12V	sg-empty	Yes	No	M	351	365	0	Finished	No
199	11	SA310trl	Yes	C57BL/6J	SB13	distinct	P30	100V + Hyal (8µg)	eRMS (KRASG12V_empty)	Ras-driven models	KRASG12V_sg-empty (P30)	none	KrasG12V	sg-empty	Yes	No	M	296	365	0	Finished	Yes
200	12	SA310tll	Yes	C57BL/6J	SB13	distinct	P30	100V + Hyal (8µg)	eRMS (KRASG12V_empty)	Ras-driven models	KRASG12V_sg-empty (P30)	none	KrasG12V	sg-empty	Yes	No	M	345	365	0	Finished	No
201	13	SA311trl	Yes	C57BL/6J	SB13	distinct	P30	100V + Hyal (8µg)	eRMS (KRASG12V_empty)	Ras-driven models	KRASG12V_sg-empty (P30)	none	KrasG12V	sg-empty	Yes	No	M	295	365	0	Finished	Yes
202	14	SA311tll	Yes	C57BL/6J	SB13	distinct	P30	100V + Hyal (8µg)	eRMS (KRASG12V_empty)	Ras-driven models	KRASG12V_sg-empty (P30)	none	KrasG12V	sg-empty	Yes	No	M	300	365	0	Finished	No
203	15	SA312trl	Yes	C57BL/6J	SB13	distinct	P30	100V + Hyal (8µg)	eRMS (KRASG12V_empty)	Ras-driven models	KRASG12V_sg-empty (P30)	none	KrasG12V	sg-empty	Yes	No	M	307	365	0	Finished	Yes
204	16	SA312tll	Yes	C57BL/6J	SB13	distinct	P30	100V + Hyal (8µg)	eRMS (KRASG12V_empty)	Ras-driven models	KRASG12V_sg-empty (P30)	none	KrasG12V	sg-empty	Yes	No	M	317	365	0	Finished	No
205	1	SA313trl	Yes	C57BL/6J	SB13	distinct	P30	100V + Hyal (8µg)	eRMS (KRASG12V_BCOR)	Ras-driven models	KRASG12V_sg-BCOR (P30)	none	KrasG12V	sg-BCOR	Yes	No	F	356	50	0	Finished	No	Penetrance	62.5
206	2	SA313tll	Yes	C57BL/6J	SB13	distinct	P30	100V + Hyal (8µg)	eRMS (KRASG12V_BCOR)	Ras-driven models	KRASG12V_sg-BCOR (P30)	none	KrasG12V	sg-BCOR	Yes	No	F	359	22	1	Finished	Yes	Laterality	0
207	3	SA314trl	Yes	C57BL/6J	SB13	distinct	P30	100V + Hyal (8µg)	eRMS (KRASG12V_BCOR)	Ras-driven models	KRASG12V_sg-BCOR (P30)	none	KrasG12V	sg-BCOR	Yes	No	F	297	365	0	Finished	Yes	KRASG12V_sg-BCOR (P30)
208	4	SA314tll	Yes	C57BL/6J	SB13	distinct	P30	100V + Hyal (8µg)	eRMS (KRASG12V_BCOR)	Ras-driven models	KRASG12V_sg-BCOR (P30)	none	KrasG12V	sg-BCOR	Yes	No	F	347	365	0	Finished	No
209	5	SA315trl	Yes	C57BL/6J	SB13	distinct	P30	100V + Hyal (8µg)	eRMS (KRASG12V_BCOR)	Ras-driven models	KRASG12V_sg-BCOR (P30)	none	KrasG12V	sg-BCOR	Yes	No	F	366	86	0	Finished	No
210	6	SA315tll	Yes	C57BL/6J	SB13	distinct	P30	100V + Hyal (8µg)	eRMS (KRASG12V_BCOR)	Ras-driven models	KRASG12V_sg-BCOR (P30)	none	KrasG12V	sg-BCOR	Yes	No	F	445	85	1	Finished	Yes
211	7	SA316trl	Yes	C57BL/6J	SB13	distinct	P30	100V + Hyal (8µg)	eRMS (KRASG12V_BCOR)	Ras-driven models	KRASG12V_sg-BCOR (P30)	none	KrasG12V	sg-BCOR	Yes	No	F	372	50	0	Finished	No
212	8	SA316tll	Yes	C57BL/6J	SB13	distinct	P30	100V + Hyal (8µg)	eRMS (KRASG12V_BCOR)	Ras-driven models	KRASG12V_sg-BCOR (P30)	none	KrasG12V	sg-BCOR	Yes	No	F	303	46	1	Finished	Yes
213	9	SA317trl	Yes	C57BL/6J	SB13	distinct	P30	100V + Hyal (8µg)	eRMS (KRASG12V_BCOR)	Ras-driven models	KRASG12V_sg-BCOR (P30)	none	KrasG12V	sg-BCOR	Yes	No	M	286	43	0	Finished	No
214	10	SA317tll	Yes	C57BL/6J	SB13	distinct	P30	100V + Hyal (8µg)	eRMS (KRASG12V_BCOR)	Ras-driven models	KRASG12V_sg-BCOR (P30)	none	KrasG12V	sg-BCOR	Yes	No	M	386	30	1	Finished	Yes
215	11	SA318trl	Yes	C57BL/6J	SB13	distinct	P30	100V + Hyal (8µg)	eRMS (KRASG12V_BCOR)	Ras-driven models	KRASG12V_sg-BCOR (P30)	none	KrasG12V	sg-BCOR	Yes	No	M	284	101	1	Finished	Yes
216	12	SA318tll	Yes	C57BL/6J	SB13	distinct	P30	100V + Hyal (8µg)	eRMS (KRASG12V_BCOR)	Ras-driven models	KRASG12V_sg-BCOR (P30)	none	KrasG12V	sg-BCOR	Yes	No	M	307	108	0	Finished	No
217	13	SA319trl	Yes	C57BL/6J	SB13	distinct	P30	100V + Hyal (8µg)	eRMS (KRASG12V_BCOR)	Ras-driven models	KRASG12V_sg-BCOR (P30)	none	KrasG12V	sg-BCOR	Yes	No	M	296	365	0	Finished	Yes
218	14	SA319tll	Yes	C57BL/6J	SB13	distinct	P30	100V + Hyal (8µg)	eRMS (KRASG12V_BCOR)	Ras-driven models	KRASG12V_sg-BCOR (P30)	none	KrasG12V	sg-BCOR	Yes	No	M	317	365	0	Finished	No
219	15	SA320trl	Yes	C57BL/6J	SB13	distinct	P30	100V + Hyal (8µg)	eRMS (KRASG12V_BCOR)	Ras-driven models	KRASG12V_sg-BCOR (P30)	none	KrasG12V	sg-BCOR	Yes	No	M	344	365	0	Finished	Yes
220	16	SA320tll	Yes	C57BL/6J	SB13	distinct	P30	100V + Hyal (8µg)	eRMS (KRASG12V_BCOR)	Ras-driven models	KRASG12V_sg-BCOR (P30)	none	KrasG12V	sg-BCOR	Yes	No	M	335	365	0	Finished	No
Figure 2c (Kaplan-Meier-curve on P53 and 2nd hits)
ID	Group_count	Internal_ID	Successfull	Mouse_strain	Transposase	Vector	Age_at_EPO	EPO_Setting	Group	Category	Genetics	Comment	Oncogene	Tumor_suppressor	Trp53_mutated	Fusion_gene	Sex	Total current (mA)	Time	Status	End_date	Mouse_as_event
125	1	SA281trl	Yes	C57BL/6J	SB13	distinct	P30	100V + Hyal (8µg)	UPS (P53)	P53 + second hits	sg-P53 (P30)	none	NA	sg-P53	Yes	No	M	257	365	0	Finished	Yes	Penetrance	50
126	2	SA281tll	Yes	C57BL/6J	SB13	distinct	P30	100V + Hyal (8µg)	UPS (P53)	P53 + second hits	sg-P53 (P30)	none	NA	sg-P53	Yes	No	M	340	365	0	Finished	No	Laterality	0
127	3	SA282trl	Yes	C57BL/6J	SB13	distinct	P30	100V + Hyal (8µg)	UPS (P53)	P53 + second hits	sg-P53 (P30)	none	NA	sg-P53	Yes	No	M	301	170	0	Finished	No	sg-P53 (P30)
128	4	SA282tll	Yes	C57BL/6J	SB13	distinct	P30	100V + Hyal (8µg)	UPS (P53)	P53 + second hits	sg-P53 (P30)	none	NA	sg-P53	Yes	No	M	301	163	1	Finished	Yes
129	5	SA283trl	Yes	C57BL/6J	SB13	distinct	P30	100V + Hyal (8µg)	UPS (P53)	P53 + second hits	sg-P53 (P30)	none	NA	sg-P53	Yes	No	M	329	266	1	Finished	Yes
130	6	SA283tll	Yes	C57BL/6J	SB13	distinct	P30	100V + Hyal (8µg)	UPS (P53)	P53 + second hits	sg-P53 (P30)	none	NA	sg-P53	Yes	No	M	299	365	0	Finished	No
131	7	SA284trl	Yes	C57BL/6J	SB13	distinct	P30	100V + Hyal (8µg)	UPS (P53)	P53 + second hits	sg-P53 (P30)	none	NA	sg-P53	Yes	No	M	334	365	0	Finished	Yes
132	8	SA284tll	Yes	C57BL/6J	SB13	distinct	P30	100V + Hyal (8µg)	UPS (P53)	P53 + second hits	sg-P53 (P30)	none	NA	sg-P53	Yes	No	M	360	365	0	Finished	No
133	9	SA285trl	Yes	C57BL/6J	SB13	distinct	P30	100V + Hyal (8µg)	UPS (P53)	P53 + second hits	sg-P53 (P30)	none	NA	sg-P53	Yes	No	M	317	121	0	Finished	No
134	10	SA285tll	Yes	C57BL/6J	SB13	distinct	P30	100V + Hyal (8µg)	UPS (P53)	P53 + second hits	sg-P53 (P30)	none	NA	sg-P53	Yes	No	M	332	116	1	Finished	Yes
135	11	SA286trl	Yes	C57BL/6J	SB13	distinct	P30	100V + Hyal (8µg)	UPS (P53)	P53 + second hits	sg-P53 (P30)	none	NA	sg-P53	Yes	No	M	362	365	0	Finished	Yes
136	12	SA286tll	Yes	C57BL/6J	SB13	distinct	P30	100V + Hyal (8µg)	UPS (P53)	P53 + second hits	sg-P53 (P30)	none	NA	sg-P53	Yes	No	M	358	365	0	Finished	No
137	13	SA287trl	Yes	C57BL/6J	SB13	distinct	P30	100V + Hyal (8µg)	UPS (P53)	P53 + second hits	sg-P53 (P30)	none	NA	sg-P53	Yes	No	F	308	222	1	Finished	Yes
138	14	SA287tll	Yes	C57BL/6J	SB13	distinct	P30	100V + Hyal (8µg)	UPS (P53)	P53 + second hits	sg-P53 (P30)	none	NA	sg-P53	Yes	No	F	335	231	0	Finished	No
139	15	SA288trl	Yes	C57BL/6J	SB13	distinct	P30	100V + Hyal (8µg)	UPS (P53)	P53 + second hits	sg-P53 (P30)	none	NA	sg-P53	Yes	No	F	301	365	0	Finished	Yes
140	16	SA288tll	Yes	C57BL/6J	SB13	distinct	P30	100V + Hyal (8µg)	UPS (P53)	P53 + second hits	sg-P53 (P30)	none	NA	sg-P53	Yes	No	F	408	365	0	Finished	No
141	17	SA289trl	Yes	C57BL/6J	SB13	distinct	P30	100V + Hyal (8µg)	UPS (P53)	P53 + second hits	sg-P53 (P30)	none	NA	sg-P53	Yes	No	F	265	365	0	Finished	Yes
142	18	SA289tll	Yes	C57BL/6J	SB13	distinct	P30	100V + Hyal (8µg)	UPS (P53)	P53 + second hits	sg-P53 (P30)	none	NA	sg-P53	Yes	No	F	332	365	0	Finished	No
143	19	SA290trl	Yes	C57BL/6J	SB13	distinct	P30	100V + Hyal (8µg)	UPS (P53)	P53 + second hits	sg-P53 (P30)	none	NA	sg-P53	Yes	No	F	332	227	1	Finished	Yes
144	20	SA290tll	Yes	C57BL/6J	SB13	distinct	P30	100V + Hyal (8µg)	UPS (P53)	P53 + second hits	sg-P53 (P30)	none	NA	sg-P53	Yes	No	F	362	237	0	Finished	No
145	21	SA291trl	Yes	C57BL/6J	SB13	distinct	P30	100V + Hyal (8µg)	UPS (P53)	P53 + second hits	sg-P53 (P30)	none	NA	sg-P53	Yes	No	F	334	280	0	Finished	No
146	22	SA291tll	Yes	C57BL/6J	SB13	distinct	P30	100V + Hyal (8µg)	UPS (P53)	P53 + second hits	sg-P53 (P30)	none	NA	sg-P53	Yes	No	F	363	267	1	Finished	Yes
147	23	SA292trl	Yes	C57BL/6J	SB13	distinct	P30	100V + Hyal (8µg)	UPS (P53)	P53 + second hits	sg-P53 (P30)	none	NA	sg-P53	Yes	No	F	334	365	0	Finished	Yes
148	24	SA292tll	Yes	C57BL/6J	SB13	distinct	P30	100V + Hyal (8µg)	UPS (P53)	P53 + second hits	sg-P53 (P30)	none	NA	sg-P53	Yes	No	F	404	365	0	Finished	No
149	1	SA335trl	Yes	C57BL/6J	none	distinct	P30	100V + Hyal (8µg)	MRT (SMARCB1_P53)	P53 + second hits	sg-SMARCB1_sg-P53 (P30)	none	NA	sg-P53	Yes	No	M	335	85	0	Finished	No	Penetrance	100
150	2	SA335tll	Yes	C57BL/6J	none	distinct	P30	100V + Hyal (8µg)	MRT (SMARCB1_P53)	P53 + second hits	sg-SMARCB1_sg-P53 (P30)	none	NA	sg-P53	Yes	No	M	449	77	1	Finished	Yes	Laterality	16.6667
151	3	SA336trl	Yes	C57BL/6J	none	distinct	P30	100V + Hyal (8µg)	MRT (SMARCB1_P53)	P53 + second hits	sg-SMARCB1_sg-P53 (P30)	none	NA	sg-P53	Yes	No	M	330	148	0	Finished	No	sg-SMARCB1_sg-P53 (P30)
152	4	SA336tll	Yes	C57BL/6J	none	distinct	P30	100V + Hyal (8µg)	MRT (SMARCB1_P53)	P53 + second hits	sg-SMARCB1_sg-P53 (P30)	none	NA	sg-P53	Yes	No	M	333	138	1	Finished	Yes
153	5	SA337trl	Yes	C57BL/6J	none	distinct	P30	100V + Hyal (8µg)	MRT (SMARCB1_P53)	P53 + second hits	sg-SMARCB1_sg-P53 (P30)	none	NA	sg-P53	Yes	No	M	372	240	1	Finished	Yes
154	6	SA337tll	Yes	C57BL/6J	none	distinct	P30	100V + Hyal (8µg)	MRT (SMARCB1_P53)	P53 + second hits	sg-SMARCB1_sg-P53 (P30)	none	NA	sg-P53	Yes	No	M	390	254	1	Finished	No
155	7	SA338trl	Yes	C57BL/6J	none	distinct	P30	100V + Hyal (8µg)	MRT (SMARCB1_P53)	P53 + second hits	sg-SMARCB1_sg-P53 (P30)	none	NA	sg-P53	Yes	No	F	421	204	0	Finished	No
156	8	SA338tll	Yes	C57BL/6J	none	distinct	P30	100V + Hyal (8µg)	MRT (SMARCB1_P53)	P53 + second hits	sg-SMARCB1_sg-P53 (P30)	none	NA	sg-P53	Yes	No	F	396	191	1	Finished	Yes
157	9	SA339trl	Yes	C57BL/6J	none	distinct	P30	100V + Hyal (8µg)	MRT (SMARCB1_P53)	P53 + second hits	sg-SMARCB1_sg-P53 (P30)	none	NA	sg-P53	Yes	No	F	325	138	0	Finished	No
158	10	SA339tll	Yes	C57BL/6J	none	distinct	P30	100V + Hyal (8µg)	MRT (SMARCB1_P53)	P53 + second hits	sg-SMARCB1_sg-P53 (P30)	none	NA	sg-P53	Yes	No	F	384	131	1	Finished	Yes
159	11	SA340trl	Yes	C57BL/6J	none	distinct	P30	100V + Hyal (8µg)	MRT (SMARCB1_P53)	P53 + second hits	sg-SMARCB1_sg-P53 (P30)	none	NA	sg-P53	Yes	No	F	306	204	0	Finished	No
160	12	SA340tll	Yes	C57BL/6J	none	distinct	P30	100V + Hyal (8µg)	MRT (SMARCB1_P53)	P53 + second hits	sg-SMARCB1_sg-P53 (P30)	none	NA	sg-P53	Yes	No	F	366	178	1	Finished	Yes
161	1	SA130trl	Yes	C57BL/6J	none	distinct	P30	100V + Hyal (8µg)	MPNST (Nf1_P53)	P53 + second hits	sg-NF1_sg-P53 (P30)	none	sg-NF1	sg-P53	Yes	No	M	288	69	1	Finished	No	Penetrance	100
162	2	SA130tll	Yes	C57BL/6J	none	distinct	P30	100V + Hyal (8µg)	MPNST (Nf1_P53)	P53 + second hits	sg-NF1_sg-P53 (P30)	none	sg-NF1	sg-P53	Yes	No	M	315	67	1	Finished	Yes	Laterality	85.7143
163	3	SA131trl	Yes	C57BL/6J	none	distinct	P30	100V + Hyal (8µg)	MPNST (Nf1_P53)	P53 + second hits	sg-NF1_sg-P53 (P30)	none	sg-NF1	sg-P53	Yes	No	M	269	78	1	Finished	No	sg-NF1_sg-P53 (P30)
164	4	SA131tll	Yes	C57BL/6J	none	distinct	P30	100V + Hyal (8µg)	MPNST (Nf1_P53)	P53 + second hits	sg-NF1_sg-P53 (P30)	none	sg-NF1	sg-P53	Yes	No	M	337	76	1	Finished	Yes
165	5	SA132trl	Yes	C57BL/6J	none	distinct	P30	100V + Hyal (8µg)	MPNST (Nf1_P53)	P53 + second hits	sg-NF1_sg-P53 (P30)	none	sg-NF1	sg-P53	Yes	No	M	284	70	1	Finished	No
166	6	SA132tll	Yes	C57BL/6J	none	distinct	P30	100V + Hyal (8µg)	MPNST (Nf1_P53)	P53 + second hits	sg-NF1_sg-P53 (P30)	none	sg-NF1	sg-P53	Yes	No	M	337	68	1	Finished	Yes
167	7	SA133trl	Yes	C57BL/6J	none	distinct	P30	100V + Hyal (8µg)	MPNST (Nf1_P53)	P53 + second hits	sg-NF1_sg-P53 (P30)	none	sg-NF1	sg-P53	Yes	No	F	261	55	1	Finished	Yes
168	8	SA133tll	Yes	C57BL/6J	none	distinct	P30	100V + Hyal (8µg)	MPNST (Nf1_P53)	P53 + second hits	sg-NF1_sg-P53 (P30)	none	sg-NF1	sg-P53	Yes	No	F	335	59	1	Finished	No
169	9	SA134trl	Yes	C57BL/6J	none	distinct	P30	100V + Hyal (8µg)	MPNST (Nf1_P53)	P53 + second hits	sg-NF1_sg-P53 (P30)	none	sg-NF1	sg-P53	Yes	No	F	330	80	1	Finished	Yes
170	10	SA134tll	Yes	C57BL/6J	none	distinct	P30	100V + Hyal (8µg)	MPNST (Nf1_P53)	P53 + second hits	sg-NF1_sg-P53 (P30)	none	sg-NF1	sg-P53	Yes	No	F	357	80	1	Finished	No
171	11	SA135trl	Yes	C57BL/6J	none	distinct	P30	100V + Hyal (8µg)	MPNST (Nf1_P53)	P53 + second hits	sg-NF1_sg-P53 (P30)	none	sg-NF1	sg-P53	Yes	No	F	385	68	1	Finished	Yes
172	12	SA135tll	Yes	C57BL/6J	none	distinct	P30	100V + Hyal (8µg)	MPNST (Nf1_P53)	P53 + second hits	sg-NF1_sg-P53 (P30)	none	sg-NF1	sg-P53	Yes	No	F	303	72	1	Finished	No
173	13	SA136trl	Yes	C57BL/6J	none	distinct	P30	100V + Hyal (8µg)	MPNST (Nf1_P53)	P53 + second hits	sg-NF1_sg-P53 (P30)	none	sg-NF1	sg-P53	Yes	No	F	290	75	1	Finished	Yes
174	14	SA136tll	Yes	C57BL/6J	none	distinct	P30	100V + Hyal (8µg)	MPNST (Nf1_P53)	P53 + second hits	sg-NF1_sg-P53 (P30)	none	sg-NF1	sg-P53	Yes	No	F	286	76	1	Finished	No
175	15	SA137trl	Yes	C57BL/6J	none	distinct	P30	100V + Hyal (8µg)	MPNST (Nf1_P53)	P53 + second hits	sg-NF1_sg-P53 (P30)	none	sg-NF1	sg-P53	Yes	No	F	270	66	1	Finished	Yes
176	16	SA137tll	Yes	C57BL/6J	none	distinct	P30	100V + Hyal (8µg)	MPNST (Nf1_P53)	P53 + second hits	sg-NF1_sg-P53 (P30)	none	sg-NF1	sg-P53	Yes	No	F	335	69	1	Finished	No
177	17	SA495trl	Yes	C57BL/6J	none	distinct	P30	100V + Hyal (8µg)	MPNST (Nf1_P53)	P53 + second hits	sg-NF1_sg-P53 (P30)	none	sg-NF1	sg-P53	Yes	No	M	285	85	1	Finished	No
178	18	SA495tll	Yes	C57BL/6J	none	distinct	P30	100V + Hyal (8µg)	MPNST (Nf1_P53)	P53 + second hits	sg-NF1_sg-P53 (P30)	none	sg-NF1	sg-P53	Yes	No	M	382	83	1	Finished	Yes
179	19	SA496trl	Yes	C57BL/6J	none	distinct	P30	100V + Hyal (8µg)	MPNST (Nf1_P53)	P53 + second hits	sg-NF1_sg-P53 (P30)	none	sg-NF1	sg-P53	Yes	No	M	267	49	1	Finished	No
180	20	SA496tll	Yes	C57BL/6J	none	distinct	P30	100V + Hyal (8µg)	MPNST (Nf1_P53)	P53 + second hits	sg-NF1_sg-P53 (P30)	none	sg-NF1	sg-P53	Yes	No	M	364	44	1	Finished	Yes
181	21	SA497trl	Yes	C57BL/6J	none	distinct	P30	100V + Hyal (8µg)	MPNST (Nf1_P53)	P53 + second hits	sg-NF1_sg-P53 (P30)	none	sg-NF1	sg-P53	Yes	No	M	301	83	0	Finished	No
182	22	SA497tll	Yes	C57BL/6J	none	distinct	P30	100V + Hyal (8µg)	MPNST (Nf1_P53)	P53 + second hits	sg-NF1_sg-P53 (P30)	none	sg-NF1	sg-P53	Yes	No	M	359	70	1	Finished	Yes
183	23	SA498trl	Yes	C57BL/6J	none	distinct	P30	100V + Hyal (8µg)	MPNST (Nf1_P53)	P53 + second hits	sg-NF1_sg-P53 (P30)	none	sg-NF1	sg-P53	Yes	No	F	320	56	1	Finished	Yes
184	24	SA498tll	Yes	C57BL/6J	none	distinct	P30	100V + Hyal (8µg)	MPNST (Nf1_P53)	P53 + second hits	sg-NF1_sg-P53 (P30)	none	sg-NF1	sg-P53	Yes	No	F	468	58	1	Finished	No
185	25	SA499trl	Yes	C57BL/6J	none	distinct	P30	100V + Hyal (8µg)	MPNST (Nf1_P53)	P53 + second hits	sg-NF1_sg-P53 (P30)	none	sg-NF1	sg-P53	Yes	No	F	303	65	0	Finished	No
186	26	SA499tll	Yes	C57BL/6J	none	distinct	P30	100V + Hyal (8µg)	MPNST (Nf1_P53)	P53 + second hits	sg-NF1_sg-P53 (P30)	none	sg-NF1	sg-P53	Yes	No	F	390	63	1	Finished	Yes
187	27	SA500trl	Yes	C57BL/6J	none	distinct	P30	100V + Hyal (8µg)	MPNST (Nf1_P53)	P53 + second hits	sg-NF1_sg-P53 (P30)	none	sg-NF1	sg-P53	Yes	No	F	299	77	1	Finished	No
188	28	SA500tll	Yes	C57BL/6J	none	distinct	P30	100V + Hyal (8µg)	MPNST (Nf1_P53)	P53 + second hits	sg-NF1_sg-P53 (P30)	none	sg-NF1	sg-P53	Yes	No	F	396	68	1	Finished	Yes
NA	NA	NA	No	C57BL/6J	none	distinct	P30	100V + Hyal (8µg)	NA	P53 + second hits	sg-NF1 (P30)	none	sg-NF1	sg-empty	No	No	NA	NA	365	0	Finished	Yes	no tumorigenesis	n=6 epoed bilaterally
NA	NA	NA	No	C57BL/6J	none	distinct	P30	100V + Hyal (8µg)	NA	P53 + second hits	sg-SMARCB1 (P30)	none	sg-SMARCB1	sg-empty	No	No	NA	NA	365	0	Finished	Yes	no tumorigenesis	n=6 epoed bilaterally
Figure 2e (DNA double strand breaks IHC)
	IDs	Group	jH2AX	Age at EPO
1	Muscle_1	Normal Muscle	0	P30
2	Muscle_2	Normal Muscle	0	P30
3	Muscle_3	Normal Muscle	0	P30
4	Muscle_4	Normal Muscle	0	P30
5	Muscle_5	Normal Muscle	0	P30
6	Muscle_6	Normal Muscle	0	P30
7	SS18-SSX1_1	SS18::SSX+/-sgPten	1	P30
8	SS18-SSX2_Pten_1	SS18::SSX+/-sgPten	2	P30
9	SS18-SSX2_Pten_3	SS18::SSX+/-sgPten	1	P30
10	SS18-SSX1_Pten_neo_1	SS18::SSX+/-sgPten	1	P0
11	SS18-SSX1_Pten_neo_2	SS18::SSX+/-sgPten	2	P0
12	SS18-SSX1_Pten_neo_4	SS18::SSX+/-sgPten	2	P0
13	SS18-SSX1_Pten_neo_7N	SS18::SSX+/-sgPten	1	P0
14	SS18-SSX1_Pten_neo_6	SS18::SSX+/-sgPten	1	P0
15	SS18-SSX1_Pten_neo_8N	SS18::SSX+/-sgPten	1	P0
16	SS18-SSX1_Pten_neo_3	SS18::SSX+/-sgPten	1	P0
17	SS18-SSX1_Pten_neo_5	SS18::SSX+/-sgPten	2	P0
18	Pax-Foxo_1	PAX3::FOXO1+/-sgP53	10	P30
19	Pax-Foxo_P53_2	PAX3::FOXO1+/-sgP53	0	P30
20	Pax-Foxo_P53_1	PAX3::FOXO1+/-sgP53	10	P30
21	NTRK_p53_3	ETV6::NTRK3+/-sgP53-Mono	2	P30
22	NTRK_p53_5	ETV6::NTRK3+/-sgP53-Mono	0	P30
23	NTRK_p53_6	ETV6::NTRK3+/-sgP53-Mono	0	P30
24	NTRK_p53_4	ETV6::NTRK3+/-sgP53-Mono	2	P30
25	NTRK_p53_neo_1	ETV6::NTRK3+/-sgP53-Mono	1	P0
26	NTRK_p53_neo_2	ETV6::NTRK3+/-sgP53-Mono	1	P0
27	NTRK_p53_neo_4	ETV6::NTRK3+/-sgP53-Mono	1	P0
28	NTRK_p53_neo_7N	ETV6::NTRK3+/-sgP53-Mono	0	P30
29	NTRK_p53_neo_3	ETV6::NTRK3,sgP53-Pleo	0	P0
30	NTRK_p53_2	ETV6::NTRK3,sgP53-Pleo	50	P30
31	NTRK_p53_1	ETV6::NTRK3,sgP53-Pleo	40	P30
32	NTRK_p53_neo_5	ETV6::NTRK3,sgP53-Pleo	10	P0
33	NTRK_p53_neo_6	ETV6::NTRK3,sgP53-Pleo	2	P0
34	Kras_1	KRASG12V,sgBcor	1	P30
35	KRAS_Bcor_1	KRASG12V,sgBcor	1	P30
36	KRAS_Bcor_5N	KRASG12V,sgBcor	0	P30
37	KRAS_Bcor_3	KRASG12V,sgBcor	0	P30
38	KRAS_Bcor_4	KRASG12V,sgBcor	5	P30
39	KRAS_Bcor_2	KRASG12V,sgBcor	5	P30
40	KRAS_p53_1	KRASG12V,sgP53	30	P30
41	KRAS_p53_2	KRASG12V,sgP53	30	P30
42	KRAS_p53_3	KRASG12V,sgP53	10	P30
43	Kras_p53_5	KRASG12V,sgP53	20	P30
44	Kras_p53_6	KRASG12V,sgP53	20	P30
45	Kras_p53_Neo_1	KRASG12V,sgP53	10	P0
46	Kras_p53_Neo_2	KRASG12V,sgP53	20	P0
47	Kras_p53_Neo_3	KRASG12V,sgP53	5	P0
48	KRAS_D_p53_1N	KRASG12D,sgP53	2	P30
49	KRAS_D_p53_2N	KRASG12D,sgP53	5	P30
50	KRAS_D_p53_3N	KRASG12D,sgP53	20	P30
51	Nf1_p53_1	sgNf1,sgP53	2	P30
52	Nf1_p53_2	sgNf1,sgP53	10	P30
53	Nf1_p53_3	sgNf1,sgP53	2	P30
54	Nf1_p53_5	sgNf1,sgP53	10	P30
55	Nf1_p53_4	sgNf1,sgP53	10	P30
56	Smarcb1_p53_1	sgSmarcb1,sgP53	10	P30
57	Smarcb1_p53_2	sgSmarcb1,sgP53	40	P30
58	Smarcb1_p53_3	sgSmarcb1,sgP53	5	P30
59	p53_1	sgP53	1	P30
60	p53_2	sgP53	50	P30
61	p53_3	sgP53	2	P30
62	NTRK_1	ETV6::NTRK3+/-sgP53-Mono	0	P30
63	SSX1_neo_1	SS18::SSX+/-sgPten	1	P0
64	SSX1_neo_2	SS18::SSX+/-sgPten	1	P0
65	SSX1_neo_5	SS18::SSX+/-sgPten	1	P0
66	SSX1_neo_4	SS18::SSX+/-sgPten	1	P0
67	SSX1_neo_3	SS18::SSX+/-sgPten	1	P0
68	SSX1_neo_6(hm)	SS18::SSX+/-sgPten	1	P0
69	ASP_TFE_p53_Neo_1	ASPSCR1::TFE3,sgP53	30	P0
70	ASP_TFE_P53_1	ASPSCR1::TFE3,sgP53	5	P30
71	ASP_TFE_P53_2	ASPSCR1::TFE3,sgP53	10	P30
72	ASP_TFE_P53_3	ASPSCR1::TFE3,sgP53	40	P30
73	ASP_TFE_P53_4	ASPSCR1::TFE3,sgP53	40	P30
74	Pax-Foxo_P53_3	PAX3::FOXO1+/-sgP53	2	P30
75	Pax-Foxo_P53_4	PAX3::FOXO1+/-sgP53	10	P30
76	Pax-Foxo_P53_5	PAX3::FOXO1+/-sgP53	40	P30
77	Smarcb1_p53_4	sgSmarcb1,sgP53	10	P30
78	Smarcb1_p53_5	sgSmarcb1,sgP53	5	P30
79	Smarcb1_p53_6	sgSmarcb1,sgP53	10	P30
80	p53_4	sgP53	40	P30
81	p53_5	sgP53	70	P30
82	p53_6	sgP53	70	P30
Figure 2f (Copy number variation)
IDs	Group	idat	chrom	loc.start	loc.end	num.mark	seg.mean	seg.sd	seg.median	seg.mad	pval	lcl	ucl	Internal_Sample_ID	Tumour_Entity	Tumour_Subtype	Strain	Sex	Location	Cell_Type	Sample_Type	Material_Type	Sentrix_ID_short	Sentrix_position	Electroporation
Kras_p53_Neo_1	eRMS (KrasG12V-P53)	205291550046_R01C01	chr1	3576559	195185986	472	0.0152	0.0338	0.0174	0.0285	NA	NA	NA	sa114tll(EPO_neonatal)	Pleomorphic RMS	EF1a-KRASG12V;sg-P53	Bl6J	F	Thigh	Bulk tissue	Primary_tumor	frfr	2.05E+11	R01C01	P0
Kras_p53_Neo_1	eRMS (KrasG12V-P53)	205291550046_R01C01	chr10	3480324	130422497	401	-0.0366	0.0345	-0.0366	0.0355	NA	NA	NA	sa114tll(EPO_neonatal)	Pleomorphic RMS	EF1a-KRASG12V;sg-P53	Bl6J	F	Thigh	Bulk tissue	Primary_tumor	frfr	2.05E+11	R01C01	P0
Kras_p53_Neo_1	eRMS (KrasG12V-P53)	205291550046_R01C01	chr11	3175000	121841272	538	-0.002	0.0312	-0.0006	0.027	NA	NA	NA	sa114tll(EPO_neonatal)	Pleomorphic RMS	EF1a-KRASG12V;sg-P53	Bl6J	F	Thigh	Bulk tissue	Primary_tumor	frfr	2.05E+11	R01C01	P0
Kras_p53_Neo_1	eRMS (KrasG12V-P53)	205291550046_R01C01	chr12	3175000	119689511	306	-0.0244	0.0339	-0.021	0.0312	NA	NA	NA	sa114tll(EPO_neonatal)	Pleomorphic RMS	EF1a-KRASG12V;sg-P53	Bl6J	F	Thigh	Bulk tissue	Primary_tumor	frfr	2.05E+11	R01C01	P0
Kras_p53_Neo_1	eRMS (KrasG12V-P53)	205291550046_R01C01	chr13	3300000	120160820	330	-0.011	0.0313	-0.0086	0.029	NA	NA	NA	sa114tll(EPO_neonatal)	Pleomorphic RMS	EF1a-KRASG12V;sg-P53	Bl6J	F	Thigh	Bulk tissue	Primary_tumor	frfr	2.05E+11	R01C01	P0
Kras_p53_Neo_1	eRMS (KrasG12V-P53)	205291550046_R01C01	chr14	5400000	48150000	105	-0.0137	0.0301	-0.0093	0.0285	1.31E-09	47525000	48450000	sa114tll(EPO_neonatal)	Pleomorphic RMS	EF1a-KRASG12V;sg-P53	Bl6J	F	Thigh	Bulk tissue	Primary_tumor	frfr	2.05E+11	R01C01	P0
Kras_p53_Neo_1	eRMS (KrasG12V-P53)	205291550046_R01C01	chr14	48450000	50500000	8	-0.0875	0.0319	-0.0766	0.0261	5.21E-10	50350000	50925000	sa114tll(EPO_neonatal)	Pleomorphic RMS	EF1a-KRASG12V;sg-P53	Bl6J	F	Thigh	Bulk tissue	Primary_tumor	frfr	2.05E+11	R01C01	P0
Kras_p53_Neo_1	eRMS (KrasG12V-P53)	205291550046_R01C01	chr14	50750000	80925000	117	-0.0157	0.0287	-0.0143	0.0314	2.92E-36	80150000	82775000	sa114tll(EPO_neonatal)	Pleomorphic RMS	EF1a-KRASG12V;sg-P53	Bl6J	F	Thigh	Bulk tissue	Primary_tumor	frfr	2.05E+11	R01C01	P0
Kras_p53_Neo_1	eRMS (KrasG12V-P53)	205291550046_R01C01	chr14	81850000	95550000	15	-0.1261	0.0482	-0.128	0.0437	6.37E-07	92050000	99300000	sa114tll(EPO_neonatal)	Pleomorphic RMS	EF1a-KRASG12V;sg-P53	Bl6J	F	Thigh	Bulk tissue	Primary_tumor	frfr	2.05E+11	R01C01	P0
Kras_p53_Neo_1	eRMS (KrasG12V-P53)	205291550046_R01C01	chr14	96025000	124376122	48	-0.0497	0.0457	-0.0434	0.0358	NA	NA	NA	sa114tll(EPO_neonatal)	Pleomorphic RMS	EF1a-KRASG12V;sg-P53	Bl6J	F	Thigh	Bulk tissue	Primary_tumor	frfr	2.05E+11	R01C01	P0
Kras_p53_Neo_1	eRMS (KrasG12V-P53)	205291550046_R01C01	chr15	3500000	13900000	28	0.0651	0.0327	0.0666	0.0227	7.75E-07	12650000	14675000	sa114tll(EPO_neonatal)	Pleomorphic RMS	EF1a-KRASG12V;sg-P53	Bl6J	F	Thigh	Bulk tissue	Primary_tumor	frfr	2.05E+11	R01C01	P0
Kras_p53_Neo_1	eRMS (KrasG12V-P53)	205291550046_R01C01	chr15	14675000	22825000	9	6.00E-04	0.0235	-0.0054	0.0243	1.87E-11	22825000	24950000	sa114tll(EPO_neonatal)	Pleomorphic RMS	EF1a-KRASG12V;sg-P53	Bl6J	F	Thigh	Bulk tissue	Primary_tumor	frfr	2.05E+11	R01C01	P0
Kras_p53_Neo_1	eRMS (KrasG12V-P53)	205291550046_R01C01	chr15	23825000	103582272	276	0.0733	0.0294	0.0742	0.0297	NA	NA	NA	sa114tll(EPO_neonatal)	Pleomorphic RMS	EF1a-KRASG12V;sg-P53	Bl6J	F	Thigh	Bulk tissue	Primary_tumor	frfr	2.05E+11	R01C01	P0
Kras_p53_Neo_1	eRMS (KrasG12V-P53)	205291550046_R01C01	chr16	3465787	97978884	265	-0.0394	0.0391	-0.0337	0.0321	NA	NA	NA	sa114tll(EPO_neonatal)	Pleomorphic RMS	EF1a-KRASG12V;sg-P53	Bl6J	F	Thigh	Bulk tissue	Primary_tumor	frfr	2.05E+11	R01C01	P0
Kras_p53_Neo_1	eRMS (KrasG12V-P53)	205291550046_R01C01	chr17	3244033	94643636	358	-0.0211	0.0409	-0.014	0.0367	NA	NA	NA	sa114tll(EPO_neonatal)	Pleomorphic RMS	EF1a-KRASG12V;sg-P53	Bl6J	F	Thigh	Bulk tissue	Primary_tumor	frfr	2.05E+11	R01C01	P0
Kras_p53_Neo_1	eRMS (KrasG12V-P53)	205291550046_R01C01	chr18	3150000	89976320	230	-0.016	0.0326	-0.0159	0.026	NA	NA	NA	sa114tll(EPO_neonatal)	Pleomorphic RMS	EF1a-KRASG12V;sg-P53	Bl6J	F	Thigh	Bulk tissue	Primary_tumor	frfr	2.05E+11	R01C01	P0
Kras_p53_Neo_1	eRMS (KrasG12V-P53)	205291550046_R01C01	chr19	3150000	12825000	78	0.0056	0.021	0.0031	0.0206	8.35E-24	12825000	13400000	sa114tll(EPO_neonatal)	Pleomorphic RMS	EF1a-KRASG12V;sg-P53	Bl6J	F	Thigh	Bulk tissue	Primary_tumor	frfr	2.05E+11	R01C01	P0
Kras_p53_Neo_1	eRMS (KrasG12V-P53)	205291550046_R01C01	chr19	12975000	14275000	6	-0.1169	0.0796	-0.1044	0.0594	3.91E-09	13175000	15075000	sa114tll(EPO_neonatal)	Pleomorphic RMS	EF1a-KRASG12V;sg-P53	Bl6J	F	Thigh	Bulk tissue	Primary_tumor	frfr	2.05E+11	R01C01	P0
Kras_p53_Neo_1	eRMS (KrasG12V-P53)	205291550046_R01C01	chr19	15075000	61265783	157	-0.0252	0.0312	-0.0257	0.0302	NA	NA	NA	sa114tll(EPO_neonatal)	Pleomorphic RMS	EF1a-KRASG12V;sg-P53	Bl6J	F	Thigh	Bulk tissue	Primary_tumor	frfr	2.05E+11	R01C01	P0
Kras_p53_Neo_1	eRMS (KrasG12V-P53)	205291550046_R01C01	chr2	3175000	85450000	268	0.0134	0.0323	0.014	0.0292	3.65E-26	84950000	86375000	sa114tll(EPO_neonatal)	Pleomorphic RMS	EF1a-KRASG12V;sg-P53	Bl6J	F	Thigh	Bulk tissue	Primary_tumor	frfr	2.05E+11	R01C01	P0
Kras_p53_Neo_1	eRMS (KrasG12V-P53)	205291550046_R01C01	chr2	85775000	89725000	22	-0.0715	0.0575	-0.0526	0.0482	6.54E-31	88925000	89900000	sa114tll(EPO_neonatal)	Pleomorphic RMS	EF1a-KRASG12V;sg-P53	Bl6J	F	Thigh	Bulk tissue	Primary_tumor	frfr	2.05E+11	R01C01	P0
Kras_p53_Neo_1	eRMS (KrasG12V-P53)	205291550046_R01C01	chr2	89900000	181906612	326	0.0158	0.0309	0.0177	0.0264	NA	NA	NA	sa114tll(EPO_neonatal)	Pleomorphic RMS	EF1a-KRASG12V;sg-P53	Bl6J	F	Thigh	Bulk tissue	Primary_tumor	frfr	2.05E+11	R01C01	P0
Kras_p53_Neo_1	eRMS (KrasG12V-P53)	205291550046_R01C01	chr3	3279606	42575000	75	0.0079	0.0355	0.0091	0.0332	1.71E-07	41250000	44275000	sa114tll(EPO_neonatal)	Pleomorphic RMS	EF1a-KRASG12V;sg-P53	Bl6J	F	Thigh	Bulk tissue	Primary_tumor	frfr	2.05E+11	R01C01	P0
Kras_p53_Neo_1	eRMS (KrasG12V-P53)	205291550046_R01C01	chr3	43625000	47850000	8	-0.0696	0.0369	-0.0666	0.0222	2.11E-17	46650000	47850000	sa114tll(EPO_neonatal)	Pleomorphic RMS	EF1a-KRASG12V;sg-P53	Bl6J	F	Thigh	Bulk tissue	Primary_tumor	frfr	2.05E+11	R01C01	P0
Kras_p53_Neo_1	eRMS (KrasG12V-P53)	205291550046_R01C01	chr3	49250000	70000000	55	0.0199	0.0251	0.0148	0.0235	2.51E-08	69525000	71900000	sa114tll(EPO_neonatal)	Pleomorphic RMS	EF1a-KRASG12V;sg-P53	Bl6J	F	Thigh	Bulk tissue	Primary_tumor	frfr	2.05E+11	R01C01	P0
Kras_p53_Neo_1	eRMS (KrasG12V-P53)	205291550046_R01C01	chr3	70775000	73675000	5	-0.0631	0.0611	-0.0502	0.0418	4.75E-08	71450000	74950000	sa114tll(EPO_neonatal)	Pleomorphic RMS	EF1a-KRASG12V;sg-P53	Bl6J	F	Thigh	Bulk tissue	Primary_tumor	frfr	2.05E+11	R01C01	P0
Kras_p53_Neo_1	eRMS (KrasG12V-P53)	205291550046_R01C01	chr3	74950000	159244840	259	0.029	0.0324	0.0291	0.0316	NA	NA	NA	sa114tll(EPO_neonatal)	Pleomorphic RMS	EF1a-KRASG12V;sg-P53	Bl6J	F	Thigh	Bulk tissue	Primary_tumor	frfr	2.05E+11	R01C01	P0
Kras_p53_Neo_1	eRMS (KrasG12V-P53)	205291550046_R01C01	chr4	3475000	41575000	63	-0.0479	0.0398	-0.0376	0.0433	1.53E-64	41575000	41575000	sa114tll(EPO_neonatal)	Pleomorphic RMS	EF1a-KRASG12V;sg-P53	Bl6J	F	Thigh	Bulk tissue	Primary_tumor	frfr	2.05E+11	R01C01	P0
Kras_p53_Neo_1	eRMS (KrasG12V-P53)	205291550046_R01C01	chr4	41675000	42825000	22	0.1245	0.0433	0.1153	0.0438	4.38E-61	42775000	42825000	sa114tll(EPO_neonatal)	Pleomorphic RMS	EF1a-KRASG12V;sg-P53	Bl6J	F	Thigh	Bulk tissue	Primary_tumor	frfr	2.05E+11	R01C01	P0
Kras_p53_Neo_1	eRMS (KrasG12V-P53)	205291550046_R01C01	chr4	42925000	156217262	404	-0.0233	0.04	-0.0196	0.0288	NA	NA	NA	sa114tll(EPO_neonatal)	Pleomorphic RMS	EF1a-KRASG12V;sg-P53	Bl6J	F	Thigh	Bulk tissue	Primary_tumor	frfr	2.05E+11	R01C01	P0
Kras_p53_Neo_1	eRMS (KrasG12V-P53)	205291550046_R01C01	chr5	3325000	151492342	494	0.0371	0.029	0.0374	0.027	NA	NA	NA	sa114tll(EPO_neonatal)	Pleomorphic RMS	EF1a-KRASG12V;sg-P53	Bl6J	F	Thigh	Bulk tissue	Primary_tumor	frfr	2.05E+11	R01C01	P0
Kras_p53_Neo_1	eRMS (KrasG12V-P53)	205291550046_R01C01	chr6	3275000	149443273	411	-0.0204	0.0401	-0.0165	0.0343	NA	NA	NA	sa114tll(EPO_neonatal)	Pleomorphic RMS	EF1a-KRASG12V;sg-P53	Bl6J	F	Thigh	Bulk tissue	Primary_tumor	frfr	2.05E+11	R01C01	P0
Kras_p53_Neo_1	eRMS (KrasG12V-P53)	205291550046_R01C01	chr7	3211687	35575000	138	-0.0533	0.0426	-0.0494	0.0297	1.10E-08	34175000	35975000	sa114tll(EPO_neonatal)	Pleomorphic RMS	EF1a-KRASG12V;sg-P53	Bl6J	F	Thigh	Bulk tissue	Primary_tumor	frfr	2.05E+11	R01C01	P0
Kras_p53_Neo_1	eRMS (KrasG12V-P53)	205291550046_R01C01	chr7	35700000	42000000	14	-0.1288	0.0394	-0.1249	0.0365	1.12E-15	40575000	43375000	sa114tll(EPO_neonatal)	Pleomorphic RMS	EF1a-KRASG12V;sg-P53	Bl6J	F	Thigh	Bulk tissue	Primary_tumor	frfr	2.05E+11	R01C01	P0
Kras_p53_Neo_1	eRMS (KrasG12V-P53)	205291550046_R01C01	chr7	42850000	51400000	46	-0.0504	0.0276	-0.0486	0.0285	1.62E-14	50375000	56400000	sa114tll(EPO_neonatal)	Pleomorphic RMS	EF1a-KRASG12V;sg-P53	Bl6J	F	Thigh	Bulk tissue	Primary_tumor	frfr	2.05E+11	R01C01	P0
Kras_p53_Neo_1	eRMS (KrasG12V-P53)	205291550046_R01C01	chr7	52375000	63825000	12	-0.1445	0.0589	-0.1363	0.056	6.47E-09	58678660	64425000	sa114tll(EPO_neonatal)	Pleomorphic RMS	EF1a-KRASG12V;sg-P53	Bl6J	F	Thigh	Bulk tissue	Primary_tumor	frfr	2.05E+11	R01C01	P0
Kras_p53_Neo_1	eRMS (KrasG12V-P53)	205291550046_R01C01	chr7	64075000	84700000	67	-0.0687	0.0332	-0.0733	0.0384	8.72E-15	84350000	85075000	sa114tll(EPO_neonatal)	Pleomorphic RMS	EF1a-KRASG12V;sg-P53	Bl6J	F	Thigh	Bulk tissue	Primary_tumor	frfr	2.05E+11	R01C01	P0
Kras_p53_Neo_1	eRMS (KrasG12V-P53)	205291550046_R01C01	chr7	85075000	86650000	5	-0.1968	0.0418	-0.1981	0.035	1.59E-13	86650000	88000000	sa114tll(EPO_neonatal)	Pleomorphic RMS	EF1a-KRASG12V;sg-P53	Bl6J	F	Thigh	Bulk tissue	Primary_tumor	frfr	2.05E+11	R01C01	P0
Kras_p53_Neo_1	eRMS (KrasG12V-P53)	205291550046_R01C01	chr7	87200000	135775000	191	-0.0585	0.0384	-0.0527	0.0314	4.42E-05	133675000	136350000	sa114tll(EPO_neonatal)	Pleomorphic RMS	EF1a-KRASG12V;sg-P53	Bl6J	F	Thigh	Bulk tissue	Primary_tumor	frfr	2.05E+11	R01C01	P0
Kras_p53_Neo_1	eRMS (KrasG12V-P53)	205291550046_R01C01	chr7	136025000	137550000	8	-0.126	0.0381	-0.115	0.0277	2.91E-15	137550000	137950000	sa114tll(EPO_neonatal)	Pleomorphic RMS	EF1a-KRASG12V;sg-P53	Bl6J	F	Thigh	Bulk tissue	Primary_tumor	frfr	2.05E+11	R01C01	P0
Kras_p53_Neo_1	eRMS (KrasG12V-P53)	205291550046_R01C01	chr7	137950000	145270730	46	-0.0348	0.0283	-0.0331	0.0201	NA	NA	NA	sa114tll(EPO_neonatal)	Pleomorphic RMS	EF1a-KRASG12V;sg-P53	Bl6J	F	Thigh	Bulk tissue	Primary_tumor	frfr	2.05E+11	R01C01	P0
Kras_p53_Neo_1	eRMS (KrasG12V-P53)	205291550046_R01C01	chr8	3225000	96125000	271	0.0028	0.0319	0.002	0.0289	2.22E-11	95850000	97400000	sa114tll(EPO_neonatal)	Pleomorphic RMS	EF1a-KRASG12V;sg-P53	Bl6J	F	Thigh	Bulk tissue	Primary_tumor	frfr	2.05E+11	R01C01	P0
Kras_p53_Neo_1	eRMS (KrasG12V-P53)	205291550046_R01C01	chr8	96775000	99175000	5	-0.0961	0.0555	-0.1137	0.0549	5.48E-11	97800000	100200000	sa114tll(EPO_neonatal)	Pleomorphic RMS	EF1a-KRASG12V;sg-P53	Bl6J	F	Thigh	Bulk tissue	Primary_tumor	frfr	2.05E+11	R01C01	P0
Kras_p53_Neo_1	eRMS (KrasG12V-P53)	205291550046_R01C01	chr8	100200000	129025607	129	0.0087	0.0312	0.0131	0.0276	NA	NA	NA	sa114tll(EPO_neonatal)	Pleomorphic RMS	EF1a-KRASG12V;sg-P53	Bl6J	F	Thigh	Bulk tissue	Primary_tumor	frfr	2.05E+11	R01C01	P0
Kras_p53_Neo_1	eRMS (KrasG12V-P53)	205291550046_R01C01	chr9	3275000	123684875	421	-0.0081	0.0321	-0.0068	0.0312	NA	NA	NA	sa114tll(EPO_neonatal)	Pleomorphic RMS	EF1a-KRASG12V;sg-P53	Bl6J	F	Thigh	Bulk tissue	Primary_tumor	frfr	2.05E+11	R01C01	P0
Kras_p53_Neo_1	eRMS (KrasG12V-P53)	205291550046_R01C01	chrM	8150	8150	1	-0.2498	NA	-0.2498	0	NA	NA	NA	sa114tll(EPO_neonatal)	Pleomorphic RMS	EF1a-KRASG12V;sg-P53	Bl6J	F	Thigh	Bulk tissue	Primary_tumor	frfr	2.05E+11	R01C01	P0
Kras_p53_Neo_1	eRMS (KrasG12V-P53)	205291550046_R01C01	chrX	5564528	106225000	261	-0.0391	0.0517	-0.0308	0.041	8.79E-13	104325000	108175000	sa114tll(EPO_neonatal)	Pleomorphic RMS	EF1a-KRASG12V;sg-P53	Bl6J	F	Thigh	Bulk tissue	Primary_tumor	frfr	2.05E+11	R01C01	P0
Kras_p53_Neo_1	eRMS (KrasG12V-P53)	205291550046_R01C01	chrX	106550000	128389406	30	-0.1191	0.0676	-0.112	0.0449	9.23E-18	119550000	129825000	sa114tll(EPO_neonatal)	Pleomorphic RMS	EF1a-KRASG12V;sg-P53	Bl6J	F	Thigh	Bulk tissue	Primary_tumor	frfr	2.05E+11	R01C01	P0
Kras_p53_Neo_1	eRMS (KrasG12V-P53)	205291550046_R01C01	chrX	129275000	169961322	135	-0.0416	0.0346	-0.0388	0.0329	NA	NA	NA	sa114tll(EPO_neonatal)	Pleomorphic RMS	EF1a-KRASG12V;sg-P53	Bl6J	F	Thigh	Bulk tissue	Primary_tumor	frfr	2.05E+11	R01C01	P0
Kras_p53_Neo_1	eRMS (KrasG12V-P53)	205291550046_R01C01	chrY	706779	2725000	34	0.2588	0.4967	0.1897	0.4784	1.26E-05	2475000	3359579	sa114tll(EPO_neonatal)	Pleomorphic RMS	EF1a-KRASG12V;sg-P53	Bl6J	F	Thigh	Bulk tissue	Primary_tumor	frfr	2.05E+11	R01C01	P0
Kras_p53_Neo_1	eRMS (KrasG12V-P53)	205291550046_R01C01	chrY	2844708	3925000	5	-0.9425	0.5846	-1.0409	0.6017	2.60E-09	3789871	3925000	sa114tll(EPO_neonatal)	Pleomorphic RMS	EF1a-KRASG12V;sg-P53	Bl6J	F	Thigh	Bulk tissue	Primary_tumor	frfr	2.05E+11	R01C01	P0
Kras_p53_Neo_1	eRMS (KrasG12V-P53)	205291550046_R01C01	chrY	3975000	90772349	31	0.1252	0.3266	0.0195	0.3429	NA	NA	NA	sa114tll(EPO_neonatal)	Pleomorphic RMS	EF1a-KRASG12V;sg-P53	Bl6J	F	Thigh	Bulk tissue	Primary_tumor	frfr	2.05E+11	R01C01	P0
SS18-SSX2_Pten_1	Synovial Sarcoma	205291550046_R01C02	chr1	3576559	195185986	472	-0.0099	0.035	-0.0093	0.0288	NA	NA	NA	SA192trl	Synovial Sarcoma	EF1a-Flag-HA-SS18-SSX2; sg-Pten	C57BL/6J	F	Thigh	Bulk tissue	Primary_tumor	frfr	2.05E+11	R01C02	P38
SS18-SSX2_Pten_1	Synovial Sarcoma	205291550046_R01C02	chr10	3480324	130422497	401	-0.0129	0.0342	-0.0138	0.0296	NA	NA	NA	SA192trl	Synovial Sarcoma	EF1a-Flag-HA-SS18-SSX2; sg-Pten	C57BL/6J	F	Thigh	Bulk tissue	Primary_tumor	frfr	2.05E+11	R01C02	P38
SS18-SSX2_Pten_1	Synovial Sarcoma	205291550046_R01C02	chr11	3175000	121841272	538	-0.0078	0.0356	-0.0083	0.0307	NA	NA	NA	SA192trl	Synovial Sarcoma	EF1a-Flag-HA-SS18-SSX2; sg-Pten	C57BL/6J	F	Thigh	Bulk tissue	Primary_tumor	frfr	2.05E+11	R01C02	P38
SS18-SSX2_Pten_1	Synovial Sarcoma	205291550046_R01C02	chr12	3175000	119689511	306	-0.0087	0.0363	-0.0061	0.0326	NA	NA	NA	SA192trl	Synovial Sarcoma	EF1a-Flag-HA-SS18-SSX2; sg-Pten	C57BL/6J	F	Thigh	Bulk tissue	Primary_tumor	frfr	2.05E+11	R01C02	P38
SS18-SSX2_Pten_1	Synovial Sarcoma	205291550046_R01C02	chr13	3300000	120160820	330	-0.0156	0.0375	-0.0117	0.0321	NA	NA	NA	SA192trl	Synovial Sarcoma	EF1a-Flag-HA-SS18-SSX2; sg-Pten	C57BL/6J	F	Thigh	Bulk tissue	Primary_tumor	frfr	2.05E+11	R01C02	P38
SS18-SSX2_Pten_1	Synovial Sarcoma	205291550046_R01C02	chr14	5400000	124376122	293	-0.0117	0.0427	-0.0101	0.0344	NA	NA	NA	SA192trl	Synovial Sarcoma	EF1a-Flag-HA-SS18-SSX2; sg-Pten	C57BL/6J	F	Thigh	Bulk tissue	Primary_tumor	frfr	2.05E+11	R01C02	P38
SS18-SSX2_Pten_1	Synovial Sarcoma	205291550046_R01C02	chr15	3500000	103582272	313	-0.0039	0.0359	-0.0064	0.0323	NA	NA	NA	SA192trl	Synovial Sarcoma	EF1a-Flag-HA-SS18-SSX2; sg-Pten	C57BL/6J	F	Thigh	Bulk tissue	Primary_tumor	frfr	2.05E+11	R01C02	P38
SS18-SSX2_Pten_1	Synovial Sarcoma	205291550046_R01C02	chr16	3465787	97978884	265	-0.0103	0.0339	-0.0107	0.033	NA	NA	NA	SA192trl	Synovial Sarcoma	EF1a-Flag-HA-SS18-SSX2; sg-Pten	C57BL/6J	F	Thigh	Bulk tissue	Primary_tumor	frfr	2.05E+11	R01C02	P38
SS18-SSX2_Pten_1	Synovial Sarcoma	205291550046_R01C02	chr17	3244033	94643636	358	-0.0088	0.0401	-0.0054	0.0314	NA	NA	NA	SA192trl	Synovial Sarcoma	EF1a-Flag-HA-SS18-SSX2; sg-Pten	C57BL/6J	F	Thigh	Bulk tissue	Primary_tumor	frfr	2.05E+11	R01C02	P38
SS18-SSX2_Pten_1	Synovial Sarcoma	205291550046_R01C02	chr18	3150000	89976320	230	-0.0115	0.0383	-0.0112	0.0336	NA	NA	NA	SA192trl	Synovial Sarcoma	EF1a-Flag-HA-SS18-SSX2; sg-Pten	C57BL/6J	F	Thigh	Bulk tissue	Primary_tumor	frfr	2.05E+11	R01C02	P38
SS18-SSX2_Pten_1	Synovial Sarcoma	205291550046_R01C02	chr19	3150000	61265783	241	-0.0125	0.0373	-0.0099	0.0289	NA	NA	NA	SA192trl	Synovial Sarcoma	EF1a-Flag-HA-SS18-SSX2; sg-Pten	C57BL/6J	F	Thigh	Bulk tissue	Primary_tumor	frfr	2.05E+11	R01C02	P38
SS18-SSX2_Pten_1	Synovial Sarcoma	205291550046_R01C02	chr2	3175000	85450000	268	-0.0149	0.0375	-0.0146	0.0357	2.08E-18	84950000	86625000	SA192trl	Synovial Sarcoma	EF1a-Flag-HA-SS18-SSX2; sg-Pten	C57BL/6J	F	Thigh	Bulk tissue	Primary_tumor	frfr	2.05E+11	R01C02	P38
SS18-SSX2_Pten_1	Synovial Sarcoma	205291550046_R01C02	chr2	85775000	89725000	22	-0.0985	0.0692	-0.1028	0.0617	7.77E-24	88675000	90050000	SA192trl	Synovial Sarcoma	EF1a-Flag-HA-SS18-SSX2; sg-Pten	C57BL/6J	F	Thigh	Bulk tissue	Primary_tumor	frfr	2.05E+11	R01C02	P38
SS18-SSX2_Pten_1	Synovial Sarcoma	205291550046_R01C02	chr2	89900000	181906612	326	-0.0074	0.0365	-0.0069	0.033	NA	NA	NA	SA192trl	Synovial Sarcoma	EF1a-Flag-HA-SS18-SSX2; sg-Pten	C57BL/6J	F	Thigh	Bulk tissue	Primary_tumor	frfr	2.05E+11	R01C02	P38
SS18-SSX2_Pten_1	Synovial Sarcoma	205291550046_R01C02	chr3	3279606	159244840	402	-0.0146	0.037	-0.0115	0.0308	NA	NA	NA	SA192trl	Synovial Sarcoma	EF1a-Flag-HA-SS18-SSX2; sg-Pten	C57BL/6J	F	Thigh	Bulk tissue	Primary_tumor	frfr	2.05E+11	R01C02	P38
SS18-SSX2_Pten_1	Synovial Sarcoma	205291550046_R01C02	chr4	3475000	41725000	65	-0.0172	0.0376	-0.0154	0.0267	2.08E-62	41725000	41725000	SA192trl	Synovial Sarcoma	EF1a-Flag-HA-SS18-SSX2; sg-Pten	C57BL/6J	F	Thigh	Bulk tissue	Primary_tumor	frfr	2.05E+11	R01C02	P38
SS18-SSX2_Pten_1	Synovial Sarcoma	205291550046_R01C02	chr4	41775000	42925000	21	0.1347	0.0302	0.1383	0.0326	1.98E-71	42925000	42925000	SA192trl	Synovial Sarcoma	EF1a-Flag-HA-SS18-SSX2; sg-Pten	C57BL/6J	F	Thigh	Bulk tissue	Primary_tumor	frfr	2.05E+11	R01C02	P38
SS18-SSX2_Pten_1	Synovial Sarcoma	205291550046_R01C02	chr4	43075000	156217262	403	-0.009	0.0356	-0.0071	0.0294	NA	NA	NA	SA192trl	Synovial Sarcoma	EF1a-Flag-HA-SS18-SSX2; sg-Pten	C57BL/6J	F	Thigh	Bulk tissue	Primary_tumor	frfr	2.05E+11	R01C02	P38
SS18-SSX2_Pten_1	Synovial Sarcoma	205291550046_R01C02	chr5	3325000	151492342	494	-0.0081	0.0338	-0.0061	0.0306	NA	NA	NA	SA192trl	Synovial Sarcoma	EF1a-Flag-HA-SS18-SSX2; sg-Pten	C57BL/6J	F	Thigh	Bulk tissue	Primary_tumor	frfr	2.05E+11	R01C02	P38
SS18-SSX2_Pten_1	Synovial Sarcoma	205291550046_R01C02	chr6	3275000	129725000	351	-0.0075	0.0358	-0.0066	0.0335	8.08E-10	129550000	130375000	SA192trl	Synovial Sarcoma	EF1a-Flag-HA-SS18-SSX2; sg-Pten	C57BL/6J	F	Thigh	Bulk tissue	Primary_tumor	frfr	2.05E+11	R01C02	P38
SS18-SSX2_Pten_1	Synovial Sarcoma	205291550046_R01C02	chr6	130050000	132650000	6	-0.1111	0.08	-0.1219	0.0573	1.11E-06	131500000	133125000	SA192trl	Synovial Sarcoma	EF1a-Flag-HA-SS18-SSX2; sg-Pten	C57BL/6J	F	Thigh	Bulk tissue	Primary_tumor	frfr	2.05E+11	R01C02	P38
SS18-SSX2_Pten_1	Synovial Sarcoma	205291550046_R01C02	chr6	132850000	149443273	54	-0.0054	0.0399	-0.004	0.0327	NA	NA	NA	SA192trl	Synovial Sarcoma	EF1a-Flag-HA-SS18-SSX2; sg-Pten	C57BL/6J	F	Thigh	Bulk tissue	Primary_tumor	frfr	2.05E+11	R01C02	P38
SS18-SSX2_Pten_1	Synovial Sarcoma	205291550046_R01C02	chr7	3211687	145270730	527	-0.0054	0.0364	-0.0055	0.0341	NA	NA	NA	SA192trl	Synovial Sarcoma	EF1a-Flag-HA-SS18-SSX2; sg-Pten	C57BL/6J	F	Thigh	Bulk tissue	Primary_tumor	frfr	2.05E+11	R01C02	P38
SS18-SSX2_Pten_1	Synovial Sarcoma	205291550046_R01C02	chr8	3225000	129025607	405	-0.0088	0.0342	-0.0097	0.0312	NA	NA	NA	SA192trl	Synovial Sarcoma	EF1a-Flag-HA-SS18-SSX2; sg-Pten	C57BL/6J	F	Thigh	Bulk tissue	Primary_tumor	frfr	2.05E+11	R01C02	P38
SS18-SSX2_Pten_1	Synovial Sarcoma	205291550046_R01C02	chr9	3275000	35675000	76	-0.0047	0.0318	-0.0056	0.0279	4.21E-12	34900000	37450000	SA192trl	Synovial Sarcoma	EF1a-Flag-HA-SS18-SSX2; sg-Pten	C57BL/6J	F	Thigh	Bulk tissue	Primary_tumor	frfr	2.05E+11	R01C02	P38
SS18-SSX2_Pten_1	Synovial Sarcoma	205291550046_R01C02	chr9	36100000	40200000	21	-0.0733	0.0534	-0.0838	0.0706	2.38E-14	38850000	40575000	SA192trl	Synovial Sarcoma	EF1a-Flag-HA-SS18-SSX2; sg-Pten	C57BL/6J	F	Thigh	Bulk tissue	Primary_tumor	frfr	2.05E+11	R01C02	P38
SS18-SSX2_Pten_1	Synovial Sarcoma	205291550046_R01C02	chr9	40350000	123684875	324	-0.0061	0.035	-0.0062	0.0312	NA	NA	NA	SA192trl	Synovial Sarcoma	EF1a-Flag-HA-SS18-SSX2; sg-Pten	C57BL/6J	F	Thigh	Bulk tissue	Primary_tumor	frfr	2.05E+11	R01C02	P38
SS18-SSX2_Pten_1	Synovial Sarcoma	205291550046_R01C02	chrM	8150	8150	1	-0.2061	NA	-0.2061	0	NA	NA	NA	SA192trl	Synovial Sarcoma	EF1a-Flag-HA-SS18-SSX2; sg-Pten	C57BL/6J	F	Thigh	Bulk tissue	Primary_tumor	frfr	2.05E+11	R01C02	P38
SS18-SSX2_Pten_1	Synovial Sarcoma	205291550046_R01C02	chrX	5564528	169961322	426	-0.0321	0.0533	-0.0278	0.0478	NA	NA	NA	SA192trl	Synovial Sarcoma	EF1a-Flag-HA-SS18-SSX2; sg-Pten	C57BL/6J	F	Thigh	Bulk tissue	Primary_tumor	frfr	2.05E+11	R01C02	P38
SS18-SSX2_Pten_1	Synovial Sarcoma	205291550046_R01C02	chrY	706779	90772349	70	-0.2227	0.2429	-0.1791	0.1502	NA	NA	NA	SA192trl	Synovial Sarcoma	EF1a-Flag-HA-SS18-SSX2; sg-Pten	C57BL/6J	F	Thigh	Bulk tissue	Primary_tumor	frfr	2.05E+11	R01C02	P38
Kras_p53_Neo_2	eRMS (KrasG12V-P53)	205291550046_R02C01	chr1	3576559	195185986	472	0.1012	0.0332	0.1008	0.0301	NA	NA	NA	sa116tll(EPO_neonatal)	Pleomorphic RMS	EF1a-KRASG12V;sg-P53	Bl6J	F	Thigh	Bulk tissue	Primary_tumor	frfr	2.05E+11	R02C01	P0
Kras_p53_Neo_2	eRMS (KrasG12V-P53)	205291550046_R02C01	chr10	3480324	91500000	272	0.0924	0.0349	0.0906	0.0369	3.34E-07	90750000	91500000	sa116tll(EPO_neonatal)	Pleomorphic RMS	EF1a-KRASG12V;sg-P53	Bl6J	F	Thigh	Bulk tissue	Primary_tumor	frfr	2.05E+11	R02C01	P0
Kras_p53_Neo_2	eRMS (KrasG12V-P53)	205291550046_R02C01	chr10	92000000	93200000	5	0.1843	0.0219	0.1751	0.0142	3.51E-06	93200000	93450000	sa116tll(EPO_neonatal)	Pleomorphic RMS	EF1a-KRASG12V;sg-P53	Bl6J	F	Thigh	Bulk tissue	Primary_tumor	frfr	2.05E+11	R02C01	P0
Kras_p53_Neo_2	eRMS (KrasG12V-P53)	205291550046_R02C01	chr10	93275000	130422497	124	0.0988	0.0352	0.0955	0.0349	NA	NA	NA	sa116tll(EPO_neonatal)	Pleomorphic RMS	EF1a-KRASG12V;sg-P53	Bl6J	F	Thigh	Bulk tissue	Primary_tumor	frfr	2.05E+11	R02C01	P0
Kras_p53_Neo_2	eRMS (KrasG12V-P53)	205291550046_R02C01	chr11	3175000	121841272	538	-0.0436	0.0396	-0.0375	0.0309	NA	NA	NA	sa116tll(EPO_neonatal)	Pleomorphic RMS	EF1a-KRASG12V;sg-P53	Bl6J	F	Thigh	Bulk tissue	Primary_tumor	frfr	2.05E+11	R02C01	P0
Kras_p53_Neo_2	eRMS (KrasG12V-P53)	205291550046_R02C01	chr12	3175000	59475000	109	-0.0235	0.0341	-0.0201	0.0317	7.55E-09	57900000	60725000	sa116tll(EPO_neonatal)	Pleomorphic RMS	EF1a-KRASG12V;sg-P53	Bl6J	F	Thigh	Bulk tissue	Primary_tumor	frfr	2.05E+11	R02C01	P0
Kras_p53_Neo_2	eRMS (KrasG12V-P53)	205291550046_R02C01	chr12	60725000	64775000	5	-0.1237	0.0379	-0.1244	0.0391	1.32E-09	64200000	65125000	sa116tll(EPO_neonatal)	Pleomorphic RMS	EF1a-KRASG12V;sg-P53	Bl6J	F	Thigh	Bulk tissue	Primary_tumor	frfr	2.05E+11	R02C01	P0
Kras_p53_Neo_2	eRMS (KrasG12V-P53)	205291550046_R02C01	chr12	65125000	119689511	192	-0.0124	0.0366	-0.0119	0.0337	NA	NA	NA	sa116tll(EPO_neonatal)	Pleomorphic RMS	EF1a-KRASG12V;sg-P53	Bl6J	F	Thigh	Bulk tissue	Primary_tumor	frfr	2.05E+11	R02C01	P0
Kras_p53_Neo_2	eRMS (KrasG12V-P53)	205291550046_R02C01	chr13	3300000	120160820	330	-0.0157	0.0364	-0.0137	0.0314	NA	NA	NA	sa116tll(EPO_neonatal)	Pleomorphic RMS	EF1a-KRASG12V;sg-P53	Bl6J	F	Thigh	Bulk tissue	Primary_tumor	frfr	2.05E+11	R02C01	P0
Kras_p53_Neo_2	eRMS (KrasG12V-P53)	205291550046_R02C01	chr14	5400000	80925000	230	-0.0308	0.0344	-0.0271	0.032	2.29E-60	80150000	81850000	sa116tll(EPO_neonatal)	Pleomorphic RMS	EF1a-KRASG12V;sg-P53	Bl6J	F	Thigh	Bulk tissue	Primary_tumor	frfr	2.05E+11	R02C01	P0
Kras_p53_Neo_2	eRMS (KrasG12V-P53)	205291550046_R02C01	chr14	81850000	96025000	16	-0.1845	0.0509	-0.1848	0.0546	1.54E-14	94775000	96025000	sa116tll(EPO_neonatal)	Pleomorphic RMS	EF1a-KRASG12V;sg-P53	Bl6J	F	Thigh	Bulk tissue	Primary_tumor	frfr	2.05E+11	R02C01	P0
Kras_p53_Neo_2	eRMS (KrasG12V-P53)	205291550046_R02C01	chr14	96575000	106200000	16	-0.071	0.0257	-0.0688	0.0301	0.000319017	105575000	113675000	sa116tll(EPO_neonatal)	Pleomorphic RMS	EF1a-KRASG12V;sg-P53	Bl6J	F	Thigh	Bulk tissue	Primary_tumor	frfr	2.05E+11	R02C01	P0
Kras_p53_Neo_2	eRMS (KrasG12V-P53)	205291550046_R02C01	chr14	107050000	116675000	11	-0.1411	0.0599	-0.1393	0.0874	9.01E-11	113675000	116675000	sa116tll(EPO_neonatal)	Pleomorphic RMS	EF1a-KRASG12V;sg-P53	Bl6J	F	Thigh	Bulk tissue	Primary_tumor	frfr	2.05E+11	R02C01	P0
Kras_p53_Neo_2	eRMS (KrasG12V-P53)	205291550046_R02C01	chr14	117550000	124376122	20	-0.0345	0.0275	-0.0356	0.0276	NA	NA	NA	sa116tll(EPO_neonatal)	Pleomorphic RMS	EF1a-KRASG12V;sg-P53	Bl6J	F	Thigh	Bulk tissue	Primary_tumor	frfr	2.05E+11	R02C01	P0
Kras_p53_Neo_2	eRMS (KrasG12V-P53)	205291550046_R02C01	chr15	3500000	103582272	313	0.1607	0.0446	0.1595	0.0416	NA	NA	NA	sa116tll(EPO_neonatal)	Pleomorphic RMS	EF1a-KRASG12V;sg-P53	Bl6J	F	Thigh	Bulk tissue	Primary_tumor	frfr	2.05E+11	R02C01	P0
Kras_p53_Neo_2	eRMS (KrasG12V-P53)	205291550046_R02C01	chr16	3465787	26475000	84	-0.0508	0.0265	-0.0531	0.0242	2.86E-10	25525000	27975000	sa116tll(EPO_neonatal)	Pleomorphic RMS	EF1a-KRASG12V;sg-P53	Bl6J	F	Thigh	Bulk tissue	Primary_tumor	frfr	2.05E+11	R02C01	P0
Kras_p53_Neo_2	eRMS (KrasG12V-P53)	205291550046_R02C01	chr16	27150000	29500000	5	-0.1392	0.0505	-0.1458	0.0761	0.0137861	27975000	32125000	sa116tll(EPO_neonatal)	Pleomorphic RMS	EF1a-KRASG12V;sg-P53	Bl6J	F	Thigh	Bulk tissue	Primary_tumor	frfr	2.05E+11	R02C01	P0
Kras_p53_Neo_2	eRMS (KrasG12V-P53)	205291550046_R02C01	chr16	29750000	58625000	81	-0.0785	0.0405	-0.07	0.0361	1.79E-17	56975000	61550000	sa116tll(EPO_neonatal)	Pleomorphic RMS	EF1a-KRASG12V;sg-P53	Bl6J	F	Thigh	Bulk tissue	Primary_tumor	frfr	2.05E+11	R02C01	P0
Kras_p53_Neo_2	eRMS (KrasG12V-P53)	205291550046_R02C01	chr16	58925000	89200000	49	-0.1624	0.0663	-0.1478	0.0424	1.27E-22	87825000	89700000	sa116tll(EPO_neonatal)	Pleomorphic RMS	EF1a-KRASG12V;sg-P53	Bl6J	F	Thigh	Bulk tissue	Primary_tumor	frfr	2.05E+11	R02C01	P0
Kras_p53_Neo_2	eRMS (KrasG12V-P53)	205291550046_R02C01	chr16	89700000	97978884	46	-0.0543	0.0296	-0.0515	0.0344	NA	NA	NA	sa116tll(EPO_neonatal)	Pleomorphic RMS	EF1a-KRASG12V;sg-P53	Bl6J	F	Thigh	Bulk tissue	Primary_tumor	frfr	2.05E+11	R02C01	P0
Kras_p53_Neo_2	eRMS (KrasG12V-P53)	205291550046_R02C01	chr17	3244033	37125000	190	-0.0535	0.0523	-0.0458	0.0404	1.42E-08	35750000	38075000	sa116tll(EPO_neonatal)	Pleomorphic RMS	EF1a-KRASG12V;sg-P53	Bl6J	F	Thigh	Bulk tissue	Primary_tumor	frfr	2.05E+11	R02C01	P0
Kras_p53_Neo_2	eRMS (KrasG12V-P53)	205291550046_R02C01	chr17	37250000	42875000	13	-0.128	0.0605	-0.1243	0.0595	2.20E-06	40175000	44975000	sa116tll(EPO_neonatal)	Pleomorphic RMS	EF1a-KRASG12V;sg-P53	Bl6J	F	Thigh	Bulk tissue	Primary_tumor	frfr	2.05E+11	R02C01	P0
Kras_p53_Neo_2	eRMS (KrasG12V-P53)	205291550046_R02C01	chr17	43200000	59000000	60	-0.0525	0.0471	-0.0413	0.032	1.67E-13	58175000	59000000	sa116tll(EPO_neonatal)	Pleomorphic RMS	EF1a-KRASG12V;sg-P53	Bl6J	F	Thigh	Bulk tissue	Primary_tumor	frfr	2.05E+11	R02C01	P0
Kras_p53_Neo_2	eRMS (KrasG12V-P53)	205291550046_R02C01	chr17	59425000	61350000	5	-0.238	0.0909	-0.1889	0.0477	1.03E-16	59850000	62200000	sa116tll(EPO_neonatal)	Pleomorphic RMS	EF1a-KRASG12V;sg-P53	Bl6J	F	Thigh	Bulk tissue	Primary_tumor	frfr	2.05E+11	R02C01	P0
Kras_p53_Neo_2	eRMS (KrasG12V-P53)	205291550046_R02C01	chr17	62200000	90900000	87	-0.0735	0.0373	-0.071	0.0348	2.42E-06	88625000	90900000	sa116tll(EPO_neonatal)	Pleomorphic RMS	EF1a-KRASG12V;sg-P53	Bl6J	F	Thigh	Bulk tissue	Primary_tumor	frfr	2.05E+11	R02C01	P0
Kras_p53_Neo_2	eRMS (KrasG12V-P53)	205291550046_R02C01	chr17	92200000	94643636	3	-0.1908	0.0226	-0.2001	0.0108	NA	NA	NA	sa116tll(EPO_neonatal)	Pleomorphic RMS	EF1a-KRASG12V;sg-P53	Bl6J	F	Thigh	Bulk tissue	Primary_tumor	frfr	2.05E+11	R02C01	P0
Kras_p53_Neo_2	eRMS (KrasG12V-P53)	205291550046_R02C01	chr18	3150000	89976320	230	-0.0183	0.0329	-0.0164	0.035	NA	NA	NA	sa116tll(EPO_neonatal)	Pleomorphic RMS	EF1a-KRASG12V;sg-P53	Bl6J	F	Thigh	Bulk tissue	Primary_tumor	frfr	2.05E+11	R02C01	P0
Kras_p53_Neo_2	eRMS (KrasG12V-P53)	205291550046_R02C01	chr19	3150000	11125000	69	-0.0202	0.0246	-0.024	0.0228	6.35E-09	10925000	11750000	sa116tll(EPO_neonatal)	Pleomorphic RMS	EF1a-KRASG12V;sg-P53	Bl6J	F	Thigh	Bulk tissue	Primary_tumor	frfr	2.05E+11	R02C01	P0
Kras_p53_Neo_2	eRMS (KrasG12V-P53)	205291550046_R02C01	chr19	11400000	12825000	9	-0.0818	0.0438	-0.0948	0.0338	3.58E-05	12825000	12825000	sa116tll(EPO_neonatal)	Pleomorphic RMS	EF1a-KRASG12V;sg-P53	Bl6J	F	Thigh	Bulk tissue	Primary_tumor	frfr	2.05E+11	R02C01	P0
Kras_p53_Neo_2	eRMS (KrasG12V-P53)	205291550046_R02C01	chr19	12975000	15075000	7	-0.1771	0.0396	-0.1841	0.0512	2.81E-15	15075000	15775000	sa116tll(EPO_neonatal)	Pleomorphic RMS	EF1a-KRASG12V;sg-P53	Bl6J	F	Thigh	Bulk tissue	Primary_tumor	frfr	2.05E+11	R02C01	P0
Kras_p53_Neo_2	eRMS (KrasG12V-P53)	205291550046_R02C01	chr19	15775000	61265783	156	-0.0656	0.0341	-0.0614	0.0334	NA	NA	NA	sa116tll(EPO_neonatal)	Pleomorphic RMS	EF1a-KRASG12V;sg-P53	Bl6J	F	Thigh	Bulk tissue	Primary_tumor	frfr	2.05E+11	R02C01	P0
Kras_p53_Neo_2	eRMS (KrasG12V-P53)	205291550046_R02C01	chr2	3175000	85450000	268	-0.0018	0.0395	0.0021	0.0332	1.88E-46	85100000	86075000	sa116tll(EPO_neonatal)	Pleomorphic RMS	EF1a-KRASG12V;sg-P53	Bl6J	F	Thigh	Bulk tissue	Primary_tumor	frfr	2.05E+11	R02C01	P0
Kras_p53_Neo_2	eRMS (KrasG12V-P53)	205291550046_R02C01	chr2	85775000	89225000	20	-0.1494	0.0809	-0.1261	0.0834	5.47E-68	88675000	89225000	sa116tll(EPO_neonatal)	Pleomorphic RMS	EF1a-KRASG12V;sg-P53	Bl6J	F	Thigh	Bulk tissue	Primary_tumor	frfr	2.05E+11	R02C01	P0
Kras_p53_Neo_2	eRMS (KrasG12V-P53)	205291550046_R02C01	chr2	89475000	181906612	328	0.0057	0.0339	0.0077	0.0306	NA	NA	NA	sa116tll(EPO_neonatal)	Pleomorphic RMS	EF1a-KRASG12V;sg-P53	Bl6J	F	Thigh	Bulk tissue	Primary_tumor	frfr	2.05E+11	R02C01	P0
Kras_p53_Neo_2	eRMS (KrasG12V-P53)	205291550046_R02C01	chr3	3279606	42575000	75	0.0411	0.0384	0.0476	0.034	7.39E-17	41650000	42575000	sa116tll(EPO_neonatal)	Pleomorphic RMS	EF1a-KRASG12V;sg-P53	Bl6J	F	Thigh	Bulk tissue	Primary_tumor	frfr	2.05E+11	R02C01	P0
Kras_p53_Neo_2	eRMS (KrasG12V-P53)	205291550046_R02C01	chr3	43625000	47850000	8	-0.0904	0.0573	-0.0835	0.0626	6.12E-24	47850000	49250000	sa116tll(EPO_neonatal)	Pleomorphic RMS	EF1a-KRASG12V;sg-P53	Bl6J	F	Thigh	Bulk tissue	Primary_tumor	frfr	2.05E+11	R02C01	P0
Kras_p53_Neo_2	eRMS (KrasG12V-P53)	205291550046_R02C01	chr3	49250000	159244840	319	0.0551	0.038	0.0553	0.0302	NA	NA	NA	sa116tll(EPO_neonatal)	Pleomorphic RMS	EF1a-KRASG12V;sg-P53	Bl6J	F	Thigh	Bulk tissue	Primary_tumor	frfr	2.05E+11	R02C01	P0
Kras_p53_Neo_2	eRMS (KrasG12V-P53)	205291550046_R02C01	chr4	3475000	41575000	63	-0.092	0.055	-0.0813	0.0406	2.94E-57	41575000	41575000	sa116tll(EPO_neonatal)	Pleomorphic RMS	EF1a-KRASG12V;sg-P53	Bl6J	F	Thigh	Bulk tissue	Primary_tumor	frfr	2.05E+11	R02C01	P0
Kras_p53_Neo_2	eRMS (KrasG12V-P53)	205291550046_R02C01	chr4	41675000	42825000	22	0.1245	0.0518	0.1236	0.0512	7.15E-59	42775000	42825000	sa116tll(EPO_neonatal)	Pleomorphic RMS	EF1a-KRASG12V;sg-P53	Bl6J	F	Thigh	Bulk tissue	Primary_tumor	frfr	2.05E+11	R02C01	P0
Kras_p53_Neo_2	eRMS (KrasG12V-P53)	205291550046_R02C01	chr4	42925000	156217262	404	-0.0401	0.0452	-0.0338	0.0356	NA	NA	NA	sa116tll(EPO_neonatal)	Pleomorphic RMS	EF1a-KRASG12V;sg-P53	Bl6J	F	Thigh	Bulk tissue	Primary_tumor	frfr	2.05E+11	R02C01	P0
Kras_p53_Neo_2	eRMS (KrasG12V-P53)	205291550046_R02C01	chr5	3325000	54750000	117	0.0044	0.0368	0.0044	0.0301	5.71E-15	53925000	55650000	sa116tll(EPO_neonatal)	Pleomorphic RMS	EF1a-KRASG12V;sg-P53	Bl6J	F	Thigh	Bulk tissue	Primary_tumor	frfr	2.05E+11	R02C01	P0
Kras_p53_Neo_2	eRMS (KrasG12V-P53)	205291550046_R02C01	chr5	55650000	61825000	7	-0.1175	0.0524	-0.1129	0.0253	1.07E-18	60725000	62975000	sa116tll(EPO_neonatal)	Pleomorphic RMS	EF1a-KRASG12V;sg-P53	Bl6J	F	Thigh	Bulk tissue	Primary_tumor	frfr	2.05E+11	R02C01	P0
Kras_p53_Neo_2	eRMS (KrasG12V-P53)	205291550046_R02C01	chr5	62975000	151492342	370	0.0052	0.034	0.0068	0.0294	NA	NA	NA	sa116tll(EPO_neonatal)	Pleomorphic RMS	EF1a-KRASG12V;sg-P53	Bl6J	F	Thigh	Bulk tissue	Primary_tumor	frfr	2.05E+11	R02C01	P0
Kras_p53_Neo_2	eRMS (KrasG12V-P53)	205291550046_R02C01	chr6	3275000	73750000	170	-0.0241	0.0421	-0.016	0.0361	9.64E-06	72550000	75550000	sa116tll(EPO_neonatal)	Pleomorphic RMS	EF1a-KRASG12V;sg-P53	Bl6J	F	Thigh	Bulk tissue	Primary_tumor	frfr	2.05E+11	R02C01	P0
Kras_p53_Neo_2	eRMS (KrasG12V-P53)	205291550046_R02C01	chr6	74625000	81250000	8	-0.1039	0.0473	-0.1026	0.008	1.65E-09	80275000	82900000	sa116tll(EPO_neonatal)	Pleomorphic RMS	EF1a-KRASG12V;sg-P53	Bl6J	F	Thigh	Bulk tissue	Primary_tumor	frfr	2.05E+11	R02C01	P0
Kras_p53_Neo_2	eRMS (KrasG12V-P53)	205291550046_R02C01	chr6	81725000	149443273	233	-0.008	0.0396	-0.0033	0.0271	NA	NA	NA	sa116tll(EPO_neonatal)	Pleomorphic RMS	EF1a-KRASG12V;sg-P53	Bl6J	F	Thigh	Bulk tissue	Primary_tumor	frfr	2.05E+11	R02C01	P0
Kras_p53_Neo_2	eRMS (KrasG12V-P53)	205291550046_R02C01	chr7	3211687	35575000	138	-0.1007	0.0524	-0.0934	0.0383	2.38E-07	33800000	36425000	sa116tll(EPO_neonatal)	Pleomorphic RMS	EF1a-KRASG12V;sg-P53	Bl6J	F	Thigh	Bulk tissue	Primary_tumor	frfr	2.05E+11	R02C01	P0
Kras_p53_Neo_2	eRMS (KrasG12V-P53)	205291550046_R02C01	chr7	35700000	42850000	15	-0.1839	0.0501	-0.1843	0.0516	0.00673255	39375386	48275000	sa116tll(EPO_neonatal)	Pleomorphic RMS	EF1a-KRASG12V;sg-P53	Bl6J	F	Thigh	Bulk tissue	Primary_tumor	frfr	2.05E+11	R02C01	P0
Kras_p53_Neo_2	eRMS (KrasG12V-P53)	205291550046_R02C01	chr7	43375000	68825000	77	-0.1237	0.0673	-0.1044	0.0441	3.26E-08	66325000	69425000	sa116tll(EPO_neonatal)	Pleomorphic RMS	EF1a-KRASG12V;sg-P53	Bl6J	F	Thigh	Bulk tissue	Primary_tumor	frfr	2.05E+11	R02C01	P0
Kras_p53_Neo_2	eRMS (KrasG12V-P53)	205291550046_R02C01	chr7	69425000	72825000	7	-0.235	0.0398	-0.2494	0.0456	5.81E-06	71875000	75250000	sa116tll(EPO_neonatal)	Pleomorphic RMS	EF1a-KRASG12V;sg-P53	Bl6J	F	Thigh	Bulk tissue	Primary_tumor	frfr	2.05E+11	R02C01	P0
Kras_p53_Neo_2	eRMS (KrasG12V-P53)	205291550046_R02C01	chr7	73450000	136025000	237	-0.1207	0.0562	-0.1075	0.0423	0.0217111	127425000	136025000	sa116tll(EPO_neonatal)	Pleomorphic RMS	EF1a-KRASG12V;sg-P53	Bl6J	F	Thigh	Bulk tissue	Primary_tumor	frfr	2.05E+11	R02C01	P0
Kras_p53_Neo_2	eRMS (KrasG12V-P53)	205291550046_R02C01	chr7	136350000	137350000	6	-0.1996	0.0148	-0.2021	0.0179	4.77E-23	137350000	137350000	sa116tll(EPO_neonatal)	Pleomorphic RMS	EF1a-KRASG12V;sg-P53	Bl6J	F	Thigh	Bulk tissue	Primary_tumor	frfr	2.05E+11	R02C01	P0
Kras_p53_Neo_2	eRMS (KrasG12V-P53)	205291550046_R02C01	chr7	137550000	145270730	47	-0.0808	0.028	-0.0771	0.0197	NA	NA	NA	sa116tll(EPO_neonatal)	Pleomorphic RMS	EF1a-KRASG12V;sg-P53	Bl6J	F	Thigh	Bulk tissue	Primary_tumor	frfr	2.05E+11	R02C01	P0
Kras_p53_Neo_2	eRMS (KrasG12V-P53)	205291550046_R02C01	chr8	3225000	4350000	8	-0.004	0.0233	-0.0077	0.0188	2.03E-05	4350000	4975000	sa116tll(EPO_neonatal)	Pleomorphic RMS	EF1a-KRASG12V;sg-P53	Bl6J	F	Thigh	Bulk tissue	Primary_tumor	frfr	2.05E+11	R02C01	P0
Kras_p53_Neo_2	eRMS (KrasG12V-P53)	205291550046_R02C01	chr8	4975000	8550000	5	-0.1121	0.0652	-0.0936	0.0091	2.80E-09	7825000	9475000	sa116tll(EPO_neonatal)	Pleomorphic RMS	EF1a-KRASG12V;sg-P53	Bl6J	F	Thigh	Bulk tissue	Primary_tumor	frfr	2.05E+11	R02C01	P0
Kras_p53_Neo_2	eRMS (KrasG12V-P53)	205291550046_R02C01	chr8	8675000	96775000	259	-0.0189	0.0381	-0.0136	0.0347	1.83E-14	95850000	96775000	sa116tll(EPO_neonatal)	Pleomorphic RMS	EF1a-KRASG12V;sg-P53	Bl6J	F	Thigh	Bulk tissue	Primary_tumor	frfr	2.05E+11	R02C01	P0
Kras_p53_Neo_2	eRMS (KrasG12V-P53)	205291550046_R02C01	chr8	97400000	102475000	7	-0.1395	0.0453	-0.1259	0.0385	1.21E-22	102475000	103275000	sa116tll(EPO_neonatal)	Pleomorphic RMS	EF1a-KRASG12V;sg-P53	Bl6J	F	Thigh	Bulk tissue	Primary_tumor	frfr	2.05E+11	R02C01	P0
Kras_p53_Neo_2	eRMS (KrasG12V-P53)	205291550046_R02C01	chr8	103275000	129025607	126	-0.0048	0.0334	-0.0026	0.0327	NA	NA	NA	sa116tll(EPO_neonatal)	Pleomorphic RMS	EF1a-KRASG12V;sg-P53	Bl6J	F	Thigh	Bulk tissue	Primary_tumor	frfr	2.05E+11	R02C01	P0
Kras_p53_Neo_2	eRMS (KrasG12V-P53)	205291550046_R02C01	chr9	3275000	37725000	84	-0.0395	0.0386	-0.0357	0.0341	1.67E-11	37250000	38175000	sa116tll(EPO_neonatal)	Pleomorphic RMS	EF1a-KRASG12V;sg-P53	Bl6J	F	Thigh	Bulk tissue	Primary_tumor	frfr	2.05E+11	R02C01	P0
Kras_p53_Neo_2	eRMS (KrasG12V-P53)	205291550046_R02C01	chr9	37950000	39650000	10	-0.1334	0.0393	-0.1361	0.0224	2.81E-21	39300000	39750000	sa116tll(EPO_neonatal)	Pleomorphic RMS	EF1a-KRASG12V;sg-P53	Bl6J	F	Thigh	Bulk tissue	Primary_tumor	frfr	2.05E+11	R02C01	P0
Kras_p53_Neo_2	eRMS (KrasG12V-P53)	205291550046_R02C01	chr9	39750000	123684875	327	-0.027	0.0331	-0.0249	0.0317	NA	NA	NA	sa116tll(EPO_neonatal)	Pleomorphic RMS	EF1a-KRASG12V;sg-P53	Bl6J	F	Thigh	Bulk tissue	Primary_tumor	frfr	2.05E+11	R02C01	P0
Kras_p53_Neo_2	eRMS (KrasG12V-P53)	205291550046_R02C01	chrM	8150	8150	1	-0.1752	NA	-0.1752	0	NA	NA	NA	sa116tll(EPO_neonatal)	Pleomorphic RMS	EF1a-KRASG12V;sg-P53	Bl6J	F	Thigh	Bulk tissue	Primary_tumor	frfr	2.05E+11	R02C01	P0
Kras_p53_Neo_2	eRMS (KrasG12V-P53)	205291550046_R02C01	chrX	5564528	43425000	92	-0.0347	0.0473	-0.0268	0.0435	1.67E-16	42925000	43425000	sa116tll(EPO_neonatal)	Pleomorphic RMS	EF1a-KRASG12V;sg-P53	Bl6J	F	Thigh	Bulk tissue	Primary_tumor	frfr	2.05E+11	R02C01	P0
Kras_p53_Neo_2	eRMS (KrasG12V-P53)	205291550046_R02C01	chrX	44025000	46600000	5	-0.2206	0.0403	-0.208	0.0103	1.35E-16	46600000	47275000	sa116tll(EPO_neonatal)	Pleomorphic RMS	EF1a-KRASG12V;sg-P53	Bl6J	F	Thigh	Bulk tissue	Primary_tumor	frfr	2.05E+11	R02C01	P0
Kras_p53_Neo_2	eRMS (KrasG12V-P53)	205291550046_R02C01	chrX	47275000	60708333	45	-0.0569	0.0403	-0.0534	0.0376	1.42E-07	59225000	60708333	sa116tll(EPO_neonatal)	Pleomorphic RMS	EF1a-KRASG12V;sg-P53	Bl6J	F	Thigh	Bulk tissue	Primary_tumor	frfr	2.05E+11	R02C01	P0
Kras_p53_Neo_2	eRMS (KrasG12V-P53)	205291550046_R02C01	chrX	61025000	68525000	9	-0.1387	0.026	-0.1381	0.0292	8.41E-10	68525000	68525000	sa116tll(EPO_neonatal)	Pleomorphic RMS	EF1a-KRASG12V;sg-P53	Bl6J	F	Thigh	Bulk tissue	Primary_tumor	frfr	2.05E+11	R02C01	P0
Kras_p53_Neo_2	eRMS (KrasG12V-P53)	205291550046_R02C01	chrX	69700000	71875000	6	-0.0562	0.0231	-0.0643	0.0186	2.28E-12	71875000	72100000	sa116tll(EPO_neonatal)	Pleomorphic RMS	EF1a-KRASG12V;sg-P53	Bl6J	F	Thigh	Bulk tissue	Primary_tumor	frfr	2.05E+11	R02C01	P0
Kras_p53_Neo_2	eRMS (KrasG12V-P53)	205291550046_R02C01	chrX	72100000	75100000	20	0.0187	0.0219	0.0241	0.0225	1.63E-12	75100000	76275000	sa116tll(EPO_neonatal)	Pleomorphic RMS	EF1a-KRASG12V;sg-P53	Bl6J	F	Thigh	Bulk tissue	Primary_tumor	frfr	2.05E+11	R02C01	P0
Kras_p53_Neo_2	eRMS (KrasG12V-P53)	205291550046_R02C01	chrX	75275000	95175000	41	-0.0923	0.0641	-0.0872	0.073	3.70E-13	93875000	95825000	sa116tll(EPO_neonatal)	Pleomorphic RMS	EF1a-KRASG12V;sg-P53	Bl6J	F	Thigh	Bulk tissue	Primary_tumor	frfr	2.05E+11	R02C01	P0
Kras_p53_Neo_2	eRMS (KrasG12V-P53)	205291550046_R02C01	chrX	95450000	106775000	45	-0.0115	0.0339	-0.0126	0.0365	9.24E-28	106550000	107450000	sa116tll(EPO_neonatal)	Pleomorphic RMS	EF1a-KRASG12V;sg-P53	Bl6J	F	Thigh	Bulk tissue	Primary_tumor	frfr	2.05E+11	R02C01	P0
Kras_p53_Neo_2	eRMS (KrasG12V-P53)	205291550046_R02C01	chrX	107075000	132750000	35	-0.1459	0.0715	-0.1345	0.061	2.42E-21	130200000	133950000	sa116tll(EPO_neonatal)	Pleomorphic RMS	EF1a-KRASG12V;sg-P53	Bl6J	F	Thigh	Bulk tissue	Primary_tumor	frfr	2.05E+11	R02C01	P0
Kras_p53_Neo_2	eRMS (KrasG12V-P53)	205291550046_R02C01	chrX	133350000	169961322	128	-0.0474	0.0454	-0.038	0.0387	NA	NA	NA	sa116tll(EPO_neonatal)	Pleomorphic RMS	EF1a-KRASG12V;sg-P53	Bl6J	F	Thigh	Bulk tissue	Primary_tumor	frfr	2.05E+11	R02C01	P0
Kras_p53_Neo_2	eRMS (KrasG12V-P53)	205291550046_R02C01	chrY	706779	2725000	34	-0.3894	0.3138	-0.3791	0.3269	1.71E-08	2600000	3359579	sa116tll(EPO_neonatal)	Pleomorphic RMS	EF1a-KRASG12V;sg-P53	Bl6J	F	Thigh	Bulk tissue	Primary_tumor	frfr	2.05E+11	R02C01	P0
Kras_p53_Neo_2	eRMS (KrasG12V-P53)	205291550046_R02C01	chrY	2844708	3925000	5	-1.4165	0.5745	-1.3929	0.6342	1.84E-16	3789871	3925000	sa116tll(EPO_neonatal)	Pleomorphic RMS	EF1a-KRASG12V;sg-P53	Bl6J	F	Thigh	Bulk tissue	Primary_tumor	frfr	2.05E+11	R02C01	P0
Kras_p53_Neo_2	eRMS (KrasG12V-P53)	205291550046_R02C01	chrY	3975000	90772349	31	-0.2829	0.2202	-0.2124	0.2199	NA	NA	NA	sa116tll(EPO_neonatal)	Pleomorphic RMS	EF1a-KRASG12V;sg-P53	Bl6J	F	Thigh	Bulk tissue	Primary_tumor	frfr	2.05E+11	R02C01	P0
SS18-SSX2_Pten_2	Synovial Sarcoma	205291550046_R02C02	chr1	3576559	195185986	472	-0.0043	0.033	-0.0027	0.0288	NA	NA	NA	sa193tll(EPO_adolescent)	Synovial Sarcoma	EF1a-Flag-HA-SS18-SSX2; sg-Pten	Bl6J	M	Thigh	Bulk tissue	Primary_tumor	frfr	2.05E+11	R02C02	P38
SS18-SSX2_Pten_2	Synovial Sarcoma	205291550046_R02C02	chr10	3480324	130422497	401	-0.0036	0.0314	-0.0011	0.0314	NA	NA	NA	sa193tll(EPO_adolescent)	Synovial Sarcoma	EF1a-Flag-HA-SS18-SSX2; sg-Pten	Bl6J	M	Thigh	Bulk tissue	Primary_tumor	frfr	2.05E+11	R02C02	P38
SS18-SSX2_Pten_2	Synovial Sarcoma	205291550046_R02C02	chr11	3175000	121841272	538	-0.0043	0.0302	-0.0051	0.0263	NA	NA	NA	sa193tll(EPO_adolescent)	Synovial Sarcoma	EF1a-Flag-HA-SS18-SSX2; sg-Pten	Bl6J	M	Thigh	Bulk tissue	Primary_tumor	frfr	2.05E+11	R02C02	P38
SS18-SSX2_Pten_2	Synovial Sarcoma	205291550046_R02C02	chr12	3175000	119689511	306	0.0026	0.035	3.00E-04	0.0314	NA	NA	NA	sa193tll(EPO_adolescent)	Synovial Sarcoma	EF1a-Flag-HA-SS18-SSX2; sg-Pten	Bl6J	M	Thigh	Bulk tissue	Primary_tumor	frfr	2.05E+11	R02C02	P38
SS18-SSX2_Pten_2	Synovial Sarcoma	205291550046_R02C02	chr13	3300000	120160820	330	-0.0104	0.034	-0.0082	0.0291	NA	NA	NA	sa193tll(EPO_adolescent)	Synovial Sarcoma	EF1a-Flag-HA-SS18-SSX2; sg-Pten	Bl6J	M	Thigh	Bulk tissue	Primary_tumor	frfr	2.05E+11	R02C02	P38
SS18-SSX2_Pten_2	Synovial Sarcoma	205291550046_R02C02	chr14	5400000	80925000	230	-0.0464	0.0363	-0.0458	0.0323	9.62E-23	79800000	82775000	sa193tll(EPO_adolescent)	Synovial Sarcoma	EF1a-Flag-HA-SS18-SSX2; sg-Pten	Bl6J	M	Thigh	Bulk tissue	Primary_tumor	frfr	2.05E+11	R02C02	P38
SS18-SSX2_Pten_2	Synovial Sarcoma	205291550046_R02C02	chr14	81850000	96575000	17	-0.1425	0.0481	-0.1506	0.0567	4.21E-09	94075000	99475000	sa193tll(EPO_adolescent)	Synovial Sarcoma	EF1a-Flag-HA-SS18-SSX2; sg-Pten	Bl6J	M	Thigh	Bulk tissue	Primary_tumor	frfr	2.05E+11	R02C02	P38
SS18-SSX2_Pten_2	Synovial Sarcoma	205291550046_R02C02	chr14	97925000	124376122	46	-0.0651	0.0408	-0.0656	0.0276	NA	NA	NA	sa193tll(EPO_adolescent)	Synovial Sarcoma	EF1a-Flag-HA-SS18-SSX2; sg-Pten	Bl6J	M	Thigh	Bulk tissue	Primary_tumor	frfr	2.05E+11	R02C02	P38
SS18-SSX2_Pten_2	Synovial Sarcoma	205291550046_R02C02	chr15	3500000	103582272	313	0.0034	0.0319	0.0021	0.0286	NA	NA	NA	sa193tll(EPO_adolescent)	Synovial Sarcoma	EF1a-Flag-HA-SS18-SSX2; sg-Pten	Bl6J	M	Thigh	Bulk tissue	Primary_tumor	frfr	2.05E+11	R02C02	P38
SS18-SSX2_Pten_2	Synovial Sarcoma	205291550046_R02C02	chr16	3465787	97978884	265	-0.0017	0.0356	-0.0046	0.0302	NA	NA	NA	sa193tll(EPO_adolescent)	Synovial Sarcoma	EF1a-Flag-HA-SS18-SSX2; sg-Pten	Bl6J	M	Thigh	Bulk tissue	Primary_tumor	frfr	2.05E+11	R02C02	P38
SS18-SSX2_Pten_2	Synovial Sarcoma	205291550046_R02C02	chr17	3244033	6099815	10	-0.0093	0.0198	-0.0084	0.0177	7.97E-05	6099815	6625000	sa193tll(EPO_adolescent)	Synovial Sarcoma	EF1a-Flag-HA-SS18-SSX2; sg-Pten	Bl6J	M	Thigh	Bulk tissue	Primary_tumor	frfr	2.05E+11	R02C02	P38
SS18-SSX2_Pten_2	Synovial Sarcoma	205291550046_R02C02	chr17	6249816	6875000	5	-0.1338	0.0905	-0.1408	0.1299	5.55E-16	6450000	7025000	sa193tll(EPO_adolescent)	Synovial Sarcoma	EF1a-Flag-HA-SS18-SSX2; sg-Pten	Bl6J	M	Thigh	Bulk tissue	Primary_tumor	frfr	2.05E+11	R02C02	P38
SS18-SSX2_Pten_2	Synovial Sarcoma	205291550046_R02C02	chr17	7025000	94643636	343	-0.0017	0.037	4.00E-04	0.0345	NA	NA	NA	sa193tll(EPO_adolescent)	Synovial Sarcoma	EF1a-Flag-HA-SS18-SSX2; sg-Pten	Bl6J	M	Thigh	Bulk tissue	Primary_tumor	frfr	2.05E+11	R02C02	P38
SS18-SSX2_Pten_2	Synovial Sarcoma	205291550046_R02C02	chr18	3150000	89976320	230	-0.0016	0.0346	-0.0037	0.0275	NA	NA	NA	sa193tll(EPO_adolescent)	Synovial Sarcoma	EF1a-Flag-HA-SS18-SSX2; sg-Pten	Bl6J	M	Thigh	Bulk tissue	Primary_tumor	frfr	2.05E+11	R02C02	P38
SS18-SSX2_Pten_2	Synovial Sarcoma	205291550046_R02C02	chr19	3150000	61265783	241	-0.0056	0.033	-0.0037	0.0251	NA	NA	NA	sa193tll(EPO_adolescent)	Synovial Sarcoma	EF1a-Flag-HA-SS18-SSX2; sg-Pten	Bl6J	M	Thigh	Bulk tissue	Primary_tumor	frfr	2.05E+11	R02C02	P38
SS18-SSX2_Pten_2	Synovial Sarcoma	205291550046_R02C02	chr2	3175000	85450000	268	-0.0071	0.034	-0.0068	0.0318	7.19E-25	84950000	86625000	sa193tll(EPO_adolescent)	Synovial Sarcoma	EF1a-Flag-HA-SS18-SSX2; sg-Pten	Bl6J	M	Thigh	Bulk tissue	Primary_tumor	frfr	2.05E+11	R02C02	P38
SS18-SSX2_Pten_2	Synovial Sarcoma	205291550046_R02C02	chr2	85775000	89900000	23	-0.0931	0.0614	-0.0728	0.059	6.18E-25	88925000	90325000	sa193tll(EPO_adolescent)	Synovial Sarcoma	EF1a-Flag-HA-SS18-SSX2; sg-Pten	Bl6J	M	Thigh	Bulk tissue	Primary_tumor	frfr	2.05E+11	R02C02	P38
SS18-SSX2_Pten_2	Synovial Sarcoma	205291550046_R02C02	chr2	90050000	181906612	325	-0.006	0.0352	-0.0051	0.0299	NA	NA	NA	sa193tll(EPO_adolescent)	Synovial Sarcoma	EF1a-Flag-HA-SS18-SSX2; sg-Pten	Bl6J	M	Thigh	Bulk tissue	Primary_tumor	frfr	2.05E+11	R02C02	P38
SS18-SSX2_Pten_2	Synovial Sarcoma	205291550046_R02C02	chr3	3279606	159244840	402	-0.009	0.0347	-0.0083	0.0309	NA	NA	NA	sa193tll(EPO_adolescent)	Synovial Sarcoma	EF1a-Flag-HA-SS18-SSX2; sg-Pten	Bl6J	M	Thigh	Bulk tissue	Primary_tumor	frfr	2.05E+11	R02C02	P38
SS18-SSX2_Pten_2	Synovial Sarcoma	205291550046_R02C02	chr4	3475000	41575000	63	-0.0135	0.0302	-0.0149	0.0306	7.05E-59	41575000	41675000	sa193tll(EPO_adolescent)	Synovial Sarcoma	EF1a-Flag-HA-SS18-SSX2; sg-Pten	Bl6J	M	Thigh	Bulk tissue	Primary_tumor	frfr	2.05E+11	R02C02	P38
SS18-SSX2_Pten_2	Synovial Sarcoma	205291550046_R02C02	chr4	41675000	42925000	23	0.1044	0.0278	0.1055	0.0241	1.92E-57	42925000	43075000	sa193tll(EPO_adolescent)	Synovial Sarcoma	EF1a-Flag-HA-SS18-SSX2; sg-Pten	Bl6J	M	Thigh	Bulk tissue	Primary_tumor	frfr	2.05E+11	R02C02	P38
SS18-SSX2_Pten_2	Synovial Sarcoma	205291550046_R02C02	chr4	43075000	156217262	403	-0.0229	0.0368	-0.021	0.0367	NA	NA	NA	sa193tll(EPO_adolescent)	Synovial Sarcoma	EF1a-Flag-HA-SS18-SSX2; sg-Pten	Bl6J	M	Thigh	Bulk tissue	Primary_tumor	frfr	2.05E+11	R02C02	P38
SS18-SSX2_Pten_2	Synovial Sarcoma	205291550046_R02C02	chr5	3325000	54750000	117	0.0029	0.03	0.0028	0.0235	3.24E-08	53450000	57400000	sa193tll(EPO_adolescent)	Synovial Sarcoma	EF1a-Flag-HA-SS18-SSX2; sg-Pten	Bl6J	M	Thigh	Bulk tissue	Primary_tumor	frfr	2.05E+11	R02C02	P38
SS18-SSX2_Pten_2	Synovial Sarcoma	205291550046_R02C02	chr5	55650000	61825000	7	-0.0705	0.0387	-0.0625	0.0504	8.26E-10	58925000	63875000	sa193tll(EPO_adolescent)	Synovial Sarcoma	EF1a-Flag-HA-SS18-SSX2; sg-Pten	Bl6J	M	Thigh	Bulk tissue	Primary_tumor	frfr	2.05E+11	R02C02	P38
SS18-SSX2_Pten_2	Synovial Sarcoma	205291550046_R02C02	chr5	62975000	151492342	370	0.0033	0.0281	0.0034	0.0272	NA	NA	NA	sa193tll(EPO_adolescent)	Synovial Sarcoma	EF1a-Flag-HA-SS18-SSX2; sg-Pten	Bl6J	M	Thigh	Bulk tissue	Primary_tumor	frfr	2.05E+11	R02C02	P38
SS18-SSX2_Pten_2	Synovial Sarcoma	205291550046_R02C02	chr6	3275000	149443273	411	-0.0053	0.0403	-0.0042	0.0318	NA	NA	NA	sa193tll(EPO_adolescent)	Synovial Sarcoma	EF1a-Flag-HA-SS18-SSX2; sg-Pten	Bl6J	M	Thigh	Bulk tissue	Primary_tumor	frfr	2.05E+11	R02C02	P38
SS18-SSX2_Pten_2	Synovial Sarcoma	205291550046_R02C02	chr7	3211687	58678660	204	-0.0289	0.0352	-0.0284	0.0283	3.42E-09	56400000	60103660	sa193tll(EPO_adolescent)	Synovial Sarcoma	EF1a-Flag-HA-SS18-SSX2; sg-Pten	Bl6J	M	Thigh	Bulk tissue	Primary_tumor	frfr	2.05E+11	R02C02	P38
SS18-SSX2_Pten_2	Synovial Sarcoma	205291550046_R02C02	chr7	60103660	63825000	6	-0.125	0.0364	-0.1336	0.0064	1.89E-08	63100000	64425000	sa193tll(EPO_adolescent)	Synovial Sarcoma	EF1a-Flag-HA-SS18-SSX2; sg-Pten	Bl6J	M	Thigh	Bulk tissue	Primary_tumor	frfr	2.05E+11	R02C02	P38
SS18-SSX2_Pten_2	Synovial Sarcoma	205291550046_R02C02	chr7	64075000	84700000	67	-0.0444	0.03	-0.0425	0.0264	9.57E-15	84350000	85075000	sa193tll(EPO_adolescent)	Synovial Sarcoma	EF1a-Flag-HA-SS18-SSX2; sg-Pten	Bl6J	M	Thigh	Bulk tissue	Primary_tumor	frfr	2.05E+11	R02C02	P38
SS18-SSX2_Pten_2	Synovial Sarcoma	205291550046_R02C02	chr7	85075000	86650000	5	-0.1607	0.04	-0.1604	0.0317	1.02E-09	86200000	87200000	sa193tll(EPO_adolescent)	Synovial Sarcoma	EF1a-Flag-HA-SS18-SSX2; sg-Pten	Bl6J	M	Thigh	Bulk tissue	Primary_tumor	frfr	2.05E+11	R02C02	P38
SS18-SSX2_Pten_2	Synovial Sarcoma	205291550046_R02C02	chr7	87200000	145270730	245	-0.0466	0.0373	-0.046	0.0311	NA	NA	NA	sa193tll(EPO_adolescent)	Synovial Sarcoma	EF1a-Flag-HA-SS18-SSX2; sg-Pten	Bl6J	M	Thigh	Bulk tissue	Primary_tumor	frfr	2.05E+11	R02C02	P38
SS18-SSX2_Pten_2	Synovial Sarcoma	205291550046_R02C02	chr8	3225000	129025607	405	-0.0042	0.0337	-0.0027	0.03	NA	NA	NA	sa193tll(EPO_adolescent)	Synovial Sarcoma	EF1a-Flag-HA-SS18-SSX2; sg-Pten	Bl6J	M	Thigh	Bulk tissue	Primary_tumor	frfr	2.05E+11	R02C02	P38
SS18-SSX2_Pten_2	Synovial Sarcoma	205291550046_R02C02	chr9	3275000	123684875	421	-0.0052	0.0332	-0.0042	0.031	NA	NA	NA	sa193tll(EPO_adolescent)	Synovial Sarcoma	EF1a-Flag-HA-SS18-SSX2; sg-Pten	Bl6J	M	Thigh	Bulk tissue	Primary_tumor	frfr	2.05E+11	R02C02	P38
SS18-SSX2_Pten_2	Synovial Sarcoma	205291550046_R02C02	chrM	8150	8150	1	-0.0957	NA	-0.0957	0	NA	NA	NA	sa193tll(EPO_adolescent)	Synovial Sarcoma	EF1a-Flag-HA-SS18-SSX2; sg-Pten	Bl6J	M	Thigh	Bulk tissue	Primary_tumor	frfr	2.05E+11	R02C02	P38
SS18-SSX2_Pten_2	Synovial Sarcoma	205291550046_R02C02	chrX	5564528	169961322	426	-0.0089	0.0488	-0.0074	0.0417	NA	NA	NA	sa193tll(EPO_adolescent)	Synovial Sarcoma	EF1a-Flag-HA-SS18-SSX2; sg-Pten	Bl6J	M	Thigh	Bulk tissue	Primary_tumor	frfr	2.05E+11	R02C02	P38
SS18-SSX2_Pten_2	Synovial Sarcoma	205291550046_R02C02	chrY	706779	4384635	46	-0.0114	0.0888	1.00E-04	0.0671	2.50E-36	4384635	4814635	sa193tll(EPO_adolescent)	Synovial Sarcoma	EF1a-Flag-HA-SS18-SSX2; sg-Pten	Bl6J	M	Thigh	Bulk tissue	Primary_tumor	frfr	2.05E+11	R02C02	P38
SS18-SSX2_Pten_2	Synovial Sarcoma	205291550046_R02C02	chrY	4814635	5425000	5	0.6688	0.2978	0.7929	0.1939	1.21E-13	5375000	5625000	sa193tll(EPO_adolescent)	Synovial Sarcoma	EF1a-Flag-HA-SS18-SSX2; sg-Pten	Bl6J	M	Thigh	Bulk tissue	Primary_tumor	frfr	2.05E+11	R02C02	P38
SS18-SSX2_Pten_2	Synovial Sarcoma	205291550046_R02C02	chrY	5625000	90772349	19	0.0131	0.1266	0.0084	0.064	NA	NA	NA	sa193tll(EPO_adolescent)	Synovial Sarcoma	EF1a-Flag-HA-SS18-SSX2; sg-Pten	Bl6J	M	Thigh	Bulk tissue	Primary_tumor	frfr	2.05E+11	R02C02	P38
Kras_p53_Neo_3	eRMS (KrasG12V-P53)	205291550046_R03C01	chr1	3576559	195185986	472	0.0961	0.0322	0.0945	0.0327	NA	NA	NA	sa117tll(EPO_neonatal)	Pleomorphic RMS	EF1a-KRASG12V;sg-P53	Bl6J	F	Thigh	Bulk tissue	Primary_tumor	frfr	2.05E+11	R03C01	P0
Kras_p53_Neo_3	eRMS (KrasG12V-P53)	205291550046_R03C01	chr10	3480324	130422497	401	-0.0089	0.0328	-0.009	0.0322	NA	NA	NA	sa117tll(EPO_neonatal)	Pleomorphic RMS	EF1a-KRASG12V;sg-P53	Bl6J	F	Thigh	Bulk tissue	Primary_tumor	frfr	2.05E+11	R03C01	P0
Kras_p53_Neo_3	eRMS (KrasG12V-P53)	205291550046_R03C01	chr11	3175000	121841272	538	7.00E-04	0.0291	0.0017	0.0234	NA	NA	NA	sa117tll(EPO_neonatal)	Pleomorphic RMS	EF1a-KRASG12V;sg-P53	Bl6J	F	Thigh	Bulk tissue	Primary_tumor	frfr	2.05E+11	R03C01	P0
Kras_p53_Neo_3	eRMS (KrasG12V-P53)	205291550046_R03C01	chr12	3175000	119689511	306	-0.0096	0.0311	-0.0082	0.029	NA	NA	NA	sa117tll(EPO_neonatal)	Pleomorphic RMS	EF1a-KRASG12V;sg-P53	Bl6J	F	Thigh	Bulk tissue	Primary_tumor	frfr	2.05E+11	R03C01	P0
Kras_p53_Neo_3	eRMS (KrasG12V-P53)	205291550046_R03C01	chr13	3300000	120160820	330	-0.1435	0.0455	-0.1405	0.0416	NA	NA	NA	sa117tll(EPO_neonatal)	Pleomorphic RMS	EF1a-KRASG12V;sg-P53	Bl6J	F	Thigh	Bulk tissue	Primary_tumor	frfr	2.05E+11	R03C01	P0
Kras_p53_Neo_3	eRMS (KrasG12V-P53)	205291550046_R03C01	chr14	5400000	124376122	293	-0.0121	0.0352	-0.0066	0.0318	NA	NA	NA	sa117tll(EPO_neonatal)	Pleomorphic RMS	EF1a-KRASG12V;sg-P53	Bl6J	F	Thigh	Bulk tissue	Primary_tumor	frfr	2.05E+11	R03C01	P0
Kras_p53_Neo_3	eRMS (KrasG12V-P53)	205291550046_R03C01	chr15	3500000	103582272	313	0.1373	0.0369	0.1339	0.036	NA	NA	NA	sa117tll(EPO_neonatal)	Pleomorphic RMS	EF1a-KRASG12V;sg-P53	Bl6J	F	Thigh	Bulk tissue	Primary_tumor	frfr	2.05E+11	R03C01	P0
Kras_p53_Neo_3	eRMS (KrasG12V-P53)	205291550046_R03C01	chr16	3465787	97978884	265	-0.0275	0.0344	-0.0224	0.0272	NA	NA	NA	sa117tll(EPO_neonatal)	Pleomorphic RMS	EF1a-KRASG12V;sg-P53	Bl6J	F	Thigh	Bulk tissue	Primary_tumor	frfr	2.05E+11	R03C01	P0
Kras_p53_Neo_3	eRMS (KrasG12V-P53)	205291550046_R03C01	chr17	3244033	94643636	358	2.00E-04	0.0354	0.0039	0.0284	NA	NA	NA	sa117tll(EPO_neonatal)	Pleomorphic RMS	EF1a-KRASG12V;sg-P53	Bl6J	F	Thigh	Bulk tissue	Primary_tumor	frfr	2.05E+11	R03C01	P0
Kras_p53_Neo_3	eRMS (KrasG12V-P53)	205291550046_R03C01	chr18	3150000	89976320	230	-0.0085	0.0301	-0.005	0.0239	NA	NA	NA	sa117tll(EPO_neonatal)	Pleomorphic RMS	EF1a-KRASG12V;sg-P53	Bl6J	F	Thigh	Bulk tissue	Primary_tumor	frfr	2.05E+11	R03C01	P0
Kras_p53_Neo_3	eRMS (KrasG12V-P53)	205291550046_R03C01	chr19	3150000	61265783	241	-0.1157	0.0524	-0.108	0.0501	NA	NA	NA	sa117tll(EPO_neonatal)	Pleomorphic RMS	EF1a-KRASG12V;sg-P53	Bl6J	F	Thigh	Bulk tissue	Primary_tumor	frfr	2.05E+11	R03C01	P0
Kras_p53_Neo_3	eRMS (KrasG12V-P53)	205291550046_R03C01	chr2	3175000	4275000	6	0.0855	0.0134	0.0861	0.0146	7.44E-08	4275000	4725000	sa117tll(EPO_neonatal)	Pleomorphic RMS	EF1a-KRASG12V;sg-P53	Bl6J	F	Thigh	Bulk tissue	Primary_tumor	frfr	2.05E+11	R03C01	P0
Kras_p53_Neo_3	eRMS (KrasG12V-P53)	205291550046_R03C01	chr2	4575000	181906612	610	0.0025	0.0329	0.0043	0.0293	NA	NA	NA	sa117tll(EPO_neonatal)	Pleomorphic RMS	EF1a-KRASG12V;sg-P53	Bl6J	F	Thigh	Bulk tissue	Primary_tumor	frfr	2.05E+11	R03C01	P0
Kras_p53_Neo_3	eRMS (KrasG12V-P53)	205291550046_R03C01	chr3	3279606	159244840	402	0.1168	0.0374	0.1147	0.0317	NA	NA	NA	sa117tll(EPO_neonatal)	Pleomorphic RMS	EF1a-KRASG12V;sg-P53	Bl6J	F	Thigh	Bulk tissue	Primary_tumor	frfr	2.05E+11	R03C01	P0
Kras_p53_Neo_3	eRMS (KrasG12V-P53)	205291550046_R03C01	chr4	3475000	41725000	65	-0.1821	0.0644	-0.1774	0.0591	1.34E-66	41725000	41725000	sa117tll(EPO_neonatal)	Pleomorphic RMS	EF1a-KRASG12V;sg-P53	Bl6J	F	Thigh	Bulk tissue	Primary_tumor	frfr	2.05E+11	R03C01	P0
Kras_p53_Neo_3	eRMS (KrasG12V-P53)	205291550046_R03C01	chr4	41775000	42825000	20	0.0741	0.0285	0.0759	0.0161	1.35E-60	42825000	42825000	sa117tll(EPO_neonatal)	Pleomorphic RMS	EF1a-KRASG12V;sg-P53	Bl6J	F	Thigh	Bulk tissue	Primary_tumor	frfr	2.05E+11	R03C01	P0
Kras_p53_Neo_3	eRMS (KrasG12V-P53)	205291550046_R03C01	chr4	42925000	156217262	404	-0.1264	0.0532	-0.1174	0.0446	NA	NA	NA	sa117tll(EPO_neonatal)	Pleomorphic RMS	EF1a-KRASG12V;sg-P53	Bl6J	F	Thigh	Bulk tissue	Primary_tumor	frfr	2.05E+11	R03C01	P0
Kras_p53_Neo_3	eRMS (KrasG12V-P53)	205291550046_R03C01	chr5	3325000	151492342	494	0.0084	0.03	0.0096	0.0268	NA	NA	NA	sa117tll(EPO_neonatal)	Pleomorphic RMS	EF1a-KRASG12V;sg-P53	Bl6J	F	Thigh	Bulk tissue	Primary_tumor	frfr	2.05E+11	R03C01	P0
Kras_p53_Neo_3	eRMS (KrasG12V-P53)	205291550046_R03C01	chr6	3275000	149443273	411	-0.004	0.0346	-0.0021	0.0266	NA	NA	NA	sa117tll(EPO_neonatal)	Pleomorphic RMS	EF1a-KRASG12V;sg-P53	Bl6J	F	Thigh	Bulk tissue	Primary_tumor	frfr	2.05E+11	R03C01	P0
Kras_p53_Neo_3	eRMS (KrasG12V-P53)	205291550046_R03C01	chr7	3211687	145270730	527	-0.1517	0.0568	-0.1429	0.0513	NA	NA	NA	sa117tll(EPO_neonatal)	Pleomorphic RMS	EF1a-KRASG12V;sg-P53	Bl6J	F	Thigh	Bulk tissue	Primary_tumor	frfr	2.05E+11	R03C01	P0
Kras_p53_Neo_3	eRMS (KrasG12V-P53)	205291550046_R03C01	chr8	3225000	129025607	405	0.0887	0.0322	0.0871	0.0291	NA	NA	NA	sa117tll(EPO_neonatal)	Pleomorphic RMS	EF1a-KRASG12V;sg-P53	Bl6J	F	Thigh	Bulk tissue	Primary_tumor	frfr	2.05E+11	R03C01	P0
Kras_p53_Neo_3	eRMS (KrasG12V-P53)	205291550046_R03C01	chr9	3275000	123684875	421	0.084	0.0313	0.0827	0.0291	NA	NA	NA	sa117tll(EPO_neonatal)	Pleomorphic RMS	EF1a-KRASG12V;sg-P53	Bl6J	F	Thigh	Bulk tissue	Primary_tumor	frfr	2.05E+11	R03C01	P0
Kras_p53_Neo_3	eRMS (KrasG12V-P53)	205291550046_R03C01	chrM	8150	8150	1	-0.2041	NA	-0.2041	0	NA	NA	NA	sa117tll(EPO_neonatal)	Pleomorphic RMS	EF1a-KRASG12V;sg-P53	Bl6J	F	Thigh	Bulk tissue	Primary_tumor	frfr	2.05E+11	R03C01	P0
Kras_p53_Neo_3	eRMS (KrasG12V-P53)	205291550046_R03C01	chrX	5564528	82600000	190	-0.1006	0.0547	-0.0977	0.051	3.45E-08	77550000	85000000	sa117tll(EPO_neonatal)	Pleomorphic RMS	EF1a-KRASG12V;sg-P53	Bl6J	F	Thigh	Bulk tissue	Primary_tumor	frfr	2.05E+11	R03C01	P0
Kras_p53_Neo_3	eRMS (KrasG12V-P53)	205291550046_R03C01	chrX	83175000	93300000	18	-0.1847	0.0566	-0.1911	0.0468	6.82E-05	88300000	95450000	sa117tll(EPO_neonatal)	Pleomorphic RMS	EF1a-KRASG12V;sg-P53	Bl6J	F	Thigh	Bulk tissue	Primary_tumor	frfr	2.05E+11	R03C01	P0
Kras_p53_Neo_3	eRMS (KrasG12V-P53)	205291550046_R03C01	chrX	93500000	169961322	218	-0.1182	0.0558	-0.112	0.0478	NA	NA	NA	sa117tll(EPO_neonatal)	Pleomorphic RMS	EF1a-KRASG12V;sg-P53	Bl6J	F	Thigh	Bulk tissue	Primary_tumor	frfr	2.05E+11	R03C01	P0
Kras_p53_Neo_3	eRMS (KrasG12V-P53)	205291550046_R03C01	chrY	706779	90772349	70	-0.4738	0.7342	-0.4149	0.417	NA	NA	NA	sa117tll(EPO_neonatal)	Pleomorphic RMS	EF1a-KRASG12V;sg-P53	Bl6J	F	Thigh	Bulk tissue	Primary_tumor	frfr	2.05E+11	R03C01	P0
SS18-SSX2_Pten_3	Synovial Sarcoma	205291550046_R03C02	chr1	3576559	195185986	472	-0.0104	0.0315	-0.0102	0.0276	NA	NA	NA	sa194trl(EPO_adolescent)	Synovial Sarcoma	EF1a-Flag-HA-SS18-SSX2; sg-Pten	Bl6J	M	Thigh	Bulk tissue	Primary_tumor	frfr	2.05E+11	R03C02	P38
SS18-SSX2_Pten_3	Synovial Sarcoma	205291550046_R03C02	chr10	3480324	130422497	401	-0.0131	0.0323	-0.0118	0.0297	NA	NA	NA	sa194trl(EPO_adolescent)	Synovial Sarcoma	EF1a-Flag-HA-SS18-SSX2; sg-Pten	Bl6J	M	Thigh	Bulk tissue	Primary_tumor	frfr	2.05E+11	R03C02	P38
SS18-SSX2_Pten_3	Synovial Sarcoma	205291550046_R03C02	chr11	3175000	121841272	538	-0.0035	0.0304	-0.0029	0.0266	NA	NA	NA	sa194trl(EPO_adolescent)	Synovial Sarcoma	EF1a-Flag-HA-SS18-SSX2; sg-Pten	Bl6J	M	Thigh	Bulk tissue	Primary_tumor	frfr	2.05E+11	R03C02	P38
SS18-SSX2_Pten_3	Synovial Sarcoma	205291550046_R03C02	chr12	3175000	119689511	306	-0.0109	0.0344	-0.0103	0.0334	NA	NA	NA	sa194trl(EPO_adolescent)	Synovial Sarcoma	EF1a-Flag-HA-SS18-SSX2; sg-Pten	Bl6J	M	Thigh	Bulk tissue	Primary_tumor	frfr	2.05E+11	R03C02	P38
SS18-SSX2_Pten_3	Synovial Sarcoma	205291550046_R03C02	chr13	3300000	120160820	330	-0.017	0.0311	-0.0146	0.0285	NA	NA	NA	sa194trl(EPO_adolescent)	Synovial Sarcoma	EF1a-Flag-HA-SS18-SSX2; sg-Pten	Bl6J	M	Thigh	Bulk tissue	Primary_tumor	frfr	2.05E+11	R03C02	P38
SS18-SSX2_Pten_3	Synovial Sarcoma	205291550046_R03C02	chr14	5400000	124376122	293	-0.0153	0.0414	-0.0159	0.0318	NA	NA	NA	sa194trl(EPO_adolescent)	Synovial Sarcoma	EF1a-Flag-HA-SS18-SSX2; sg-Pten	Bl6J	M	Thigh	Bulk tissue	Primary_tumor	frfr	2.05E+11	R03C02	P38
SS18-SSX2_Pten_3	Synovial Sarcoma	205291550046_R03C02	chr15	3500000	103582272	313	-0.0028	0.0332	-0.0019	0.0287	NA	NA	NA	sa194trl(EPO_adolescent)	Synovial Sarcoma	EF1a-Flag-HA-SS18-SSX2; sg-Pten	Bl6J	M	Thigh	Bulk tissue	Primary_tumor	frfr	2.05E+11	R03C02	P38
SS18-SSX2_Pten_3	Synovial Sarcoma	205291550046_R03C02	chr16	3465787	97978884	265	-0.0097	0.0342	-0.0075	0.0309	NA	NA	NA	sa194trl(EPO_adolescent)	Synovial Sarcoma	EF1a-Flag-HA-SS18-SSX2; sg-Pten	Bl6J	M	Thigh	Bulk tissue	Primary_tumor	frfr	2.05E+11	R03C02	P38
SS18-SSX2_Pten_3	Synovial Sarcoma	205291550046_R03C02	chr17	3244033	94643636	358	-0.0108	0.0403	-0.0069	0.0324	NA	NA	NA	sa194trl(EPO_adolescent)	Synovial Sarcoma	EF1a-Flag-HA-SS18-SSX2; sg-Pten	Bl6J	M	Thigh	Bulk tissue	Primary_tumor	frfr	2.05E+11	R03C02	P38
SS18-SSX2_Pten_3	Synovial Sarcoma	205291550046_R03C02	chr18	3150000	36825000	71	-0.0089	0.0306	-0.0123	0.0304	6.05E-13	36700000	36975000	sa194trl(EPO_adolescent)	Synovial Sarcoma	EF1a-Flag-HA-SS18-SSX2; sg-Pten	Bl6J	M	Thigh	Bulk tissue	Primary_tumor	frfr	2.05E+11	R03C02	P38
SS18-SSX2_Pten_3	Synovial Sarcoma	205291550046_R03C02	chr18	36925000	37775000	10	-0.0972	0.0537	-0.0874	0.0456	1.18E-13	37675000	38000000	sa194trl(EPO_adolescent)	Synovial Sarcoma	EF1a-Flag-HA-SS18-SSX2; sg-Pten	Bl6J	M	Thigh	Bulk tissue	Primary_tumor	frfr	2.05E+11	R03C02	P38
SS18-SSX2_Pten_3	Synovial Sarcoma	205291550046_R03C02	chr18	37875000	89976320	149	-0.0125	0.0308	-0.0141	0.0263	NA	NA	NA	sa194trl(EPO_adolescent)	Synovial Sarcoma	EF1a-Flag-HA-SS18-SSX2; sg-Pten	Bl6J	M	Thigh	Bulk tissue	Primary_tumor	frfr	2.05E+11	R03C02	P38
SS18-SSX2_Pten_3	Synovial Sarcoma	205291550046_R03C02	chr19	3150000	12650000	77	0.007	0.0206	0.0048	0.0179	2.12E-27	12650000	12650000	sa194trl(EPO_adolescent)	Synovial Sarcoma	EF1a-Flag-HA-SS18-SSX2; sg-Pten	Bl6J	M	Thigh	Bulk tissue	Primary_tumor	frfr	2.05E+11	R03C02	P38
SS18-SSX2_Pten_3	Synovial Sarcoma	205291550046_R03C02	chr19	12825000	13550000	5	-0.1078	0.0435	-0.1355	0.0118	1.42E-08	13175000	14275000	sa194trl(EPO_adolescent)	Synovial Sarcoma	EF1a-Flag-HA-SS18-SSX2; sg-Pten	Bl6J	M	Thigh	Bulk tissue	Primary_tumor	frfr	2.05E+11	R03C02	P38
SS18-SSX2_Pten_3	Synovial Sarcoma	205291550046_R03C02	chr19	13800000	61265783	159	-0.0192	0.0304	-0.0166	0.0307	NA	NA	NA	sa194trl(EPO_adolescent)	Synovial Sarcoma	EF1a-Flag-HA-SS18-SSX2; sg-Pten	Bl6J	M	Thigh	Bulk tissue	Primary_tumor	frfr	2.05E+11	R03C02	P38
SS18-SSX2_Pten_3	Synovial Sarcoma	205291550046_R03C02	chr2	3175000	85450000	268	-0.0151	0.0348	-0.0132	0.0319	8.38E-25	85100000	86200000	sa194trl(EPO_adolescent)	Synovial Sarcoma	EF1a-Flag-HA-SS18-SSX2; sg-Pten	Bl6J	M	Thigh	Bulk tissue	Primary_tumor	frfr	2.05E+11	R03C02	P38
SS18-SSX2_Pten_3	Synovial Sarcoma	205291550046_R03C02	chr2	85775000	89475000	21	-0.1062	0.0632	-0.1112	0.0427	3.89E-18	88675000	89725000	sa194trl(EPO_adolescent)	Synovial Sarcoma	EF1a-Flag-HA-SS18-SSX2; sg-Pten	Bl6J	M	Thigh	Bulk tissue	Primary_tumor	frfr	2.05E+11	R03C02	P38
SS18-SSX2_Pten_3	Synovial Sarcoma	205291550046_R03C02	chr2	89725000	110150000	56	-0.0096	0.0302	-0.0086	0.0283	2.58E-05	109225000	111450000	sa194trl(EPO_adolescent)	Synovial Sarcoma	EF1a-Flag-HA-SS18-SSX2; sg-Pten	Bl6J	M	Thigh	Bulk tissue	Primary_tumor	frfr	2.05E+11	R03C02	P38
SS18-SSX2_Pten_3	Synovial Sarcoma	205291550046_R03C02	chr2	110550000	111875000	5	-0.0767	0.0431	-0.0889	0.0559	1.72E-07	111450000	112150000	sa194trl(EPO_adolescent)	Synovial Sarcoma	EF1a-Flag-HA-SS18-SSX2; sg-Pten	Bl6J	M	Thigh	Bulk tissue	Primary_tumor	frfr	2.05E+11	R03C02	P38
SS18-SSX2_Pten_3	Synovial Sarcoma	205291550046_R03C02	chr2	112000000	181906612	266	-0.003	0.0276	-0.0046	0.0255	NA	NA	NA	sa194trl(EPO_adolescent)	Synovial Sarcoma	EF1a-Flag-HA-SS18-SSX2; sg-Pten	Bl6J	M	Thigh	Bulk tissue	Primary_tumor	frfr	2.05E+11	R03C02	P38
SS18-SSX2_Pten_3	Synovial Sarcoma	205291550046_R03C02	chr3	3279606	159244840	402	-0.0165	0.0343	-0.0139	0.0291	NA	NA	NA	sa194trl(EPO_adolescent)	Synovial Sarcoma	EF1a-Flag-HA-SS18-SSX2; sg-Pten	Bl6J	M	Thigh	Bulk tissue	Primary_tumor	frfr	2.05E+11	R03C02	P38
SS18-SSX2_Pten_3	Synovial Sarcoma	205291550046_R03C02	chr4	3475000	41575000	63	-0.026	0.0361	-0.0218	0.0207	5.67E-48	41400000	41675000	sa194trl(EPO_adolescent)	Synovial Sarcoma	EF1a-Flag-HA-SS18-SSX2; sg-Pten	Bl6J	M	Thigh	Bulk tissue	Primary_tumor	frfr	2.05E+11	R03C02	P38
SS18-SSX2_Pten_3	Synovial Sarcoma	205291550046_R03C02	chr4	41675000	42925000	23	0.0976	0.0289	0.1003	0.0221	9.09E-52	42825000	43075000	sa194trl(EPO_adolescent)	Synovial Sarcoma	EF1a-Flag-HA-SS18-SSX2; sg-Pten	Bl6J	M	Thigh	Bulk tissue	Primary_tumor	frfr	2.05E+11	R03C02	P38
SS18-SSX2_Pten_3	Synovial Sarcoma	205291550046_R03C02	chr4	43075000	156217262	403	-0.0061	0.0314	-0.0058	0.0266	NA	NA	NA	sa194trl(EPO_adolescent)	Synovial Sarcoma	EF1a-Flag-HA-SS18-SSX2; sg-Pten	Bl6J	M	Thigh	Bulk tissue	Primary_tumor	frfr	2.05E+11	R03C02	P38
SS18-SSX2_Pten_3	Synovial Sarcoma	205291550046_R03C02	chr5	3325000	151492342	494	-0.007	0.0318	-0.0072	0.0298	NA	NA	NA	sa194trl(EPO_adolescent)	Synovial Sarcoma	EF1a-Flag-HA-SS18-SSX2; sg-Pten	Bl6J	M	Thigh	Bulk tissue	Primary_tumor	frfr	2.05E+11	R03C02	P38
SS18-SSX2_Pten_3	Synovial Sarcoma	205291550046_R03C02	chr6	3275000	129550000	350	-0.0049	0.0315	-0.004	0.0302	8.56E-11	129250000	131500000	sa194trl(EPO_adolescent)	Synovial Sarcoma	EF1a-Flag-HA-SS18-SSX2; sg-Pten	Bl6J	M	Thigh	Bulk tissue	Primary_tumor	frfr	2.05E+11	R03C02	P38
SS18-SSX2_Pten_3	Synovial Sarcoma	205291550046_R03C02	chr6	129725000	133125000	9	-0.0849	0.0744	-0.082	0.0326	1.89E-05	130050000	134050000	sa194trl(EPO_adolescent)	Synovial Sarcoma	EF1a-Flag-HA-SS18-SSX2; sg-Pten	Bl6J	M	Thigh	Bulk tissue	Primary_tumor	frfr	2.05E+11	R03C02	P38
SS18-SSX2_Pten_3	Synovial Sarcoma	205291550046_R03C02	chr6	133650000	149443273	52	-0.0129	0.0318	-0.0164	0.0244	NA	NA	NA	sa194trl(EPO_adolescent)	Synovial Sarcoma	EF1a-Flag-HA-SS18-SSX2; sg-Pten	Bl6J	M	Thigh	Bulk tissue	Primary_tumor	frfr	2.05E+11	R03C02	P38
SS18-SSX2_Pten_3	Synovial Sarcoma	205291550046_R03C02	chr7	3211687	145270730	527	0.0012	0.0328	0.0015	0.0276	NA	NA	NA	sa194trl(EPO_adolescent)	Synovial Sarcoma	EF1a-Flag-HA-SS18-SSX2; sg-Pten	Bl6J	M	Thigh	Bulk tissue	Primary_tumor	frfr	2.05E+11	R03C02	P38
SS18-SSX2_Pten_3	Synovial Sarcoma	205291550046_R03C02	chr8	3225000	129025607	405	-0.0057	0.0309	-0.006	0.0282	NA	NA	NA	sa194trl(EPO_adolescent)	Synovial Sarcoma	EF1a-Flag-HA-SS18-SSX2; sg-Pten	Bl6J	M	Thigh	Bulk tissue	Primary_tumor	frfr	2.05E+11	R03C02	P38
SS18-SSX2_Pten_3	Synovial Sarcoma	205291550046_R03C02	chr9	3275000	123684875	421	-0.0111	0.0324	-0.0093	0.0284	NA	NA	NA	sa194trl(EPO_adolescent)	Synovial Sarcoma	EF1a-Flag-HA-SS18-SSX2; sg-Pten	Bl6J	M	Thigh	Bulk tissue	Primary_tumor	frfr	2.05E+11	R03C02	P38
SS18-SSX2_Pten_3	Synovial Sarcoma	205291550046_R03C02	chrM	8150	8150	1	-0.1172	NA	-0.1172	0	NA	NA	NA	sa194trl(EPO_adolescent)	Synovial Sarcoma	EF1a-Flag-HA-SS18-SSX2; sg-Pten	Bl6J	M	Thigh	Bulk tissue	Primary_tumor	frfr	2.05E+11	R03C02	P38
SS18-SSX2_Pten_3	Synovial Sarcoma	205291550046_R03C02	chrX	5564528	169961322	426	-0.0319	0.0503	-0.0278	0.0456	NA	NA	NA	sa194trl(EPO_adolescent)	Synovial Sarcoma	EF1a-Flag-HA-SS18-SSX2; sg-Pten	Bl6J	M	Thigh	Bulk tissue	Primary_tumor	frfr	2.05E+11	R03C02	P38
SS18-SSX2_Pten_3	Synovial Sarcoma	205291550046_R03C02	chrY	706779	4384635	46	-0.1116	0.1018	-0.114	0.0955	1.03E-31	4384635	4814635	sa194trl(EPO_adolescent)	Synovial Sarcoma	EF1a-Flag-HA-SS18-SSX2; sg-Pten	Bl6J	M	Thigh	Bulk tissue	Primary_tumor	frfr	2.05E+11	R03C02	P38
SS18-SSX2_Pten_3	Synovial Sarcoma	205291550046_R03C02	chrY	4814635	5425000	5	0.497	0.1678	0.5406	0.0879	8.58E-23	5375000	5425000	sa194trl(EPO_adolescent)	Synovial Sarcoma	EF1a-Flag-HA-SS18-SSX2; sg-Pten	Bl6J	M	Thigh	Bulk tissue	Primary_tumor	frfr	2.05E+11	R03C02	P38
SS18-SSX2_Pten_3	Synovial Sarcoma	205291550046_R03C02	chrY	5625000	90772349	19	-0.0566	0.0942	-0.0821	0.0601	NA	NA	NA	sa194trl(EPO_adolescent)	Synovial Sarcoma	EF1a-Flag-HA-SS18-SSX2; sg-Pten	Bl6J	M	Thigh	Bulk tissue	Primary_tumor	frfr	2.05E+11	R03C02	P38
KRAS_D_p53_1N	eRMS (KrasG12D-P53)	205291550046_R04C01	chr1	3576559	195185986	472	-0.0065	0.0282	-0.0046	0.0259	NA	NA	NA	sa118trl(EPO_adolescent)	Pleomorphic RMS	EF1a-KRASG12D;sg-P53	Bl6J	M	Thigh	Bulk tissue	Primary_tumor	frfr	2.05E+11	R04C01	P38
KRAS_D_p53_1N	eRMS (KrasG12D-P53)	205291550046_R04C01	chr10	3480324	130422497	401	-0.0126	0.0283	-0.0122	0.0266	NA	NA	NA	sa118trl(EPO_adolescent)	Pleomorphic RMS	EF1a-KRASG12D;sg-P53	Bl6J	M	Thigh	Bulk tissue	Primary_tumor	frfr	2.05E+11	R04C01	P38
KRAS_D_p53_1N	eRMS (KrasG12D-P53)	205291550046_R04C01	chr11	3175000	121841272	538	-0.0071	0.0279	-0.0079	0.0262	NA	NA	NA	sa118trl(EPO_adolescent)	Pleomorphic RMS	EF1a-KRASG12D;sg-P53	Bl6J	M	Thigh	Bulk tissue	Primary_tumor	frfr	2.05E+11	R04C01	P38
KRAS_D_p53_1N	eRMS (KrasG12D-P53)	205291550046_R04C01	chr12	3175000	119689511	306	-0.0077	0.0324	-0.0101	0.0299	NA	NA	NA	sa118trl(EPO_adolescent)	Pleomorphic RMS	EF1a-KRASG12D;sg-P53	Bl6J	M	Thigh	Bulk tissue	Primary_tumor	frfr	2.05E+11	R04C01	P38
KRAS_D_p53_1N	eRMS (KrasG12D-P53)	205291550046_R04C01	chr13	3300000	120160820	330	-0.0128	0.0311	-0.0135	0.029	NA	NA	NA	sa118trl(EPO_adolescent)	Pleomorphic RMS	EF1a-KRASG12D;sg-P53	Bl6J	M	Thigh	Bulk tissue	Primary_tumor	frfr	2.05E+11	R04C01	P38
KRAS_D_p53_1N	eRMS (KrasG12D-P53)	205291550046_R04C01	chr14	5400000	124376122	293	-0.009	0.0341	-0.0074	0.0332	NA	NA	NA	sa118trl(EPO_adolescent)	Pleomorphic RMS	EF1a-KRASG12D;sg-P53	Bl6J	M	Thigh	Bulk tissue	Primary_tumor	frfr	2.05E+11	R04C01	P38
KRAS_D_p53_1N	eRMS (KrasG12D-P53)	205291550046_R04C01	chr15	3500000	103582272	313	-0.0046	0.0287	-0.0045	0.0273	NA	NA	NA	sa118trl(EPO_adolescent)	Pleomorphic RMS	EF1a-KRASG12D;sg-P53	Bl6J	M	Thigh	Bulk tissue	Primary_tumor	frfr	2.05E+11	R04C01	P38
KRAS_D_p53_1N	eRMS (KrasG12D-P53)	205291550046_R04C01	chr16	3465787	97978884	265	-0.0114	0.0311	-0.0125	0.0284	NA	NA	NA	sa118trl(EPO_adolescent)	Pleomorphic RMS	EF1a-KRASG12D;sg-P53	Bl6J	M	Thigh	Bulk tissue	Primary_tumor	frfr	2.05E+11	R04C01	P38
KRAS_D_p53_1N	eRMS (KrasG12D-P53)	205291550046_R04C01	chr17	3244033	94643636	358	-0.0111	0.0352	-0.0087	0.0267	NA	NA	NA	sa118trl(EPO_adolescent)	Pleomorphic RMS	EF1a-KRASG12D;sg-P53	Bl6J	M	Thigh	Bulk tissue	Primary_tumor	frfr	2.05E+11	R04C01	P38
KRAS_D_p53_1N	eRMS (KrasG12D-P53)	205291550046_R04C01	chr18	3150000	89976320	230	-0.0102	0.0288	-0.0109	0.0245	NA	NA	NA	sa118trl(EPO_adolescent)	Pleomorphic RMS	EF1a-KRASG12D;sg-P53	Bl6J	M	Thigh	Bulk tissue	Primary_tumor	frfr	2.05E+11	R04C01	P38
KRAS_D_p53_1N	eRMS (KrasG12D-P53)	205291550046_R04C01	chr19	3150000	61265783	241	-0.0132	0.0261	-0.0121	0.024	NA	NA	NA	sa118trl(EPO_adolescent)	Pleomorphic RMS	EF1a-KRASG12D;sg-P53	Bl6J	M	Thigh	Bulk tissue	Primary_tumor	frfr	2.05E+11	R04C01	P38
KRAS_D_p53_1N	eRMS (KrasG12D-P53)	205291550046_R04C01	chr2	3175000	181906612	616	-0.0087	0.0325	-0.0092	0.0284	NA	NA	NA	sa118trl(EPO_adolescent)	Pleomorphic RMS	EF1a-KRASG12D;sg-P53	Bl6J	M	Thigh	Bulk tissue	Primary_tumor	frfr	2.05E+11	R04C01	P38
KRAS_D_p53_1N	eRMS (KrasG12D-P53)	205291550046_R04C01	chr3	3279606	159244840	402	-0.0138	0.0321	-0.0137	0.0286	NA	NA	NA	sa118trl(EPO_adolescent)	Pleomorphic RMS	EF1a-KRASG12D;sg-P53	Bl6J	M	Thigh	Bulk tissue	Primary_tumor	frfr	2.05E+11	R04C01	P38
KRAS_D_p53_1N	eRMS (KrasG12D-P53)	205291550046_R04C01	chr4	3475000	41575000	63	-0.0164	0.0259	-0.0188	0.0227	1.78E-105	41575000	41575000	sa118trl(EPO_adolescent)	Pleomorphic RMS	EF1a-KRASG12D;sg-P53	Bl6J	M	Thigh	Bulk tissue	Primary_tumor	frfr	2.05E+11	R04C01	P38
KRAS_D_p53_1N	eRMS (KrasG12D-P53)	205291550046_R04C01	chr4	41675000	42825000	22	0.1285	0.0292	0.1234	0.0304	4.36E-70	42825000	42925000	sa118trl(EPO_adolescent)	Pleomorphic RMS	EF1a-KRASG12D;sg-P53	Bl6J	M	Thigh	Bulk tissue	Primary_tumor	frfr	2.05E+11	R04C01	P38
KRAS_D_p53_1N	eRMS (KrasG12D-P53)	205291550046_R04C01	chr4	42925000	156217262	404	0.0019	0.0323	0.0014	0.0296	NA	NA	NA	sa118trl(EPO_adolescent)	Pleomorphic RMS	EF1a-KRASG12D;sg-P53	Bl6J	M	Thigh	Bulk tissue	Primary_tumor	frfr	2.05E+11	R04C01	P38
KRAS_D_p53_1N	eRMS (KrasG12D-P53)	205291550046_R04C01	chr5	3325000	151492342	494	-0.0019	0.0296	-0.0015	0.027	NA	NA	NA	sa118trl(EPO_adolescent)	Pleomorphic RMS	EF1a-KRASG12D;sg-P53	Bl6J	M	Thigh	Bulk tissue	Primary_tumor	frfr	2.05E+11	R04C01	P38
KRAS_D_p53_1N	eRMS (KrasG12D-P53)	205291550046_R04C01	chr6	3275000	149443273	411	-0.0071	0.0315	-0.0061	0.0274	NA	NA	NA	sa118trl(EPO_adolescent)	Pleomorphic RMS	EF1a-KRASG12D;sg-P53	Bl6J	M	Thigh	Bulk tissue	Primary_tumor	frfr	2.05E+11	R04C01	P38
KRAS_D_p53_1N	eRMS (KrasG12D-P53)	205291550046_R04C01	chr7	3211687	145270730	527	4.00E-04	0.0305	-0.0004	0.0267	NA	NA	NA	sa118trl(EPO_adolescent)	Pleomorphic RMS	EF1a-KRASG12D;sg-P53	Bl6J	M	Thigh	Bulk tissue	Primary_tumor	frfr	2.05E+11	R04C01	P38
KRAS_D_p53_1N	eRMS (KrasG12D-P53)	205291550046_R04C01	chr8	3225000	88850000	239	-0.0067	0.0277	-0.0066	0.0246	7.23E-08	88125000	89025000	sa118trl(EPO_adolescent)	Pleomorphic RMS	EF1a-KRASG12D;sg-P53	Bl6J	M	Thigh	Bulk tissue	Primary_tumor	frfr	2.05E+11	R04C01	P38
KRAS_D_p53_1N	eRMS (KrasG12D-P53)	205291550046_R04C01	chr8	89025000	90650000	5	0.0697	0.0279	0.0831	0.0185	1.45E-08	89975000	91025000	sa118trl(EPO_adolescent)	Pleomorphic RMS	EF1a-KRASG12D;sg-P53	Bl6J	M	Thigh	Bulk tissue	Primary_tumor	frfr	2.05E+11	R04C01	P38
KRAS_D_p53_1N	eRMS (KrasG12D-P53)	205291550046_R04C01	chr8	91025000	129025607	161	-0.0056	0.0268	-0.0014	0.0243	NA	NA	NA	sa118trl(EPO_adolescent)	Pleomorphic RMS	EF1a-KRASG12D;sg-P53	Bl6J	M	Thigh	Bulk tissue	Primary_tumor	frfr	2.05E+11	R04C01	P38
KRAS_D_p53_1N	eRMS (KrasG12D-P53)	205291550046_R04C01	chr9	3275000	123684875	421	-0.0039	0.0306	-0.0047	0.0268	NA	NA	NA	sa118trl(EPO_adolescent)	Pleomorphic RMS	EF1a-KRASG12D;sg-P53	Bl6J	M	Thigh	Bulk tissue	Primary_tumor	frfr	2.05E+11	R04C01	P38
KRAS_D_p53_1N	eRMS (KrasG12D-P53)	205291550046_R04C01	chrM	8150	8150	1	-0.1608	NA	-0.1608	0	NA	NA	NA	sa118trl(EPO_adolescent)	Pleomorphic RMS	EF1a-KRASG12D;sg-P53	Bl6J	M	Thigh	Bulk tissue	Primary_tumor	frfr	2.05E+11	R04C01	P38
KRAS_D_p53_1N	eRMS (KrasG12D-P53)	205291550046_R04C01	chrX	5564528	169961322	426	-0.0245	0.0388	-0.0205	0.0327	NA	NA	NA	sa118trl(EPO_adolescent)	Pleomorphic RMS	EF1a-KRASG12D;sg-P53	Bl6J	M	Thigh	Bulk tissue	Primary_tumor	frfr	2.05E+11	R04C01	P38
KRAS_D_p53_1N	eRMS (KrasG12D-P53)	205291550046_R04C01	chrY	706779	90772349	70	0.4242	0.4496	0.4273	0.5446	NA	NA	NA	sa118trl(EPO_adolescent)	Pleomorphic RMS	EF1a-KRASG12D;sg-P53	Bl6J	M	Thigh	Bulk tissue	Primary_tumor	frfr	2.05E+11	R04C01	P38
KRAS_Bcor_1	eRMS (KrasG12V_BCOR)	205291550046_R04C02	chr1	3576559	195185986	472	-0.0058	0.0326	-0.0025	0.027	NA	NA	NA	sa313tll(EPO_adolescent)	BCOR-inactivated RMS	EF1a-KRASG12V;sg-BCOR-ex3	Bl6J	F	Thigh	Bulk tissue	Primary_tumor	frfr	2.05E+11	R04C02	P38
KRAS_Bcor_1	eRMS (KrasG12V_BCOR)	205291550046_R04C02	chr10	3480324	130422497	401	-0.0064	0.0308	-0.0055	0.029	NA	NA	NA	sa313tll(EPO_adolescent)	BCOR-inactivated RMS	EF1a-KRASG12V;sg-BCOR-ex3	Bl6J	F	Thigh	Bulk tissue	Primary_tumor	frfr	2.05E+11	R04C02	P38
KRAS_Bcor_1	eRMS (KrasG12V_BCOR)	205291550046_R04C02	chr11	3175000	121841272	538	-0.0035	0.0287	-0.004	0.0253	NA	NA	NA	sa313tll(EPO_adolescent)	BCOR-inactivated RMS	EF1a-KRASG12V;sg-BCOR-ex3	Bl6J	F	Thigh	Bulk tissue	Primary_tumor	frfr	2.05E+11	R04C02	P38
KRAS_Bcor_1	eRMS (KrasG12V_BCOR)	205291550046_R04C02	chr12	3175000	119689511	306	-0.0028	0.0356	-0.0028	0.0316	NA	NA	NA	sa313tll(EPO_adolescent)	BCOR-inactivated RMS	EF1a-KRASG12V;sg-BCOR-ex3	Bl6J	F	Thigh	Bulk tissue	Primary_tumor	frfr	2.05E+11	R04C02	P38
KRAS_Bcor_1	eRMS (KrasG12V_BCOR)	205291550046_R04C02	chr13	3300000	120160820	330	-0.0089	0.034	-0.0092	0.0323	NA	NA	NA	sa313tll(EPO_adolescent)	BCOR-inactivated RMS	EF1a-KRASG12V;sg-BCOR-ex3	Bl6J	F	Thigh	Bulk tissue	Primary_tumor	frfr	2.05E+11	R04C02	P38
KRAS_Bcor_1	eRMS (KrasG12V_BCOR)	205291550046_R04C02	chr14	5400000	124376122	293	-0.0057	0.0403	-0.0037	0.0314	NA	NA	NA	sa313tll(EPO_adolescent)	BCOR-inactivated RMS	EF1a-KRASG12V;sg-BCOR-ex3	Bl6J	F	Thigh	Bulk tissue	Primary_tumor	frfr	2.05E+11	R04C02	P38
KRAS_Bcor_1	eRMS (KrasG12V_BCOR)	205291550046_R04C02	chr15	3500000	103582272	313	-0.001	0.031	-0.0018	0.0288	NA	NA	NA	sa313tll(EPO_adolescent)	BCOR-inactivated RMS	EF1a-KRASG12V;sg-BCOR-ex3	Bl6J	F	Thigh	Bulk tissue	Primary_tumor	frfr	2.05E+11	R04C02	P38
KRAS_Bcor_1	eRMS (KrasG12V_BCOR)	205291550046_R04C02	chr16	3465787	97978884	265	-0.0068	0.0348	-0.0085	0.0345	NA	NA	NA	sa313tll(EPO_adolescent)	BCOR-inactivated RMS	EF1a-KRASG12V;sg-BCOR-ex3	Bl6J	F	Thigh	Bulk tissue	Primary_tumor	frfr	2.05E+11	R04C02	P38
KRAS_Bcor_1	eRMS (KrasG12V_BCOR)	205291550046_R04C02	chr17	3244033	94643636	358	-0.0057	0.041	-0.0046	0.0284	NA	NA	NA	sa313tll(EPO_adolescent)	BCOR-inactivated RMS	EF1a-KRASG12V;sg-BCOR-ex3	Bl6J	F	Thigh	Bulk tissue	Primary_tumor	frfr	2.05E+11	R04C02	P38
KRAS_Bcor_1	eRMS (KrasG12V_BCOR)	205291550046_R04C02	chr18	3150000	89976320	230	-0.0046	0.0326	-0.0051	0.0271	NA	NA	NA	sa313tll(EPO_adolescent)	BCOR-inactivated RMS	EF1a-KRASG12V;sg-BCOR-ex3	Bl6J	F	Thigh	Bulk tissue	Primary_tumor	frfr	2.05E+11	R04C02	P38
KRAS_Bcor_1	eRMS (KrasG12V_BCOR)	205291550046_R04C02	chr19	3150000	12650000	77	0.0026	0.0236	0.0015	0.0198	8.06E-27	12650000	12650000	sa313tll(EPO_adolescent)	BCOR-inactivated RMS	EF1a-KRASG12V;sg-BCOR-ex3	Bl6J	F	Thigh	Bulk tissue	Primary_tumor	frfr	2.05E+11	R04C02	P38
KRAS_Bcor_1	eRMS (KrasG12V_BCOR)	205291550046_R04C02	chr19	12825000	13550000	5	-0.1253	0.0452	-0.1453	0.0387	3.90E-13	13550000	13800000	sa313tll(EPO_adolescent)	BCOR-inactivated RMS	EF1a-KRASG12V;sg-BCOR-ex3	Bl6J	F	Thigh	Bulk tissue	Primary_tumor	frfr	2.05E+11	R04C02	P38
KRAS_Bcor_1	eRMS (KrasG12V_BCOR)	205291550046_R04C02	chr19	13800000	61265783	159	-0.0106	0.0319	-0.0091	0.0281	NA	NA	NA	sa313tll(EPO_adolescent)	BCOR-inactivated RMS	EF1a-KRASG12V;sg-BCOR-ex3	Bl6J	F	Thigh	Bulk tissue	Primary_tumor	frfr	2.05E+11	R04C02	P38
KRAS_Bcor_1	eRMS (KrasG12V_BCOR)	205291550046_R04C02	chr2	3175000	85450000	268	-0.0133	0.0349	-0.0139	0.0342	1.12E-49	85100000	86075000	sa313tll(EPO_adolescent)	BCOR-inactivated RMS	EF1a-KRASG12V;sg-BCOR-ex3	Bl6J	F	Thigh	Bulk tissue	Primary_tumor	frfr	2.05E+11	R04C02	P38
KRAS_Bcor_1	eRMS (KrasG12V_BCOR)	205291550046_R04C02	chr2	85775000	89725000	22	-0.143	0.0705	-0.1499	0.0988	1.18E-68	89100000	89725000	sa313tll(EPO_adolescent)	BCOR-inactivated RMS	EF1a-KRASG12V;sg-BCOR-ex3	Bl6J	F	Thigh	Bulk tissue	Primary_tumor	frfr	2.05E+11	R04C02	P38
KRAS_Bcor_1	eRMS (KrasG12V_BCOR)	205291550046_R04C02	chr2	89900000	181906612	326	-0.0019	0.0325	-0.0039	0.031	NA	NA	NA	sa313tll(EPO_adolescent)	BCOR-inactivated RMS	EF1a-KRASG12V;sg-BCOR-ex3	Bl6J	F	Thigh	Bulk tissue	Primary_tumor	frfr	2.05E+11	R04C02	P38
KRAS_Bcor_1	eRMS (KrasG12V_BCOR)	205291550046_R04C02	chr3	3279606	159244840	402	-0.0065	0.0355	-0.0063	0.0308	NA	NA	NA	sa313tll(EPO_adolescent)	BCOR-inactivated RMS	EF1a-KRASG12V;sg-BCOR-ex3	Bl6J	F	Thigh	Bulk tissue	Primary_tumor	frfr	2.05E+11	R04C02	P38
KRAS_Bcor_1	eRMS (KrasG12V_BCOR)	205291550046_R04C02	chr4	3475000	35750000	52	-0.5425	0.1209	-0.5398	0.0833	4.34E-49	35250000	35750000	sa313tll(EPO_adolescent)	BCOR-inactivated RMS	EF1a-KRASG12V;sg-BCOR-ex3	Bl6J	F	Thigh	Bulk tissue	Primary_tumor	frfr	2.05E+11	R04C02	P38
KRAS_Bcor_1	eRMS (KrasG12V_BCOR)	205291550046_R04C02	chr4	36250000	41725000	13	-0.0273	0.058	-0.0115	0.0445	7.12E-31	41725000	41725000	sa313tll(EPO_adolescent)	BCOR-inactivated RMS	EF1a-KRASG12V;sg-BCOR-ex3	Bl6J	F	Thigh	Bulk tissue	Primary_tumor	frfr	2.05E+11	R04C02	P38
KRAS_Bcor_1	eRMS (KrasG12V_BCOR)	205291550046_R04C02	chr4	41775000	42825000	20	0.1608	0.0351	0.1668	0.0398	6.91E-20	42825000	42925000	sa313tll(EPO_adolescent)	BCOR-inactivated RMS	EF1a-KRASG12V;sg-BCOR-ex3	Bl6J	F	Thigh	Bulk tissue	Primary_tumor	frfr	2.05E+11	R04C02	P38
KRAS_Bcor_1	eRMS (KrasG12V_BCOR)	205291550046_R04C02	chr4	42925000	156217262	404	-0.018	0.0824	-0.014	0.0274	NA	NA	NA	sa313tll(EPO_adolescent)	BCOR-inactivated RMS	EF1a-KRASG12V;sg-BCOR-ex3	Bl6J	F	Thigh	Bulk tissue	Primary_tumor	frfr	2.05E+11	R04C02	P38
KRAS_Bcor_1	eRMS (KrasG12V_BCOR)	205291550046_R04C02	chr5	3325000	151492342	494	-0.0061	0.0329	-0.0058	0.0278	NA	NA	NA	sa313tll(EPO_adolescent)	BCOR-inactivated RMS	EF1a-KRASG12V;sg-BCOR-ex3	Bl6J	F	Thigh	Bulk tissue	Primary_tumor	frfr	2.05E+11	R04C02	P38
KRAS_Bcor_1	eRMS (KrasG12V_BCOR)	205291550046_R04C02	chr6	3275000	129550000	350	-0.0063	0.0332	-0.0044	0.0292	1.39E-11	129400000	131500000	sa313tll(EPO_adolescent)	BCOR-inactivated RMS	EF1a-KRASG12V;sg-BCOR-ex3	Bl6J	F	Thigh	Bulk tissue	Primary_tumor	frfr	2.05E+11	R04C02	P38
KRAS_Bcor_1	eRMS (KrasG12V_BCOR)	205291550046_R04C02	chr6	129725000	132850000	8	-0.0993	0.0894	-0.0802	0.0371	4.26E-08	130375000	133125000	sa313tll(EPO_adolescent)	BCOR-inactivated RMS	EF1a-KRASG12V;sg-BCOR-ex3	Bl6J	F	Thigh	Bulk tissue	Primary_tumor	frfr	2.05E+11	R04C02	P38
KRAS_Bcor_1	eRMS (KrasG12V_BCOR)	205291550046_R04C02	chr6	133125000	149443273	53	-0.0032	0.0304	-0.0027	0.0276	NA	NA	NA	sa313tll(EPO_adolescent)	BCOR-inactivated RMS	EF1a-KRASG12V;sg-BCOR-ex3	Bl6J	F	Thigh	Bulk tissue	Primary_tumor	frfr	2.05E+11	R04C02	P38
KRAS_Bcor_1	eRMS (KrasG12V_BCOR)	205291550046_R04C02	chr7	3211687	84700000	277	-0.0025	0.0334	-0.0026	0.0292	1.48E-14	84350000	84700000	sa313tll(EPO_adolescent)	BCOR-inactivated RMS	EF1a-KRASG12V;sg-BCOR-ex3	Bl6J	F	Thigh	Bulk tissue	Primary_tumor	frfr	2.05E+11	R04C02	P38
KRAS_Bcor_1	eRMS (KrasG12V_BCOR)	205291550046_R04C02	chr7	85075000	87200000	6	-0.1172	0.0454	-0.1135	0.0465	1.57E-12	87200000	88000000	sa313tll(EPO_adolescent)	BCOR-inactivated RMS	EF1a-KRASG12V;sg-BCOR-ex3	Bl6J	F	Thigh	Bulk tissue	Primary_tumor	frfr	2.05E+11	R04C02	P38
KRAS_Bcor_1	eRMS (KrasG12V_BCOR)	205291550046_R04C02	chr7	88000000	145270730	244	0.0029	0.0377	0.0014	0.032	NA	NA	NA	sa313tll(EPO_adolescent)	BCOR-inactivated RMS	EF1a-KRASG12V;sg-BCOR-ex3	Bl6J	F	Thigh	Bulk tissue	Primary_tumor	frfr	2.05E+11	R04C02	P38
KRAS_Bcor_1	eRMS (KrasG12V_BCOR)	205291550046_R04C02	chr8	3225000	129025607	405	-0.0056	0.032	-0.0041	0.0273	NA	NA	NA	sa313tll(EPO_adolescent)	BCOR-inactivated RMS	EF1a-KRASG12V;sg-BCOR-ex3	Bl6J	F	Thigh	Bulk tissue	Primary_tumor	frfr	2.05E+11	R04C02	P38
KRAS_Bcor_1	eRMS (KrasG12V_BCOR)	205291550046_R04C02	chr9	3275000	123684875	421	-0.0057	0.0345	-0.004	0.0326	NA	NA	NA	sa313tll(EPO_adolescent)	BCOR-inactivated RMS	EF1a-KRASG12V;sg-BCOR-ex3	Bl6J	F	Thigh	Bulk tissue	Primary_tumor	frfr	2.05E+11	R04C02	P38
KRAS_Bcor_1	eRMS (KrasG12V_BCOR)	205291550046_R04C02	chrM	8150	8150	1	-0.1014	NA	-0.1014	0	NA	NA	NA	sa313tll(EPO_adolescent)	BCOR-inactivated RMS	EF1a-KRASG12V;sg-BCOR-ex3	Bl6J	F	Thigh	Bulk tissue	Primary_tumor	frfr	2.05E+11	R04C02	P38
KRAS_Bcor_1	eRMS (KrasG12V_BCOR)	205291550046_R04C02	chrX	5564528	169961322	426	-0.0209	0.0447	-0.0149	0.0398	NA	NA	NA	sa313tll(EPO_adolescent)	BCOR-inactivated RMS	EF1a-KRASG12V;sg-BCOR-ex3	Bl6J	F	Thigh	Bulk tissue	Primary_tumor	frfr	2.05E+11	R04C02	P38
KRAS_Bcor_1	eRMS (KrasG12V_BCOR)	205291550046_R04C02	chrY	706779	43781673	63	-1.0095	0.2091	-1.0005	0.1475	1.29E-15	39281033	72219367	sa313tll(EPO_adolescent)	BCOR-inactivated RMS	EF1a-KRASG12V;sg-BCOR-ex3	Bl6J	F	Thigh	Bulk tissue	Primary_tumor	frfr	2.05E+11	R04C02	P38
KRAS_Bcor_1	eRMS (KrasG12V_BCOR)	205291550046_R04C02	chrY	72219367	90772349	7	-0.3151	0.1887	-0.2012	0.0409	NA	NA	NA	sa313tll(EPO_adolescent)	BCOR-inactivated RMS	EF1a-KRASG12V;sg-BCOR-ex3	Bl6J	F	Thigh	Bulk tissue	Primary_tumor	frfr	2.05E+11	R04C02	P38
KRAS_D_p53_2N	eRMS (KrasG12D-P53)	205291550046_R05C01	chr1	3576559	195185986	472	-0.0024	0.0355	-0.0028	0.0313	NA	NA	NA	sa123trl(EPO_adolescent)	Pleomorphic RMS	EF1a-KRASG12D;sg-P53	Bl6J	F	Thigh	Bulk tissue	Primary_tumor	frfr	2.05E+11	R05C01	P38
KRAS_D_p53_2N	eRMS (KrasG12D-P53)	205291550046_R05C01	chr10	3480324	130422497	401	-0.0079	0.0338	-0.0084	0.0311	NA	NA	NA	sa123trl(EPO_adolescent)	Pleomorphic RMS	EF1a-KRASG12D;sg-P53	Bl6J	F	Thigh	Bulk tissue	Primary_tumor	frfr	2.05E+11	R05C01	P38
KRAS_D_p53_2N	eRMS (KrasG12D-P53)	205291550046_R05C01	chr11	3175000	121841272	538	-0.0143	0.0318	-0.0138	0.028	NA	NA	NA	sa123trl(EPO_adolescent)	Pleomorphic RMS	EF1a-KRASG12D;sg-P53	Bl6J	F	Thigh	Bulk tissue	Primary_tumor	frfr	2.05E+11	R05C01	P38
KRAS_D_p53_2N	eRMS (KrasG12D-P53)	205291550046_R05C01	chr12	3175000	119689511	306	-0.0064	0.0369	-0.0076	0.0375	NA	NA	NA	sa123trl(EPO_adolescent)	Pleomorphic RMS	EF1a-KRASG12D;sg-P53	Bl6J	F	Thigh	Bulk tissue	Primary_tumor	frfr	2.05E+11	R05C01	P38
KRAS_D_p53_2N	eRMS (KrasG12D-P53)	205291550046_R05C01	chr13	3300000	120160820	330	-0.0134	0.0356	-0.0134	0.0357	NA	NA	NA	sa123trl(EPO_adolescent)	Pleomorphic RMS	EF1a-KRASG12D;sg-P53	Bl6J	F	Thigh	Bulk tissue	Primary_tumor	frfr	2.05E+11	R05C01	P38
KRAS_D_p53_2N	eRMS (KrasG12D-P53)	205291550046_R05C01	chr14	5400000	124376122	293	-0.0064	0.034	-0.0049	0.0328	NA	NA	NA	sa123trl(EPO_adolescent)	Pleomorphic RMS	EF1a-KRASG12D;sg-P53	Bl6J	F	Thigh	Bulk tissue	Primary_tumor	frfr	2.05E+11	R05C01	P38
KRAS_D_p53_2N	eRMS (KrasG12D-P53)	205291550046_R05C01	chr15	3500000	103582272	313	-0.0049	0.0295	-0.0071	0.0293	NA	NA	NA	sa123trl(EPO_adolescent)	Pleomorphic RMS	EF1a-KRASG12D;sg-P53	Bl6J	F	Thigh	Bulk tissue	Primary_tumor	frfr	2.05E+11	R05C01	P38
KRAS_D_p53_2N	eRMS (KrasG12D-P53)	205291550046_R05C01	chr16	3465787	97978884	265	-0.0111	0.0371	-0.0131	0.029	NA	NA	NA	sa123trl(EPO_adolescent)	Pleomorphic RMS	EF1a-KRASG12D;sg-P53	Bl6J	F	Thigh	Bulk tissue	Primary_tumor	frfr	2.05E+11	R05C01	P38
KRAS_D_p53_2N	eRMS (KrasG12D-P53)	205291550046_R05C01	chr17	3244033	6099815	10	-0.0234	0.0142	-0.0231	0.014	0.000795503	6099815	6625000	sa123trl(EPO_adolescent)	Pleomorphic RMS	EF1a-KRASG12D;sg-P53	Bl6J	F	Thigh	Bulk tissue	Primary_tumor	frfr	2.05E+11	R05C01	P38
KRAS_D_p53_2N	eRMS (KrasG12D-P53)	205291550046_R05C01	chr17	6249816	6875000	5	-0.1233	0.0842	-0.0907	0.0468	1.36E-13	6450000	7025000	sa123trl(EPO_adolescent)	Pleomorphic RMS	EF1a-KRASG12D;sg-P53	Bl6J	F	Thigh	Bulk tissue	Primary_tumor	frfr	2.05E+11	R05C01	P38
KRAS_D_p53_2N	eRMS (KrasG12D-P53)	205291550046_R05C01	chr17	7025000	94643636	343	-0.0103	0.0311	-0.0111	0.0296	NA	NA	NA	sa123trl(EPO_adolescent)	Pleomorphic RMS	EF1a-KRASG12D;sg-P53	Bl6J	F	Thigh	Bulk tissue	Primary_tumor	frfr	2.05E+11	R05C01	P38
KRAS_D_p53_2N	eRMS (KrasG12D-P53)	205291550046_R05C01	chr18	3150000	89976320	230	-0.0033	0.0379	-0.0025	0.0328	NA	NA	NA	sa123trl(EPO_adolescent)	Pleomorphic RMS	EF1a-KRASG12D;sg-P53	Bl6J	F	Thigh	Bulk tissue	Primary_tumor	frfr	2.05E+11	R05C01	P38
KRAS_D_p53_2N	eRMS (KrasG12D-P53)	205291550046_R05C01	chr19	3150000	61265783	241	-0.0268	0.0293	-0.0227	0.0264	NA	NA	NA	sa123trl(EPO_adolescent)	Pleomorphic RMS	EF1a-KRASG12D;sg-P53	Bl6J	F	Thigh	Bulk tissue	Primary_tumor	frfr	2.05E+11	R05C01	P38
KRAS_D_p53_2N	eRMS (KrasG12D-P53)	205291550046_R05C01	chr2	3175000	181906612	616	-0.005	0.0373	-0.0055	0.0351	NA	NA	NA	sa123trl(EPO_adolescent)	Pleomorphic RMS	EF1a-KRASG12D;sg-P53	Bl6J	F	Thigh	Bulk tissue	Primary_tumor	frfr	2.05E+11	R05C01	P38
KRAS_D_p53_2N	eRMS (KrasG12D-P53)	205291550046_R05C01	chr3	3279606	159244840	402	-0.0047	0.0354	-0.0048	0.0317	NA	NA	NA	sa123trl(EPO_adolescent)	Pleomorphic RMS	EF1a-KRASG12D;sg-P53	Bl6J	F	Thigh	Bulk tissue	Primary_tumor	frfr	2.05E+11	R05C01	P38
KRAS_D_p53_2N	eRMS (KrasG12D-P53)	205291550046_R05C01	chr4	3475000	41575000	63	-0.0189	0.0266	-0.0161	0.0233	4.49E-120	41575000	41675000	sa123trl(EPO_adolescent)	Pleomorphic RMS	EF1a-KRASG12D;sg-P53	Bl6J	F	Thigh	Bulk tissue	Primary_tumor	frfr	2.05E+11	R05C01	P38
KRAS_D_p53_2N	eRMS (KrasG12D-P53)	205291550046_R05C01	chr4	41675000	42825000	22	0.1405	0.0302	0.1426	0.0135	2.21E-69	42775000	42925000	sa123trl(EPO_adolescent)	Pleomorphic RMS	EF1a-KRASG12D;sg-P53	Bl6J	F	Thigh	Bulk tissue	Primary_tumor	frfr	2.05E+11	R05C01	P38
KRAS_D_p53_2N	eRMS (KrasG12D-P53)	205291550046_R05C01	chr4	42925000	156217262	404	0.0019	0.0356	0	0.0294	NA	NA	NA	sa123trl(EPO_adolescent)	Pleomorphic RMS	EF1a-KRASG12D;sg-P53	Bl6J	F	Thigh	Bulk tissue	Primary_tumor	frfr	2.05E+11	R05C01	P38
KRAS_D_p53_2N	eRMS (KrasG12D-P53)	205291550046_R05C01	chr5	3325000	151492342	494	-0.0014	0.0337	-0.0024	0.032	NA	NA	NA	sa123trl(EPO_adolescent)	Pleomorphic RMS	EF1a-KRASG12D;sg-P53	Bl6J	F	Thigh	Bulk tissue	Primary_tumor	frfr	2.05E+11	R05C01	P38
KRAS_D_p53_2N	eRMS (KrasG12D-P53)	205291550046_R05C01	chr6	3275000	149443273	411	-0.0019	0.0377	-0.0027	0.0341	NA	NA	NA	sa123trl(EPO_adolescent)	Pleomorphic RMS	EF1a-KRASG12D;sg-P53	Bl6J	F	Thigh	Bulk tissue	Primary_tumor	frfr	2.05E+11	R05C01	P38
KRAS_D_p53_2N	eRMS (KrasG12D-P53)	205291550046_R05C01	chr7	3211687	145270730	527	0.0035	0.033	2.00E-04	0.029	NA	NA	NA	sa123trl(EPO_adolescent)	Pleomorphic RMS	EF1a-KRASG12D;sg-P53	Bl6J	F	Thigh	Bulk tissue	Primary_tumor	frfr	2.05E+11	R05C01	P38
KRAS_D_p53_2N	eRMS (KrasG12D-P53)	205291550046_R05C01	chr8	3225000	129025607	405	-0.0012	0.0335	-0.0012	0.0314	NA	NA	NA	sa123trl(EPO_adolescent)	Pleomorphic RMS	EF1a-KRASG12D;sg-P53	Bl6J	F	Thigh	Bulk tissue	Primary_tumor	frfr	2.05E+11	R05C01	P38
KRAS_D_p53_2N	eRMS (KrasG12D-P53)	205291550046_R05C01	chr9	3275000	123684875	421	-0.0037	0.0351	-0.0043	0.0318	NA	NA	NA	sa123trl(EPO_adolescent)	Pleomorphic RMS	EF1a-KRASG12D;sg-P53	Bl6J	F	Thigh	Bulk tissue	Primary_tumor	frfr	2.05E+11	R05C01	P38
KRAS_D_p53_2N	eRMS (KrasG12D-P53)	205291550046_R05C01	chrM	8150	8150	1	-0.1862	NA	-0.1862	0	NA	NA	NA	sa123trl(EPO_adolescent)	Pleomorphic RMS	EF1a-KRASG12D;sg-P53	Bl6J	F	Thigh	Bulk tissue	Primary_tumor	frfr	2.05E+11	R05C01	P38
KRAS_D_p53_2N	eRMS (KrasG12D-P53)	205291550046_R05C01	chrX	5564528	169961322	426	-0.0331	0.0382	-0.0308	0.0355	NA	NA	NA	sa123trl(EPO_adolescent)	Pleomorphic RMS	EF1a-KRASG12D;sg-P53	Bl6J	F	Thigh	Bulk tissue	Primary_tumor	frfr	2.05E+11	R05C01	P38
KRAS_D_p53_2N	eRMS (KrasG12D-P53)	205291550046_R05C01	chrY	706779	2725000	34	0.4426	0.3795	0.4688	0.481	1.23E-06	2425000	2844708	sa123trl(EPO_adolescent)	Pleomorphic RMS	EF1a-KRASG12D;sg-P53	Bl6J	F	Thigh	Bulk tissue	Primary_tumor	frfr	2.05E+11	R05C01	P38
KRAS_D_p53_2N	eRMS (KrasG12D-P53)	205291550046_R05C01	chrY	2844708	3925000	5	-0.5739	0.4997	-0.5991	0.3796	7.30E-07	3789871	3975000	sa123trl(EPO_adolescent)	Pleomorphic RMS	EF1a-KRASG12D;sg-P53	Bl6J	F	Thigh	Bulk tissue	Primary_tumor	frfr	2.05E+11	R05C01	P38
KRAS_D_p53_2N	eRMS (KrasG12D-P53)	205291550046_R05C01	chrY	3975000	90772349	31	0.2047	0.28	0.1321	0.3453	NA	NA	NA	sa123trl(EPO_adolescent)	Pleomorphic RMS	EF1a-KRASG12D;sg-P53	Bl6J	F	Thigh	Bulk tissue	Primary_tumor	frfr	2.05E+11	R05C01	P38
KRAS_Bcor_2	eRMS (KrasG12V_BCOR)	205291550046_R05C02	chr1	3576559	195185986	472	-0.0104	0.034	-0.0099	0.0326	NA	NA	NA	sa317tll(EPO_adolescent)	BCOR-inactivated RMS	EF1a-KRASG12V;sg-BCOR-ex3	Bl6J	M	Thigh	Bulk tissue	Primary_tumor	frfr	2.05E+11	R05C02	P38
KRAS_Bcor_2	eRMS (KrasG12V_BCOR)	205291550046_R05C02	chr10	3480324	130422497	401	-0.0077	0.0311	-0.0103	0.028	NA	NA	NA	sa317tll(EPO_adolescent)	BCOR-inactivated RMS	EF1a-KRASG12V;sg-BCOR-ex3	Bl6J	M	Thigh	Bulk tissue	Primary_tumor	frfr	2.05E+11	R05C02	P38
KRAS_Bcor_2	eRMS (KrasG12V_BCOR)	205291550046_R05C02	chr11	3175000	105550000	431	-0.0199	0.0317	-0.0212	0.0301	5.3686290505381e-315	105550000	105550000	sa317tll(EPO_adolescent)	BCOR-inactivated RMS	EF1a-KRASG12V;sg-BCOR-ex3	Bl6J	M	Thigh	Bulk tissue	Primary_tumor	frfr	2.05E+11	R05C02	P38
KRAS_Bcor_2	eRMS (KrasG12V_BCOR)	205291550046_R05C02	chr11	105800000	106675000	8	0.4222	0.0664	0.4288	0.0659	2.93E-91	106675000	106675000	sa317tll(EPO_adolescent)	BCOR-inactivated RMS	EF1a-KRASG12V;sg-BCOR-ex3	Bl6J	M	Thigh	Bulk tissue	Primary_tumor	frfr	2.05E+11	R05C02	P38
KRAS_Bcor_2	eRMS (KrasG12V_BCOR)	205291550046_R05C02	chr11	106875000	111800000	19	-0.0082	0.0436	-0.0058	0.0425	5.26E-35	111800000	112800000	sa317tll(EPO_adolescent)	BCOR-inactivated RMS	EF1a-KRASG12V;sg-BCOR-ex3	Bl6J	M	Thigh	Bulk tissue	Primary_tumor	frfr	2.05E+11	R05C02	P38
KRAS_Bcor_2	eRMS (KrasG12V_BCOR)	205291550046_R05C02	chr11	112350000	116825000	35	0.2992	0.1016	0.3057	0.0552	1.72E-22	116725000	116825000	sa317tll(EPO_adolescent)	BCOR-inactivated RMS	EF1a-KRASG12V;sg-BCOR-ex3	Bl6J	M	Thigh	Bulk tissue	Primary_tumor	frfr	2.05E+11	R05C02	P38
KRAS_Bcor_2	eRMS (KrasG12V_BCOR)	205291550046_R05C02	chr11	116900000	118000000	11	-0.0145	0.0327	-0.0279	0.0255	9.91E-17	118000000	118250000	sa317tll(EPO_adolescent)	BCOR-inactivated RMS	EF1a-KRASG12V;sg-BCOR-ex3	Bl6J	M	Thigh	Bulk tissue	Primary_tumor	frfr	2.05E+11	R05C02	P38
KRAS_Bcor_2	eRMS (KrasG12V_BCOR)	205291550046_R05C02	chr11	118125000	121841272	34	0.2758	0.1093	0.2738	0.0815	NA	NA	NA	sa317tll(EPO_adolescent)	BCOR-inactivated RMS	EF1a-KRASG12V;sg-BCOR-ex3	Bl6J	M	Thigh	Bulk tissue	Primary_tumor	frfr	2.05E+11	R05C02	P38
KRAS_Bcor_2	eRMS (KrasG12V_BCOR)	205291550046_R05C02	chr12	3175000	119689511	306	8.00E-04	0.0352	-0.0003	0.0347	NA	NA	NA	sa317tll(EPO_adolescent)	BCOR-inactivated RMS	EF1a-KRASG12V;sg-BCOR-ex3	Bl6J	M	Thigh	Bulk tissue	Primary_tumor	frfr	2.05E+11	R05C02	P38
KRAS_Bcor_2	eRMS (KrasG12V_BCOR)	205291550046_R05C02	chr13	3300000	120160820	330	-0.0082	0.0358	-0.0071	0.0319	NA	NA	NA	sa317tll(EPO_adolescent)	BCOR-inactivated RMS	EF1a-KRASG12V;sg-BCOR-ex3	Bl6J	M	Thigh	Bulk tissue	Primary_tumor	frfr	2.05E+11	R05C02	P38
KRAS_Bcor_2	eRMS (KrasG12V_BCOR)	205291550046_R05C02	chr14	5400000	124376122	293	-0.0252	0.045	-0.0248	0.0373	NA	NA	NA	sa317tll(EPO_adolescent)	BCOR-inactivated RMS	EF1a-KRASG12V;sg-BCOR-ex3	Bl6J	M	Thigh	Bulk tissue	Primary_tumor	frfr	2.05E+11	R05C02	P38
KRAS_Bcor_2	eRMS (KrasG12V_BCOR)	205291550046_R05C02	chr15	3500000	13900000	28	-0.009	0.0346	-0.0047	0.0338	3.43E-06	12925000	16475000	sa317tll(EPO_adolescent)	BCOR-inactivated RMS	EF1a-KRASG12V;sg-BCOR-ex3	Bl6J	M	Thigh	Bulk tissue	Primary_tumor	frfr	2.05E+11	R05C02	P38
KRAS_Bcor_2	eRMS (KrasG12V_BCOR)	205291550046_R05C02	chr15	14675000	21975000	8	-0.0839	0.0412	-0.0766	0.0397	3.94E-12	20025000	22825000	sa317tll(EPO_adolescent)	BCOR-inactivated RMS	EF1a-KRASG12V;sg-BCOR-ex3	Bl6J	M	Thigh	Bulk tissue	Primary_tumor	frfr	2.05E+11	R05C02	P38
KRAS_Bcor_2	eRMS (KrasG12V_BCOR)	205291550046_R05C02	chr15	22825000	103582272	277	-0.0027	0.0296	-0.0035	0.0282	NA	NA	NA	sa317tll(EPO_adolescent)	BCOR-inactivated RMS	EF1a-KRASG12V;sg-BCOR-ex3	Bl6J	M	Thigh	Bulk tissue	Primary_tumor	frfr	2.05E+11	R05C02	P38
KRAS_Bcor_2	eRMS (KrasG12V_BCOR)	205291550046_R05C02	chr16	3465787	95750000	255	-0.034	0.0369	-0.0331	0.0336	1.06E-10	95350000	96125000	sa317tll(EPO_adolescent)	BCOR-inactivated RMS	EF1a-KRASG12V;sg-BCOR-ex3	Bl6J	M	Thigh	Bulk tissue	Primary_tumor	frfr	2.05E+11	R05C02	P38
KRAS_Bcor_2	eRMS (KrasG12V_BCOR)	205291550046_R05C02	chr16	95850000	97978884	10	0.0511	0.0448	0.0494	0.0496	NA	NA	NA	sa317tll(EPO_adolescent)	BCOR-inactivated RMS	EF1a-KRASG12V;sg-BCOR-ex3	Bl6J	M	Thigh	Bulk tissue	Primary_tumor	frfr	2.05E+11	R05C02	P38
KRAS_Bcor_2	eRMS (KrasG12V_BCOR)	205291550046_R05C02	chr17	3244033	94643636	358	-0.016	0.0426	-0.0114	0.0289	NA	NA	NA	sa317tll(EPO_adolescent)	BCOR-inactivated RMS	EF1a-KRASG12V;sg-BCOR-ex3	Bl6J	M	Thigh	Bulk tissue	Primary_tumor	frfr	2.05E+11	R05C02	P38
KRAS_Bcor_2	eRMS (KrasG12V_BCOR)	205291550046_R05C02	chr18	3150000	89976320	230	-0.0072	0.0337	-0.006	0.0287	NA	NA	NA	sa317tll(EPO_adolescent)	BCOR-inactivated RMS	EF1a-KRASG12V;sg-BCOR-ex3	Bl6J	M	Thigh	Bulk tissue	Primary_tumor	frfr	2.05E+11	R05C02	P38
KRAS_Bcor_2	eRMS (KrasG12V_BCOR)	205291550046_R05C02	chr19	3150000	61265783	241	0.0086	0.0339	0.0077	0.0314	NA	NA	NA	sa317tll(EPO_adolescent)	BCOR-inactivated RMS	EF1a-KRASG12V;sg-BCOR-ex3	Bl6J	M	Thigh	Bulk tissue	Primary_tumor	frfr	2.05E+11	R05C02	P38
KRAS_Bcor_2	eRMS (KrasG12V_BCOR)	205291550046_R05C02	chr2	3175000	85450000	268	-0.0184	0.0367	-0.0209	0.034	3.11E-40	85100000	86075000	sa317tll(EPO_adolescent)	BCOR-inactivated RMS	EF1a-KRASG12V;sg-BCOR-ex3	Bl6J	M	Thigh	Bulk tissue	Primary_tumor	frfr	2.05E+11	R05C02	P38
KRAS_Bcor_2	eRMS (KrasG12V_BCOR)	205291550046_R05C02	chr2	85775000	89725000	22	-0.1391	0.0688	-0.1408	0.0572	5.83E-55	89100000	89900000	sa317tll(EPO_adolescent)	BCOR-inactivated RMS	EF1a-KRASG12V;sg-BCOR-ex3	Bl6J	M	Thigh	Bulk tissue	Primary_tumor	frfr	2.05E+11	R05C02	P38
KRAS_Bcor_2	eRMS (KrasG12V_BCOR)	205291550046_R05C02	chr2	89900000	181906612	326	-0.0124	0.0329	-0.0139	0.0313	NA	NA	NA	sa317tll(EPO_adolescent)	BCOR-inactivated RMS	EF1a-KRASG12V;sg-BCOR-ex3	Bl6J	M	Thigh	Bulk tissue	Primary_tumor	frfr	2.05E+11	R05C02	P38
KRAS_Bcor_2	eRMS (KrasG12V_BCOR)	205291550046_R05C02	chr3	3279606	159244840	402	-0.0128	0.0393	-0.0112	0.0332	NA	NA	NA	sa317tll(EPO_adolescent)	BCOR-inactivated RMS	EF1a-KRASG12V;sg-BCOR-ex3	Bl6J	M	Thigh	Bulk tissue	Primary_tumor	frfr	2.05E+11	R05C02	P38
KRAS_Bcor_2	eRMS (KrasG12V_BCOR)	205291550046_R05C02	chr4	3475000	41675000	64	-0.0659	0.0477	-0.06	0.0331	1.03E-54	41675000	41675000	sa317tll(EPO_adolescent)	BCOR-inactivated RMS	EF1a-KRASG12V;sg-BCOR-ex3	Bl6J	M	Thigh	Bulk tissue	Primary_tumor	frfr	2.05E+11	R05C02	P38
KRAS_Bcor_2	eRMS (KrasG12V_BCOR)	205291550046_R05C02	chr4	41725000	42825000	21	0.119	0.0432	0.113	0.0551	7.46E-70	42825000	42825000	sa317tll(EPO_adolescent)	BCOR-inactivated RMS	EF1a-KRASG12V;sg-BCOR-ex3	Bl6J	M	Thigh	Bulk tissue	Primary_tumor	frfr	2.05E+11	R05C02	P38
KRAS_Bcor_2	eRMS (KrasG12V_BCOR)	205291550046_R05C02	chr4	42925000	156217262	404	-0.0468	0.0411	-0.0458	0.0347	NA	NA	NA	sa317tll(EPO_adolescent)	BCOR-inactivated RMS	EF1a-KRASG12V;sg-BCOR-ex3	Bl6J	M	Thigh	Bulk tissue	Primary_tumor	frfr	2.05E+11	R05C02	P38
KRAS_Bcor_2	eRMS (KrasG12V_BCOR)	205291550046_R05C02	chr5	3325000	151492342	494	-0.0151	0.0345	-0.0153	0.0288	NA	NA	NA	sa317tll(EPO_adolescent)	BCOR-inactivated RMS	EF1a-KRASG12V;sg-BCOR-ex3	Bl6J	M	Thigh	Bulk tissue	Primary_tumor	frfr	2.05E+11	R05C02	P38
KRAS_Bcor_2	eRMS (KrasG12V_BCOR)	205291550046_R05C02	chr6	3275000	129400000	349	-0.0118	0.0323	-0.0135	0.0277	3.88E-16	129250000	129725000	sa317tll(EPO_adolescent)	BCOR-inactivated RMS	EF1a-KRASG12V;sg-BCOR-ex3	Bl6J	M	Thigh	Bulk tissue	Primary_tumor	frfr	2.05E+11	R05C02	P38
KRAS_Bcor_2	eRMS (KrasG12V_BCOR)	205291550046_R05C02	chr6	129550000	132850000	9	-0.1098	0.063	-0.0947	0.0265	9.09E-07	130925000	134050000	sa317tll(EPO_adolescent)	BCOR-inactivated RMS	EF1a-KRASG12V;sg-BCOR-ex3	Bl6J	M	Thigh	Bulk tissue	Primary_tumor	frfr	2.05E+11	R05C02	P38
KRAS_Bcor_2	eRMS (KrasG12V_BCOR)	205291550046_R05C02	chr6	133125000	149443273	53	-0.0232	0.0396	-0.0217	0.0422	NA	NA	NA	sa317tll(EPO_adolescent)	BCOR-inactivated RMS	EF1a-KRASG12V;sg-BCOR-ex3	Bl6J	M	Thigh	Bulk tissue	Primary_tumor	frfr	2.05E+11	R05C02	P38
KRAS_Bcor_2	eRMS (KrasG12V_BCOR)	205291550046_R05C02	chr7	3211687	145270730	527	-0.0152	0.038	-0.0159	0.0343	NA	NA	NA	sa317tll(EPO_adolescent)	BCOR-inactivated RMS	EF1a-KRASG12V;sg-BCOR-ex3	Bl6J	M	Thigh	Bulk tissue	Primary_tumor	frfr	2.05E+11	R05C02	P38
KRAS_Bcor_2	eRMS (KrasG12V_BCOR)	205291550046_R05C02	chr8	3225000	97400000	273	-0.0115	0.0337	-0.0132	0.031	0.0003418	95650000	97800000	sa317tll(EPO_adolescent)	BCOR-inactivated RMS	EF1a-KRASG12V;sg-BCOR-ex3	Bl6J	M	Thigh	Bulk tissue	Primary_tumor	frfr	2.05E+11	R05C02	P38
KRAS_Bcor_2	eRMS (KrasG12V_BCOR)	205291550046_R05C02	chr8	97800000	101475000	5	-0.0798	0.0266	-0.0928	0.0217	9.16E-07	101475000	103275000	sa317tll(EPO_adolescent)	BCOR-inactivated RMS	EF1a-KRASG12V;sg-BCOR-ex3	Bl6J	M	Thigh	Bulk tissue	Primary_tumor	frfr	2.05E+11	R05C02	P38
KRAS_Bcor_2	eRMS (KrasG12V_BCOR)	205291550046_R05C02	chr8	102475000	129025607	127	-0.009	0.0277	-0.0088	0.0228	NA	NA	NA	sa317tll(EPO_adolescent)	BCOR-inactivated RMS	EF1a-KRASG12V;sg-BCOR-ex3	Bl6J	M	Thigh	Bulk tissue	Primary_tumor	frfr	2.05E+11	R05C02	P38
KRAS_Bcor_2	eRMS (KrasG12V_BCOR)	205291550046_R05C02	chr9	3275000	123684875	421	-0.0165	0.0342	-0.016	0.0298	NA	NA	NA	sa317tll(EPO_adolescent)	BCOR-inactivated RMS	EF1a-KRASG12V;sg-BCOR-ex3	Bl6J	M	Thigh	Bulk tissue	Primary_tumor	frfr	2.05E+11	R05C02	P38
KRAS_Bcor_2	eRMS (KrasG12V_BCOR)	205291550046_R05C02	chrM	8150	8150	1	-0.1952	NA	-0.1952	0	NA	NA	NA	sa317tll(EPO_adolescent)	BCOR-inactivated RMS	EF1a-KRASG12V;sg-BCOR-ex3	Bl6J	M	Thigh	Bulk tissue	Primary_tumor	frfr	2.05E+11	R05C02	P38
KRAS_Bcor_2	eRMS (KrasG12V_BCOR)	205291550046_R05C02	chrX	5564528	169961322	426	-0.0478	0.0571	-0.0418	0.0439	NA	NA	NA	sa317tll(EPO_adolescent)	BCOR-inactivated RMS	EF1a-KRASG12V;sg-BCOR-ex3	Bl6J	M	Thigh	Bulk tissue	Primary_tumor	frfr	2.05E+11	R05C02	P38
KRAS_Bcor_2	eRMS (KrasG12V_BCOR)	205291550046_R05C02	chrY	706779	5625000	52	-0.2331	0.1207	-0.2423	0.1189	0.000428329	4175000	10125000	sa317tll(EPO_adolescent)	BCOR-inactivated RMS	EF1a-KRASG12V;sg-BCOR-ex3	Bl6J	M	Thigh	Bulk tissue	Primary_tumor	frfr	2.05E+11	R05C02	P38
KRAS_Bcor_2	eRMS (KrasG12V_BCOR)	205291550046_R05C02	chrY	6150000	90772349	18	-0.094	0.1104	-0.0855	0.1056	NA	NA	NA	sa317tll(EPO_adolescent)	BCOR-inactivated RMS	EF1a-KRASG12V;sg-BCOR-ex3	Bl6J	M	Thigh	Bulk tissue	Primary_tumor	frfr	2.05E+11	R05C02	P38
KRAS_D_p53_3N	eRMS (KrasG12D-P53)	205291550046_R06C01	chr1	3576559	195185986	472	-0.01	0.0279	-0.0096	0.0252	NA	NA	NA	sa124tll(EPO_adolescent)	Pleomorphic RMS	EF1a-KRASG12D;sg-P53	Bl6J	F	Thigh	Bulk tissue	Primary_tumor	frfr	2.05E+11	R06C01	P38
KRAS_D_p53_3N	eRMS (KrasG12D-P53)	205291550046_R06C01	chr10	3480324	130422497	401	-0.0125	0.0283	-0.0125	0.0252	NA	NA	NA	sa124tll(EPO_adolescent)	Pleomorphic RMS	EF1a-KRASG12D;sg-P53	Bl6J	F	Thigh	Bulk tissue	Primary_tumor	frfr	2.05E+11	R06C01	P38
KRAS_D_p53_3N	eRMS (KrasG12D-P53)	205291550046_R06C01	chr11	3175000	121841272	538	-0.0039	0.0274	-0.0037	0.0252	NA	NA	NA	sa124tll(EPO_adolescent)	Pleomorphic RMS	EF1a-KRASG12D;sg-P53	Bl6J	F	Thigh	Bulk tissue	Primary_tumor	frfr	2.05E+11	R06C01	P38
KRAS_D_p53_3N	eRMS (KrasG12D-P53)	205291550046_R06C01	chr12	3175000	119689511	306	-0.0094	0.0313	-0.0107	0.028	NA	NA	NA	sa124tll(EPO_adolescent)	Pleomorphic RMS	EF1a-KRASG12D;sg-P53	Bl6J	F	Thigh	Bulk tissue	Primary_tumor	frfr	2.05E+11	R06C01	P38
KRAS_D_p53_3N	eRMS (KrasG12D-P53)	205291550046_R06C01	chr13	3300000	120160820	330	-0.0109	0.029	-0.0081	0.0256	NA	NA	NA	sa124tll(EPO_adolescent)	Pleomorphic RMS	EF1a-KRASG12D;sg-P53	Bl6J	F	Thigh	Bulk tissue	Primary_tumor	frfr	2.05E+11	R06C01	P38
KRAS_D_p53_3N	eRMS (KrasG12D-P53)	205291550046_R06C01	chr14	5400000	124376122	293	-0.0136	0.0334	-0.01	0.0283	NA	NA	NA	sa124tll(EPO_adolescent)	Pleomorphic RMS	EF1a-KRASG12D;sg-P53	Bl6J	F	Thigh	Bulk tissue	Primary_tumor	frfr	2.05E+11	R06C01	P38
KRAS_D_p53_3N	eRMS (KrasG12D-P53)	205291550046_R06C01	chr15	3500000	103582272	313	0.0183	0.0279	0.0165	0.0264	NA	NA	NA	sa124tll(EPO_adolescent)	Pleomorphic RMS	EF1a-KRASG12D;sg-P53	Bl6J	F	Thigh	Bulk tissue	Primary_tumor	frfr	2.05E+11	R06C01	P38
KRAS_D_p53_3N	eRMS (KrasG12D-P53)	205291550046_R06C01	chr16	3465787	97978884	265	-0.0097	0.0308	-0.0068	0.03	NA	NA	NA	sa124tll(EPO_adolescent)	Pleomorphic RMS	EF1a-KRASG12D;sg-P53	Bl6J	F	Thigh	Bulk tissue	Primary_tumor	frfr	2.05E+11	R06C01	P38
KRAS_D_p53_3N	eRMS (KrasG12D-P53)	205291550046_R06C01	chr17	3244033	58175000	262	-0.0046	0.0331	-0.0005	0.0236	8.20E-08	57125000	59425000	sa124tll(EPO_adolescent)	Pleomorphic RMS	EF1a-KRASG12D;sg-P53	Bl6J	F	Thigh	Bulk tissue	Primary_tumor	frfr	2.05E+11	R06C01	P38
KRAS_D_p53_3N	eRMS (KrasG12D-P53)	205291550046_R06C01	chr17	59000000	60675000	5	-0.0936	0.0485	-0.1051	0.0462	1.39E-08	59850000	61350000	sa124tll(EPO_adolescent)	Pleomorphic RMS	EF1a-KRASG12D;sg-P53	Bl6J	F	Thigh	Bulk tissue	Primary_tumor	frfr	2.05E+11	R06C01	P38
KRAS_D_p53_3N	eRMS (KrasG12D-P53)	205291550046_R06C01	chr17	61350000	94643636	91	-0.0142	0.0262	-0.0136	0.0265	NA	NA	NA	sa124tll(EPO_adolescent)	Pleomorphic RMS	EF1a-KRASG12D;sg-P53	Bl6J	F	Thigh	Bulk tissue	Primary_tumor	frfr	2.05E+11	R06C01	P38
KRAS_D_p53_3N	eRMS (KrasG12D-P53)	205291550046_R06C01	chr18	3150000	89976320	230	-0.0073	0.0281	-0.0087	0.026	NA	NA	NA	sa124tll(EPO_adolescent)	Pleomorphic RMS	EF1a-KRASG12D;sg-P53	Bl6J	F	Thigh	Bulk tissue	Primary_tumor	frfr	2.05E+11	R06C01	P38
KRAS_D_p53_3N	eRMS (KrasG12D-P53)	205291550046_R06C01	chr19	3150000	61265783	241	-0.008	0.0258	-0.0077	0.0252	NA	NA	NA	sa124tll(EPO_adolescent)	Pleomorphic RMS	EF1a-KRASG12D;sg-P53	Bl6J	F	Thigh	Bulk tissue	Primary_tumor	frfr	2.05E+11	R06C01	P38
KRAS_D_p53_3N	eRMS (KrasG12D-P53)	205291550046_R06C01	chr2	3175000	181906612	616	-0.0109	0.0339	-0.0092	0.0282	NA	NA	NA	sa124tll(EPO_adolescent)	Pleomorphic RMS	EF1a-KRASG12D;sg-P53	Bl6J	F	Thigh	Bulk tissue	Primary_tumor	frfr	2.05E+11	R06C01	P38
KRAS_D_p53_3N	eRMS (KrasG12D-P53)	205291550046_R06C01	chr3	3279606	159244840	402	-0.0114	0.0335	-0.0103	0.0282	NA	NA	NA	sa124tll(EPO_adolescent)	Pleomorphic RMS	EF1a-KRASG12D;sg-P53	Bl6J	F	Thigh	Bulk tissue	Primary_tumor	frfr	2.05E+11	R06C01	P38
KRAS_D_p53_3N	eRMS (KrasG12D-P53)	205291550046_R06C01	chr4	3475000	41725000	65	-0.0216	0.0337	-0.0259	0.0298	1.18E-77	41725000	41725000	sa124tll(EPO_adolescent)	Pleomorphic RMS	EF1a-KRASG12D;sg-P53	Bl6J	F	Thigh	Bulk tissue	Primary_tumor	frfr	2.05E+11	R06C01	P38
KRAS_D_p53_3N	eRMS (KrasG12D-P53)	205291550046_R06C01	chr4	41775000	42825000	20	0.1317	0.0251	0.1279	0.0199	1.96E-85	42825000	42825000	sa124tll(EPO_adolescent)	Pleomorphic RMS	EF1a-KRASG12D;sg-P53	Bl6J	F	Thigh	Bulk tissue	Primary_tumor	frfr	2.05E+11	R06C01	P38
KRAS_D_p53_3N	eRMS (KrasG12D-P53)	205291550046_R06C01	chr4	42925000	156217262	404	-0.0049	0.0302	-0.0036	0.028	NA	NA	NA	sa124tll(EPO_adolescent)	Pleomorphic RMS	EF1a-KRASG12D;sg-P53	Bl6J	F	Thigh	Bulk tissue	Primary_tumor	frfr	2.05E+11	R06C01	P38
KRAS_D_p53_3N	eRMS (KrasG12D-P53)	205291550046_R06C01	chr5	3325000	54750000	117	-0.0038	0.0285	-0.0021	0.026	6.39E-11	53450000	54750000	sa124tll(EPO_adolescent)	Pleomorphic RMS	EF1a-KRASG12D;sg-P53	Bl6J	F	Thigh	Bulk tissue	Primary_tumor	frfr	2.05E+11	R06C01	P38
KRAS_D_p53_3N	eRMS (KrasG12D-P53)	205291550046_R06C01	chr5	55650000	61825000	7	-0.0828	0.0309	-0.0728	0.0215	6.95E-11	61825000	63875000	sa124tll(EPO_adolescent)	Pleomorphic RMS	EF1a-KRASG12D;sg-P53	Bl6J	F	Thigh	Bulk tissue	Primary_tumor	frfr	2.05E+11	R06C01	P38
KRAS_D_p53_3N	eRMS (KrasG12D-P53)	205291550046_R06C01	chr5	62975000	151492342	370	-0.0052	0.0283	-0.0032	0.025	NA	NA	NA	sa124tll(EPO_adolescent)	Pleomorphic RMS	EF1a-KRASG12D;sg-P53	Bl6J	F	Thigh	Bulk tissue	Primary_tumor	frfr	2.05E+11	R06C01	P38
KRAS_D_p53_3N	eRMS (KrasG12D-P53)	205291550046_R06C01	chr6	3275000	149443273	411	-0.0094	0.0304	-0.0076	0.0283	NA	NA	NA	sa124tll(EPO_adolescent)	Pleomorphic RMS	EF1a-KRASG12D;sg-P53	Bl6J	F	Thigh	Bulk tissue	Primary_tumor	frfr	2.05E+11	R06C01	P38
KRAS_D_p53_3N	eRMS (KrasG12D-P53)	205291550046_R06C01	chr7	3211687	145270730	527	-0.0029	0.0292	-0.0013	0.0258	NA	NA	NA	sa124tll(EPO_adolescent)	Pleomorphic RMS	EF1a-KRASG12D;sg-P53	Bl6J	F	Thigh	Bulk tissue	Primary_tumor	frfr	2.05E+11	R06C01	P38
KRAS_D_p53_3N	eRMS (KrasG12D-P53)	205291550046_R06C01	chr8	3225000	129025607	405	-0.0062	0.0296	-0.0045	0.0288	NA	NA	NA	sa124tll(EPO_adolescent)	Pleomorphic RMS	EF1a-KRASG12D;sg-P53	Bl6J	F	Thigh	Bulk tissue	Primary_tumor	frfr	2.05E+11	R06C01	P38
KRAS_D_p53_3N	eRMS (KrasG12D-P53)	205291550046_R06C01	chr9	3275000	123684875	421	-0.0056	0.028	-0.0068	0.026	NA	NA	NA	sa124tll(EPO_adolescent)	Pleomorphic RMS	EF1a-KRASG12D;sg-P53	Bl6J	F	Thigh	Bulk tissue	Primary_tumor	frfr	2.05E+11	R06C01	P38
KRAS_D_p53_3N	eRMS (KrasG12D-P53)	205291550046_R06C01	chrM	8150	8150	1	-0.2082	NA	-0.2082	0	NA	NA	NA	sa124tll(EPO_adolescent)	Pleomorphic RMS	EF1a-KRASG12D;sg-P53	Bl6J	F	Thigh	Bulk tissue	Primary_tumor	frfr	2.05E+11	R06C01	P38
KRAS_D_p53_3N	eRMS (KrasG12D-P53)	205291550046_R06C01	chrX	5564528	169961322	426	-0.0292	0.0377	-0.0238	0.0321	NA	NA	NA	sa124tll(EPO_adolescent)	Pleomorphic RMS	EF1a-KRASG12D;sg-P53	Bl6J	F	Thigh	Bulk tissue	Primary_tumor	frfr	2.05E+11	R06C01	P38
KRAS_D_p53_3N	eRMS (KrasG12D-P53)	205291550046_R06C01	chrY	706779	90772349	70	-0.2178	0.3412	-0.1751	0.259	NA	NA	NA	sa124tll(EPO_adolescent)	Pleomorphic RMS	EF1a-KRASG12D;sg-P53	Bl6J	F	Thigh	Bulk tissue	Primary_tumor	frfr	2.05E+11	R06C01	P38
Kras_p53_Neo_4_groin	eRMS (KrasG12V-P53)	205291550050_R01C01	chr1	3576559	195185986	472	0.0168	0.0331	0.0191	0.0266	NA	NA	NA	sa113trl(EPO_neonatal)	Pleomorphic UPS	EF1a-KRASG12V;sg-P53	Bl6J	M	Soft-tissue groin	Bulk tissue	Primary_tumor	frfr	2.05E+11	R01C01	P0
Kras_p53_Neo_4_groin	eRMS (KrasG12V-P53)	205291550050_R01C01	chr10	3480324	129125000	396	-0.0345	0.0376	-0.0295	0.0345	7.06E-06	128650000	129475000	sa113trl(EPO_neonatal)	Pleomorphic UPS	EF1a-KRASG12V;sg-P53	Bl6J	M	Soft-tissue groin	Bulk tissue	Primary_tumor	frfr	2.05E+11	R01C01	P0
Kras_p53_Neo_4_groin	eRMS (KrasG12V-P53)	205291550050_R01C01	chr10	129475000	130422497	5	-0.1226	0.0387	-0.1263	0.0279	NA	NA	NA	sa113trl(EPO_neonatal)	Pleomorphic UPS	EF1a-KRASG12V;sg-P53	Bl6J	M	Soft-tissue groin	Bulk tissue	Primary_tumor	frfr	2.05E+11	R01C01	P0
Kras_p53_Neo_4_groin	eRMS (KrasG12V-P53)	205291550050_R01C01	chr11	3175000	121841272	538	-0.0298	0.0333	-0.027	0.0278	NA	NA	NA	sa113trl(EPO_neonatal)	Pleomorphic UPS	EF1a-KRASG12V;sg-P53	Bl6J	M	Soft-tissue groin	Bulk tissue	Primary_tumor	frfr	2.05E+11	R01C01	P0
Kras_p53_Neo_4_groin	eRMS (KrasG12V-P53)	205291550050_R01C01	chr12	3175000	119689511	306	-0.0533	0.0414	-0.0487	0.0334	NA	NA	NA	sa113trl(EPO_neonatal)	Pleomorphic UPS	EF1a-KRASG12V;sg-P53	Bl6J	M	Soft-tissue groin	Bulk tissue	Primary_tumor	frfr	2.05E+11	R01C01	P0
Kras_p53_Neo_4_groin	eRMS (KrasG12V-P53)	205291550050_R01C01	chr13	3300000	120160820	330	-0.0253	0.0369	-0.0236	0.0276	NA	NA	NA	sa113trl(EPO_neonatal)	Pleomorphic UPS	EF1a-KRASG12V;sg-P53	Bl6J	M	Soft-tissue groin	Bulk tissue	Primary_tumor	frfr	2.05E+11	R01C01	P0
Kras_p53_Neo_4_groin	eRMS (KrasG12V-P53)	205291550050_R01C01	chr14	5400000	80925000	230	0.0306	0.0287	0.0325	0.0269	8.21E-43	80150000	81850000	sa113trl(EPO_neonatal)	Pleomorphic UPS	EF1a-KRASG12V;sg-P53	Bl6J	M	Soft-tissue groin	Bulk tissue	Primary_tumor	frfr	2.05E+11	R01C01	P0
Kras_p53_Neo_4_groin	eRMS (KrasG12V-P53)	205291550050_R01C01	chr14	81850000	96575000	17	-0.0743	0.0416	-0.0678	0.0312	4.87E-08	95550000	99475000	sa113trl(EPO_neonatal)	Pleomorphic UPS	EF1a-KRASG12V;sg-P53	Bl6J	M	Soft-tissue groin	Bulk tissue	Primary_tumor	frfr	2.05E+11	R01C01	P0
Kras_p53_Neo_4_groin	eRMS (KrasG12V-P53)	205291550050_R01C01	chr14	97925000	124376122	46	0.0015	0.0453	0.007	0.0274	NA	NA	NA	sa113trl(EPO_neonatal)	Pleomorphic UPS	EF1a-KRASG12V;sg-P53	Bl6J	M	Soft-tissue groin	Bulk tissue	Primary_tumor	frfr	2.05E+11	R01C01	P0
Kras_p53_Neo_4_groin	eRMS (KrasG12V-P53)	205291550050_R01C01	chr15	3500000	16475000	31	0.0559	0.0315	0.054	0.0418	5.81E-07	14675000	17600000	sa113trl(EPO_neonatal)	Pleomorphic UPS	EF1a-KRASG12V;sg-P53	Bl6J	M	Soft-tissue groin	Bulk tissue	Primary_tumor	frfr	2.05E+11	R01C01	P0
Kras_p53_Neo_4_groin	eRMS (KrasG12V-P53)	205291550050_R01C01	chr15	17600000	21975000	5	-0.028	0.0332	-0.0286	0.0298	2.52E-07	20925000	22825000	sa113trl(EPO_neonatal)	Pleomorphic UPS	EF1a-KRASG12V;sg-P53	Bl6J	M	Soft-tissue groin	Bulk tissue	Primary_tumor	frfr	2.05E+11	R01C01	P0
Kras_p53_Neo_4_groin	eRMS (KrasG12V-P53)	205291550050_R01C01	chr15	22825000	59750000	70	0.0612	0.0339	0.0565	0.0251	1.05E-23	59750000	60325000	sa113trl(EPO_neonatal)	Pleomorphic UPS	EF1a-KRASG12V;sg-P53	Bl6J	M	Soft-tissue groin	Bulk tissue	Primary_tumor	frfr	2.05E+11	R01C01	P0
Kras_p53_Neo_4_groin	eRMS (KrasG12V-P53)	205291550050_R01C01	chr15	60325000	63425000	5	0.2463	0.0861	0.2773	0.0532	3.65E-33	62100000	63425000	sa113trl(EPO_neonatal)	Pleomorphic UPS	EF1a-KRASG12V;sg-P53	Bl6J	M	Soft-tissue groin	Bulk tissue	Primary_tumor	frfr	2.05E+11	R01C01	P0
Kras_p53_Neo_4_groin	eRMS (KrasG12V-P53)	205291550050_R01C01	chr15	63975000	103582272	202	0.0664	0.0327	0.0629	0.0278	NA	NA	NA	sa113trl(EPO_neonatal)	Pleomorphic UPS	EF1a-KRASG12V;sg-P53	Bl6J	M	Soft-tissue groin	Bulk tissue	Primary_tumor	frfr	2.05E+11	R01C01	P0
Kras_p53_Neo_4_groin	eRMS (KrasG12V-P53)	205291550050_R01C01	chr16	3465787	58625000	170	-0.0693	0.0356	-0.0664	0.0372	1.62E-49	58125000	59375000	sa113trl(EPO_neonatal)	Pleomorphic UPS	EF1a-KRASG12V;sg-P53	Bl6J	M	Soft-tissue groin	Bulk tissue	Primary_tumor	frfr	2.05E+11	R01C01	P0
Kras_p53_Neo_4_groin	eRMS (KrasG12V-P53)	205291550050_R01C01	chr16	58925000	85850000	41	-0.1799	0.0625	-0.1733	0.0639	3.03E-25	85075000	87550000	sa113trl(EPO_neonatal)	Pleomorphic UPS	EF1a-KRASG12V;sg-P53	Bl6J	M	Soft-tissue groin	Bulk tissue	Primary_tumor	frfr	2.05E+11	R01C01	P0
Kras_p53_Neo_4_groin	eRMS (KrasG12V-P53)	205291550050_R01C01	chr16	86450000	97978884	54	-0.059	0.0474	-0.0555	0.0321	NA	NA	NA	sa113trl(EPO_neonatal)	Pleomorphic UPS	EF1a-KRASG12V;sg-P53	Bl6J	M	Soft-tissue groin	Bulk tissue	Primary_tumor	frfr	2.05E+11	R01C01	P0
Kras_p53_Neo_4_groin	eRMS (KrasG12V-P53)	205291550050_R01C01	chr17	3244033	17950000	53	-0.0207	0.0445	-0.0194	0.0356	9.09E-09	17525000	18900000	sa113trl(EPO_neonatal)	Pleomorphic UPS	EF1a-KRASG12V;sg-P53	Bl6J	M	Soft-tissue groin	Bulk tissue	Primary_tumor	frfr	2.05E+11	R01C01	P0
Kras_p53_Neo_4_groin	eRMS (KrasG12V-P53)	205291550050_R01C01	chr17	18300000	20775000	5	-0.155	0.0594	-0.1925	0.0184	9.97E-19	20425000	21125000	sa113trl(EPO_neonatal)	Pleomorphic UPS	EF1a-KRASG12V;sg-P53	Bl6J	M	Soft-tissue groin	Bulk tissue	Primary_tumor	frfr	2.05E+11	R01C01	P0
Kras_p53_Neo_4_groin	eRMS (KrasG12V-P53)	205291550050_R01C01	chr17	21125000	58175000	204	-0.0002	0.0362	0.0033	0.0287	2.85E-13	57375000	59425000	sa113trl(EPO_neonatal)	Pleomorphic UPS	EF1a-KRASG12V;sg-P53	Bl6J	M	Soft-tissue groin	Bulk tissue	Primary_tumor	frfr	2.05E+11	R01C01	P0
Kras_p53_Neo_4_groin	eRMS (KrasG12V-P53)	205291550050_R01C01	chr17	59000000	60675000	5	-0.1282	0.0594	-0.143	0.0808	4.34E-10	59850000	61350000	sa113trl(EPO_neonatal)	Pleomorphic UPS	EF1a-KRASG12V;sg-P53	Bl6J	M	Soft-tissue groin	Bulk tissue	Primary_tumor	frfr	2.05E+11	R01C01	P0
Kras_p53_Neo_4_groin	eRMS (KrasG12V-P53)	205291550050_R01C01	chr17	61350000	94643636	91	-0.0135	0.0354	-0.0138	0.0335	NA	NA	NA	sa113trl(EPO_neonatal)	Pleomorphic UPS	EF1a-KRASG12V;sg-P53	Bl6J	M	Soft-tissue groin	Bulk tissue	Primary_tumor	frfr	2.05E+11	R01C01	P0
Kras_p53_Neo_4_groin	eRMS (KrasG12V-P53)	205291550050_R01C01	chr18	3150000	89976320	230	-0.0203	0.0322	-0.0193	0.0293	NA	NA	NA	sa113trl(EPO_neonatal)	Pleomorphic UPS	EF1a-KRASG12V;sg-P53	Bl6J	M	Soft-tissue groin	Bulk tissue	Primary_tumor	frfr	2.05E+11	R01C01	P0
Kras_p53_Neo_4_groin	eRMS (KrasG12V-P53)	205291550050_R01C01	chr19	3150000	12975000	79	0.04	0.0295	0.0392	0.0221	5.87E-16	12975000	13400000	sa113trl(EPO_neonatal)	Pleomorphic UPS	EF1a-KRASG12V;sg-P53	Bl6J	M	Soft-tissue groin	Bulk tissue	Primary_tumor	frfr	2.05E+11	R01C01	P0
Kras_p53_Neo_4_groin	eRMS (KrasG12V-P53)	205291550050_R01C01	chr19	13175000	14275000	5	-0.0819	0.0566	-0.0992	0.0701	4.88E-17	13550000	15075000	sa113trl(EPO_neonatal)	Pleomorphic UPS	EF1a-KRASG12V;sg-P53	Bl6J	M	Soft-tissue groin	Bulk tissue	Primary_tumor	frfr	2.05E+11	R01C01	P0
Kras_p53_Neo_4_groin	eRMS (KrasG12V-P53)	205291550050_R01C01	chr19	15075000	61265783	157	0.028	0.0273	0.0276	0.0271	NA	NA	NA	sa113trl(EPO_neonatal)	Pleomorphic UPS	EF1a-KRASG12V;sg-P53	Bl6J	M	Soft-tissue groin	Bulk tissue	Primary_tumor	frfr	2.05E+11	R01C01	P0
Kras_p53_Neo_4_groin	eRMS (KrasG12V-P53)	205291550050_R01C01	chr2	3175000	85900000	270	0.0476	0.0343	0.0493	0.0273	9.11E-39	85775000	86375000	sa113trl(EPO_neonatal)	Pleomorphic UPS	EF1a-KRASG12V;sg-P53	Bl6J	M	Soft-tissue groin	Bulk tissue	Primary_tumor	frfr	2.05E+11	R01C01	P0
Kras_p53_Neo_4_groin	eRMS (KrasG12V-P53)	205291550050_R01C01	chr2	86075000	89225000	18	-0.0749	0.0715	-0.0758	0.0606	3.57E-53	88675000	89225000	sa113trl(EPO_neonatal)	Pleomorphic UPS	EF1a-KRASG12V;sg-P53	Bl6J	M	Soft-tissue groin	Bulk tissue	Primary_tumor	frfr	2.05E+11	R01C01	P0
Kras_p53_Neo_4_groin	eRMS (KrasG12V-P53)	205291550050_R01C01	chr2	89475000	181906612	328	0.0557	0.0313	0.054	0.0272	NA	NA	NA	sa113trl(EPO_neonatal)	Pleomorphic UPS	EF1a-KRASG12V;sg-P53	Bl6J	M	Soft-tissue groin	Bulk tissue	Primary_tumor	frfr	2.05E+11	R01C01	P0
Kras_p53_Neo_4_groin	eRMS (KrasG12V-P53)	205291550050_R01C01	chr3	3279606	42575000	75	0.0317	0.0351	0.0337	0.0336	5.07E-17	41650000	42575000	sa113trl(EPO_neonatal)	Pleomorphic UPS	EF1a-KRASG12V;sg-P53	Bl6J	M	Soft-tissue groin	Bulk tissue	Primary_tumor	frfr	2.05E+11	R01C01	P0
Kras_p53_Neo_4_groin	eRMS (KrasG12V-P53)	205291550050_R01C01	chr3	43625000	47850000	8	-0.0863	0.045	-0.079	0.0415	1.65E-25	47850000	49250000	sa113trl(EPO_neonatal)	Pleomorphic UPS	EF1a-KRASG12V;sg-P53	Bl6J	M	Soft-tissue groin	Bulk tissue	Primary_tumor	frfr	2.05E+11	R01C01	P0
Kras_p53_Neo_4_groin	eRMS (KrasG12V-P53)	205291550050_R01C01	chr3	49250000	159244840	319	0.0438	0.0331	0.0448	0.0278	NA	NA	NA	sa113trl(EPO_neonatal)	Pleomorphic UPS	EF1a-KRASG12V;sg-P53	Bl6J	M	Soft-tissue groin	Bulk tissue	Primary_tumor	frfr	2.05E+11	R01C01	P0
Kras_p53_Neo_4_groin	eRMS (KrasG12V-P53)	205291550050_R01C01	chr4	3475000	41725000	65	-0.0912	0.0689	-0.0809	0.0401	4.25E-48	41725000	41725000	sa113trl(EPO_neonatal)	Pleomorphic UPS	EF1a-KRASG12V;sg-P53	Bl6J	M	Soft-tissue groin	Bulk tissue	Primary_tumor	frfr	2.05E+11	R01C01	P0
Kras_p53_Neo_4_groin	eRMS (KrasG12V-P53)	205291550050_R01C01	chr4	41775000	42825000	20	0.1435	0.0347	0.1347	0.0254	5.00E-81	42825000	42825000	sa113trl(EPO_neonatal)	Pleomorphic UPS	EF1a-KRASG12V;sg-P53	Bl6J	M	Soft-tissue groin	Bulk tissue	Primary_tumor	frfr	2.05E+11	R01C01	P0
Kras_p53_Neo_4_groin	eRMS (KrasG12V-P53)	205291550050_R01C01	chr4	42925000	156217262	404	-0.0463	0.0432	-0.0401	0.0314	NA	NA	NA	sa113trl(EPO_neonatal)	Pleomorphic UPS	EF1a-KRASG12V;sg-P53	Bl6J	M	Soft-tissue groin	Bulk tissue	Primary_tumor	frfr	2.05E+11	R01C01	P0
Kras_p53_Neo_4_groin	eRMS (KrasG12V-P53)	205291550050_R01C01	chr5	3325000	54750000	117	0.0028	0.0303	0.0044	0.0313	6.50E-19	53925000	56525000	sa113trl(EPO_neonatal)	Pleomorphic UPS	EF1a-KRASG12V;sg-P53	Bl6J	M	Soft-tissue groin	Bulk tissue	Primary_tumor	frfr	2.05E+11	R01C01	P0
Kras_p53_Neo_4_groin	eRMS (KrasG12V-P53)	205291550050_R01C01	chr5	55650000	61825000	7	-0.1127	0.053	-0.1237	0.0222	6.25E-21	58925000	62975000	sa113trl(EPO_neonatal)	Pleomorphic UPS	EF1a-KRASG12V;sg-P53	Bl6J	M	Soft-tissue groin	Bulk tissue	Primary_tumor	frfr	2.05E+11	R01C01	P0
Kras_p53_Neo_4_groin	eRMS (KrasG12V-P53)	205291550050_R01C01	chr5	62975000	151492342	370	0.0037	0.0303	0.0048	0.0268	NA	NA	NA	sa113trl(EPO_neonatal)	Pleomorphic UPS	EF1a-KRASG12V;sg-P53	Bl6J	M	Soft-tissue groin	Bulk tissue	Primary_tumor	frfr	2.05E+11	R01C01	P0
Kras_p53_Neo_4_groin	eRMS (KrasG12V-P53)	205291550050_R01C01	chr6	3275000	149443273	411	0.0209	0.0366	0.0277	0.0268	NA	NA	NA	sa113trl(EPO_neonatal)	Pleomorphic UPS	EF1a-KRASG12V;sg-P53	Bl6J	M	Soft-tissue groin	Bulk tissue	Primary_tumor	frfr	2.05E+11	R01C01	P0
Kras_p53_Neo_4_groin	eRMS (KrasG12V-P53)	205291550050_R01C01	chr7	3211687	145270730	527	-0.1114	0.0593	-0.0988	0.0441	NA	NA	NA	sa113trl(EPO_neonatal)	Pleomorphic UPS	EF1a-KRASG12V;sg-P53	Bl6J	M	Soft-tissue groin	Bulk tissue	Primary_tumor	frfr	2.05E+11	R01C01	P0
Kras_p53_Neo_4_groin	eRMS (KrasG12V-P53)	205291550050_R01C01	chr8	3225000	96775000	272	0.0349	0.03	0.0364	0.0231	9.87E-12	96125000	97800000	sa113trl(EPO_neonatal)	Pleomorphic UPS	EF1a-KRASG12V;sg-P53	Bl6J	M	Soft-tissue groin	Bulk tissue	Primary_tumor	frfr	2.05E+11	R01C01	P0
Kras_p53_Neo_4_groin	eRMS (KrasG12V-P53)	205291550050_R01C01	chr8	97400000	102475000	7	-0.0529	0.0569	-0.0321	0.0284	1.29E-12	102475000	103275000	sa113trl(EPO_neonatal)	Pleomorphic UPS	EF1a-KRASG12V;sg-P53	Bl6J	M	Soft-tissue groin	Bulk tissue	Primary_tumor	frfr	2.05E+11	R01C01	P0
Kras_p53_Neo_4_groin	eRMS (KrasG12V-P53)	205291550050_R01C01	chr8	103275000	129025607	126	0.0408	0.0298	0.0401	0.0294	NA	NA	NA	sa113trl(EPO_neonatal)	Pleomorphic UPS	EF1a-KRASG12V;sg-P53	Bl6J	M	Soft-tissue groin	Bulk tissue	Primary_tumor	frfr	2.05E+11	R01C01	P0
Kras_p53_Neo_4_groin	eRMS (KrasG12V-P53)	205291550050_R01C01	chr9	3275000	37725000	84	-0.0298	0.0425	-0.0216	0.028	4.81E-13	37250000	38375000	sa113trl(EPO_neonatal)	Pleomorphic UPS	EF1a-KRASG12V;sg-P53	Bl6J	M	Soft-tissue groin	Bulk tissue	Primary_tumor	frfr	2.05E+11	R01C01	P0
Kras_p53_Neo_4_groin	eRMS (KrasG12V-P53)	205291550050_R01C01	chr9	37950000	39750000	11	-0.1388	0.0548	-0.1481	0.0709	7.25E-36	39525000	39950000	sa113trl(EPO_neonatal)	Pleomorphic UPS	EF1a-KRASG12V;sg-P53	Bl6J	M	Soft-tissue groin	Bulk tissue	Primary_tumor	frfr	2.05E+11	R01C01	P0
Kras_p53_Neo_4_groin	eRMS (KrasG12V-P53)	205291550050_R01C01	chr9	39950000	123684875	326	-0.0164	0.0299	-0.0145	0.0256	NA	NA	NA	sa113trl(EPO_neonatal)	Pleomorphic UPS	EF1a-KRASG12V;sg-P53	Bl6J	M	Soft-tissue groin	Bulk tissue	Primary_tumor	frfr	2.05E+11	R01C01	P0
Kras_p53_Neo_4_groin	eRMS (KrasG12V-P53)	205291550050_R01C01	chrM	8150	8150	1	-0.1509	NA	-0.1509	0	NA	NA	NA	sa113trl(EPO_neonatal)	Pleomorphic UPS	EF1a-KRASG12V;sg-P53	Bl6J	M	Soft-tissue groin	Bulk tissue	Primary_tumor	frfr	2.05E+11	R01C01	P0
Kras_p53_Neo_4_groin	eRMS (KrasG12V-P53)	205291550050_R01C01	chrX	5564528	42600000	90	-0.0323	0.0609	-0.0215	0.0389	2.45E-16	42375000	42925000	sa113trl(EPO_neonatal)	Pleomorphic UPS	EF1a-KRASG12V;sg-P53	Bl6J	M	Soft-tissue groin	Bulk tissue	Primary_tumor	frfr	2.05E+11	R01C01	P0
Kras_p53_Neo_4_groin	eRMS (KrasG12V-P53)	205291550050_R01C01	chrX	42925000	46600000	7	-0.25	0.1017	-0.2085	0.0133	3.36E-14	45700000	47275000	sa113trl(EPO_neonatal)	Pleomorphic UPS	EF1a-KRASG12V;sg-P53	Bl6J	M	Soft-tissue groin	Bulk tissue	Primary_tumor	frfr	2.05E+11	R01C01	P0
Kras_p53_Neo_4_groin	eRMS (KrasG12V-P53)	205291550050_R01C01	chrX	47275000	57125000	35	-0.038	0.0555	-0.0274	0.0419	1.32E-07	56378158	58525000	sa113trl(EPO_neonatal)	Pleomorphic UPS	EF1a-KRASG12V;sg-P53	Bl6J	M	Soft-tissue groin	Bulk tissue	Primary_tumor	frfr	2.05E+11	R01C01	P0
Kras_p53_Neo_4_groin	eRMS (KrasG12V-P53)	205291550050_R01C01	chrX	57350000	68525000	19	-0.1339	0.0671	-0.1404	0.0652	4.43E-14	64300000	69700000	sa113trl(EPO_neonatal)	Pleomorphic UPS	EF1a-KRASG12V;sg-P53	Bl6J	M	Soft-tissue groin	Bulk tissue	Primary_tumor	frfr	2.05E+11	R01C01	P0
Kras_p53_Neo_4_groin	eRMS (KrasG12V-P53)	205291550050_R01C01	chrX	69700000	78675000	34	-0.023	0.035	-0.0153	0.0307	4.74E-12	78050000	82600000	sa113trl(EPO_neonatal)	Pleomorphic UPS	EF1a-KRASG12V;sg-P53	Bl6J	M	Soft-tissue groin	Bulk tissue	Primary_tumor	frfr	2.05E+11	R01C01	P0
Kras_p53_Neo_4_groin	eRMS (KrasG12V-P53)	205291550050_R01C01	chrX	79275000	91275000	20	-0.1492	0.0897	-0.1139	0.0415	1.23E-10	86000000	93300000	sa113trl(EPO_neonatal)	Pleomorphic UPS	EF1a-KRASG12V;sg-P53	Bl6J	M	Soft-tissue groin	Bulk tissue	Primary_tumor	frfr	2.05E+11	R01C01	P0
Kras_p53_Neo_4_groin	eRMS (KrasG12V-P53)	205291550050_R01C01	chrX	92500000	112875000	72	-0.0437	0.0488	-0.0357	0.0381	6.96E-33	112650000	112875000	sa113trl(EPO_neonatal)	Pleomorphic UPS	EF1a-KRASG12V;sg-P53	Bl6J	M	Soft-tissue groin	Bulk tissue	Primary_tumor	frfr	2.05E+11	R01C01	P0
Kras_p53_Neo_4_groin	eRMS (KrasG12V-P53)	205291550050_R01C01	chrX	113350000	128389406	14	-0.2808	0.1245	-0.2481	0.0716	5.22E-41	128389406	129275000	sa113trl(EPO_neonatal)	Pleomorphic UPS	EF1a-KRASG12V;sg-P53	Bl6J	M	Soft-tissue groin	Bulk tissue	Primary_tumor	frfr	2.05E+11	R01C01	P0
Kras_p53_Neo_4_groin	eRMS (KrasG12V-P53)	205291550050_R01C01	chrX	129275000	169961322	135	-0.0438	0.0515	-0.0375	0.0394	NA	NA	NA	sa113trl(EPO_neonatal)	Pleomorphic UPS	EF1a-KRASG12V;sg-P53	Bl6J	M	Soft-tissue groin	Bulk tissue	Primary_tumor	frfr	2.05E+11	R01C01	P0
Kras_p53_Neo_4_groin	eRMS (KrasG12V-P53)	205291550050_R01C01	chrY	706779	4384635	46	-0.2159	0.1532	-0.1911	0.1363	3.40E-15	4384635	4814635	sa113trl(EPO_neonatal)	Pleomorphic UPS	EF1a-KRASG12V;sg-P53	Bl6J	M	Soft-tissue groin	Bulk tissue	Primary_tumor	frfr	2.05E+11	R01C01	P0
Kras_p53_Neo_4_groin	eRMS (KrasG12V-P53)	205291550050_R01C01	chrY	4814635	5425000	5	0.3913	0.203	0.4271	0.1627	7.55E-08	5375000	5625000	sa113trl(EPO_neonatal)	Pleomorphic UPS	EF1a-KRASG12V;sg-P53	Bl6J	M	Soft-tissue groin	Bulk tissue	Primary_tumor	frfr	2.05E+11	R01C01	P0
Kras_p53_Neo_4_groin	eRMS (KrasG12V-P53)	205291550050_R01C01	chrY	5625000	90772349	19	-0.1201	0.1708	-0.0885	0.0931	NA	NA	NA	sa113trl(EPO_neonatal)	Pleomorphic UPS	EF1a-KRASG12V;sg-P53	Bl6J	M	Soft-tissue groin	Bulk tissue	Primary_tumor	frfr	2.05E+11	R01C01	P0
Kras_p53_Neo_5_groin	eRMS (KrasG12V-P53)	205291550050_R02C01	chr1	3576559	66850000	134	-0.0001	0.0343	0.004	0.0264	2.10E-05	64750000	66850000	sa113tll(EPO_neonatal)	Pleomorphic UPS	EF1a-KRASG12V;sg-P53	Bl6J	M	Soft-tissue groin	Bulk tissue	Primary_tumor	frfr	2.05E+11	R02C01	P0
Kras_p53_Neo_5_groin	eRMS (KrasG12V-P53)	205291550050_R02C01	chr1	67000000	70175000	5	-0.0686	0.0203	-0.0722	0.0273	0.000783079	70175000	74100000	sa113tll(EPO_neonatal)	Pleomorphic UPS	EF1a-KRASG12V;sg-P53	Bl6J	M	Soft-tissue groin	Bulk tissue	Primary_tumor	frfr	2.05E+11	R02C01	P0
Kras_p53_Neo_5_groin	eRMS (KrasG12V-P53)	205291550050_R02C01	chr1	70975000	139125000	177	0.0055	0.0385	0.0106	0.0258	1.78E-05	136700000	144950000	sa113tll(EPO_neonatal)	Pleomorphic UPS	EF1a-KRASG12V;sg-P53	Bl6J	M	Soft-tissue groin	Bulk tissue	Primary_tumor	frfr	2.05E+11	R02C01	P0
Kras_p53_Neo_5_groin	eRMS (KrasG12V-P53)	205291550050_R02C01	chr1	139600000	148650000	9	-0.0637	0.0607	-0.0529	0.0632	8.55E-11	143599985	149925000	sa113tll(EPO_neonatal)	Pleomorphic UPS	EF1a-KRASG12V;sg-P53	Bl6J	M	Soft-tissue groin	Bulk tissue	Primary_tumor	frfr	2.05E+11	R02C01	P0
Kras_p53_Neo_5_groin	eRMS (KrasG12V-P53)	205291550050_R02C01	chr1	149925000	195185986	147	0.0131	0.0291	0.0137	0.0226	NA	NA	NA	sa113tll(EPO_neonatal)	Pleomorphic UPS	EF1a-KRASG12V;sg-P53	Bl6J	M	Soft-tissue groin	Bulk tissue	Primary_tumor	frfr	2.05E+11	R02C01	P0
Kras_p53_Neo_5_groin	eRMS (KrasG12V-P53)	205291550050_R02C01	chr10	3480324	100275000	304	-0.0016	0.0306	0.001	0.0298	1.33E-14	99350000	101200000	sa113tll(EPO_neonatal)	Pleomorphic UPS	EF1a-KRASG12V;sg-P53	Bl6J	M	Soft-tissue groin	Bulk tissue	Primary_tumor	frfr	2.05E+11	R02C01	P0
Kras_p53_Neo_5_groin	eRMS (KrasG12V-P53)	205291550050_R02C01	chr10	100775000	106075000	10	-0.0839	0.0402	-0.0871	0.0453	3.84E-11	104475000	107675000	sa113tll(EPO_neonatal)	Pleomorphic UPS	EF1a-KRASG12V;sg-P53	Bl6J	M	Soft-tissue groin	Bulk tissue	Primary_tumor	frfr	2.05E+11	R02C01	P0
Kras_p53_Neo_5_groin	eRMS (KrasG12V-P53)	205291550050_R02C01	chr10	106725000	130422497	87	-0.0054	0.032	0.0028	0.0269	NA	NA	NA	sa113tll(EPO_neonatal)	Pleomorphic UPS	EF1a-KRASG12V;sg-P53	Bl6J	M	Soft-tissue groin	Bulk tissue	Primary_tumor	frfr	2.05E+11	R02C01	P0
Kras_p53_Neo_5_groin	eRMS (KrasG12V-P53)	205291550050_R02C01	chr11	3175000	121841272	538	-0.0324	0.0358	-0.0282	0.0273	NA	NA	NA	sa113tll(EPO_neonatal)	Pleomorphic UPS	EF1a-KRASG12V;sg-P53	Bl6J	M	Soft-tissue groin	Bulk tissue	Primary_tumor	frfr	2.05E+11	R02C01	P0
Kras_p53_Neo_5_groin	eRMS (KrasG12V-P53)	205291550050_R02C01	chr12	3175000	59475000	109	-0.032	0.0343	-0.027	0.0279	7.21E-06	56900000	62200000	sa113tll(EPO_neonatal)	Pleomorphic UPS	EF1a-KRASG12V;sg-P53	Bl6J	M	Soft-tissue groin	Bulk tissue	Primary_tumor	frfr	2.05E+11	R02C01	P0
Kras_p53_Neo_5_groin	eRMS (KrasG12V-P53)	205291550050_R02C01	chr12	60725000	64775000	5	-0.1155	0.0565	-0.1443	0.0317	2.71E-11	63300000	65125000	sa113tll(EPO_neonatal)	Pleomorphic UPS	EF1a-KRASG12V;sg-P53	Bl6J	M	Soft-tissue groin	Bulk tissue	Primary_tumor	frfr	2.05E+11	R02C01	P0
Kras_p53_Neo_5_groin	eRMS (KrasG12V-P53)	205291550050_R02C01	chr12	65125000	119689511	192	-0.0182	0.031	-0.0135	0.0286	NA	NA	NA	sa113tll(EPO_neonatal)	Pleomorphic UPS	EF1a-KRASG12V;sg-P53	Bl6J	M	Soft-tissue groin	Bulk tissue	Primary_tumor	frfr	2.05E+11	R02C01	P0
Kras_p53_Neo_5_groin	eRMS (KrasG12V-P53)	205291550050_R02C01	chr13	3300000	120160820	330	-0.002	0.0339	-0.0006	0.0286	NA	NA	NA	sa113tll(EPO_neonatal)	Pleomorphic UPS	EF1a-KRASG12V;sg-P53	Bl6J	M	Soft-tissue groin	Bulk tissue	Primary_tumor	frfr	2.05E+11	R02C01	P0
Kras_p53_Neo_5_groin	eRMS (KrasG12V-P53)	205291550050_R02C01	chr14	5400000	80150000	229	-0.006	0.0321	-0.0049	0.0264	2.61E-62	80150000	80925000	sa113tll(EPO_neonatal)	Pleomorphic UPS	EF1a-KRASG12V;sg-P53	Bl6J	M	Soft-tissue groin	Bulk tissue	Primary_tumor	frfr	2.05E+11	R02C01	P0
Kras_p53_Neo_5_groin	eRMS (KrasG12V-P53)	205291550050_R02C01	chr14	80925000	96025000	17	-0.1516	0.059	-0.1395	0.0524	9.77E-12	94775000	99075000	sa113tll(EPO_neonatal)	Pleomorphic UPS	EF1a-KRASG12V;sg-P53	Bl6J	M	Soft-tissue groin	Bulk tissue	Primary_tumor	frfr	2.05E+11	R02C01	P0
Kras_p53_Neo_5_groin	eRMS (KrasG12V-P53)	205291550050_R02C01	chr14	96575000	124376122	47	-0.0393	0.0529	-0.0297	0.0374	NA	NA	NA	sa113tll(EPO_neonatal)	Pleomorphic UPS	EF1a-KRASG12V;sg-P53	Bl6J	M	Soft-tissue groin	Bulk tissue	Primary_tumor	frfr	2.05E+11	R02C01	P0
Kras_p53_Neo_5_groin	eRMS (KrasG12V-P53)	205291550050_R02C01	chr15	3500000	13250000	27	-0.0031	0.0312	0.003	0.0292	1.03E-21	12925000	13900000	sa113tll(EPO_neonatal)	Pleomorphic UPS	EF1a-KRASG12V;sg-P53	Bl6J	M	Soft-tissue groin	Bulk tissue	Primary_tumor	frfr	2.05E+11	R02C01	P0
Kras_p53_Neo_5_groin	eRMS (KrasG12V-P53)	205291550050_R02C01	chr15	13900000	21975000	9	-0.1347	0.0455	-0.1167	0.0195	2.44E-49	21975000	21975000	sa113tll(EPO_neonatal)	Pleomorphic UPS	EF1a-KRASG12V;sg-P53	Bl6J	M	Soft-tissue groin	Bulk tissue	Primary_tumor	frfr	2.05E+11	R02C01	P0
Kras_p53_Neo_5_groin	eRMS (KrasG12V-P53)	205291550050_R02C01	chr15	22825000	44575000	43	0.0146	0.0223	0.0172	0.0213	2.05E-10	43925000	45525000	sa113tll(EPO_neonatal)	Pleomorphic UPS	EF1a-KRASG12V;sg-P53	Bl6J	M	Soft-tissue groin	Bulk tissue	Primary_tumor	frfr	2.05E+11	R02C01	P0
Kras_p53_Neo_5_groin	eRMS (KrasG12V-P53)	205291550050_R02C01	chr15	45525000	49875000	5	-0.0624	0.0371	-0.0633	0.0271	1.85E-11	48450000	50875000	sa113tll(EPO_neonatal)	Pleomorphic UPS	EF1a-KRASG12V;sg-P53	Bl6J	M	Soft-tissue groin	Bulk tissue	Primary_tumor	frfr	2.05E+11	R02C01	P0
Kras_p53_Neo_5_groin	eRMS (KrasG12V-P53)	205291550050_R02C01	chr15	50875000	103582272	229	0.0218	0.0264	0.0223	0.0226	NA	NA	NA	sa113tll(EPO_neonatal)	Pleomorphic UPS	EF1a-KRASG12V;sg-P53	Bl6J	M	Soft-tissue groin	Bulk tissue	Primary_tumor	frfr	2.05E+11	R02C01	P0
Kras_p53_Neo_5_groin	eRMS (KrasG12V-P53)	205291550050_R02C01	chr16	3465787	58925000	171	-0.0443	0.0345	-0.0387	0.0283	1.13E-46	58125000	59200000	sa113tll(EPO_neonatal)	Pleomorphic UPS	EF1a-KRASG12V;sg-P53	Bl6J	M	Soft-tissue groin	Bulk tissue	Primary_tumor	frfr	2.05E+11	R02C01	P0
Kras_p53_Neo_5_groin	eRMS (KrasG12V-P53)	205291550050_R02C01	chr16	59200000	85075000	38	-0.1409	0.0456	-0.1329	0.0406	1.94E-26	84850000	87225000	sa113tll(EPO_neonatal)	Pleomorphic UPS	EF1a-KRASG12V;sg-P53	Bl6J	M	Soft-tissue groin	Bulk tissue	Primary_tumor	frfr	2.05E+11	R02C01	P0
Kras_p53_Neo_5_groin	eRMS (KrasG12V-P53)	205291550050_R02C01	chr16	85475000	97978884	56	-0.0388	0.0438	-0.0367	0.0262	NA	NA	NA	sa113tll(EPO_neonatal)	Pleomorphic UPS	EF1a-KRASG12V;sg-P53	Bl6J	M	Soft-tissue groin	Bulk tissue	Primary_tumor	frfr	2.05E+11	R02C01	P0
Kras_p53_Neo_5_groin	eRMS (KrasG12V-P53)	205291550050_R02C01	chr17	3244033	89650000	354	-0.0071	0.0398	-0.0013	0.0316	3.67E-05	87800000	89650000	sa113tll(EPO_neonatal)	Pleomorphic UPS	EF1a-KRASG12V;sg-P53	Bl6J	M	Soft-tissue groin	Bulk tissue	Primary_tumor	frfr	2.05E+11	R02C01	P0
Kras_p53_Neo_5_groin	eRMS (KrasG12V-P53)	205291550050_R02C01	chr17	90900000	94643636	4	-0.1073	0.0412	-0.1072	0.0492	NA	NA	NA	sa113tll(EPO_neonatal)	Pleomorphic UPS	EF1a-KRASG12V;sg-P53	Bl6J	M	Soft-tissue groin	Bulk tissue	Primary_tumor	frfr	2.05E+11	R02C01	P0
Kras_p53_Neo_5_groin	eRMS (KrasG12V-P53)	205291550050_R02C01	chr18	3150000	89976320	230	-0.0001	0.0324	0.0014	0.0275	NA	NA	NA	sa113tll(EPO_neonatal)	Pleomorphic UPS	EF1a-KRASG12V;sg-P53	Bl6J	M	Soft-tissue groin	Bulk tissue	Primary_tumor	frfr	2.05E+11	R02C01	P0
Kras_p53_Neo_5_groin	eRMS (KrasG12V-P53)	205291550050_R02C01	chr19	3150000	12975000	79	0.0238	0.0239	0.0225	0.0231	2.90E-23	12975000	13175000	sa113tll(EPO_neonatal)	Pleomorphic UPS	EF1a-KRASG12V;sg-P53	Bl6J	M	Soft-tissue groin	Bulk tissue	Primary_tumor	frfr	2.05E+11	R02C01	P0
Kras_p53_Neo_5_groin	eRMS (KrasG12V-P53)	205291550050_R02C01	chr19	13175000	14275000	5	-0.1031	0.0597	-0.1085	0.06	1.59E-14	13550000	15075000	sa113tll(EPO_neonatal)	Pleomorphic UPS	EF1a-KRASG12V;sg-P53	Bl6J	M	Soft-tissue groin	Bulk tissue	Primary_tumor	frfr	2.05E+11	R02C01	P0
Kras_p53_Neo_5_groin	eRMS (KrasG12V-P53)	205291550050_R02C01	chr19	15075000	61265783	157	0	0.0279	8.00E-04	0.0258	NA	NA	NA	sa113tll(EPO_neonatal)	Pleomorphic UPS	EF1a-KRASG12V;sg-P53	Bl6J	M	Soft-tissue groin	Bulk tissue	Primary_tumor	frfr	2.05E+11	R02C01	P0
Kras_p53_Neo_5_groin	eRMS (KrasG12V-P53)	205291550050_R02C01	chr2	3175000	85900000	270	0.0301	0.036	0.0319	0.0306	1.27E-58	85775000	86075000	sa113tll(EPO_neonatal)	Pleomorphic UPS	EF1a-KRASG12V;sg-P53	Bl6J	M	Soft-tissue groin	Bulk tissue	Primary_tumor	frfr	2.05E+11	R02C01	P0
Kras_p53_Neo_5_groin	eRMS (KrasG12V-P53)	205291550050_R02C01	chr2	86075000	89225000	18	-0.1246	0.0679	-0.1179	0.0529	2.73E-78	89100000	89225000	sa113tll(EPO_neonatal)	Pleomorphic UPS	EF1a-KRASG12V;sg-P53	Bl6J	M	Soft-tissue groin	Bulk tissue	Primary_tumor	frfr	2.05E+11	R02C01	P0
Kras_p53_Neo_5_groin	eRMS (KrasG12V-P53)	205291550050_R02C01	chr2	89475000	181906612	328	0.0313	0.0311	0.0304	0.0267	NA	NA	NA	sa113tll(EPO_neonatal)	Pleomorphic UPS	EF1a-KRASG12V;sg-P53	Bl6J	M	Soft-tissue groin	Bulk tissue	Primary_tumor	frfr	2.05E+11	R02C01	P0
Kras_p53_Neo_5_groin	eRMS (KrasG12V-P53)	205291550050_R02C01	chr3	3279606	42575000	75	-0.0045	0.0386	8.00E-04	0.0374	2.50E-19	41650000	44275000	sa113tll(EPO_neonatal)	Pleomorphic UPS	EF1a-KRASG12V;sg-P53	Bl6J	M	Soft-tissue groin	Bulk tissue	Primary_tumor	frfr	2.05E+11	R02C01	P0
Kras_p53_Neo_5_groin	eRMS (KrasG12V-P53)	205291550050_R02C01	chr3	43625000	49250000	9	-0.135	0.0467	-0.1455	0.0345	9.76E-50	49250000	49250000	sa113tll(EPO_neonatal)	Pleomorphic UPS	EF1a-KRASG12V;sg-P53	Bl6J	M	Soft-tissue groin	Bulk tissue	Primary_tumor	frfr	2.05E+11	R02C01	P0
Kras_p53_Neo_5_groin	eRMS (KrasG12V-P53)	205291550050_R02C01	chr3	50381863	70000000	54	0.0213	0.0253	0.0237	0.0262	8.01E-18	70000000	70000000	sa113tll(EPO_neonatal)	Pleomorphic UPS	EF1a-KRASG12V;sg-P53	Bl6J	M	Soft-tissue groin	Bulk tissue	Primary_tumor	frfr	2.05E+11	R02C01	P0
Kras_p53_Neo_5_groin	eRMS (KrasG12V-P53)	205291550050_R02C01	chr3	70775000	73675000	5	-0.13	0.1009	-0.0794	0.023	3.95E-18	73675000	74950000	sa113tll(EPO_neonatal)	Pleomorphic UPS	EF1a-KRASG12V;sg-P53	Bl6J	M	Soft-tissue groin	Bulk tissue	Primary_tumor	frfr	2.05E+11	R02C01	P0
Kras_p53_Neo_5_groin	eRMS (KrasG12V-P53)	205291550050_R02C01	chr3	74950000	159244840	259	0.0208	0.0344	0.0227	0.0255	NA	NA	NA	sa113tll(EPO_neonatal)	Pleomorphic UPS	EF1a-KRASG12V;sg-P53	Bl6J	M	Soft-tissue groin	Bulk tissue	Primary_tumor	frfr	2.05E+11	R02C01	P0
Kras_p53_Neo_5_groin	eRMS (KrasG12V-P53)	205291550050_R02C01	chr4	3475000	24725000	34	-0.0352	0.0278	-0.0338	0.0328	5.65E-21	24725000	24725000	sa113tll(EPO_neonatal)	Pleomorphic UPS	EF1a-KRASG12V;sg-P53	Bl6J	M	Soft-tissue groin	Bulk tissue	Primary_tumor	frfr	2.05E+11	R02C01	P0
Kras_p53_Neo_5_groin	eRMS (KrasG12V-P53)	205291550050_R02C01	chr4	25525000	30100000	5	-0.1632	0.0277	-0.1571	0.0361	9.58E-08	30100000	32075000	sa113tll(EPO_neonatal)	Pleomorphic UPS	EF1a-KRASG12V;sg-P53	Bl6J	M	Soft-tissue groin	Bulk tissue	Primary_tumor	frfr	2.05E+11	R02C01	P0
Kras_p53_Neo_5_groin	eRMS (KrasG12V-P53)	205291550050_R02C01	chr4	31675000	41575000	24	-0.0354	0.0475	-0.0255	0.0353	6.26E-37	41575000	41575000	sa113tll(EPO_neonatal)	Pleomorphic UPS	EF1a-KRASG12V;sg-P53	Bl6J	M	Soft-tissue groin	Bulk tissue	Primary_tumor	frfr	2.05E+11	R02C01	P0
Kras_p53_Neo_5_groin	eRMS (KrasG12V-P53)	205291550050_R02C01	chr4	41675000	42825000	22	0.1332	0.0409	0.1329	0.0377	4.70E-79	42775000	42825000	sa113tll(EPO_neonatal)	Pleomorphic UPS	EF1a-KRASG12V;sg-P53	Bl6J	M	Soft-tissue groin	Bulk tissue	Primary_tumor	frfr	2.05E+11	R02C01	P0
Kras_p53_Neo_5_groin	eRMS (KrasG12V-P53)	205291550050_R02C01	chr4	42925000	156217262	404	-0.012	0.0344	-0.0095	0.0273	NA	NA	NA	sa113tll(EPO_neonatal)	Pleomorphic UPS	EF1a-KRASG12V;sg-P53	Bl6J	M	Soft-tissue groin	Bulk tissue	Primary_tumor	frfr	2.05E+11	R02C01	P0
Kras_p53_Neo_5_groin	eRMS (KrasG12V-P53)	205291550050_R02C01	chr5	3325000	54750000	117	0.0258	0.0281	0.0259	0.0267	1.81E-12	53450000	55650000	sa113tll(EPO_neonatal)	Pleomorphic UPS	EF1a-KRASG12V;sg-P53	Bl6J	M	Soft-tissue groin	Bulk tissue	Primary_tumor	frfr	2.05E+11	R02C01	P0
Kras_p53_Neo_5_groin	eRMS (KrasG12V-P53)	205291550050_R02C01	chr5	55650000	61825000	7	-0.0572	0.0284	-0.0543	0.0391	4.33E-09	60725000	64100000	sa113tll(EPO_neonatal)	Pleomorphic UPS	EF1a-KRASG12V;sg-P53	Bl6J	M	Soft-tissue groin	Bulk tissue	Primary_tumor	frfr	2.05E+11	R02C01	P0
Kras_p53_Neo_5_groin	eRMS (KrasG12V-P53)	205291550050_R02C01	chr5	62975000	151492342	370	0.0193	0.0305	0.0211	0.0248	NA	NA	NA	sa113tll(EPO_neonatal)	Pleomorphic UPS	EF1a-KRASG12V;sg-P53	Bl6J	M	Soft-tissue groin	Bulk tissue	Primary_tumor	frfr	2.05E+11	R02C01	P0
Kras_p53_Neo_5_groin	eRMS (KrasG12V-P53)	205291550050_R02C01	chr6	3275000	149443273	411	0.0058	0.0417	0.011	0.0324	NA	NA	NA	sa113tll(EPO_neonatal)	Pleomorphic UPS	EF1a-KRASG12V;sg-P53	Bl6J	M	Soft-tissue groin	Bulk tissue	Primary_tumor	frfr	2.05E+11	R02C01	P0
Kras_p53_Neo_5_groin	eRMS (KrasG12V-P53)	205291550050_R02C01	chr7	3211687	6300000	21	-0.0666	0.0545	-0.0761	0.025	5.74E-06	6200000	8193277	sa113tll(EPO_neonatal)	Pleomorphic UPS	EF1a-KRASG12V;sg-P53	Bl6J	M	Soft-tissue groin	Bulk tissue	Primary_tumor	frfr	2.05E+11	R02C01	P0
Kras_p53_Neo_5_groin	eRMS (KrasG12V-P53)	205291550050_R02C01	chr7	6400000	14400000	16	-0.1642	0.062	-0.1487	0.0536	8.20E-05	12450000	17100000	sa113tll(EPO_neonatal)	Pleomorphic UPS	EF1a-KRASG12V;sg-P53	Bl6J	M	Soft-tissue groin	Bulk tissue	Primary_tumor	frfr	2.05E+11	R02C01	P0
Kras_p53_Neo_5_groin	eRMS (KrasG12V-P53)	205291550050_R02C01	chr7	15300000	135775000	436	-0.0994	0.052	-0.0863	0.0381	1.01E-06	131475000	136350000	sa113tll(EPO_neonatal)	Pleomorphic UPS	EF1a-KRASG12V;sg-P53	Bl6J	M	Soft-tissue groin	Bulk tissue	Primary_tumor	frfr	2.05E+11	R02C01	P0
Kras_p53_Neo_5_groin	eRMS (KrasG12V-P53)	205291550050_R02C01	chr7	136025000	137950000	9	-0.1668	0.0417	-0.1657	0.0276	1.39E-22	137550000	137950000	sa113tll(EPO_neonatal)	Pleomorphic UPS	EF1a-KRASG12V;sg-P53	Bl6J	M	Soft-tissue groin	Bulk tissue	Primary_tumor	frfr	2.05E+11	R02C01	P0
Kras_p53_Neo_5_groin	eRMS (KrasG12V-P53)	205291550050_R02C01	chr7	138500000	145270730	45	-0.0662	0.0239	-0.0639	0.022	NA	NA	NA	sa113tll(EPO_neonatal)	Pleomorphic UPS	EF1a-KRASG12V;sg-P53	Bl6J	M	Soft-tissue groin	Bulk tissue	Primary_tumor	frfr	2.05E+11	R02C01	P0
Kras_p53_Neo_5_groin	eRMS (KrasG12V-P53)	205291550050_R02C01	chr8	3225000	97400000	273	0.0026	0.0373	0.0091	0.0295	1.23E-16	96775000	97400000	sa113tll(EPO_neonatal)	Pleomorphic UPS	EF1a-KRASG12V;sg-P53	Bl6J	M	Soft-tissue groin	Bulk tissue	Primary_tumor	frfr	2.05E+11	R02C01	P0
Kras_p53_Neo_5_groin	eRMS (KrasG12V-P53)	205291550050_R02C01	chr8	97800000	101475000	5	-0.1464	0.0468	-0.1438	0.0418	1.25E-32	101475000	101475000	sa113tll(EPO_neonatal)	Pleomorphic UPS	EF1a-KRASG12V;sg-P53	Bl6J	M	Soft-tissue groin	Bulk tissue	Primary_tumor	frfr	2.05E+11	R02C01	P0
Kras_p53_Neo_5_groin	eRMS (KrasG12V-P53)	205291550050_R02C01	chr8	102475000	129025607	127	0.0146	0.0281	0.0165	0.0256	NA	NA	NA	sa113tll(EPO_neonatal)	Pleomorphic UPS	EF1a-KRASG12V;sg-P53	Bl6J	M	Soft-tissue groin	Bulk tissue	Primary_tumor	frfr	2.05E+11	R02C01	P0
Kras_p53_Neo_5_groin	eRMS (KrasG12V-P53)	205291550050_R02C01	chr9	3275000	16250000	21	0.0015	0.0367	-0.0068	0.0275	5.60E-06	15175000	16825000	sa113tll(EPO_neonatal)	Pleomorphic UPS	EF1a-KRASG12V;sg-P53	Bl6J	M	Soft-tissue groin	Bulk tissue	Primary_tumor	frfr	2.05E+11	R02C01	P0
Kras_p53_Neo_5_groin	eRMS (KrasG12V-P53)	205291550050_R02C01	chr9	16825000	19450000	6	-0.0829	0.0349	-0.0863	0.0257	7.17E-13	19125000	19675000	sa113tll(EPO_neonatal)	Pleomorphic UPS	EF1a-KRASG12V;sg-P53	Bl6J	M	Soft-tissue groin	Bulk tissue	Primary_tumor	frfr	2.05E+11	R02C01	P0
Kras_p53_Neo_5_groin	eRMS (KrasG12V-P53)	205291550050_R02C01	chr9	19675000	37725000	57	0.0122	0.0285	0.0096	0.031	1.08E-10	37450000	38175000	sa113tll(EPO_neonatal)	Pleomorphic UPS	EF1a-KRASG12V;sg-P53	Bl6J	M	Soft-tissue groin	Bulk tissue	Primary_tumor	frfr	2.05E+11	R02C01	P0
Kras_p53_Neo_5_groin	eRMS (KrasG12V-P53)	205291550050_R02C01	chr9	37950000	39750000	11	-0.0553	0.0343	-0.0546	0.0282	5.36E-15	39525000	40200000	sa113tll(EPO_neonatal)	Pleomorphic UPS	EF1a-KRASG12V;sg-P53	Bl6J	M	Soft-tissue groin	Bulk tissue	Primary_tumor	frfr	2.05E+11	R02C01	P0
Kras_p53_Neo_5_groin	eRMS (KrasG12V-P53)	205291550050_R02C01	chr9	39950000	123684875	326	0.0156	0.0273	0.0179	0.023	NA	NA	NA	sa113tll(EPO_neonatal)	Pleomorphic UPS	EF1a-KRASG12V;sg-P53	Bl6J	M	Soft-tissue groin	Bulk tissue	Primary_tumor	frfr	2.05E+11	R02C01	P0
Kras_p53_Neo_5_groin	eRMS (KrasG12V-P53)	205291550050_R02C01	chrM	8150	8150	1	-0.1988	NA	-0.1988	0	NA	NA	NA	sa113tll(EPO_neonatal)	Pleomorphic UPS	EF1a-KRASG12V;sg-P53	Bl6J	M	Soft-tissue groin	Bulk tissue	Primary_tumor	frfr	2.05E+11	R02C01	P0
Kras_p53_Neo_5_groin	eRMS (KrasG12V-P53)	205291550050_R02C01	chrX	5564528	43425000	92	-0.0307	0.0575	-0.0235	0.0468	2.13E-15	42925000	43425000	sa113tll(EPO_neonatal)	Pleomorphic UPS	EF1a-KRASG12V;sg-P53	Bl6J	M	Soft-tissue groin	Bulk tissue	Primary_tumor	frfr	2.05E+11	R02C01	P0
Kras_p53_Neo_5_groin	eRMS (KrasG12V-P53)	205291550050_R02C01	chrX	44025000	46600000	5	-0.2555	0.0752	-0.2217	0.0657	6.08E-17	46600000	47275000	sa113tll(EPO_neonatal)	Pleomorphic UPS	EF1a-KRASG12V;sg-P53	Bl6J	M	Soft-tissue groin	Bulk tissue	Primary_tumor	frfr	2.05E+11	R02C01	P0
Kras_p53_Neo_5_groin	eRMS (KrasG12V-P53)	205291550050_R02C01	chrX	47275000	57125000	35	-0.0321	0.0509	-0.0291	0.0495	5.50E-09	56697037	58525000	sa113tll(EPO_neonatal)	Pleomorphic UPS	EF1a-KRASG12V;sg-P53	Bl6J	M	Soft-tissue groin	Bulk tissue	Primary_tumor	frfr	2.05E+11	R02C01	P0
Kras_p53_Neo_5_groin	eRMS (KrasG12V-P53)	205291550050_R02C01	chrX	57350000	68525000	19	-0.142	0.0761	-0.1374	0.0729	3.26E-12	64300000	69700000	sa113tll(EPO_neonatal)	Pleomorphic UPS	EF1a-KRASG12V;sg-P53	Bl6J	M	Soft-tissue groin	Bulk tissue	Primary_tumor	frfr	2.05E+11	R02C01	P0
Kras_p53_Neo_5_groin	eRMS (KrasG12V-P53)	205291550050_R02C01	chrX	69700000	78675000	34	-0.0206	0.0439	-0.0194	0.0467	1.13E-11	78050000	82025000	sa113tll(EPO_neonatal)	Pleomorphic UPS	EF1a-KRASG12V;sg-P53	Bl6J	M	Soft-tissue groin	Bulk tissue	Primary_tumor	frfr	2.05E+11	R02C01	P0
Kras_p53_Neo_5_groin	eRMS (KrasG12V-P53)	205291550050_R02C01	chrX	79275000	91275000	20	-0.1392	0.0774	-0.1246	0.0761	7.73E-12	87050000	93300000	sa113tll(EPO_neonatal)	Pleomorphic UPS	EF1a-KRASG12V;sg-P53	Bl6J	M	Soft-tissue groin	Bulk tissue	Primary_tumor	frfr	2.05E+11	R02C01	P0
Kras_p53_Neo_5_groin	eRMS (KrasG12V-P53)	205291550050_R02C01	chrX	92500000	113350000	73	-0.0357	0.0485	-0.0279	0.0374	1.94E-42	112875000	113350000	sa113tll(EPO_neonatal)	Pleomorphic UPS	EF1a-KRASG12V;sg-P53	Bl6J	M	Soft-tissue groin	Bulk tissue	Primary_tumor	frfr	2.05E+11	R02C01	P0
Kras_p53_Neo_5_groin	eRMS (KrasG12V-P53)	205291550050_R02C01	chrX	114100000	128389406	13	-0.2701	0.0889	-0.2359	0.0567	5.31E-48	128389406	128389406	sa113tll(EPO_neonatal)	Pleomorphic UPS	EF1a-KRASG12V;sg-P53	Bl6J	M	Soft-tissue groin	Bulk tissue	Primary_tumor	frfr	2.05E+11	R02C01	P0
Kras_p53_Neo_5_groin	eRMS (KrasG12V-P53)	205291550050_R02C01	chrX	129275000	169961322	135	-0.033	0.0509	-0.0326	0.0392	NA	NA	NA	sa113tll(EPO_neonatal)	Pleomorphic UPS	EF1a-KRASG12V;sg-P53	Bl6J	M	Soft-tissue groin	Bulk tissue	Primary_tumor	frfr	2.05E+11	R02C01	P0
Kras_p53_Neo_5_groin	eRMS (KrasG12V-P53)	205291550050_R02C01	chrY	706779	4384635	46	-0.2259	0.1136	-0.2213	0.1061	1.79E-25	4384635	4814635	sa113tll(EPO_neonatal)	Pleomorphic UPS	EF1a-KRASG12V;sg-P53	Bl6J	M	Soft-tissue groin	Bulk tissue	Primary_tumor	frfr	2.05E+11	R02C01	P0
Kras_p53_Neo_5_groin	eRMS (KrasG12V-P53)	205291550050_R02C01	chrY	4814635	5425000	5	0.3888	0.2362	0.5005	0.0711	3.05E-09	5375000	5625000	sa113tll(EPO_neonatal)	Pleomorphic UPS	EF1a-KRASG12V;sg-P53	Bl6J	M	Soft-tissue groin	Bulk tissue	Primary_tumor	frfr	2.05E+11	R02C01	P0
Kras_p53_Neo_5_groin	eRMS (KrasG12V-P53)	205291550050_R02C01	chrY	5625000	90772349	19	-0.1302	0.1448	-0.1373	0.0866	NA	NA	NA	sa113tll(EPO_neonatal)	Pleomorphic UPS	EF1a-KRASG12V;sg-P53	Bl6J	M	Soft-tissue groin	Bulk tissue	Primary_tumor	frfr	2.05E+11	R02C01	P0
SS18-SSX1_1	Synovial Sarcoma	205291550050_R03C01	chr1	3576559	195185986	472	-0.0171	0.0445	-0.0152	0.038	NA	NA	NA	sa169tll(EPO_adolescent)	Synovial Sarcoma	EF1a-Flag-HA-SS18-SSX1; sg-empty	Bl6J	M	Thigh	Bulk tissue	Primary_tumor	frfr	2.05E+11	R03C01	P38
SS18-SSX1_1	Synovial Sarcoma	205291550050_R03C01	chr10	3480324	130422497	401	-0.0117	0.0422	-0.0137	0.0425	NA	NA	NA	sa169tll(EPO_adolescent)	Synovial Sarcoma	EF1a-Flag-HA-SS18-SSX1; sg-empty	Bl6J	M	Thigh	Bulk tissue	Primary_tumor	frfr	2.05E+11	R03C01	P38
SS18-SSX1_1	Synovial Sarcoma	205291550050_R03C01	chr11	3175000	121841272	538	-0.0081	0.0388	-0.009	0.033	NA	NA	NA	sa169tll(EPO_adolescent)	Synovial Sarcoma	EF1a-Flag-HA-SS18-SSX1; sg-empty	Bl6J	M	Thigh	Bulk tissue	Primary_tumor	frfr	2.05E+11	R03C01	P38
SS18-SSX1_1	Synovial Sarcoma	205291550050_R03C01	chr12	3175000	119689511	306	-0.0147	0.0438	-0.0165	0.0417	NA	NA	NA	sa169tll(EPO_adolescent)	Synovial Sarcoma	EF1a-Flag-HA-SS18-SSX1; sg-empty	Bl6J	M	Thigh	Bulk tissue	Primary_tumor	frfr	2.05E+11	R03C01	P38
SS18-SSX1_1	Synovial Sarcoma	205291550050_R03C01	chr13	3300000	120160820	330	-0.0161	0.0426	-0.0148	0.0405	NA	NA	NA	sa169tll(EPO_adolescent)	Synovial Sarcoma	EF1a-Flag-HA-SS18-SSX1; sg-empty	Bl6J	M	Thigh	Bulk tissue	Primary_tumor	frfr	2.05E+11	R03C01	P38
SS18-SSX1_1	Synovial Sarcoma	205291550050_R03C01	chr14	5400000	124376122	293	-0.0268	0.0501	-0.0235	0.0444	NA	NA	NA	sa169tll(EPO_adolescent)	Synovial Sarcoma	EF1a-Flag-HA-SS18-SSX1; sg-empty	Bl6J	M	Thigh	Bulk tissue	Primary_tumor	frfr	2.05E+11	R03C01	P38
SS18-SSX1_1	Synovial Sarcoma	205291550050_R03C01	chr15	3500000	103582272	313	-0.0017	0.0395	-0.0005	0.0351	NA	NA	NA	sa169tll(EPO_adolescent)	Synovial Sarcoma	EF1a-Flag-HA-SS18-SSX1; sg-empty	Bl6J	M	Thigh	Bulk tissue	Primary_tumor	frfr	2.05E+11	R03C01	P38
SS18-SSX1_1	Synovial Sarcoma	205291550050_R03C01	chr16	3465787	97978884	265	-0.0052	0.0418	-0.0051	0.0344	NA	NA	NA	sa169tll(EPO_adolescent)	Synovial Sarcoma	EF1a-Flag-HA-SS18-SSX1; sg-empty	Bl6J	M	Thigh	Bulk tissue	Primary_tumor	frfr	2.05E+11	R03C01	P38
SS18-SSX1_1	Synovial Sarcoma	205291550050_R03C01	chr17	3244033	94643636	358	-0.009	0.0474	-0.0067	0.038	NA	NA	NA	sa169tll(EPO_adolescent)	Synovial Sarcoma	EF1a-Flag-HA-SS18-SSX1; sg-empty	Bl6J	M	Thigh	Bulk tissue	Primary_tumor	frfr	2.05E+11	R03C01	P38
SS18-SSX1_1	Synovial Sarcoma	205291550050_R03C01	chr18	3150000	89976320	230	-0.0075	0.0474	-0.0108	0.0414	NA	NA	NA	sa169tll(EPO_adolescent)	Synovial Sarcoma	EF1a-Flag-HA-SS18-SSX1; sg-empty	Bl6J	M	Thigh	Bulk tissue	Primary_tumor	frfr	2.05E+11	R03C01	P38
SS18-SSX1_1	Synovial Sarcoma	205291550050_R03C01	chr19	3150000	12650000	77	0.0045	0.0294	0.0046	0.0255	4.22E-23	12650000	12825000	sa169tll(EPO_adolescent)	Synovial Sarcoma	EF1a-Flag-HA-SS18-SSX1; sg-empty	Bl6J	M	Thigh	Bulk tissue	Primary_tumor	frfr	2.05E+11	R03C01	P38
SS18-SSX1_1	Synovial Sarcoma	205291550050_R03C01	chr19	12825000	13550000	5	-0.1395	0.0617	-0.1499	0.0395	2.02E-08	13175000	14275000	sa169tll(EPO_adolescent)	Synovial Sarcoma	EF1a-Flag-HA-SS18-SSX1; sg-empty	Bl6J	M	Thigh	Bulk tissue	Primary_tumor	frfr	2.05E+11	R03C01	P38
SS18-SSX1_1	Synovial Sarcoma	205291550050_R03C01	chr19	13800000	61265783	159	-0.0258	0.0392	-0.0205	0.0368	NA	NA	NA	sa169tll(EPO_adolescent)	Synovial Sarcoma	EF1a-Flag-HA-SS18-SSX1; sg-empty	Bl6J	M	Thigh	Bulk tissue	Primary_tumor	frfr	2.05E+11	R03C01	P38
SS18-SSX1_1	Synovial Sarcoma	205291550050_R03C01	chr2	3175000	85450000	268	-0.0175	0.0434	-0.0142	0.0439	2.92E-16	84950000	86625000	sa169tll(EPO_adolescent)	Synovial Sarcoma	EF1a-Flag-HA-SS18-SSX1; sg-empty	Bl6J	M	Thigh	Bulk tissue	Primary_tumor	frfr	2.05E+11	R03C01	P38
SS18-SSX1_1	Synovial Sarcoma	205291550050_R03C01	chr2	85775000	89725000	22	-0.1075	0.0757	-0.1044	0.0722	8.74E-24	88425000	90050000	sa169tll(EPO_adolescent)	Synovial Sarcoma	EF1a-Flag-HA-SS18-SSX1; sg-empty	Bl6J	M	Thigh	Bulk tissue	Primary_tumor	frfr	2.05E+11	R03C01	P38
SS18-SSX1_1	Synovial Sarcoma	205291550050_R03C01	chr2	89900000	181906612	326	-0.0113	0.0382	-0.0113	0.0347	NA	NA	NA	sa169tll(EPO_adolescent)	Synovial Sarcoma	EF1a-Flag-HA-SS18-SSX1; sg-empty	Bl6J	M	Thigh	Bulk tissue	Primary_tumor	frfr	2.05E+11	R03C01	P38
SS18-SSX1_1	Synovial Sarcoma	205291550050_R03C01	chr3	3279606	159244840	402	-0.0139	0.0461	-0.0091	0.0391	NA	NA	NA	sa169tll(EPO_adolescent)	Synovial Sarcoma	EF1a-Flag-HA-SS18-SSX1; sg-empty	Bl6J	M	Thigh	Bulk tissue	Primary_tumor	frfr	2.05E+11	R03C01	P38
SS18-SSX1_1	Synovial Sarcoma	205291550050_R03C01	chr4	3475000	41725000	65	-0.0235	0.0411	-0.0192	0.0283	3.13E-57	41675000	41725000	sa169tll(EPO_adolescent)	Synovial Sarcoma	EF1a-Flag-HA-SS18-SSX1; sg-empty	Bl6J	M	Thigh	Bulk tissue	Primary_tumor	frfr	2.05E+11	R03C01	P38
SS18-SSX1_1	Synovial Sarcoma	205291550050_R03C01	chr4	41775000	42825000	20	0.1343	0.0266	0.1369	0.0312	3.28E-57	42825000	42925000	sa169tll(EPO_adolescent)	Synovial Sarcoma	EF1a-Flag-HA-SS18-SSX1; sg-empty	Bl6J	M	Thigh	Bulk tissue	Primary_tumor	frfr	2.05E+11	R03C01	P38
SS18-SSX1_1	Synovial Sarcoma	205291550050_R03C01	chr4	42925000	156217262	404	-0.0182	0.0415	-0.0169	0.033	NA	NA	NA	sa169tll(EPO_adolescent)	Synovial Sarcoma	EF1a-Flag-HA-SS18-SSX1; sg-empty	Bl6J	M	Thigh	Bulk tissue	Primary_tumor	frfr	2.05E+11	R03C01	P38
SS18-SSX1_1	Synovial Sarcoma	205291550050_R03C01	chr5	3325000	151492342	494	-0.0123	0.0404	-0.0098	0.035	NA	NA	NA	sa169tll(EPO_adolescent)	Synovial Sarcoma	EF1a-Flag-HA-SS18-SSX1; sg-empty	Bl6J	M	Thigh	Bulk tissue	Primary_tumor	frfr	2.05E+11	R03C01	P38
SS18-SSX1_1	Synovial Sarcoma	205291550050_R03C01	chr6	3275000	149443273	411	-0.0123	0.0457	-0.0117	0.0419	NA	NA	NA	sa169tll(EPO_adolescent)	Synovial Sarcoma	EF1a-Flag-HA-SS18-SSX1; sg-empty	Bl6J	M	Thigh	Bulk tissue	Primary_tumor	frfr	2.05E+11	R03C01	P38
SS18-SSX1_1	Synovial Sarcoma	205291550050_R03C01	chr7	3211687	145270730	527	-0.0037	0.0458	-0.0043	0.0377	NA	NA	NA	sa169tll(EPO_adolescent)	Synovial Sarcoma	EF1a-Flag-HA-SS18-SSX1; sg-empty	Bl6J	M	Thigh	Bulk tissue	Primary_tumor	frfr	2.05E+11	R03C01	P38
SS18-SSX1_1	Synovial Sarcoma	205291550050_R03C01	chr8	3225000	129025607	405	-0.0091	0.04	-0.0101	0.0375	NA	NA	NA	sa169tll(EPO_adolescent)	Synovial Sarcoma	EF1a-Flag-HA-SS18-SSX1; sg-empty	Bl6J	M	Thigh	Bulk tissue	Primary_tumor	frfr	2.05E+11	R03C01	P38
SS18-SSX1_1	Synovial Sarcoma	205291550050_R03C01	chr9	3275000	123684875	421	-0.0161	0.0422	-0.0122	0.0387	NA	NA	NA	sa169tll(EPO_adolescent)	Synovial Sarcoma	EF1a-Flag-HA-SS18-SSX1; sg-empty	Bl6J	M	Thigh	Bulk tissue	Primary_tumor	frfr	2.05E+11	R03C01	P38
SS18-SSX1_1	Synovial Sarcoma	205291550050_R03C01	chrM	8150	8150	1	-0.2447	NA	-0.2447	0	NA	NA	NA	sa169tll(EPO_adolescent)	Synovial Sarcoma	EF1a-Flag-HA-SS18-SSX1; sg-empty	Bl6J	M	Thigh	Bulk tissue	Primary_tumor	frfr	2.05E+11	R03C01	P38
SS18-SSX1_1	Synovial Sarcoma	205291550050_R03C01	chrX	5564528	169961322	426	0.0028	0.0598	0.0016	0.0516	NA	NA	NA	sa169tll(EPO_adolescent)	Synovial Sarcoma	EF1a-Flag-HA-SS18-SSX1; sg-empty	Bl6J	M	Thigh	Bulk tissue	Primary_tumor	frfr	2.05E+11	R03C01	P38
SS18-SSX1_1	Synovial Sarcoma	205291550050_R03C01	chrY	706779	4384635	46	-0.151	0.1693	-0.1316	0.1735	4.65E-16	4384635	4384635	sa169tll(EPO_adolescent)	Synovial Sarcoma	EF1a-Flag-HA-SS18-SSX1; sg-empty	Bl6J	M	Thigh	Bulk tissue	Primary_tumor	frfr	2.05E+11	R03C01	P38
SS18-SSX1_1	Synovial Sarcoma	205291550050_R03C01	chrY	4814635	5425000	5	0.5364	0.2035	0.5926	0.2388	2.65E-17	5375000	5425000	sa169tll(EPO_adolescent)	Synovial Sarcoma	EF1a-Flag-HA-SS18-SSX1; sg-empty	Bl6J	M	Thigh	Bulk tissue	Primary_tumor	frfr	2.05E+11	R03C01	P38
SS18-SSX1_1	Synovial Sarcoma	205291550050_R03C01	chrY	5625000	90772349	19	-0.0385	0.1113	-0.0381	0.0819	NA	NA	NA	sa169tll(EPO_adolescent)	Synovial Sarcoma	EF1a-Flag-HA-SS18-SSX1; sg-empty	Bl6J	M	Thigh	Bulk tissue	Primary_tumor	frfr	2.05E+11	R03C01	P38
Kras_1	eRMS (KrasG12V_BCOR)	205291550050_R04C01	chr1	3576559	195185986	472	-0.0147	0.0367	-0.0125	0.0313	NA	NA	NA	sa307tll(EPO_adolescent)	Pleomorphic RMS	EF1a-KRASG12V;sg-empty	Bl6J	F	Thigh	Bulk tissue	Primary_tumor	frfr	2.05E+11	R04C01	P38
Kras_1	eRMS (KrasG12V_BCOR)	205291550050_R04C01	chr10	3480324	130422497	401	-0.0105	0.0322	-0.0088	0.0312	NA	NA	NA	sa307tll(EPO_adolescent)	Pleomorphic RMS	EF1a-KRASG12V;sg-empty	Bl6J	F	Thigh	Bulk tissue	Primary_tumor	frfr	2.05E+11	R04C01	P38
Kras_1	eRMS (KrasG12V_BCOR)	205291550050_R04C01	chr11	3175000	121841272	538	-0.0041	0.0331	-0.006	0.0298	NA	NA	NA	sa307tll(EPO_adolescent)	Pleomorphic RMS	EF1a-KRASG12V;sg-empty	Bl6J	F	Thigh	Bulk tissue	Primary_tumor	frfr	2.05E+11	R04C01	P38
Kras_1	eRMS (KrasG12V_BCOR)	205291550050_R04C01	chr12	3175000	119689511	306	-0.0124	0.037	-0.0098	0.0305	NA	NA	NA	sa307tll(EPO_adolescent)	Pleomorphic RMS	EF1a-KRASG12V;sg-empty	Bl6J	F	Thigh	Bulk tissue	Primary_tumor	frfr	2.05E+11	R04C01	P38
Kras_1	eRMS (KrasG12V_BCOR)	205291550050_R04C01	chr13	3300000	120160820	330	-0.0161	0.0352	-0.0127	0.0288	NA	NA	NA	sa307tll(EPO_adolescent)	Pleomorphic RMS	EF1a-KRASG12V;sg-empty	Bl6J	F	Thigh	Bulk tissue	Primary_tumor	frfr	2.05E+11	R04C01	P38
Kras_1	eRMS (KrasG12V_BCOR)	205291550050_R04C01	chr14	5400000	124376122	293	-0.0191	0.0489	-0.012	0.038	NA	NA	NA	sa307tll(EPO_adolescent)	Pleomorphic RMS	EF1a-KRASG12V;sg-empty	Bl6J	F	Thigh	Bulk tissue	Primary_tumor	frfr	2.05E+11	R04C01	P38
Kras_1	eRMS (KrasG12V_BCOR)	205291550050_R04C01	chr15	3500000	103582272	313	-0.002	0.0343	4.00E-04	0.0312	NA	NA	NA	sa307tll(EPO_adolescent)	Pleomorphic RMS	EF1a-KRASG12V;sg-empty	Bl6J	F	Thigh	Bulk tissue	Primary_tumor	frfr	2.05E+11	R04C01	P38
Kras_1	eRMS (KrasG12V_BCOR)	205291550050_R04C01	chr16	3465787	97978884	265	-0.0121	0.041	-0.0115	0.0328	NA	NA	NA	sa307tll(EPO_adolescent)	Pleomorphic RMS	EF1a-KRASG12V;sg-empty	Bl6J	F	Thigh	Bulk tissue	Primary_tumor	frfr	2.05E+11	R04C01	P38
Kras_1	eRMS (KrasG12V_BCOR)	205291550050_R04C01	chr17	3244033	17950000	53	-0.0129	0.0403	-0.0072	0.0295	2.04E-08	17525000	18900000	sa307tll(EPO_adolescent)	Pleomorphic RMS	EF1a-KRASG12V;sg-empty	Bl6J	F	Thigh	Bulk tissue	Primary_tumor	frfr	2.05E+11	R04C01	P38
Kras_1	eRMS (KrasG12V_BCOR)	205291550050_R04C01	chr17	18300000	20775000	5	-0.1365	0.0691	-0.1516	0.0843	1.78E-16	19775000	21125000	sa307tll(EPO_adolescent)	Pleomorphic RMS	EF1a-KRASG12V;sg-empty	Bl6J	F	Thigh	Bulk tissue	Primary_tumor	frfr	2.05E+11	R04C01	P38
Kras_1	eRMS (KrasG12V_BCOR)	205291550050_R04C01	chr17	21125000	58175000	204	-0.0045	0.0337	-0.0029	0.031	2.84E-21	58175000	59850000	sa307tll(EPO_adolescent)	Pleomorphic RMS	EF1a-KRASG12V;sg-empty	Bl6J	F	Thigh	Bulk tissue	Primary_tumor	frfr	2.05E+11	R04C01	P38
Kras_1	eRMS (KrasG12V_BCOR)	205291550050_R04C01	chr17	59000000	60675000	5	-0.1602	0.1046	-0.103	0.0565	9.68E-15	59425000	60675000	sa307tll(EPO_adolescent)	Pleomorphic RMS	EF1a-KRASG12V;sg-empty	Bl6J	F	Thigh	Bulk tissue	Primary_tumor	frfr	2.05E+11	R04C01	P38
Kras_1	eRMS (KrasG12V_BCOR)	205291550050_R04C01	chr17	61350000	94643636	91	-0.0129	0.0333	-0.013	0.0267	NA	NA	NA	sa307tll(EPO_adolescent)	Pleomorphic RMS	EF1a-KRASG12V;sg-empty	Bl6J	F	Thigh	Bulk tissue	Primary_tumor	frfr	2.05E+11	R04C01	P38
Kras_1	eRMS (KrasG12V_BCOR)	205291550050_R04C01	chr18	3150000	89976320	230	-0.0095	0.0345	-0.0073	0.0321	NA	NA	NA	sa307tll(EPO_adolescent)	Pleomorphic RMS	EF1a-KRASG12V;sg-empty	Bl6J	F	Thigh	Bulk tissue	Primary_tumor	frfr	2.05E+11	R04C01	P38
Kras_1	eRMS (KrasG12V_BCOR)	205291550050_R04C01	chr19	3150000	12975000	79	0	0.0238	0.0017	0.0224	1.07E-15	12825000	13175000	sa307tll(EPO_adolescent)	Pleomorphic RMS	EF1a-KRASG12V;sg-empty	Bl6J	F	Thigh	Bulk tissue	Primary_tumor	frfr	2.05E+11	R04C01	P38
Kras_1	eRMS (KrasG12V_BCOR)	205291550050_R04C01	chr19	13175000	14275000	5	-0.0967	0.0398	-0.1063	0.0181	1.46E-07	13800000	15775000	sa307tll(EPO_adolescent)	Pleomorphic RMS	EF1a-KRASG12V;sg-empty	Bl6J	F	Thigh	Bulk tissue	Primary_tumor	frfr	2.05E+11	R04C01	P38
Kras_1	eRMS (KrasG12V_BCOR)	205291550050_R04C01	chr19	15075000	61265783	157	-0.0089	0.0323	-0.0086	0.029	NA	NA	NA	sa307tll(EPO_adolescent)	Pleomorphic RMS	EF1a-KRASG12V;sg-empty	Bl6J	F	Thigh	Bulk tissue	Primary_tumor	frfr	2.05E+11	R04C01	P38
Kras_1	eRMS (KrasG12V_BCOR)	205291550050_R04C01	chr2	3175000	85450000	268	-0.0152	0.038	-0.016	0.0293	2.41E-54	85450000	86075000	sa307tll(EPO_adolescent)	Pleomorphic RMS	EF1a-KRASG12V;sg-empty	Bl6J	F	Thigh	Bulk tissue	Primary_tumor	frfr	2.05E+11	R04C01	P38
Kras_1	eRMS (KrasG12V_BCOR)	205291550050_R04C01	chr2	85775000	89725000	22	-0.1643	0.0796	-0.1543	0.0925	3.78E-71	89100000	89725000	sa307tll(EPO_adolescent)	Pleomorphic RMS	EF1a-KRASG12V;sg-empty	Bl6J	F	Thigh	Bulk tissue	Primary_tumor	frfr	2.05E+11	R04C01	P38
Kras_1	eRMS (KrasG12V_BCOR)	205291550050_R04C01	chr2	89900000	181906612	326	-0.0077	0.0351	-0.0083	0.0291	NA	NA	NA	sa307tll(EPO_adolescent)	Pleomorphic RMS	EF1a-KRASG12V;sg-empty	Bl6J	F	Thigh	Bulk tissue	Primary_tumor	frfr	2.05E+11	R04C01	P38
Kras_1	eRMS (KrasG12V_BCOR)	205291550050_R04C01	chr3	3279606	42575000	75	-0.0162	0.035	-0.0167	0.0324	1.23E-13	41500000	44275000	sa307tll(EPO_adolescent)	Pleomorphic RMS	EF1a-KRASG12V;sg-empty	Bl6J	F	Thigh	Bulk tissue	Primary_tumor	frfr	2.05E+11	R04C01	P38
Kras_1	eRMS (KrasG12V_BCOR)	205291550050_R04C01	chr3	43625000	47850000	8	-0.1269	0.0596	-0.1282	0.0813	1.18E-13	46650000	50381863	sa307tll(EPO_adolescent)	Pleomorphic RMS	EF1a-KRASG12V;sg-empty	Bl6J	F	Thigh	Bulk tissue	Primary_tumor	frfr	2.05E+11	R04C01	P38
Kras_1	eRMS (KrasG12V_BCOR)	205291550050_R04C01	chr3	49250000	159244840	319	-0.0174	0.0376	-0.0129	0.0309	NA	NA	NA	sa307tll(EPO_adolescent)	Pleomorphic RMS	EF1a-KRASG12V;sg-empty	Bl6J	F	Thigh	Bulk tissue	Primary_tumor	frfr	2.05E+11	R04C01	P38
Kras_1	eRMS (KrasG12V_BCOR)	205291550050_R04C01	chr4	3475000	36250000	53	-0.0306	0.0367	-0.0281	0.0305	8.88E-211	36250000	36250000	sa307tll(EPO_adolescent)	Pleomorphic RMS	EF1a-KRASG12V;sg-empty	Bl6J	F	Thigh	Bulk tissue	Primary_tumor	frfr	2.05E+11	R04C01	P38
Kras_1	eRMS (KrasG12V_BCOR)	205291550050_R04C01	chr4	36850000	75775000	108	0.2145	0.0514	0.2056	0.0408	1.68E-70	75775000	75775000	sa307tll(EPO_adolescent)	Pleomorphic RMS	EF1a-KRASG12V;sg-empty	Bl6J	F	Thigh	Bulk tissue	Primary_tumor	frfr	2.05E+11	R04C01	P38
Kras_1	eRMS (KrasG12V_BCOR)	205291550050_R04C01	chr4	77525000	86750000	16	-0.0378	0.06	-0.0334	0.0601	1.36E-68	86750000	86750000	sa307tll(EPO_adolescent)	Pleomorphic RMS	EF1a-KRASG12V;sg-empty	Bl6J	F	Thigh	Bulk tissue	Primary_tumor	frfr	2.05E+11	R04C01	P38
Kras_1	eRMS (KrasG12V_BCOR)	205291550050_R04C01	chr4	87025000	89650000	10	-1.7407	0.3906	-1.9001	0.3615	0	89650000	89650000	sa307tll(EPO_adolescent)	Pleomorphic RMS	EF1a-KRASG12V;sg-empty	Bl6J	F	Thigh	Bulk tissue	Primary_tumor	frfr	2.05E+11	R04C01	P38
Kras_1	eRMS (KrasG12V_BCOR)	205291550050_R04C01	chr4	90450000	156217262	302	-0.017	0.038	-0.0161	0.0273	NA	NA	NA	sa307tll(EPO_adolescent)	Pleomorphic RMS	EF1a-KRASG12V;sg-empty	Bl6J	F	Thigh	Bulk tissue	Primary_tumor	frfr	2.05E+11	R04C01	P38
Kras_1	eRMS (KrasG12V_BCOR)	205291550050_R04C01	chr5	3325000	54750000	117	-0.0107	0.0327	-0.0096	0.0279	2.64E-12	53925000	57400000	sa307tll(EPO_adolescent)	Pleomorphic RMS	EF1a-KRASG12V;sg-empty	Bl6J	F	Thigh	Bulk tissue	Primary_tumor	frfr	2.05E+11	R04C01	P38
Kras_1	eRMS (KrasG12V_BCOR)	205291550050_R04C01	chr5	55650000	61825000	7	-0.1133	0.0649	-0.1145	0.0493	3.83E-14	57800000	62975000	sa307tll(EPO_adolescent)	Pleomorphic RMS	EF1a-KRASG12V;sg-empty	Bl6J	F	Thigh	Bulk tissue	Primary_tumor	frfr	2.05E+11	R04C01	P38
Kras_1	eRMS (KrasG12V_BCOR)	205291550050_R04C01	chr5	62975000	151492342	370	-0.0112	0.033	-0.0095	0.0273	NA	NA	NA	sa307tll(EPO_adolescent)	Pleomorphic RMS	EF1a-KRASG12V;sg-empty	Bl6J	F	Thigh	Bulk tissue	Primary_tumor	frfr	2.05E+11	R04C01	P38
Kras_1	eRMS (KrasG12V_BCOR)	205291550050_R04C01	chr6	3275000	149443273	411	-0.0149	0.0411	-0.0107	0.0317	NA	NA	NA	sa307tll(EPO_adolescent)	Pleomorphic RMS	EF1a-KRASG12V;sg-empty	Bl6J	F	Thigh	Bulk tissue	Primary_tumor	frfr	2.05E+11	R04C01	P38
Kras_1	eRMS (KrasG12V_BCOR)	205291550050_R04C01	chr7	3211687	85075000	278	-0.0122	0.0371	-0.0112	0.0272	4.20E-06	83800000	85075000	sa307tll(EPO_adolescent)	Pleomorphic RMS	EF1a-KRASG12V;sg-empty	Bl6J	F	Thigh	Bulk tissue	Primary_tumor	frfr	2.05E+11	R04C01	P38
Kras_1	eRMS (KrasG12V_BCOR)	205291550050_R04C01	chr7	85500000	87200000	5	-0.1023	0.0137	-0.1061	0.016	1.17E-07	87200000	89025000	sa307tll(EPO_adolescent)	Pleomorphic RMS	EF1a-KRASG12V;sg-empty	Bl6J	F	Thigh	Bulk tissue	Primary_tumor	frfr	2.05E+11	R04C01	P38
Kras_1	eRMS (KrasG12V_BCOR)	205291550050_R04C01	chr7	88000000	145270730	244	-0.0021	0.037	-0.0018	0.0293	NA	NA	NA	sa307tll(EPO_adolescent)	Pleomorphic RMS	EF1a-KRASG12V;sg-empty	Bl6J	F	Thigh	Bulk tissue	Primary_tumor	frfr	2.05E+11	R04C01	P38
Kras_1	eRMS (KrasG12V_BCOR)	205291550050_R04C01	chr8	3225000	97400000	273	-0.012	0.0309	-0.0074	0.0272	2.51E-08	96125000	98350000	sa307tll(EPO_adolescent)	Pleomorphic RMS	EF1a-KRASG12V;sg-empty	Bl6J	F	Thigh	Bulk tissue	Primary_tumor	frfr	2.05E+11	R04C01	P38
Kras_1	eRMS (KrasG12V_BCOR)	205291550050_R04C01	chr8	97800000	101475000	5	-0.1005	0.0473	-0.0871	0.0505	1.00E-09	99175000	102475000	sa307tll(EPO_adolescent)	Pleomorphic RMS	EF1a-KRASG12V;sg-empty	Bl6J	F	Thigh	Bulk tissue	Primary_tumor	frfr	2.05E+11	R04C01	P38
Kras_1	eRMS (KrasG12V_BCOR)	205291550050_R04C01	chr8	102475000	129025607	127	-0.0052	0.0305	-0.0047	0.0243	NA	NA	NA	sa307tll(EPO_adolescent)	Pleomorphic RMS	EF1a-KRASG12V;sg-empty	Bl6J	F	Thigh	Bulk tissue	Primary_tumor	frfr	2.05E+11	R04C01	P38
Kras_1	eRMS (KrasG12V_BCOR)	205291550050_R04C01	chr9	3275000	123684875	421	-0.0118	0.0336	-0.0087	0.029	NA	NA	NA	sa307tll(EPO_adolescent)	Pleomorphic RMS	EF1a-KRASG12V;sg-empty	Bl6J	F	Thigh	Bulk tissue	Primary_tumor	frfr	2.05E+11	R04C01	P38
Kras_1	eRMS (KrasG12V_BCOR)	205291550050_R04C01	chrM	8150	8150	1	-0.1493	NA	-0.1493	0	NA	NA	NA	sa307tll(EPO_adolescent)	Pleomorphic RMS	EF1a-KRASG12V;sg-empty	Bl6J	F	Thigh	Bulk tissue	Primary_tumor	frfr	2.05E+11	R04C01	P38
Kras_1	eRMS (KrasG12V_BCOR)	205291550050_R04C01	chrX	5564528	42600000	90	-0.0242	0.0508	-0.0179	0.0377	3.65E-10	42100000	42925000	sa307tll(EPO_adolescent)	Pleomorphic RMS	EF1a-KRASG12V;sg-empty	Bl6J	F	Thigh	Bulk tissue	Primary_tumor	frfr	2.05E+11	R04C01	P38
Kras_1	eRMS (KrasG12V_BCOR)	205291550050_R04C01	chrX	42925000	46600000	7	-0.1586	0.0412	-0.1799	0.0385	1.46E-16	45700000	47275000	sa307tll(EPO_adolescent)	Pleomorphic RMS	EF1a-KRASG12V;sg-empty	Bl6J	F	Thigh	Bulk tissue	Primary_tumor	frfr	2.05E+11	R04C01	P38
Kras_1	eRMS (KrasG12V_BCOR)	205291550050_R04C01	chrX	47275000	61025000	46	-0.0403	0.0327	-0.0406	0.0321	3.54E-12	60259496	61250000	sa307tll(EPO_adolescent)	Pleomorphic RMS	EF1a-KRASG12V;sg-empty	Bl6J	F	Thigh	Bulk tissue	Primary_tumor	frfr	2.05E+11	R04C01	P38
Kras_1	eRMS (KrasG12V_BCOR)	205291550050_R04C01	chrX	61250000	69700000	9	-0.126	0.0261	-0.1257	0.0196	4.14E-13	69700000	71175000	sa307tll(EPO_adolescent)	Pleomorphic RMS	EF1a-KRASG12V;sg-empty	Bl6J	F	Thigh	Bulk tissue	Primary_tumor	frfr	2.05E+11	R04C01	P38
Kras_1	eRMS (KrasG12V_BCOR)	205291550050_R04C01	chrX	70875000	78675000	33	-0.009	0.0438	-0.0055	0.0259	6.52E-10	77550000	81150000	sa307tll(EPO_adolescent)	Pleomorphic RMS	EF1a-KRASG12V;sg-empty	Bl6J	F	Thigh	Bulk tissue	Primary_tumor	frfr	2.05E+11	R04C01	P38
Kras_1	eRMS (KrasG12V_BCOR)	205291550050_R04C01	chrX	79275000	89900000	19	-0.1034	0.0578	-0.1009	0.0557	7.79E-07	85800000	93500000	sa307tll(EPO_adolescent)	Pleomorphic RMS	EF1a-KRASG12V;sg-empty	Bl6J	F	Thigh	Bulk tissue	Primary_tumor	frfr	2.05E+11	R04C01	P38
Kras_1	eRMS (KrasG12V_BCOR)	205291550050_R04C01	chrX	91275000	107750000	62	-0.0316	0.0461	-0.0294	0.0488	1.66E-14	107450000	110957608	sa307tll(EPO_adolescent)	Pleomorphic RMS	EF1a-KRASG12V;sg-empty	Bl6J	F	Thigh	Bulk tissue	Primary_tumor	frfr	2.05E+11	R04C01	P38
Kras_1	eRMS (KrasG12V_BCOR)	205291550050_R04C01	chrX	108175000	133350000	33	-0.1437	0.0883	-0.1375	0.0838	1.65E-16	128389406	134125000	sa307tll(EPO_adolescent)	Pleomorphic RMS	EF1a-KRASG12V;sg-empty	Bl6J	F	Thigh	Bulk tissue	Primary_tumor	frfr	2.05E+11	R04C01	P38
Kras_1	eRMS (KrasG12V_BCOR)	205291550050_R04C01	chrX	133750000	169961322	127	-0.044	0.0479	-0.0374	0.0424	NA	NA	NA	sa307tll(EPO_adolescent)	Pleomorphic RMS	EF1a-KRASG12V;sg-empty	Bl6J	F	Thigh	Bulk tissue	Primary_tumor	frfr	2.05E+11	R04C01	P38
Kras_1	eRMS (KrasG12V_BCOR)	205291550050_R04C01	chrY	706779	90772349	70	-0.4619	0.1916	-0.4685	0.1568	NA	NA	NA	sa307tll(EPO_adolescent)	Pleomorphic RMS	EF1a-KRASG12V;sg-empty	Bl6J	F	Thigh	Bulk tissue	Primary_tumor	frfr	2.05E+11	R04C01	P38
p53_1	UPS (P53)	205291550050_R05C01	chr1	3576559	195185986	472	-0.1616	0.0523	-0.1586	0.0476	NA	NA	NA	sa285tll(EPO_adolescent)	UPS	sg-P53;	Bl6J	M	Thigh	Bulk tissue	Primary_tumor	frfr	2.05E+11	R05C01	P38
p53_1	UPS (P53)	205291550050_R05C01	chr10	3480324	130422497	401	-0.0498	0.034	-0.0485	0.0322	NA	NA	NA	sa285tll(EPO_adolescent)	UPS	sg-P53;	Bl6J	M	Thigh	Bulk tissue	Primary_tumor	frfr	2.05E+11	R05C01	P38
p53_1	UPS (P53)	205291550050_R05C01	chr11	3175000	121841272	538	0.043	0.0317	0.0404	0.0318	NA	NA	NA	sa285tll(EPO_adolescent)	UPS	sg-P53;	Bl6J	M	Thigh	Bulk tissue	Primary_tumor	frfr	2.05E+11	R05C01	P38
p53_1	UPS (P53)	205291550050_R05C01	chr12	3175000	119689511	306	0.0079	0.0335	0.0078	0.0288	NA	NA	NA	sa285tll(EPO_adolescent)	UPS	sg-P53;	Bl6J	M	Thigh	Bulk tissue	Primary_tumor	frfr	2.05E+11	R05C01	P38
p53_1	UPS (P53)	205291550050_R05C01	chr13	3300000	120160820	330	-0.0484	0.0382	-0.0456	0.0309	NA	NA	NA	sa285tll(EPO_adolescent)	UPS	sg-P53;	Bl6J	M	Thigh	Bulk tissue	Primary_tumor	frfr	2.05E+11	R05C01	P38
p53_1	UPS (P53)	205291550050_R05C01	chr14	5400000	124376122	293	0.0352	0.0382	0.0351	0.0316	NA	NA	NA	sa285tll(EPO_adolescent)	UPS	sg-P53;	Bl6J	M	Thigh	Bulk tissue	Primary_tumor	frfr	2.05E+11	R05C01	P38
p53_1	UPS (P53)	205291550050_R05C01	chr15	3500000	103582272	313	0.128	0.0416	0.126	0.037	NA	NA	NA	sa285tll(EPO_adolescent)	UPS	sg-P53;	Bl6J	M	Thigh	Bulk tissue	Primary_tumor	frfr	2.05E+11	R05C01	P38
p53_1	UPS (P53)	205291550050_R05C01	chr16	3465787	97978884	265	-0.0555	0.0425	-0.0505	0.0332	NA	NA	NA	sa285tll(EPO_adolescent)	UPS	sg-P53;	Bl6J	M	Thigh	Bulk tissue	Primary_tumor	frfr	2.05E+11	R05C01	P38
p53_1	UPS (P53)	205291550050_R05C01	chr17	3244033	94643636	358	0.037	0.0356	0.0375	0.0282	NA	NA	NA	sa285tll(EPO_adolescent)	UPS	sg-P53;	Bl6J	M	Thigh	Bulk tissue	Primary_tumor	frfr	2.05E+11	R05C01	P38
p53_1	UPS (P53)	205291550050_R05C01	chr18	3150000	89976320	230	0.0358	0.0313	0.0345	0.0266	NA	NA	NA	sa285tll(EPO_adolescent)	UPS	sg-P53;	Bl6J	M	Thigh	Bulk tissue	Primary_tumor	frfr	2.05E+11	R05C01	P38
p53_1	UPS (P53)	205291550050_R05C01	chr19	3150000	12425000	76	-0.0353	0.0245	-0.0335	0.0184	2.00E-17	12200000	12975000	sa285tll(EPO_adolescent)	UPS	sg-P53;	Bl6J	M	Thigh	Bulk tissue	Primary_tumor	frfr	2.05E+11	R05C01	P38
p53_1	UPS (P53)	205291550050_R05C01	chr19	12650000	13550000	6	-0.1354	0.0676	-0.132	0.1036	9.67E-11	12825000	13800000	sa285tll(EPO_adolescent)	UPS	sg-P53;	Bl6J	M	Thigh	Bulk tissue	Primary_tumor	frfr	2.05E+11	R05C01	P38
p53_1	UPS (P53)	205291550050_R05C01	chr19	13800000	61265783	159	-0.0484	0.0275	-0.0444	0.0254	NA	NA	NA	sa285tll(EPO_adolescent)	UPS	sg-P53;	Bl6J	M	Thigh	Bulk tissue	Primary_tumor	frfr	2.05E+11	R05C01	P38
p53_1	UPS (P53)	205291550050_R05C01	chr2	3175000	85450000	268	-0.0539	0.0352	-0.052	0.0337	1.36E-54	85100000	85775000	sa285tll(EPO_adolescent)	UPS	sg-P53;	Bl6J	M	Thigh	Bulk tissue	Primary_tumor	frfr	2.05E+11	R05C01	P38
p53_1	UPS (P53)	205291550050_R05C01	chr2	85775000	89725000	22	-0.1807	0.0449	-0.1756	0.0461	3.51E-43	89725000	89900000	sa285tll(EPO_adolescent)	UPS	sg-P53;	Bl6J	M	Thigh	Bulk tissue	Primary_tumor	frfr	2.05E+11	R05C01	P38
p53_1	UPS (P53)	205291550050_R05C01	chr2	89900000	110150000	55	-0.0428	0.0366	-0.0351	0.0268	2.28E-10	109675000	110550000	sa285tll(EPO_adolescent)	UPS	sg-P53;	Bl6J	M	Thigh	Bulk tissue	Primary_tumor	frfr	2.05E+11	R05C01	P38
p53_1	UPS (P53)	205291550050_R05C01	chr2	110550000	111875000	5	-0.1575	0.052	-0.1587	0.0178	6.49E-18	111700000	111875000	sa285tll(EPO_adolescent)	UPS	sg-P53;	Bl6J	M	Thigh	Bulk tissue	Primary_tumor	frfr	2.05E+11	R05C01	P38
p53_1	UPS (P53)	205291550050_R05C01	chr2	112000000	181906612	266	-0.0335	0.0296	-0.0341	0.0305	NA	NA	NA	sa285tll(EPO_adolescent)	UPS	sg-P53;	Bl6J	M	Thigh	Bulk tissue	Primary_tumor	frfr	2.05E+11	R05C01	P38
p53_1	UPS (P53)	205291550050_R05C01	chr3	3279606	159244840	402	0.0665	0.0361	0.0652	0.0323	NA	NA	NA	sa285tll(EPO_adolescent)	UPS	sg-P53;	Bl6J	M	Thigh	Bulk tissue	Primary_tumor	frfr	2.05E+11	R05C01	P38
p53_1	UPS (P53)	205291550050_R05C01	chr4	3475000	41775000	66	0.0299	0.0399	0.031	0.0269	4.29E-47	41775000	41775000	sa285tll(EPO_adolescent)	UPS	sg-P53;	Bl6J	M	Thigh	Bulk tissue	Primary_tumor	frfr	2.05E+11	R05C01	P38
p53_1	UPS (P53)	205291550050_R05C01	chr4	41850000	42825000	19	0.1755	0.0316	0.175	0.0226	1.15E-74	42825000	42825000	sa285tll(EPO_adolescent)	UPS	sg-P53;	Bl6J	M	Thigh	Bulk tissue	Primary_tumor	frfr	2.05E+11	R05C01	P38
p53_1	UPS (P53)	205291550050_R05C01	chr4	42925000	87375000	94	0.0312	0.031	0.0344	0.0281	8.31E-149	87375000	87375000	sa285tll(EPO_adolescent)	UPS	sg-P53;	Bl6J	M	Thigh	Bulk tissue	Primary_tumor	frfr	2.05E+11	R05C01	P38
p53_1	UPS (P53)	205291550050_R05C01	chr4	87775000	119700000	104	-0.1691	0.0682	-0.1582	0.0566	3.47E-300	119700000	119700000	sa285tll(EPO_adolescent)	UPS	sg-P53;	Bl6J	M	Thigh	Bulk tissue	Primary_tumor	frfr	2.05E+11	R05C01	P38
p53_1	UPS (P53)	205291550050_R05C01	chr4	119925000	156217262	206	0.0458	0.0337	0.0415	0.0276	NA	NA	NA	sa285tll(EPO_adolescent)	UPS	sg-P53;	Bl6J	M	Thigh	Bulk tissue	Primary_tumor	frfr	2.05E+11	R05C01	P38
p53_1	UPS (P53)	205291550050_R05C01	chr5	3325000	151492342	494	0.0326	0.0312	0.0324	0.0276	NA	NA	NA	sa285tll(EPO_adolescent)	UPS	sg-P53;	Bl6J	M	Thigh	Bulk tissue	Primary_tumor	frfr	2.05E+11	R05C01	P38
p53_1	UPS (P53)	205291550050_R05C01	chr6	3275000	13125000	18	0.0358	0.0347	0.0292	0.0303	2.83E-43	13125000	13125000	sa285tll(EPO_adolescent)	UPS	sg-P53;	Bl6J	M	Thigh	Bulk tissue	Primary_tumor	frfr	2.05E+11	R05C01	P38
p53_1	UPS (P53)	205291550050_R05C01	chr6	14075000	16975000	5	-0.2505	0.0623	-0.2437	0.069	5.20E-08	16975000	17400000	sa285tll(EPO_adolescent)	UPS	sg-P53;	Bl6J	M	Thigh	Bulk tissue	Primary_tumor	frfr	2.05E+11	R05C01	P38
p53_1	UPS (P53)	205291550050_R05C01	chr6	17400000	18675000	5	1.265	0.7032	1.3533	0.4941	2.09E-131	18325000	18675000	sa285tll(EPO_adolescent)	UPS	sg-P53;	Bl6J	M	Thigh	Bulk tissue	Primary_tumor	frfr	2.05E+11	R05C01	P38
p53_1	UPS (P53)	205291550050_R05C01	chr6	19875000	73750000	142	-0.1786	0.0566	-0.1723	0.0508	6.00E-09	73025000	76575000	sa285tll(EPO_adolescent)	UPS	sg-P53;	Bl6J	M	Thigh	Bulk tissue	Primary_tumor	frfr	2.05E+11	R05C01	P38
p53_1	UPS (P53)	205291550050_R05C01	chr6	74625000	81250000	8	-0.315	0.0831	-0.3222	0.0726	7.92E-25	80275000	81725000	sa285tll(EPO_adolescent)	UPS	sg-P53;	Bl6J	M	Thigh	Bulk tissue	Primary_tumor	frfr	2.05E+11	R05C01	P38
p53_1	UPS (P53)	205291550050_R05C01	chr6	81725000	128450000	166	-0.1429	0.042	-0.1388	0.0405	1.02E-20	128375000	129550000	sa285tll(EPO_adolescent)	UPS	sg-P53;	Bl6J	M	Thigh	Bulk tissue	Primary_tumor	frfr	2.05E+11	R05C01	P38
p53_1	UPS (P53)	205291550050_R05C01	chr6	128650000	133125000	15	-0.2689	0.1035	-0.2458	0.0436	9.45E-88	133125000	133125000	sa285tll(EPO_adolescent)	UPS	sg-P53;	Bl6J	M	Thigh	Bulk tissue	Primary_tumor	frfr	2.05E+11	R05C01	P38
p53_1	UPS (P53)	205291550050_R05C01	chr6	133650000	149443273	52	0.0476	0.0284	0.0493	0.0306	NA	NA	NA	sa285tll(EPO_adolescent)	UPS	sg-P53;	Bl6J	M	Thigh	Bulk tissue	Primary_tumor	frfr	2.05E+11	R05C01	P38
p53_1	UPS (P53)	205291550050_R05C01	chr7	3211687	84050000	275	-0.1396	0.0487	-0.13	0.0351	4.73E-12	82575662	85900000	sa285tll(EPO_adolescent)	UPS	sg-P53;	Bl6J	M	Thigh	Bulk tissue	Primary_tumor	frfr	2.05E+11	R05C01	P38
p53_1	UPS (P53)	205291550050_R05C01	chr7	84350000	93975000	21	-0.225	0.0657	-0.212	0.068	3.04E-15	92050000	97025000	sa285tll(EPO_adolescent)	UPS	sg-P53;	Bl6J	M	Thigh	Bulk tissue	Primary_tumor	frfr	2.05E+11	R05C01	P38
p53_1	UPS (P53)	205291550050_R05C01	chr7	95550000	145270730	231	-0.1316	0.0468	-0.1227	0.0377	NA	NA	NA	sa285tll(EPO_adolescent)	UPS	sg-P53;	Bl6J	M	Thigh	Bulk tissue	Primary_tumor	frfr	2.05E+11	R05C01	P38
p53_1	UPS (P53)	205291550050_R05C01	chr8	3225000	129025607	405	0.0457	0.0318	0.043	0.0285	NA	NA	NA	sa285tll(EPO_adolescent)	UPS	sg-P53;	Bl6J	M	Thigh	Bulk tissue	Primary_tumor	frfr	2.05E+11	R05C01	P38
p53_1	UPS (P53)	205291550050_R05C01	chr9	3275000	123684875	421	0.0423	0.0303	0.0406	0.0272	NA	NA	NA	sa285tll(EPO_adolescent)	UPS	sg-P53;	Bl6J	M	Thigh	Bulk tissue	Primary_tumor	frfr	2.05E+11	R05C01	P38
p53_1	UPS (P53)	205291550050_R05C01	chrM	8150	8150	1	-0.1381	NA	-0.1381	0	NA	NA	NA	sa285tll(EPO_adolescent)	UPS	sg-P53;	Bl6J	M	Thigh	Bulk tissue	Primary_tumor	frfr	2.05E+11	R05C01	P38
p53_1	UPS (P53)	205291550050_R05C01	chrX	5564528	113350000	278	0.0148	0.0431	0.0162	0.04	1.16E-10	112450000	116100000	sa285tll(EPO_adolescent)	UPS	sg-P53;	Bl6J	M	Thigh	Bulk tissue	Primary_tumor	frfr	2.05E+11	R05C01	P38
p53_1	UPS (P53)	205291550050_R05C01	chrX	114100000	128389406	13	-0.0743	0.0645	-0.0695	0.0485	9.80E-12	121525000	129825000	sa285tll(EPO_adolescent)	UPS	sg-P53;	Bl6J	M	Thigh	Bulk tissue	Primary_tumor	frfr	2.05E+11	R05C01	P38
p53_1	UPS (P53)	205291550050_R05C01	chrX	129275000	169961322	135	0.026	0.0448	0.0311	0.0439	NA	NA	NA	sa285tll(EPO_adolescent)	UPS	sg-P53;	Bl6J	M	Thigh	Bulk tissue	Primary_tumor	frfr	2.05E+11	R05C01	P38
p53_1	UPS (P53)	205291550050_R05C01	chrY	706779	90772349	70	0.0059	0.0957	0.0194	0.0682	NA	NA	NA	sa285tll(EPO_adolescent)	UPS	sg-P53;	Bl6J	M	Thigh	Bulk tissue	Primary_tumor	frfr	2.05E+11	R05C01	P38
KRAS_p53_1	eRMS (KrasG12V-P53)	205333480098_R01C01	chr1	3576559	195185986	472	-0.0104	0.0261	-0.0117	0.0244	NA	NA	NA	sa151tll(EPO_adolesecent)	Pleomorphic RMS	EF1a-KRASG12V;sg-P53	Bl6J	M	Thigh	Bulk tissue	Primary_tumor	frfr	2.05E+11	R01C01	P38
KRAS_p53_1	eRMS (KrasG12V-P53)	205333480098_R01C01	chr10	3480324	128850000	394	-0.0082	0.0256	-0.0075	0.0251	1.44E-06	128525000	128850000	sa151tll(EPO_adolesecent)	Pleomorphic RMS	EF1a-KRASG12V;sg-P53	Bl6J	M	Thigh	Bulk tissue	Primary_tumor	frfr	2.05E+11	R01C01	P38
KRAS_p53_1	eRMS (KrasG12V-P53)	205333480098_R01C01	chr10	128925000	130422497	7	0.0465	0.015	0.049	0.0168	NA	NA	NA	sa151tll(EPO_adolesecent)	Pleomorphic RMS	EF1a-KRASG12V;sg-P53	Bl6J	M	Thigh	Bulk tissue	Primary_tumor	frfr	2.05E+11	R01C01	P38
KRAS_p53_1	eRMS (KrasG12V-P53)	205333480098_R01C01	chr11	3175000	121841272	538	-0.0061	0.0252	-0.0075	0.0217	NA	NA	NA	sa151tll(EPO_adolesecent)	Pleomorphic RMS	EF1a-KRASG12V;sg-P53	Bl6J	M	Thigh	Bulk tissue	Primary_tumor	frfr	2.05E+11	R01C01	P38
KRAS_p53_1	eRMS (KrasG12V-P53)	205333480098_R01C01	chr12	3175000	119689511	306	-0.0033	0.0267	-0.0047	0.0271	NA	NA	NA	sa151tll(EPO_adolesecent)	Pleomorphic RMS	EF1a-KRASG12V;sg-P53	Bl6J	M	Thigh	Bulk tissue	Primary_tumor	frfr	2.05E+11	R01C01	P38
KRAS_p53_1	eRMS (KrasG12V-P53)	205333480098_R01C01	chr13	3300000	120160820	330	-0.0071	0.0286	-0.0049	0.0297	NA	NA	NA	sa151tll(EPO_adolesecent)	Pleomorphic RMS	EF1a-KRASG12V;sg-P53	Bl6J	M	Thigh	Bulk tissue	Primary_tumor	frfr	2.05E+11	R01C01	P38
KRAS_p53_1	eRMS (KrasG12V-P53)	205333480098_R01C01	chr14	5400000	124376122	293	-0.0094	0.0296	-0.0077	0.0291	NA	NA	NA	sa151tll(EPO_adolesecent)	Pleomorphic RMS	EF1a-KRASG12V;sg-P53	Bl6J	M	Thigh	Bulk tissue	Primary_tumor	frfr	2.05E+11	R01C01	P38
KRAS_p53_1	eRMS (KrasG12V-P53)	205333480098_R01C01	chr15	3500000	103582272	313	0.0047	0.0255	0.0042	0.0259	NA	NA	NA	sa151tll(EPO_adolesecent)	Pleomorphic RMS	EF1a-KRASG12V;sg-P53	Bl6J	M	Thigh	Bulk tissue	Primary_tumor	frfr	2.05E+11	R01C01	P38
KRAS_p53_1	eRMS (KrasG12V-P53)	205333480098_R01C01	chr16	3465787	96125000	258	-0.0032	0.0248	-0.0029	0.0212	7.30E-06	95575000	96725000	sa151tll(EPO_adolesecent)	Pleomorphic RMS	EF1a-KRASG12V;sg-P53	Bl6J	M	Thigh	Bulk tissue	Primary_tumor	frfr	2.05E+11	R01C01	P38
KRAS_p53_1	eRMS (KrasG12V-P53)	205333480098_R01C01	chr16	96275000	97978884	7	0.0475	0.0334	0.0569	0.0309	NA	NA	NA	sa151tll(EPO_adolesecent)	Pleomorphic RMS	EF1a-KRASG12V;sg-P53	Bl6J	M	Thigh	Bulk tissue	Primary_tumor	frfr	2.05E+11	R01C01	P38
KRAS_p53_1	eRMS (KrasG12V-P53)	205333480098_R01C01	chr17	3244033	94643636	358	-0.0031	0.0297	-0.003	0.0292	NA	NA	NA	sa151tll(EPO_adolesecent)	Pleomorphic RMS	EF1a-KRASG12V;sg-P53	Bl6J	M	Thigh	Bulk tissue	Primary_tumor	frfr	2.05E+11	R01C01	P38
KRAS_p53_1	eRMS (KrasG12V-P53)	205333480098_R01C01	chr18	3150000	89976320	230	-0.0021	0.0242	-0.0021	0.023	NA	NA	NA	sa151tll(EPO_adolesecent)	Pleomorphic RMS	EF1a-KRASG12V;sg-P53	Bl6J	M	Thigh	Bulk tissue	Primary_tumor	frfr	2.05E+11	R01C01	P38
KRAS_p53_1	eRMS (KrasG12V-P53)	205333480098_R01C01	chr19	3150000	61265783	241	-0.0014	0.0257	-0.0032	0.0242	NA	NA	NA	sa151tll(EPO_adolesecent)	Pleomorphic RMS	EF1a-KRASG12V;sg-P53	Bl6J	M	Thigh	Bulk tissue	Primary_tumor	frfr	2.05E+11	R01C01	P38
KRAS_p53_1	eRMS (KrasG12V-P53)	205333480098_R01C01	chr2	3175000	181906612	616	-0.0063	0.0295	-0.0073	0.0262	NA	NA	NA	sa151tll(EPO_adolesecent)	Pleomorphic RMS	EF1a-KRASG12V;sg-P53	Bl6J	M	Thigh	Bulk tissue	Primary_tumor	frfr	2.05E+11	R01C01	P38
KRAS_p53_1	eRMS (KrasG12V-P53)	205333480098_R01C01	chr3	3279606	159244840	402	0.0068	0.026	0.0068	0.0233	NA	NA	NA	sa151tll(EPO_adolesecent)	Pleomorphic RMS	EF1a-KRASG12V;sg-P53	Bl6J	M	Thigh	Bulk tissue	Primary_tumor	frfr	2.05E+11	R01C01	P38
KRAS_p53_1	eRMS (KrasG12V-P53)	205333480098_R01C01	chr4	3475000	41575000	63	-0.0111	0.0265	-0.008	0.0238	5.12E-103	41575000	41575000	sa151tll(EPO_adolesecent)	Pleomorphic RMS	EF1a-KRASG12V;sg-P53	Bl6J	M	Thigh	Bulk tissue	Primary_tumor	frfr	2.05E+11	R01C01	P38
KRAS_p53_1	eRMS (KrasG12V-P53)	205333480098_R01C01	chr4	41675000	42825000	22	0.1368	0.0308	0.1392	0.02	3.24E-137	42825000	42825000	sa151tll(EPO_adolesecent)	Pleomorphic RMS	EF1a-KRASG12V;sg-P53	Bl6J	M	Thigh	Bulk tissue	Primary_tumor	frfr	2.05E+11	R01C01	P38
KRAS_p53_1	eRMS (KrasG12V-P53)	205333480098_R01C01	chr4	42925000	156217262	404	-0.0089	0.0262	-0.0098	0.0239	NA	NA	NA	sa151tll(EPO_adolesecent)	Pleomorphic RMS	EF1a-KRASG12V;sg-P53	Bl6J	M	Thigh	Bulk tissue	Primary_tumor	frfr	2.05E+11	R01C01	P38
KRAS_p53_1	eRMS (KrasG12V-P53)	205333480098_R01C01	chr5	3325000	151492342	494	-0.0084	0.0256	-0.0102	0.0238	NA	NA	NA	sa151tll(EPO_adolesecent)	Pleomorphic RMS	EF1a-KRASG12V;sg-P53	Bl6J	M	Thigh	Bulk tissue	Primary_tumor	frfr	2.05E+11	R01C01	P38
KRAS_p53_1	eRMS (KrasG12V-P53)	205333480098_R01C01	chr6	3275000	149443273	411	-0.0071	0.0268	-0.0072	0.0242	NA	NA	NA	sa151tll(EPO_adolesecent)	Pleomorphic RMS	EF1a-KRASG12V;sg-P53	Bl6J	M	Thigh	Bulk tissue	Primary_tumor	frfr	2.05E+11	R01C01	P38
KRAS_p53_1	eRMS (KrasG12V-P53)	205333480098_R01C01	chr7	3211687	58678660	204	-0.0063	0.0287	-0.0058	0.0231	3.72E-13	57200000	60103660	sa151tll(EPO_adolesecent)	Pleomorphic RMS	EF1a-KRASG12V;sg-P53	Bl6J	M	Thigh	Bulk tissue	Primary_tumor	frfr	2.05E+11	R01C01	P38
KRAS_p53_1	eRMS (KrasG12V-P53)	205333480098_R01C01	chr7	60103660	63825000	6	-0.1	0.0345	-0.1057	0.0315	4.78E-12	62400000	64075000	sa151tll(EPO_adolesecent)	Pleomorphic RMS	EF1a-KRASG12V;sg-P53	Bl6J	M	Thigh	Bulk tissue	Primary_tumor	frfr	2.05E+11	R01C01	P38
KRAS_p53_1	eRMS (KrasG12V-P53)	205333480098_R01C01	chr7	64075000	145270730	317	-0.0166	0.0267	-0.0175	0.0222	NA	NA	NA	sa151tll(EPO_adolesecent)	Pleomorphic RMS	EF1a-KRASG12V;sg-P53	Bl6J	M	Thigh	Bulk tissue	Primary_tumor	frfr	2.05E+11	R01C01	P38
KRAS_p53_1	eRMS (KrasG12V-P53)	205333480098_R01C01	chr8	3225000	127600000	402	-0.0033	0.0277	-0.0034	0.0234	0.000356214	126350000	128125000	sa151tll(EPO_adolesecent)	Pleomorphic RMS	EF1a-KRASG12V;sg-P53	Bl6J	M	Thigh	Bulk tissue	Primary_tumor	frfr	2.05E+11	R01C01	P38
KRAS_p53_1	eRMS (KrasG12V-P53)	205333480098_R01C01	chr8	128125000	129025607	3	0.0525	0.0434	0.0721	0.0157	NA	NA	NA	sa151tll(EPO_adolesecent)	Pleomorphic RMS	EF1a-KRASG12V;sg-P53	Bl6J	M	Thigh	Bulk tissue	Primary_tumor	frfr	2.05E+11	R01C01	P38
KRAS_p53_1	eRMS (KrasG12V-P53)	205333480098_R01C01	chr9	3275000	123684875	421	-0.0042	0.025	-0.0041	0.0242	NA	NA	NA	sa151tll(EPO_adolesecent)	Pleomorphic RMS	EF1a-KRASG12V;sg-P53	Bl6J	M	Thigh	Bulk tissue	Primary_tumor	frfr	2.05E+11	R01C01	P38
KRAS_p53_1	eRMS (KrasG12V-P53)	205333480098_R01C01	chrM	8150	8150	1	-0.1181	NA	-0.1181	0	NA	NA	NA	sa151tll(EPO_adolesecent)	Pleomorphic RMS	EF1a-KRASG12V;sg-P53	Bl6J	M	Thigh	Bulk tissue	Primary_tumor	frfr	2.05E+11	R01C01	P38
KRAS_p53_1	eRMS (KrasG12V-P53)	205333480098_R01C01	chrX	5564528	113350000	278	-0.0276	0.0419	-0.0238	0.0393	1.36E-11	112450000	116100000	sa151tll(EPO_adolesecent)	Pleomorphic RMS	EF1a-KRASG12V;sg-P53	Bl6J	M	Thigh	Bulk tissue	Primary_tumor	frfr	2.05E+11	R01C01	P38
KRAS_p53_1	eRMS (KrasG12V-P53)	205333480098_R01C01	chrX	114100000	128389406	13	-0.1162	0.0485	-0.1193	0.0589	1.73E-13	121525000	129825000	sa151tll(EPO_adolesecent)	Pleomorphic RMS	EF1a-KRASG12V;sg-P53	Bl6J	M	Thigh	Bulk tissue	Primary_tumor	frfr	2.05E+11	R01C01	P38
KRAS_p53_1	eRMS (KrasG12V-P53)	205333480098_R01C01	chrX	129275000	169961322	135	-0.0298	0.0365	-0.0271	0.0309	NA	NA	NA	sa151tll(EPO_adolesecent)	Pleomorphic RMS	EF1a-KRASG12V;sg-P53	Bl6J	M	Thigh	Bulk tissue	Primary_tumor	frfr	2.05E+11	R01C01	P38
KRAS_p53_1	eRMS (KrasG12V-P53)	205333480098_R01C01	chrY	706779	90772349	70	0.0208	0.0867	0.0103	0.0647	NA	NA	NA	sa151tll(EPO_adolesecent)	Pleomorphic RMS	EF1a-KRASG12V;sg-P53	Bl6J	M	Thigh	Bulk tissue	Primary_tumor	frfr	2.05E+11	R01C01	P38
Muscle_1	Muscle Control	205333480098_R01C02	chr1	3576559	195185986	472	-0.0015	0.0223	-0.0014	0.0214	NA	NA	NA	sb1rl(normal tissue)	Normal muscle control	Wildtype_Muscle	Bl6J	F	Thigh muscle	Bulk tissue	Normal muscle control	frfr	2.05E+11	R01C02	P38
Muscle_1	Muscle Control	205333480098_R01C02	chr10	3480324	130422497	401	-0.003	0.0221	-0.0035	0.0218	NA	NA	NA	sb1rl(normal tissue)	Normal muscle control	Wildtype_Muscle	Bl6J	F	Thigh muscle	Bulk tissue	Normal muscle control	frfr	2.05E+11	R01C02	P38
Muscle_1	Muscle Control	205333480098_R01C02	chr11	3175000	121841272	538	-0.003	0.0208	-0.0027	0.019	NA	NA	NA	sb1rl(normal tissue)	Normal muscle control	Wildtype_Muscle	Bl6J	F	Thigh muscle	Bulk tissue	Normal muscle control	frfr	2.05E+11	R01C02	P38
Muscle_1	Muscle Control	205333480098_R01C02	chr12	3175000	119689511	306	-0.0049	0.0225	-0.0052	0.0226	NA	NA	NA	sb1rl(normal tissue)	Normal muscle control	Wildtype_Muscle	Bl6J	F	Thigh muscle	Bulk tissue	Normal muscle control	frfr	2.05E+11	R01C02	P38
Muscle_1	Muscle Control	205333480098_R01C02	chr13	3300000	120160820	330	-0.0056	0.024	-0.006	0.0208	NA	NA	NA	sb1rl(normal tissue)	Normal muscle control	Wildtype_Muscle	Bl6J	F	Thigh muscle	Bulk tissue	Normal muscle control	frfr	2.05E+11	R01C02	P38
Muscle_1	Muscle Control	205333480098_R01C02	chr14	5400000	124376122	293	-0.0012	0.0233	-0.0019	0.0222	NA	NA	NA	sb1rl(normal tissue)	Normal muscle control	Wildtype_Muscle	Bl6J	F	Thigh muscle	Bulk tissue	Normal muscle control	frfr	2.05E+11	R01C02	P38
Muscle_1	Muscle Control	205333480098_R01C02	chr15	3500000	103582272	313	-0.001	0.0197	-0.0014	0.0189	NA	NA	NA	sb1rl(normal tissue)	Normal muscle control	Wildtype_Muscle	Bl6J	F	Thigh muscle	Bulk tissue	Normal muscle control	frfr	2.05E+11	R01C02	P38
Muscle_1	Muscle Control	205333480098_R01C02	chr16	3465787	97978884	265	-0.0022	0.0213	-0.0031	0.0206	NA	NA	NA	sb1rl(normal tissue)	Normal muscle control	Wildtype_Muscle	Bl6J	F	Thigh muscle	Bulk tissue	Normal muscle control	frfr	2.05E+11	R01C02	P38
Muscle_1	Muscle Control	205333480098_R01C02	chr17	3244033	94643636	358	-0.0048	0.0264	-0.0048	0.0207	NA	NA	NA	sb1rl(normal tissue)	Normal muscle control	Wildtype_Muscle	Bl6J	F	Thigh muscle	Bulk tissue	Normal muscle control	frfr	2.05E+11	R01C02	P38
Muscle_1	Muscle Control	205333480098_R01C02	chr18	3150000	89976320	230	-0.0041	0.0231	-0.0045	0.0219	NA	NA	NA	sb1rl(normal tissue)	Normal muscle control	Wildtype_Muscle	Bl6J	F	Thigh muscle	Bulk tissue	Normal muscle control	frfr	2.05E+11	R01C02	P38
Muscle_1	Muscle Control	205333480098_R01C02	chr19	3150000	61265783	241	-0.0044	0.0209	-0.0051	0.0181	NA	NA	NA	sb1rl(normal tissue)	Normal muscle control	Wildtype_Muscle	Bl6J	F	Thigh muscle	Bulk tissue	Normal muscle control	frfr	2.05E+11	R01C02	P38
Muscle_1	Muscle Control	205333480098_R01C02	chr2	3175000	181906612	616	-0.003	0.023	-0.004	0.021	NA	NA	NA	sb1rl(normal tissue)	Normal muscle control	Wildtype_Muscle	Bl6J	F	Thigh muscle	Bulk tissue	Normal muscle control	frfr	2.05E+11	R01C02	P38
Muscle_1	Muscle Control	205333480098_R01C02	chr3	3279606	159244840	402	-0.0029	0.0213	-0.0036	0.02	NA	NA	NA	sb1rl(normal tissue)	Normal muscle control	Wildtype_Muscle	Bl6J	F	Thigh muscle	Bulk tissue	Normal muscle control	frfr	2.05E+11	R01C02	P38
Muscle_1	Muscle Control	205333480098_R01C02	chr4	3475000	41725000	65	-0.0047	0.0262	-0.0084	0.0221	3.73E-79	41675000	41725000	sb1rl(normal tissue)	Normal muscle control	Wildtype_Muscle	Bl6J	F	Thigh muscle	Bulk tissue	Normal muscle control	frfr	2.05E+11	R01C02	P38
Muscle_1	Muscle Control	205333480098_R01C02	chr4	41775000	42925000	21	0.1247	0.0302	0.1237	0.0224	1.37E-137	42925000	42925000	sb1rl(normal tissue)	Normal muscle control	Wildtype_Muscle	Bl6J	F	Thigh muscle	Bulk tissue	Normal muscle control	frfr	2.05E+11	R01C02	P38
Muscle_1	Muscle Control	205333480098_R01C02	chr4	43075000	156217262	403	-0.0016	0.0219	-0.0023	0.0213	NA	NA	NA	sb1rl(normal tissue)	Normal muscle control	Wildtype_Muscle	Bl6J	F	Thigh muscle	Bulk tissue	Normal muscle control	frfr	2.05E+11	R01C02	P38
Muscle_1	Muscle Control	205333480098_R01C02	chr5	3325000	151492342	494	1.00E-04	0.0225	-0.0011	0.0207	NA	NA	NA	sb1rl(normal tissue)	Normal muscle control	Wildtype_Muscle	Bl6J	F	Thigh muscle	Bulk tissue	Normal muscle control	frfr	2.05E+11	R01C02	P38
Muscle_1	Muscle Control	205333480098_R01C02	chr6	3275000	149443273	411	-0.0034	0.0234	-0.0058	0.0211	NA	NA	NA	sb1rl(normal tissue)	Normal muscle control	Wildtype_Muscle	Bl6J	F	Thigh muscle	Bulk tissue	Normal muscle control	frfr	2.05E+11	R01C02	P38
Muscle_1	Muscle Control	205333480098_R01C02	chr7	3211687	103375000	339	-0.0048	0.0215	-0.006	0.0196	1.55E-10	102825000	103575000	sb1rl(normal tissue)	Normal muscle control	Wildtype_Muscle	Bl6J	F	Thigh muscle	Bulk tissue	Normal muscle control	frfr	2.05E+11	R01C02	P38
Muscle_1	Muscle Control	205333480098_R01C02	chr7	103500000	104800000	10	0.0441	0.0233	0.0492	0.0212	4.85E-07	104275000	105475000	sb1rl(normal tissue)	Normal muscle control	Wildtype_Muscle	Bl6J	F	Thigh muscle	Bulk tissue	Normal muscle control	frfr	2.05E+11	R01C02	P38
Muscle_1	Muscle Control	205333480098_R01C02	chr7	105000000	145270730	178	-0.0001	0.0236	-0.0017	0.0214	NA	NA	NA	sb1rl(normal tissue)	Normal muscle control	Wildtype_Muscle	Bl6J	F	Thigh muscle	Bulk tissue	Normal muscle control	frfr	2.05E+11	R01C02	P38
Muscle_1	Muscle Control	205333480098_R01C02	chr8	3225000	129025607	405	-0.0032	0.0212	-0.0046	0.018	NA	NA	NA	sb1rl(normal tissue)	Normal muscle control	Wildtype_Muscle	Bl6J	F	Thigh muscle	Bulk tissue	Normal muscle control	frfr	2.05E+11	R01C02	P38
Muscle_1	Muscle Control	205333480098_R01C02	chr9	3275000	123684875	421	-0.004	0.0209	-0.0043	0.0209	NA	NA	NA	sb1rl(normal tissue)	Normal muscle control	Wildtype_Muscle	Bl6J	F	Thigh muscle	Bulk tissue	Normal muscle control	frfr	2.05E+11	R01C02	P38
Muscle_1	Muscle Control	205333480098_R01C02	chrM	8150	8150	1	-0.0035	NA	-0.0035	0	NA	NA	NA	sb1rl(normal tissue)	Normal muscle control	Wildtype_Muscle	Bl6J	F	Thigh muscle	Bulk tissue	Normal muscle control	frfr	2.05E+11	R01C02	P38
Muscle_1	Muscle Control	205333480098_R01C02	chrX	5564528	169961322	426	-0.0164	0.0231	-0.0154	0.0197	NA	NA	NA	sb1rl(normal tissue)	Normal muscle control	Wildtype_Muscle	Bl6J	F	Thigh muscle	Bulk tissue	Normal muscle control	frfr	2.05E+11	R01C02	P38
Muscle_1	Muscle Control	205333480098_R01C02	chrY	706779	90772349	70	0.2294	0.2756	0.2682	0.294	NA	NA	NA	sb1rl(normal tissue)	Normal muscle control	Wildtype_Muscle	Bl6J	F	Thigh muscle	Bulk tissue	Normal muscle control	frfr	2.05E+11	R01C02	P38
KRAS_p53_2	eRMS (KrasG12V-P53)	205333480098_R02C01	chr1	3576559	195185986	472	-0.0078	0.0256	-0.0059	0.0218	NA	NA	NA	sa152trl(EPO_adolesecent)	Pleomorphic RMS	EF1a-KRASG12V;sg-P53	Bl6J	M	Thigh	Bulk tissue	Primary_tumor	frfr	2.05E+11	R02C01	P38
KRAS_p53_2	eRMS (KrasG12V-P53)	205333480098_R02C01	chr10	3480324	130422497	401	-0.0211	0.0286	-0.0211	0.0253	NA	NA	NA	sa152trl(EPO_adolesecent)	Pleomorphic RMS	EF1a-KRASG12V;sg-P53	Bl6J	M	Thigh	Bulk tissue	Primary_tumor	frfr	2.05E+11	R02C01	P38
KRAS_p53_2	eRMS (KrasG12V-P53)	205333480098_R02C01	chr11	3175000	121841272	538	-0.002	0.0259	-0.0023	0.0229	NA	NA	NA	sa152trl(EPO_adolesecent)	Pleomorphic RMS	EF1a-KRASG12V;sg-P53	Bl6J	M	Thigh	Bulk tissue	Primary_tumor	frfr	2.05E+11	R02C01	P38
KRAS_p53_2	eRMS (KrasG12V-P53)	205333480098_R02C01	chr12	3175000	119689511	306	-0.0076	0.0281	-0.0079	0.0282	NA	NA	NA	sa152trl(EPO_adolesecent)	Pleomorphic RMS	EF1a-KRASG12V;sg-P53	Bl6J	M	Thigh	Bulk tissue	Primary_tumor	frfr	2.05E+11	R02C01	P38
KRAS_p53_2	eRMS (KrasG12V-P53)	205333480098_R02C01	chr13	3300000	120160820	330	-0.0117	0.0261	-0.013	0.0244	NA	NA	NA	sa152trl(EPO_adolesecent)	Pleomorphic RMS	EF1a-KRASG12V;sg-P53	Bl6J	M	Thigh	Bulk tissue	Primary_tumor	frfr	2.05E+11	R02C01	P38
KRAS_p53_2	eRMS (KrasG12V-P53)	205333480098_R02C01	chr14	5400000	124376122	293	-0.0279	0.0331	-0.0228	0.026	NA	NA	NA	sa152trl(EPO_adolesecent)	Pleomorphic RMS	EF1a-KRASG12V;sg-P53	Bl6J	M	Thigh	Bulk tissue	Primary_tumor	frfr	2.05E+11	R02C01	P38
KRAS_p53_2	eRMS (KrasG12V-P53)	205333480098_R02C01	chr15	3500000	103582272	313	0.0269	0.03	0.0253	0.0277	NA	NA	NA	sa152trl(EPO_adolesecent)	Pleomorphic RMS	EF1a-KRASG12V;sg-P53	Bl6J	M	Thigh	Bulk tissue	Primary_tumor	frfr	2.05E+11	R02C01	P38
KRAS_p53_2	eRMS (KrasG12V-P53)	205333480098_R02C01	chr16	3465787	97978884	265	-0.0139	0.0284	-0.0116	0.0241	NA	NA	NA	sa152trl(EPO_adolesecent)	Pleomorphic RMS	EF1a-KRASG12V;sg-P53	Bl6J	M	Thigh	Bulk tissue	Primary_tumor	frfr	2.05E+11	R02C01	P38
KRAS_p53_2	eRMS (KrasG12V-P53)	205333480098_R02C01	chr17	3244033	94643636	358	-0.007	0.0308	-0.0058	0.0283	NA	NA	NA	sa152trl(EPO_adolesecent)	Pleomorphic RMS	EF1a-KRASG12V;sg-P53	Bl6J	M	Thigh	Bulk tissue	Primary_tumor	frfr	2.05E+11	R02C01	P38
KRAS_p53_2	eRMS (KrasG12V-P53)	205333480098_R02C01	chr18	3150000	89976320	230	-0.0109	0.027	-0.0094	0.0217	NA	NA	NA	sa152trl(EPO_adolesecent)	Pleomorphic RMS	EF1a-KRASG12V;sg-P53	Bl6J	M	Thigh	Bulk tissue	Primary_tumor	frfr	2.05E+11	R02C01	P38
KRAS_p53_2	eRMS (KrasG12V-P53)	205333480098_R02C01	chr19	3150000	61265783	241	0.0014	0.0279	0.0021	0.0242	NA	NA	NA	sa152trl(EPO_adolesecent)	Pleomorphic RMS	EF1a-KRASG12V;sg-P53	Bl6J	M	Thigh	Bulk tissue	Primary_tumor	frfr	2.05E+11	R02C01	P38
KRAS_p53_2	eRMS (KrasG12V-P53)	205333480098_R02C01	chr2	3175000	85900000	270	-0.0053	0.0271	-0.0046	0.0276	5.42E-28	85775000	86375000	sa152trl(EPO_adolesecent)	Pleomorphic RMS	EF1a-KRASG12V;sg-P53	Bl6J	M	Thigh	Bulk tissue	Primary_tumor	frfr	2.05E+11	R02C01	P38
KRAS_p53_2	eRMS (KrasG12V-P53)	205333480098_R02C01	chr2	86075000	88675000	15	-0.0933	0.0545	-0.0815	0.0504	6.70E-31	87950000	88925000	sa152trl(EPO_adolesecent)	Pleomorphic RMS	EF1a-KRASG12V;sg-P53	Bl6J	M	Thigh	Bulk tissue	Primary_tumor	frfr	2.05E+11	R02C01	P38
KRAS_p53_2	eRMS (KrasG12V-P53)	205333480098_R02C01	chr2	88925000	181906612	331	-0.0035	0.0267	-0.0038	0.0264	NA	NA	NA	sa152trl(EPO_adolesecent)	Pleomorphic RMS	EF1a-KRASG12V;sg-P53	Bl6J	M	Thigh	Bulk tissue	Primary_tumor	frfr	2.05E+11	R02C01	P38
KRAS_p53_2	eRMS (KrasG12V-P53)	205333480098_R02C01	chr3	3279606	44275000	77	0.0038	0.0309	0.0041	0.0299	6.58E-12	43625000	44275000	sa152trl(EPO_adolesecent)	Pleomorphic RMS	EF1a-KRASG12V;sg-P53	Bl6J	M	Thigh	Bulk tissue	Primary_tumor	frfr	2.05E+11	R02C01	P38
KRAS_p53_2	eRMS (KrasG12V-P53)	205333480098_R02C01	chr3	45025000	47850000	6	-0.0921	0.0286	-0.0961	0.0353	8.81E-18	47850000	49250000	sa152trl(EPO_adolesecent)	Pleomorphic RMS	EF1a-KRASG12V;sg-P53	Bl6J	M	Thigh	Bulk tissue	Primary_tumor	frfr	2.05E+11	R02C01	P38
KRAS_p53_2	eRMS (KrasG12V-P53)	205333480098_R02C01	chr3	49250000	159244840	319	0.0051	0.0258	0.0045	0.0247	NA	NA	NA	sa152trl(EPO_adolesecent)	Pleomorphic RMS	EF1a-KRASG12V;sg-P53	Bl6J	M	Thigh	Bulk tissue	Primary_tumor	frfr	2.05E+11	R02C01	P38
KRAS_p53_2	eRMS (KrasG12V-P53)	205333480098_R02C01	chr4	3475000	41575000	63	-0.0255	0.0292	-0.0204	0.029	1.96E-88	41575000	41575000	sa152trl(EPO_adolesecent)	Pleomorphic RMS	EF1a-KRASG12V;sg-P53	Bl6J	M	Thigh	Bulk tissue	Primary_tumor	frfr	2.05E+11	R02C01	P38
KRAS_p53_2	eRMS (KrasG12V-P53)	205333480098_R02C01	chr4	41675000	42825000	22	0.1269	0.0349	0.1324	0.0293	1.89E-120	42775000	42825000	sa152trl(EPO_adolesecent)	Pleomorphic RMS	EF1a-KRASG12V;sg-P53	Bl6J	M	Thigh	Bulk tissue	Primary_tumor	frfr	2.05E+11	R02C01	P38
KRAS_p53_2	eRMS (KrasG12V-P53)	205333480098_R02C01	chr4	42925000	156217262	404	-0.0108	0.0262	-0.0117	0.025	NA	NA	NA	sa152trl(EPO_adolesecent)	Pleomorphic RMS	EF1a-KRASG12V;sg-P53	Bl6J	M	Thigh	Bulk tissue	Primary_tumor	frfr	2.05E+11	R02C01	P38
KRAS_p53_2	eRMS (KrasG12V-P53)	205333480098_R02C01	chr5	3325000	151492342	494	-0.0025	0.027	-0.0043	0.0262	NA	NA	NA	sa152trl(EPO_adolesecent)	Pleomorphic RMS	EF1a-KRASG12V;sg-P53	Bl6J	M	Thigh	Bulk tissue	Primary_tumor	frfr	2.05E+11	R02C01	P38
KRAS_p53_2	eRMS (KrasG12V-P53)	205333480098_R02C01	chr6	3275000	149443273	411	-0.0039	0.0288	-0.0049	0.0248	NA	NA	NA	sa152trl(EPO_adolesecent)	Pleomorphic RMS	EF1a-KRASG12V;sg-P53	Bl6J	M	Thigh	Bulk tissue	Primary_tumor	frfr	2.05E+11	R02C01	P38
KRAS_p53_2	eRMS (KrasG12V-P53)	205333480098_R02C01	chr7	3211687	145270730	527	-0.0205	0.0305	-0.019	0.0244	NA	NA	NA	sa152trl(EPO_adolesecent)	Pleomorphic RMS	EF1a-KRASG12V;sg-P53	Bl6J	M	Thigh	Bulk tissue	Primary_tumor	frfr	2.05E+11	R02C01	P38
KRAS_p53_2	eRMS (KrasG12V-P53)	205333480098_R02C01	chr8	3225000	97400000	273	-0.0003	0.0317	-0.0015	0.0287	1.74E-06	95750000	97400000	sa152trl(EPO_adolesecent)	Pleomorphic RMS	EF1a-KRASG12V;sg-P53	Bl6J	M	Thigh	Bulk tissue	Primary_tumor	frfr	2.05E+11	R02C01	P38
KRAS_p53_2	eRMS (KrasG12V-P53)	205333480098_R02C01	chr8	97800000	102475000	6	-0.073	0.023	-0.0777	0.0263	7.90E-12	102475000	103275000	sa152trl(EPO_adolesecent)	Pleomorphic RMS	EF1a-KRASG12V;sg-P53	Bl6J	M	Thigh	Bulk tissue	Primary_tumor	frfr	2.05E+11	R02C01	P38
KRAS_p53_2	eRMS (KrasG12V-P53)	205333480098_R02C01	chr8	103275000	129025607	126	-0.0036	0.0224	-0.0041	0.0212	NA	NA	NA	sa152trl(EPO_adolesecent)	Pleomorphic RMS	EF1a-KRASG12V;sg-P53	Bl6J	M	Thigh	Bulk tissue	Primary_tumor	frfr	2.05E+11	R02C01	P38
KRAS_p53_2	eRMS (KrasG12V-P53)	205333480098_R02C01	chr9	3275000	123684875	421	-0.0063	0.0249	-0.0064	0.0225	NA	NA	NA	sa152trl(EPO_adolesecent)	Pleomorphic RMS	EF1a-KRASG12V;sg-P53	Bl6J	M	Thigh	Bulk tissue	Primary_tumor	frfr	2.05E+11	R02C01	P38
KRAS_p53_2	eRMS (KrasG12V-P53)	205333480098_R02C01	chrM	8150	8150	1	-0.2032	NA	-0.2032	0	NA	NA	NA	sa152trl(EPO_adolesecent)	Pleomorphic RMS	EF1a-KRASG12V;sg-P53	Bl6J	M	Thigh	Bulk tissue	Primary_tumor	frfr	2.05E+11	R02C01	P38
KRAS_p53_2	eRMS (KrasG12V-P53)	205333480098_R02C01	chrX	5564528	9025000	20	0.0543	0.0372	0.0576	0.0256	3.55E-07	8200000	11550000	sa152trl(EPO_adolesecent)	Pleomorphic RMS	EF1a-KRASG12V;sg-P53	Bl6J	M	Thigh	Bulk tissue	Primary_tumor	frfr	2.05E+11	R02C01	P38
KRAS_p53_2	eRMS (KrasG12V-P53)	205333480098_R02C01	chrX	9175000	87050000	180	-0.019	0.0549	-0.02	0.0486	0.000871947	83875000	88300000	sa152trl(EPO_adolesecent)	Pleomorphic RMS	EF1a-KRASG12V;sg-P53	Bl6J	M	Thigh	Bulk tissue	Primary_tumor	frfr	2.05E+11	R02C01	P38
KRAS_p53_2	eRMS (KrasG12V-P53)	205333480098_R02C01	chrX	87925000	92500000	6	-0.1157	0.0493	-0.1054	0.0568	2.14E-08	88950000	93300000	sa152trl(EPO_adolesecent)	Pleomorphic RMS	EF1a-KRASG12V;sg-P53	Bl6J	M	Thigh	Bulk tissue	Primary_tumor	frfr	2.05E+11	R02C01	P38
KRAS_p53_2	eRMS (KrasG12V-P53)	205333480098_R02C01	chrX	93050000	112650000	70	-0.0297	0.0331	-0.0314	0.026	8.41E-14	112450000	115175000	sa152trl(EPO_adolesecent)	Pleomorphic RMS	EF1a-KRASG12V;sg-P53	Bl6J	M	Thigh	Bulk tissue	Primary_tumor	frfr	2.05E+11	R02C01	P38
KRAS_p53_2	eRMS (KrasG12V-P53)	205333480098_R02C01	chrX	112875000	128389406	15	-0.1217	0.0668	-0.1219	0.035	1.42E-10	120025000	129275000	sa152trl(EPO_adolesecent)	Pleomorphic RMS	EF1a-KRASG12V;sg-P53	Bl6J	M	Thigh	Bulk tissue	Primary_tumor	frfr	2.05E+11	R02C01	P38
KRAS_p53_2	eRMS (KrasG12V-P53)	205333480098_R02C01	chrX	129275000	141875000	48	-0.0352	0.0316	-0.0383	0.0287	2.17E-19	141575000	141875000	sa152trl(EPO_adolesecent)	Pleomorphic RMS	EF1a-KRASG12V;sg-P53	Bl6J	M	Thigh	Bulk tissue	Primary_tumor	frfr	2.05E+11	R02C01	P38
KRAS_p53_2	eRMS (KrasG12V-P53)	205333480098_R02C01	chrX	142125000	144075000	11	0.0672	0.0379	0.0611	0.0286	1.76E-12	144075000	144550000	sa152trl(EPO_adolesecent)	Pleomorphic RMS	EF1a-KRASG12V;sg-P53	Bl6J	M	Thigh	Bulk tissue	Primary_tumor	frfr	2.05E+11	R02C01	P38
KRAS_p53_2	eRMS (KrasG12V-P53)	205333480098_R02C01	chrX	144375000	169961322	76	-0.0317	0.041	-0.0331	0.0348	NA	NA	NA	sa152trl(EPO_adolesecent)	Pleomorphic RMS	EF1a-KRASG12V;sg-P53	Bl6J	M	Thigh	Bulk tissue	Primary_tumor	frfr	2.05E+11	R02C01	P38
KRAS_p53_2	eRMS (KrasG12V-P53)	205333480098_R02C01	chrY	706779	90772349	70	0.0104	0.0785	0.0075	0.0669	NA	NA	NA	sa152trl(EPO_adolesecent)	Pleomorphic RMS	EF1a-KRASG12V;sg-P53	Bl6J	M	Thigh	Bulk tissue	Primary_tumor	frfr	2.05E+11	R02C01	P38
Muscle_2	Muscle Control	205333480098_R02C02	chr1	3576559	195185986	472	0.0013	0.0262	0.0016	0.0221	NA	NA	NA	sb2ll(normal tissue)	Normal muscle control	Wildtype_Muscle	Bl6J	F	Thigh muscle	Bulk tissue	Normal muscle control	frfr	2.05E+11	R02C02	P38
Muscle_2	Muscle Control	205333480098_R02C02	chr10	3480324	130422497	401	-0.003	0.0251	-0.0033	0.0236	NA	NA	NA	sb2ll(normal tissue)	Normal muscle control	Wildtype_Muscle	Bl6J	F	Thigh muscle	Bulk tissue	Normal muscle control	frfr	2.05E+11	R02C02	P38
Muscle_2	Muscle Control	205333480098_R02C02	chr11	3175000	121841272	538	-0.0002	0.023	-0.0014	0.0222	NA	NA	NA	sb2ll(normal tissue)	Normal muscle control	Wildtype_Muscle	Bl6J	F	Thigh muscle	Bulk tissue	Normal muscle control	frfr	2.05E+11	R02C02	P38
Muscle_2	Muscle Control	205333480098_R02C02	chr12	3175000	119689511	306	-0.0007	0.0265	-0.001	0.0229	NA	NA	NA	sb2ll(normal tissue)	Normal muscle control	Wildtype_Muscle	Bl6J	F	Thigh muscle	Bulk tissue	Normal muscle control	frfr	2.05E+11	R02C02	P38
Muscle_2	Muscle Control	205333480098_R02C02	chr13	3300000	120160820	330	-0.0044	0.0254	-0.003	0.025	NA	NA	NA	sb2ll(normal tissue)	Normal muscle control	Wildtype_Muscle	Bl6J	F	Thigh muscle	Bulk tissue	Normal muscle control	frfr	2.05E+11	R02C02	P38
Muscle_2	Muscle Control	205333480098_R02C02	chr14	5400000	124376122	293	-0.0013	0.0267	-0.0028	0.023	NA	NA	NA	sb2ll(normal tissue)	Normal muscle control	Wildtype_Muscle	Bl6J	F	Thigh muscle	Bulk tissue	Normal muscle control	frfr	2.05E+11	R02C02	P38
Muscle_2	Muscle Control	205333480098_R02C02	chr15	3500000	103582272	313	0.0022	0.0243	0.0017	0.0222	NA	NA	NA	sb2ll(normal tissue)	Normal muscle control	Wildtype_Muscle	Bl6J	F	Thigh muscle	Bulk tissue	Normal muscle control	frfr	2.05E+11	R02C02	P38
Muscle_2	Muscle Control	205333480098_R02C02	chr16	3465787	97978884	265	-0.0014	0.0281	-0.0021	0.0237	NA	NA	NA	sb2ll(normal tissue)	Normal muscle control	Wildtype_Muscle	Bl6J	F	Thigh muscle	Bulk tissue	Normal muscle control	frfr	2.05E+11	R02C02	P38
Muscle_2	Muscle Control	205333480098_R02C02	chr17	3244033	94643636	358	-0.0021	0.0288	-0.0004	0.0223	NA	NA	NA	sb2ll(normal tissue)	Normal muscle control	Wildtype_Muscle	Bl6J	F	Thigh muscle	Bulk tissue	Normal muscle control	frfr	2.05E+11	R02C02	P38
Muscle_2	Muscle Control	205333480098_R02C02	chr18	3150000	89976320	230	-0.003	0.0256	-0.0036	0.0227	NA	NA	NA	sb2ll(normal tissue)	Normal muscle control	Wildtype_Muscle	Bl6J	F	Thigh muscle	Bulk tissue	Normal muscle control	frfr	2.05E+11	R02C02	P38
Muscle_2	Muscle Control	205333480098_R02C02	chr19	3150000	61265783	241	-0.0027	0.0246	-0.004	0.0184	NA	NA	NA	sb2ll(normal tissue)	Normal muscle control	Wildtype_Muscle	Bl6J	F	Thigh muscle	Bulk tissue	Normal muscle control	frfr	2.05E+11	R02C02	P38
Muscle_2	Muscle Control	205333480098_R02C02	chr2	3175000	181906612	616	0.001	0.0266	3.00E-04	0.0218	NA	NA	NA	sb2ll(normal tissue)	Normal muscle control	Wildtype_Muscle	Bl6J	F	Thigh muscle	Bulk tissue	Normal muscle control	frfr	2.05E+11	R02C02	P38
Muscle_2	Muscle Control	205333480098_R02C02	chr3	3279606	159244840	402	-0.0023	0.0261	-0.0031	0.0252	NA	NA	NA	sb2ll(normal tissue)	Normal muscle control	Wildtype_Muscle	Bl6J	F	Thigh muscle	Bulk tissue	Normal muscle control	frfr	2.05E+11	R02C02	P38
Muscle_2	Muscle Control	205333480098_R02C02	chr4	3475000	41725000	65	0.0036	0.0395	-0.0037	0.033	1.41E-38	41575000	41725000	sb2ll(normal tissue)	Normal muscle control	Wildtype_Muscle	Bl6J	F	Thigh muscle	Bulk tissue	Normal muscle control	frfr	2.05E+11	R02C02	P38
Muscle_2	Muscle Control	205333480098_R02C02	chr4	41775000	42825000	20	0.1266	0.0228	0.1246	0.019	4.90E-95	42825000	42825000	sb2ll(normal tissue)	Normal muscle control	Wildtype_Muscle	Bl6J	F	Thigh muscle	Bulk tissue	Normal muscle control	frfr	2.05E+11	R02C02	P38
Muscle_2	Muscle Control	205333480098_R02C02	chr4	42925000	156217262	404	0.0025	0.026	0.0015	0.0242	NA	NA	NA	sb2ll(normal tissue)	Normal muscle control	Wildtype_Muscle	Bl6J	F	Thigh muscle	Bulk tissue	Normal muscle control	frfr	2.05E+11	R02C02	P38
Muscle_2	Muscle Control	205333480098_R02C02	chr5	3325000	151492342	494	0.0024	0.0251	0.003	0.0234	NA	NA	NA	sb2ll(normal tissue)	Normal muscle control	Wildtype_Muscle	Bl6J	F	Thigh muscle	Bulk tissue	Normal muscle control	frfr	2.05E+11	R02C02	P38
Muscle_2	Muscle Control	205333480098_R02C02	chr6	3275000	149443273	411	-0.001	0.0288	-0.002	0.0246	NA	NA	NA	sb2ll(normal tissue)	Normal muscle control	Wildtype_Muscle	Bl6J	F	Thigh muscle	Bulk tissue	Normal muscle control	frfr	2.05E+11	R02C02	P38
Muscle_2	Muscle Control	205333480098_R02C02	chr7	3211687	145270730	527	0.0027	0.0263	3.00E-04	0.0219	NA	NA	NA	sb2ll(normal tissue)	Normal muscle control	Wildtype_Muscle	Bl6J	F	Thigh muscle	Bulk tissue	Normal muscle control	frfr	2.05E+11	R02C02	P38
Muscle_2	Muscle Control	205333480098_R02C02	chr8	3225000	129025607	405	9.00E-04	0.0255	-0.0004	0.0258	NA	NA	NA	sb2ll(normal tissue)	Normal muscle control	Wildtype_Muscle	Bl6J	F	Thigh muscle	Bulk tissue	Normal muscle control	frfr	2.05E+11	R02C02	P38
Muscle_2	Muscle Control	205333480098_R02C02	chr9	3275000	123684875	421	-0.0013	0.0246	-0.0022	0.0213	NA	NA	NA	sb2ll(normal tissue)	Normal muscle control	Wildtype_Muscle	Bl6J	F	Thigh muscle	Bulk tissue	Normal muscle control	frfr	2.05E+11	R02C02	P38
Muscle_2	Muscle Control	205333480098_R02C02	chrM	8150	8150	1	-0.0395	NA	-0.0395	0	NA	NA	NA	sb2ll(normal tissue)	Normal muscle control	Wildtype_Muscle	Bl6J	F	Thigh muscle	Bulk tissue	Normal muscle control	frfr	2.05E+11	R02C02	P38
Muscle_2	Muscle Control	205333480098_R02C02	chrX	5564528	169961322	426	-0.0686	0.0404	-0.0661	0.0366	NA	NA	NA	sb2ll(normal tissue)	Normal muscle control	Wildtype_Muscle	Bl6J	F	Thigh muscle	Bulk tissue	Normal muscle control	frfr	2.05E+11	R02C02	P38
Muscle_2	Muscle Control	205333480098_R02C02	chrY	706779	90772349	70	0.2849	0.7782	0.2091	0.7032	NA	NA	NA	sb2ll(normal tissue)	Normal muscle control	Wildtype_Muscle	Bl6J	F	Thigh muscle	Bulk tissue	Normal muscle control	frfr	2.05E+11	R02C02	P38
KRAS_p53_3	eRMS (KrasG12V-P53)	205333480098_R03C01	chr1	3576559	195185986	472	-0.0109	0.0261	-0.0103	0.0245	NA	NA	NA	sa153tll(EPO_adolesecent)	Pleomorphic RMS	EF1a-KRASG12V;sg-P53	Bl6J	F	Thigh	Bulk tissue	Primary_tumor	frfr	2.05E+11	R03C01	P38
KRAS_p53_3	eRMS (KrasG12V-P53)	205333480098_R03C01	chr10	3480324	130422497	401	-0.0137	0.0253	-0.0136	0.0213	NA	NA	NA	sa153tll(EPO_adolesecent)	Pleomorphic RMS	EF1a-KRASG12V;sg-P53	Bl6J	F	Thigh	Bulk tissue	Primary_tumor	frfr	2.05E+11	R03C01	P38
KRAS_p53_3	eRMS (KrasG12V-P53)	205333480098_R03C01	chr11	3175000	121841272	538	-0.0072	0.0246	-0.0083	0.0206	NA	NA	NA	sa153tll(EPO_adolesecent)	Pleomorphic RMS	EF1a-KRASG12V;sg-P53	Bl6J	F	Thigh	Bulk tissue	Primary_tumor	frfr	2.05E+11	R03C01	P38
KRAS_p53_3	eRMS (KrasG12V-P53)	205333480098_R03C01	chr12	3175000	119689511	306	-0.006	0.0265	-0.0065	0.0264	NA	NA	NA	sa153tll(EPO_adolesecent)	Pleomorphic RMS	EF1a-KRASG12V;sg-P53	Bl6J	F	Thigh	Bulk tissue	Primary_tumor	frfr	2.05E+11	R03C01	P38
KRAS_p53_3	eRMS (KrasG12V-P53)	205333480098_R03C01	chr13	3300000	120160820	330	-0.0083	0.0262	-0.0071	0.0243	NA	NA	NA	sa153tll(EPO_adolesecent)	Pleomorphic RMS	EF1a-KRASG12V;sg-P53	Bl6J	F	Thigh	Bulk tissue	Primary_tumor	frfr	2.05E+11	R03C01	P38
KRAS_p53_3	eRMS (KrasG12V-P53)	205333480098_R03C01	chr14	5400000	124376122	293	-0.0191	0.0298	-0.0171	0.0262	NA	NA	NA	sa153tll(EPO_adolesecent)	Pleomorphic RMS	EF1a-KRASG12V;sg-P53	Bl6J	F	Thigh	Bulk tissue	Primary_tumor	frfr	2.05E+11	R03C01	P38
KRAS_p53_3	eRMS (KrasG12V-P53)	205333480098_R03C01	chr15	3500000	103582272	313	0.0337	0.0277	0.034	0.0242	NA	NA	NA	sa153tll(EPO_adolesecent)	Pleomorphic RMS	EF1a-KRASG12V;sg-P53	Bl6J	F	Thigh	Bulk tissue	Primary_tumor	frfr	2.05E+11	R03C01	P38
KRAS_p53_3	eRMS (KrasG12V-P53)	205333480098_R03C01	chr16	3465787	97978884	265	-0.0177	0.0285	-0.0174	0.0251	NA	NA	NA	sa153tll(EPO_adolesecent)	Pleomorphic RMS	EF1a-KRASG12V;sg-P53	Bl6J	F	Thigh	Bulk tissue	Primary_tumor	frfr	2.05E+11	R03C01	P38
KRAS_p53_3	eRMS (KrasG12V-P53)	205333480098_R03C01	chr17	3244033	94643636	358	-0.0099	0.0337	-0.0086	0.0263	NA	NA	NA	sa153tll(EPO_adolesecent)	Pleomorphic RMS	EF1a-KRASG12V;sg-P53	Bl6J	F	Thigh	Bulk tissue	Primary_tumor	frfr	2.05E+11	R03C01	P38
KRAS_p53_3	eRMS (KrasG12V-P53)	205333480098_R03C01	chr18	3150000	89976320	230	-0.0108	0.0241	-0.0103	0.0188	NA	NA	NA	sa153tll(EPO_adolesecent)	Pleomorphic RMS	EF1a-KRASG12V;sg-P53	Bl6J	F	Thigh	Bulk tissue	Primary_tumor	frfr	2.05E+11	R03C01	P38
KRAS_p53_3	eRMS (KrasG12V-P53)	205333480098_R03C01	chr19	3150000	61265783	241	-0.0073	0.0248	-0.007	0.0195	NA	NA	NA	sa153tll(EPO_adolesecent)	Pleomorphic RMS	EF1a-KRASG12V;sg-P53	Bl6J	F	Thigh	Bulk tissue	Primary_tumor	frfr	2.05E+11	R03C01	P38
KRAS_p53_3	eRMS (KrasG12V-P53)	205333480098_R03C01	chr2	3175000	181906612	616	-0.0038	0.0302	-0.0036	0.0257	NA	NA	NA	sa153tll(EPO_adolesecent)	Pleomorphic RMS	EF1a-KRASG12V;sg-P53	Bl6J	F	Thigh	Bulk tissue	Primary_tumor	frfr	2.05E+11	R03C01	P38
KRAS_p53_3	eRMS (KrasG12V-P53)	205333480098_R03C01	chr3	3279606	42575000	75	4.00E-04	0.0257	-0.0012	0.0268	3.65E-13	41650000	42575000	sa153tll(EPO_adolesecent)	Pleomorphic RMS	EF1a-KRASG12V;sg-P53	Bl6J	F	Thigh	Bulk tissue	Primary_tumor	frfr	2.05E+11	R03C01	P38
KRAS_p53_3	eRMS (KrasG12V-P53)	205333480098_R03C01	chr3	43625000	47850000	8	-0.0733	0.0242	-0.0668	0.0172	5.99E-19	47850000	47850000	sa153tll(EPO_adolesecent)	Pleomorphic RMS	EF1a-KRASG12V;sg-P53	Bl6J	F	Thigh	Bulk tissue	Primary_tumor	frfr	2.05E+11	R03C01	P38
KRAS_p53_3	eRMS (KrasG12V-P53)	205333480098_R03C01	chr3	49250000	69525000	54	0.0074	0.0229	0.0073	0.0245	1.23E-07	68875000	70775000	sa153tll(EPO_adolesecent)	Pleomorphic RMS	EF1a-KRASG12V;sg-P53	Bl6J	F	Thigh	Bulk tissue	Primary_tumor	frfr	2.05E+11	R03C01	P38
KRAS_p53_3	eRMS (KrasG12V-P53)	205333480098_R03C01	chr3	70000000	72600000	5	-0.0539	0.039	-0.0652	0.0436	9.14E-07	71450000	73675000	sa153tll(EPO_adolesecent)	Pleomorphic RMS	EF1a-KRASG12V;sg-P53	Bl6J	F	Thigh	Bulk tissue	Primary_tumor	frfr	2.05E+11	R03C01	P38
KRAS_p53_3	eRMS (KrasG12V-P53)	205333480098_R03C01	chr3	73675000	159244840	260	0.0082	0.0239	0.007	0.0239	NA	NA	NA	sa153tll(EPO_adolesecent)	Pleomorphic RMS	EF1a-KRASG12V;sg-P53	Bl6J	F	Thigh	Bulk tissue	Primary_tumor	frfr	2.05E+11	R03C01	P38
KRAS_p53_3	eRMS (KrasG12V-P53)	205333480098_R03C01	chr4	3475000	41575000	63	-0.022	0.0233	-0.0197	0.0207	4.14E-128	41575000	41575000	sa153tll(EPO_adolesecent)	Pleomorphic RMS	EF1a-KRASG12V;sg-P53	Bl6J	F	Thigh	Bulk tissue	Primary_tumor	frfr	2.05E+11	R03C01	P38
KRAS_p53_3	eRMS (KrasG12V-P53)	205333480098_R03C01	chr4	41675000	42925000	23	0.1323	0.0332	0.1367	0.0312	8.05E-136	42925000	42925000	sa153tll(EPO_adolesecent)	Pleomorphic RMS	EF1a-KRASG12V;sg-P53	Bl6J	F	Thigh	Bulk tissue	Primary_tumor	frfr	2.05E+11	R03C01	P38
KRAS_p53_3	eRMS (KrasG12V-P53)	205333480098_R03C01	chr4	43075000	156217262	403	-0.0068	0.0255	-0.0071	0.0247	NA	NA	NA	sa153tll(EPO_adolesecent)	Pleomorphic RMS	EF1a-KRASG12V;sg-P53	Bl6J	F	Thigh	Bulk tissue	Primary_tumor	frfr	2.05E+11	R03C01	P38
KRAS_p53_3	eRMS (KrasG12V-P53)	205333480098_R03C01	chr5	3325000	151492342	494	-0.0026	0.0263	-0.0026	0.0218	NA	NA	NA	sa153tll(EPO_adolesecent)	Pleomorphic RMS	EF1a-KRASG12V;sg-P53	Bl6J	F	Thigh	Bulk tissue	Primary_tumor	frfr	2.05E+11	R03C01	P38
KRAS_p53_3	eRMS (KrasG12V-P53)	205333480098_R03C01	chr6	3275000	149443273	411	-0.0095	0.0274	-0.01	0.0239	NA	NA	NA	sa153tll(EPO_adolesecent)	Pleomorphic RMS	EF1a-KRASG12V;sg-P53	Bl6J	F	Thigh	Bulk tissue	Primary_tumor	frfr	2.05E+11	R03C01	P38
KRAS_p53_3	eRMS (KrasG12V-P53)	205333480098_R03C01	chr7	3211687	145270730	527	-0.007	0.0289	-0.0074	0.0247	NA	NA	NA	sa153tll(EPO_adolesecent)	Pleomorphic RMS	EF1a-KRASG12V;sg-P53	Bl6J	F	Thigh	Bulk tissue	Primary_tumor	frfr	2.05E+11	R03C01	P38
KRAS_p53_3	eRMS (KrasG12V-P53)	205333480098_R03C01	chr8	3225000	129025607	405	-0.0033	0.0269	-0.0031	0.0248	NA	NA	NA	sa153tll(EPO_adolesecent)	Pleomorphic RMS	EF1a-KRASG12V;sg-P53	Bl6J	F	Thigh	Bulk tissue	Primary_tumor	frfr	2.05E+11	R03C01	P38
KRAS_p53_3	eRMS (KrasG12V-P53)	205333480098_R03C01	chr9	3275000	123684875	421	-0.0065	0.0253	-0.0082	0.0233	NA	NA	NA	sa153tll(EPO_adolesecent)	Pleomorphic RMS	EF1a-KRASG12V;sg-P53	Bl6J	F	Thigh	Bulk tissue	Primary_tumor	frfr	2.05E+11	R03C01	P38
KRAS_p53_3	eRMS (KrasG12V-P53)	205333480098_R03C01	chrM	8150	8150	1	-0.1658	NA	-0.1658	0	NA	NA	NA	sa153tll(EPO_adolesecent)	Pleomorphic RMS	EF1a-KRASG12V;sg-P53	Bl6J	F	Thigh	Bulk tissue	Primary_tumor	frfr	2.05E+11	R03C01	P38
KRAS_p53_3	eRMS (KrasG12V-P53)	205333480098_R03C01	chrX	5564528	169961322	426	-0.0218	0.0339	-0.0174	0.03	NA	NA	NA	sa153tll(EPO_adolesecent)	Pleomorphic RMS	EF1a-KRASG12V;sg-P53	Bl6J	F	Thigh	Bulk tissue	Primary_tumor	frfr	2.05E+11	R03C01	P38
KRAS_p53_3	eRMS (KrasG12V-P53)	205333480098_R03C01	chrY	706779	90772349	70	0.3526	0.5661	0.3417	0.5601	NA	NA	NA	sa153tll(EPO_adolesecent)	Pleomorphic RMS	EF1a-KRASG12V;sg-P53	Bl6J	F	Thigh	Bulk tissue	Primary_tumor	frfr	2.05E+11	R03C01	P38
Muscle_3	Muscle Control	205333480098_R03C02	chr1	3576559	195185986	472	-0.0028	0.0253	-0.0026	0.0236	NA	NA	NA	sb3rl(normal tissue)	Normal muscle control	Wildtype_Muscle	Bl6J	F	Thigh muscle	Bulk tissue	Normal muscle control	frfr	2.05E+11	R03C02	P38
Muscle_3	Muscle Control	205333480098_R03C02	chr10	3480324	130422497	401	-0.0043	0.0241	-0.0042	0.022	NA	NA	NA	sb3rl(normal tissue)	Normal muscle control	Wildtype_Muscle	Bl6J	F	Thigh muscle	Bulk tissue	Normal muscle control	frfr	2.05E+11	R03C02	P38
Muscle_3	Muscle Control	205333480098_R03C02	chr11	3175000	121841272	538	-0.0048	0.0234	-0.0051	0.0213	NA	NA	NA	sb3rl(normal tissue)	Normal muscle control	Wildtype_Muscle	Bl6J	F	Thigh muscle	Bulk tissue	Normal muscle control	frfr	2.05E+11	R03C02	P38
Muscle_3	Muscle Control	205333480098_R03C02	chr12	3175000	119689511	306	-0.0046	0.0253	-0.0045	0.0221	NA	NA	NA	sb3rl(normal tissue)	Normal muscle control	Wildtype_Muscle	Bl6J	F	Thigh muscle	Bulk tissue	Normal muscle control	frfr	2.05E+11	R03C02	P38
Muscle_3	Muscle Control	205333480098_R03C02	chr13	3300000	120160820	330	-0.0067	0.025	-0.008	0.0233	NA	NA	NA	sb3rl(normal tissue)	Normal muscle control	Wildtype_Muscle	Bl6J	F	Thigh muscle	Bulk tissue	Normal muscle control	frfr	2.05E+11	R03C02	P38
Muscle_3	Muscle Control	205333480098_R03C02	chr14	5400000	124376122	293	-0.0028	0.0248	-0.0039	0.0236	NA	NA	NA	sb3rl(normal tissue)	Normal muscle control	Wildtype_Muscle	Bl6J	F	Thigh muscle	Bulk tissue	Normal muscle control	frfr	2.05E+11	R03C02	P38
Muscle_3	Muscle Control	205333480098_R03C02	chr15	3500000	103582272	313	-0.0036	0.0235	-0.0027	0.0238	NA	NA	NA	sb3rl(normal tissue)	Normal muscle control	Wildtype_Muscle	Bl6J	F	Thigh muscle	Bulk tissue	Normal muscle control	frfr	2.05E+11	R03C02	P38
Muscle_3	Muscle Control	205333480098_R03C02	chr16	3465787	97978884	265	-0.0024	0.0266	-0.0052	0.0229	NA	NA	NA	sb3rl(normal tissue)	Normal muscle control	Wildtype_Muscle	Bl6J	F	Thigh muscle	Bulk tissue	Normal muscle control	frfr	2.05E+11	R03C02	P38
Muscle_3	Muscle Control	205333480098_R03C02	chr17	3244033	5975000	9	0.0103	0.0375	-0.0067	0.0109	4.41E-05	5975000	6450000	sb3rl(normal tissue)	Normal muscle control	Wildtype_Muscle	Bl6J	F	Thigh muscle	Bulk tissue	Normal muscle control	frfr	2.05E+11	R03C02	P38
Muscle_3	Muscle Control	205333480098_R03C02	chr17	6099815	6725000	5	-0.1027	0.069	-0.1131	0.0978	2.82E-17	6249816	6725000	sb3rl(normal tissue)	Normal muscle control	Wildtype_Muscle	Bl6J	F	Thigh muscle	Bulk tissue	Normal muscle control	frfr	2.05E+11	R03C02	P38
Muscle_3	Muscle Control	205333480098_R03C02	chr17	6875000	94643636	344	-0.0032	0.0242	-0.0042	0.02	NA	NA	NA	sb3rl(normal tissue)	Normal muscle control	Wildtype_Muscle	Bl6J	F	Thigh muscle	Bulk tissue	Normal muscle control	frfr	2.05E+11	R03C02	P38
Muscle_3	Muscle Control	205333480098_R03C02	chr18	3150000	89976320	230	-0.0061	0.0253	-0.0063	0.0243	NA	NA	NA	sb3rl(normal tissue)	Normal muscle control	Wildtype_Muscle	Bl6J	F	Thigh muscle	Bulk tissue	Normal muscle control	frfr	2.05E+11	R03C02	P38
Muscle_3	Muscle Control	205333480098_R03C02	chr19	3150000	61265783	241	-0.0065	0.0229	-0.0065	0.0186	NA	NA	NA	sb3rl(normal tissue)	Normal muscle control	Wildtype_Muscle	Bl6J	F	Thigh muscle	Bulk tissue	Normal muscle control	frfr	2.05E+11	R03C02	P38
Muscle_3	Muscle Control	205333480098_R03C02	chr2	3175000	181906612	616	-0.0045	0.0255	-0.0052	0.0226	NA	NA	NA	sb3rl(normal tissue)	Normal muscle control	Wildtype_Muscle	Bl6J	F	Thigh muscle	Bulk tissue	Normal muscle control	frfr	2.05E+11	R03C02	P38
Muscle_3	Muscle Control	205333480098_R03C02	chr3	3279606	159244840	402	-0.0054	0.0249	-0.0043	0.0249	NA	NA	NA	sb3rl(normal tissue)	Normal muscle control	Wildtype_Muscle	Bl6J	F	Thigh muscle	Bulk tissue	Normal muscle control	frfr	2.05E+11	R03C02	P38
Muscle_3	Muscle Control	205333480098_R03C02	chr4	3475000	41725000	65	-0.0036	0.0272	-0.0075	0.0201	1.08E-82	41725000	41725000	sb3rl(normal tissue)	Normal muscle control	Wildtype_Muscle	Bl6J	F	Thigh muscle	Bulk tissue	Normal muscle control	frfr	2.05E+11	R03C02	P38
Muscle_3	Muscle Control	205333480098_R03C02	chr4	41775000	42925000	21	0.1293	0.0279	0.1272	0.0229	5.92E-113	42925000	42925000	sb3rl(normal tissue)	Normal muscle control	Wildtype_Muscle	Bl6J	F	Thigh muscle	Bulk tissue	Normal muscle control	frfr	2.05E+11	R03C02	P38
Muscle_3	Muscle Control	205333480098_R03C02	chr4	43075000	156217262	403	-0.0024	0.0257	-0.0026	0.0249	NA	NA	NA	sb3rl(normal tissue)	Normal muscle control	Wildtype_Muscle	Bl6J	F	Thigh muscle	Bulk tissue	Normal muscle control	frfr	2.05E+11	R03C02	P38
Muscle_3	Muscle Control	205333480098_R03C02	chr5	3325000	151492342	494	-0.0002	0.0247	-0.0001	0.0212	NA	NA	NA	sb3rl(normal tissue)	Normal muscle control	Wildtype_Muscle	Bl6J	F	Thigh muscle	Bulk tissue	Normal muscle control	frfr	2.05E+11	R03C02	P38
Muscle_3	Muscle Control	205333480098_R03C02	chr6	3275000	149443273	411	-0.0038	0.0268	-0.0044	0.0221	NA	NA	NA	sb3rl(normal tissue)	Normal muscle control	Wildtype_Muscle	Bl6J	F	Thigh muscle	Bulk tissue	Normal muscle control	frfr	2.05E+11	R03C02	P38
Muscle_3	Muscle Control	205333480098_R03C02	chr7	3211687	145270730	527	-0.0027	0.0265	-0.0046	0.0229	NA	NA	NA	sb3rl(normal tissue)	Normal muscle control	Wildtype_Muscle	Bl6J	F	Thigh muscle	Bulk tissue	Normal muscle control	frfr	2.05E+11	R03C02	P38
Muscle_3	Muscle Control	205333480098_R03C02	chr8	3225000	129025607	405	-0.0045	0.0241	-0.0045	0.0227	NA	NA	NA	sb3rl(normal tissue)	Normal muscle control	Wildtype_Muscle	Bl6J	F	Thigh muscle	Bulk tissue	Normal muscle control	frfr	2.05E+11	R03C02	P38
Muscle_3	Muscle Control	205333480098_R03C02	chr9	3275000	123684875	421	-0.0055	0.0232	-0.0056	0.0209	NA	NA	NA	sb3rl(normal tissue)	Normal muscle control	Wildtype_Muscle	Bl6J	F	Thigh muscle	Bulk tissue	Normal muscle control	frfr	2.05E+11	R03C02	P38
Muscle_3	Muscle Control	205333480098_R03C02	chrM	8150	8150	1	-0.0306	NA	-0.0306	0	NA	NA	NA	sb3rl(normal tissue)	Normal muscle control	Wildtype_Muscle	Bl6J	F	Thigh muscle	Bulk tissue	Normal muscle control	frfr	2.05E+11	R03C02	P38
Muscle_3	Muscle Control	205333480098_R03C02	chrX	5564528	169961322	426	-0.0198	0.0273	-0.0178	0.0242	NA	NA	NA	sb3rl(normal tissue)	Normal muscle control	Wildtype_Muscle	Bl6J	F	Thigh muscle	Bulk tissue	Normal muscle control	frfr	2.05E+11	R03C02	P38
Muscle_3	Muscle Control	205333480098_R03C02	chrY	706779	5625000	52	1.1144	0.7703	1.2074	0.7852	3.83E-05	4025000	6625000	sb3rl(normal tissue)	Normal muscle control	Wildtype_Muscle	Bl6J	F	Thigh muscle	Bulk tissue	Normal muscle control	frfr	2.05E+11	R03C02	P38
Muscle_3	Muscle Control	205333480098_R03C02	chrY	6150000	90772349	18	0.1918	0.4178	0.1299	0.3097	NA	NA	NA	sb3rl(normal tissue)	Normal muscle control	Wildtype_Muscle	Bl6J	F	Thigh muscle	Bulk tissue	Normal muscle control	frfr	2.05E+11	R03C02	P38
Muscle_4	Muscle Control	205333480098_R04C02	chr1	3576559	195185986	472	-0.0013	0.0258	-0.0022	0.0244	NA	NA	NA	sb15rl(normal tissue)	Normal muscle control	Wildtype_Muscle	Bl6J	M	Thigh muscle	Bulk tissue	Normal muscle control	frfr	2.05E+11	R04C02	P38
Muscle_4	Muscle Control	205333480098_R04C02	chr10	3480324	130422497	401	-0.0044	0.0246	-0.0042	0.0225	NA	NA	NA	sb15rl(normal tissue)	Normal muscle control	Wildtype_Muscle	Bl6J	M	Thigh muscle	Bulk tissue	Normal muscle control	frfr	2.05E+11	R04C02	P38
Muscle_4	Muscle Control	205333480098_R04C02	chr11	3175000	121841272	538	-0.0067	0.0227	-0.0075	0.0207	NA	NA	NA	sb15rl(normal tissue)	Normal muscle control	Wildtype_Muscle	Bl6J	M	Thigh muscle	Bulk tissue	Normal muscle control	frfr	2.05E+11	R04C02	P38
Muscle_4	Muscle Control	205333480098_R04C02	chr12	3175000	119689511	306	-0.0045	0.0259	-0.0049	0.0234	NA	NA	NA	sb15rl(normal tissue)	Normal muscle control	Wildtype_Muscle	Bl6J	M	Thigh muscle	Bulk tissue	Normal muscle control	frfr	2.05E+11	R04C02	P38
Muscle_4	Muscle Control	205333480098_R04C02	chr13	3300000	120160820	330	-0.0082	0.0258	-0.0086	0.0257	NA	NA	NA	sb15rl(normal tissue)	Normal muscle control	Wildtype_Muscle	Bl6J	M	Thigh muscle	Bulk tissue	Normal muscle control	frfr	2.05E+11	R04C02	P38
Muscle_4	Muscle Control	205333480098_R04C02	chr14	5400000	124376122	293	-0.0047	0.0265	-0.0032	0.0231	NA	NA	NA	sb15rl(normal tissue)	Normal muscle control	Wildtype_Muscle	Bl6J	M	Thigh muscle	Bulk tissue	Normal muscle control	frfr	2.05E+11	R04C02	P38
Muscle_4	Muscle Control	205333480098_R04C02	chr15	3500000	103582272	313	-0.0052	0.0231	-0.005	0.0216	NA	NA	NA	sb15rl(normal tissue)	Normal muscle control	Wildtype_Muscle	Bl6J	M	Thigh muscle	Bulk tissue	Normal muscle control	frfr	2.05E+11	R04C02	P38
Muscle_4	Muscle Control	205333480098_R04C02	chr16	3465787	97978884	265	-0.0053	0.0247	-0.0075	0.0204	NA	NA	NA	sb15rl(normal tissue)	Normal muscle control	Wildtype_Muscle	Bl6J	M	Thigh muscle	Bulk tissue	Normal muscle control	frfr	2.05E+11	R04C02	P38
Muscle_4	Muscle Control	205333480098_R04C02	chr17	3244033	6099815	10	-0.007	0.0138	-0.0105	0.0133	8.29E-05	6099815	6625000	sb15rl(normal tissue)	Normal muscle control	Wildtype_Muscle	Bl6J	M	Thigh muscle	Bulk tissue	Normal muscle control	frfr	2.05E+11	R04C02	P38
Muscle_4	Muscle Control	205333480098_R04C02	chr17	6249816	6875000	5	-0.0971	0.0659	-0.0999	0.0843	1.55E-19	6450000	6875000	sb15rl(normal tissue)	Normal muscle control	Wildtype_Muscle	Bl6J	M	Thigh muscle	Bulk tissue	Normal muscle control	frfr	2.05E+11	R04C02	P38
Muscle_4	Muscle Control	205333480098_R04C02	chr17	7025000	94643636	343	-0.0048	0.0232	-0.0048	0.0226	NA	NA	NA	sb15rl(normal tissue)	Normal muscle control	Wildtype_Muscle	Bl6J	M	Thigh muscle	Bulk tissue	Normal muscle control	frfr	2.05E+11	R04C02	P38
Muscle_4	Muscle Control	205333480098_R04C02	chr18	3150000	89976320	230	-0.0079	0.0256	-0.0082	0.0235	NA	NA	NA	sb15rl(normal tissue)	Normal muscle control	Wildtype_Muscle	Bl6J	M	Thigh muscle	Bulk tissue	Normal muscle control	frfr	2.05E+11	R04C02	P38
Muscle_4	Muscle Control	205333480098_R04C02	chr19	3150000	61265783	241	-0.01	0.0245	-0.0103	0.0216	NA	NA	NA	sb15rl(normal tissue)	Normal muscle control	Wildtype_Muscle	Bl6J	M	Thigh muscle	Bulk tissue	Normal muscle control	frfr	2.05E+11	R04C02	P38
Muscle_4	Muscle Control	205333480098_R04C02	chr2	3175000	181906612	616	-0.0039	0.0261	-0.0036	0.0224	NA	NA	NA	sb15rl(normal tissue)	Normal muscle control	Wildtype_Muscle	Bl6J	M	Thigh muscle	Bulk tissue	Normal muscle control	frfr	2.05E+11	R04C02	P38
Muscle_4	Muscle Control	205333480098_R04C02	chr3	3279606	159244840	402	-0.0053	0.0257	-0.0056	0.0242	NA	NA	NA	sb15rl(normal tissue)	Normal muscle control	Wildtype_Muscle	Bl6J	M	Thigh muscle	Bulk tissue	Normal muscle control	frfr	2.05E+11	R04C02	P38
Muscle_4	Muscle Control	205333480098_R04C02	chr4	3475000	41575000	63	-0.01	0.0274	-0.0084	0.0277	2.94E-84	41575000	41575000	sb15rl(normal tissue)	Normal muscle control	Wildtype_Muscle	Bl6J	M	Thigh muscle	Bulk tissue	Normal muscle control	frfr	2.05E+11	R04C02	P38
Muscle_4	Muscle Control	205333480098_R04C02	chr4	41675000	42825000	22	0.1235	0.0282	0.1243	0.0159	1.95E-109	42825000	42825000	sb15rl(normal tissue)	Normal muscle control	Wildtype_Muscle	Bl6J	M	Thigh muscle	Bulk tissue	Normal muscle control	frfr	2.05E+11	R04C02	P38
Muscle_4	Muscle Control	205333480098_R04C02	chr4	42925000	156217262	404	7.00E-04	0.0248	8.00E-04	0.0244	NA	NA	NA	sb15rl(normal tissue)	Normal muscle control	Wildtype_Muscle	Bl6J	M	Thigh muscle	Bulk tissue	Normal muscle control	frfr	2.05E+11	R04C02	P38
Muscle_4	Muscle Control	205333480098_R04C02	chr5	3325000	151492342	494	-0.0013	0.0252	-0.0017	0.0239	NA	NA	NA	sb15rl(normal tissue)	Normal muscle control	Wildtype_Muscle	Bl6J	M	Thigh muscle	Bulk tissue	Normal muscle control	frfr	2.05E+11	R04C02	P38
Muscle_4	Muscle Control	205333480098_R04C02	chr6	3275000	149443273	411	-0.0055	0.0265	-0.0053	0.0226	NA	NA	NA	sb15rl(normal tissue)	Normal muscle control	Wildtype_Muscle	Bl6J	M	Thigh muscle	Bulk tissue	Normal muscle control	frfr	2.05E+11	R04C02	P38
Muscle_4	Muscle Control	205333480098_R04C02	chr7	3211687	145270730	527	-0.0023	0.0251	-0.0032	0.0214	NA	NA	NA	sb15rl(normal tissue)	Normal muscle control	Wildtype_Muscle	Bl6J	M	Thigh muscle	Bulk tissue	Normal muscle control	frfr	2.05E+11	R04C02	P38
Muscle_4	Muscle Control	205333480098_R04C02	chr8	3225000	129025607	405	-0.0019	0.0242	-0.002	0.0216	NA	NA	NA	sb15rl(normal tissue)	Normal muscle control	Wildtype_Muscle	Bl6J	M	Thigh muscle	Bulk tissue	Normal muscle control	frfr	2.05E+11	R04C02	P38
Muscle_4	Muscle Control	205333480098_R04C02	chr9	3275000	123684875	421	-0.0054	0.0249	-0.005	0.0219	NA	NA	NA	sb15rl(normal tissue)	Normal muscle control	Wildtype_Muscle	Bl6J	M	Thigh muscle	Bulk tissue	Normal muscle control	frfr	2.05E+11	R04C02	P38
Muscle_4	Muscle Control	205333480098_R04C02	chrM	8150	8150	1	-0.0178	NA	-0.0178	0	NA	NA	NA	sb15rl(normal tissue)	Normal muscle control	Wildtype_Muscle	Bl6J	M	Thigh muscle	Bulk tissue	Normal muscle control	frfr	2.05E+11	R04C02	P38
Muscle_4	Muscle Control	205333480098_R04C02	chrX	5564528	169961322	426	-0.0138	0.0404	-0.0174	0.0344	NA	NA	NA	sb15rl(normal tissue)	Normal muscle control	Wildtype_Muscle	Bl6J	M	Thigh muscle	Bulk tissue	Normal muscle control	frfr	2.05E+11	R04C02	P38
Muscle_4	Muscle Control	205333480098_R04C02	chrY	706779	90772349	70	0.0073	0.0817	0.0059	0.0699	NA	NA	NA	sb15rl(normal tissue)	Normal muscle control	Wildtype_Muscle	Bl6J	M	Thigh muscle	Bulk tissue	Normal muscle control	frfr	2.05E+11	R04C02	P38
Nf1_p53_2	MPNST (Nf1_P53)	205333480098_R05C01	chr1	3576559	195185986	472	-0.0313	0.0983	-0.0396	0.0868	NA	NA	NA	sa130tll(EPO_adolescent)	Nf1-deleted RMS	sg-Nf1;sg-P53	Bl6J	M	Thigh	Bulk tissue	Primary_tumor	frfr	2.05E+11	R05C01	P38
Nf1_p53_2	MPNST (Nf1_P53)	205333480098_R05C01	chr10	3480324	130422497	401	-0.0371	0.0856	-0.0396	0.0792	NA	NA	NA	sa130tll(EPO_adolescent)	Nf1-deleted RMS	sg-Nf1;sg-P53	Bl6J	M	Thigh	Bulk tissue	Primary_tumor	frfr	2.05E+11	R05C01	P38
Nf1_p53_2	MPNST (Nf1_P53)	205333480098_R05C01	chr11	3175000	121841272	538	-0.0419	0.0843	-0.0536	0.0734	NA	NA	NA	sa130tll(EPO_adolescent)	Nf1-deleted RMS	sg-Nf1;sg-P53	Bl6J	M	Thigh	Bulk tissue	Primary_tumor	frfr	2.05E+11	R05C01	P38
Nf1_p53_2	MPNST (Nf1_P53)	205333480098_R05C01	chr12	3175000	119689511	306	-0.029	0.0854	-0.0294	0.0813	NA	NA	NA	sa130tll(EPO_adolescent)	Nf1-deleted RMS	sg-Nf1;sg-P53	Bl6J	M	Thigh	Bulk tissue	Primary_tumor	frfr	2.05E+11	R05C01	P38
Nf1_p53_2	MPNST (Nf1_P53)	205333480098_R05C01	chr13	3300000	120160820	330	-0.0415	0.0992	-0.0395	0.0751	NA	NA	NA	sa130tll(EPO_adolescent)	Nf1-deleted RMS	sg-Nf1;sg-P53	Bl6J	M	Thigh	Bulk tissue	Primary_tumor	frfr	2.05E+11	R05C01	P38
Nf1_p53_2	MPNST (Nf1_P53)	205333480098_R05C01	chr14	5400000	124376122	293	-0.0301	0.0895	-0.0416	0.0711	NA	NA	NA	sa130tll(EPO_adolescent)	Nf1-deleted RMS	sg-Nf1;sg-P53	Bl6J	M	Thigh	Bulk tissue	Primary_tumor	frfr	2.05E+11	R05C01	P38
Nf1_p53_2	MPNST (Nf1_P53)	205333480098_R05C01	chr15	3500000	103582272	313	-0.0406	0.0905	-0.0401	0.0676	NA	NA	NA	sa130tll(EPO_adolescent)	Nf1-deleted RMS	sg-Nf1;sg-P53	Bl6J	M	Thigh	Bulk tissue	Primary_tumor	frfr	2.05E+11	R05C01	P38
Nf1_p53_2	MPNST (Nf1_P53)	205333480098_R05C01	chr16	3465787	97978884	265	-0.0461	0.0885	-0.0501	0.0728	NA	NA	NA	sa130tll(EPO_adolescent)	Nf1-deleted RMS	sg-Nf1;sg-P53	Bl6J	M	Thigh	Bulk tissue	Primary_tumor	frfr	2.05E+11	R05C01	P38
Nf1_p53_2	MPNST (Nf1_P53)	205333480098_R05C01	chr17	3244033	94643636	358	-0.0497	0.1009	-0.0534	0.0739	NA	NA	NA	sa130tll(EPO_adolescent)	Nf1-deleted RMS	sg-Nf1;sg-P53	Bl6J	M	Thigh	Bulk tissue	Primary_tumor	frfr	2.05E+11	R05C01	P38
Nf1_p53_2	MPNST (Nf1_P53)	205333480098_R05C01	chr18	3150000	89976320	230	-0.0203	0.096	-0.0345	0.0752	NA	NA	NA	sa130tll(EPO_adolescent)	Nf1-deleted RMS	sg-Nf1;sg-P53	Bl6J	M	Thigh	Bulk tissue	Primary_tumor	frfr	2.05E+11	R05C01	P38
Nf1_p53_2	MPNST (Nf1_P53)	205333480098_R05C01	chr19	3150000	61265783	241	-0.0552	0.0817	-0.0673	0.0745	NA	NA	NA	sa130tll(EPO_adolescent)	Nf1-deleted RMS	sg-Nf1;sg-P53	Bl6J	M	Thigh	Bulk tissue	Primary_tumor	frfr	2.05E+11	R05C01	P38
Nf1_p53_2	MPNST (Nf1_P53)	205333480098_R05C01	chr2	3175000	43175000	159	-0.0331	0.0927	-0.0379	0.0649	1.03E-08	40250000	45050000	sa130tll(EPO_adolescent)	Nf1-deleted RMS	sg-Nf1;sg-P53	Bl6J	M	Thigh	Bulk tissue	Primary_tumor	frfr	2.05E+11	R05C01	P38
Nf1_p53_2	MPNST (Nf1_P53)	205333480098_R05C01	chr2	44000000	47250000	6	0.2288	0.2143	0.2894	0.1431	2.21E-10	45225000	48875000	sa130tll(EPO_adolescent)	Nf1-deleted RMS	sg-Nf1;sg-P53	Bl6J	M	Thigh	Bulk tissue	Primary_tumor	frfr	2.05E+11	R05C01	P38
Nf1_p53_2	MPNST (Nf1_P53)	205333480098_R05C01	chr2	48450000	181906612	451	-0.0404	0.0943	-0.0444	0.0856	NA	NA	NA	sa130tll(EPO_adolescent)	Nf1-deleted RMS	sg-Nf1;sg-P53	Bl6J	M	Thigh	Bulk tissue	Primary_tumor	frfr	2.05E+11	R05C01	P38
Nf1_p53_2	MPNST (Nf1_P53)	205333480098_R05C01	chr3	3279606	159244840	402	-0.0369	0.1019	-0.0471	0.0918	NA	NA	NA	sa130tll(EPO_adolescent)	Nf1-deleted RMS	sg-Nf1;sg-P53	Bl6J	M	Thigh	Bulk tissue	Primary_tumor	frfr	2.05E+11	R05C01	P38
Nf1_p53_2	MPNST (Nf1_P53)	205333480098_R05C01	chr4	3475000	156217262	489	-0.0238	0.1543	-0.0266	0.0812	NA	NA	NA	sa130tll(EPO_adolescent)	Nf1-deleted RMS	sg-Nf1;sg-P53	Bl6J	M	Thigh	Bulk tissue	Primary_tumor	frfr	2.05E+11	R05C01	P38
Nf1_p53_2	MPNST (Nf1_P53)	205333480098_R05C01	chr5	3325000	151492342	494	-0.0365	0.0928	-0.0396	0.0688	NA	NA	NA	sa130tll(EPO_adolescent)	Nf1-deleted RMS	sg-Nf1;sg-P53	Bl6J	M	Thigh	Bulk tissue	Primary_tumor	frfr	2.05E+11	R05C01	P38
Nf1_p53_2	MPNST (Nf1_P53)	205333480098_R05C01	chr6	3275000	67175000	151	-0.0604	0.0824	-0.0553	0.0813	2.05E-22	67175000	68550000	sa130tll(EPO_adolescent)	Nf1-deleted RMS	sg-Nf1;sg-P53	Bl6J	M	Thigh	Bulk tissue	Primary_tumor	frfr	2.05E+11	R05C01	P38
Nf1_p53_2	MPNST (Nf1_P53)	205333480098_R05C01	chr6	67375000	70250000	5	-0.5071	0.5656	-0.2692	0.1699	9.66E-16	67850000	70250000	sa130tll(EPO_adolescent)	Nf1-deleted RMS	sg-Nf1;sg-P53	Bl6J	M	Thigh	Bulk tissue	Primary_tumor	frfr	2.05E+11	R05C01	P38
Nf1_p53_2	MPNST (Nf1_P53)	205333480098_R05C01	chr6	70950000	149443273	255	-0.0251	0.1034	-0.0325	0.0825	NA	NA	NA	sa130tll(EPO_adolescent)	Nf1-deleted RMS	sg-Nf1;sg-P53	Bl6J	M	Thigh	Bulk tissue	Primary_tumor	frfr	2.05E+11	R05C01	P38
Nf1_p53_2	MPNST (Nf1_P53)	205333480098_R05C01	chr7	3211687	145270730	527	-0.043	0.0949	-0.0477	0.0711	NA	NA	NA	sa130tll(EPO_adolescent)	Nf1-deleted RMS	sg-Nf1;sg-P53	Bl6J	M	Thigh	Bulk tissue	Primary_tumor	frfr	2.05E+11	R05C01	P38
Nf1_p53_2	MPNST (Nf1_P53)	205333480098_R05C01	chr8	3225000	129025607	405	-0.0262	0.0839	-0.0318	0.0772	NA	NA	NA	sa130tll(EPO_adolescent)	Nf1-deleted RMS	sg-Nf1;sg-P53	Bl6J	M	Thigh	Bulk tissue	Primary_tumor	frfr	2.05E+11	R05C01	P38
Nf1_p53_2	MPNST (Nf1_P53)	205333480098_R05C01	chr9	3275000	123684875	421	-0.0377	0.0866	-0.0424	0.0791	NA	NA	NA	sa130tll(EPO_adolescent)	Nf1-deleted RMS	sg-Nf1;sg-P53	Bl6J	M	Thigh	Bulk tissue	Primary_tumor	frfr	2.05E+11	R05C01	P38
Nf1_p53_2	MPNST (Nf1_P53)	205333480098_R05C01	chrM	8150	8150	1	0.0046	NA	0.0046	0	NA	NA	NA	sa130tll(EPO_adolescent)	Nf1-deleted RMS	sg-Nf1;sg-P53	Bl6J	M	Thigh	Bulk tissue	Primary_tumor	frfr	2.05E+11	R05C01	P38
Nf1_p53_2	MPNST (Nf1_P53)	205333480098_R05C01	chrX	5564528	169961322	426	0.0677	0.2057	0.051	0.1943	NA	NA	NA	sa130tll(EPO_adolescent)	Nf1-deleted RMS	sg-Nf1;sg-P53	Bl6J	M	Thigh	Bulk tissue	Primary_tumor	frfr	2.05E+11	R05C01	P38
Nf1_p53_2	MPNST (Nf1_P53)	205333480098_R05C01	chrY	706779	90772349	70	0.0409	0.2372	0.0665	0.2434	NA	NA	NA	sa130tll(EPO_adolescent)	Nf1-deleted RMS	sg-Nf1;sg-P53	Bl6J	M	Thigh	Bulk tissue	Primary_tumor	frfr	2.05E+11	R05C01	P38
Muscle_5	Muscle Control	205333480098_R05C02	chr1	3576559	195185986	472	-0.0034	0.0281	-0.0033	0.0249	NA	NA	NA	sb16l(normal tissue)	Normal muscle control	Wildtype_Muscle	Bl6J	M	Thigh muscle	Bulk tissue	Normal muscle control	frfr	2.05E+11	R05C02	P38
Muscle_5	Muscle Control	205333480098_R05C02	chr10	3480324	130422497	401	-0.0067	0.0266	-0.006	0.0238	NA	NA	NA	sb16l(normal tissue)	Normal muscle control	Wildtype_Muscle	Bl6J	M	Thigh muscle	Bulk tissue	Normal muscle control	frfr	2.05E+11	R05C02	P38
Muscle_5	Muscle Control	205333480098_R05C02	chr11	3175000	121841272	538	-0.0037	0.0255	-0.0032	0.0235	NA	NA	NA	sb16l(normal tissue)	Normal muscle control	Wildtype_Muscle	Bl6J	M	Thigh muscle	Bulk tissue	Normal muscle control	frfr	2.05E+11	R05C02	P38
Muscle_5	Muscle Control	205333480098_R05C02	chr12	3175000	119689511	306	-0.0048	0.0294	-0.0057	0.0258	NA	NA	NA	sb16l(normal tissue)	Normal muscle control	Wildtype_Muscle	Bl6J	M	Thigh muscle	Bulk tissue	Normal muscle control	frfr	2.05E+11	R05C02	P38
Muscle_5	Muscle Control	205333480098_R05C02	chr13	3300000	120160820	330	-0.0088	0.027	-0.0075	0.0244	NA	NA	NA	sb16l(normal tissue)	Normal muscle control	Wildtype_Muscle	Bl6J	M	Thigh muscle	Bulk tissue	Normal muscle control	frfr	2.05E+11	R05C02	P38
Muscle_5	Muscle Control	205333480098_R05C02	chr14	5400000	124376122	293	-0.0077	0.0287	-0.0047	0.0256	NA	NA	NA	sb16l(normal tissue)	Normal muscle control	Wildtype_Muscle	Bl6J	M	Thigh muscle	Bulk tissue	Normal muscle control	frfr	2.05E+11	R05C02	P38
Muscle_5	Muscle Control	205333480098_R05C02	chr15	3500000	103582272	313	-0.0024	0.0264	-0.0022	0.0213	NA	NA	NA	sb16l(normal tissue)	Normal muscle control	Wildtype_Muscle	Bl6J	M	Thigh muscle	Bulk tissue	Normal muscle control	frfr	2.05E+11	R05C02	P38
Muscle_5	Muscle Control	205333480098_R05C02	chr16	3465787	97978884	265	-0.0055	0.0288	-0.0076	0.0272	NA	NA	NA	sb16l(normal tissue)	Normal muscle control	Wildtype_Muscle	Bl6J	M	Thigh muscle	Bulk tissue	Normal muscle control	frfr	2.05E+11	R05C02	P38
Muscle_5	Muscle Control	205333480098_R05C02	chr17	3244033	94643636	358	-0.0027	0.0305	-0.0011	0.025	NA	NA	NA	sb16l(normal tissue)	Normal muscle control	Wildtype_Muscle	Bl6J	M	Thigh muscle	Bulk tissue	Normal muscle control	frfr	2.05E+11	R05C02	P38
Muscle_5	Muscle Control	205333480098_R05C02	chr18	3150000	89976320	230	-0.0068	0.028	-0.0059	0.0257	NA	NA	NA	sb16l(normal tissue)	Normal muscle control	Wildtype_Muscle	Bl6J	M	Thigh muscle	Bulk tissue	Normal muscle control	frfr	2.05E+11	R05C02	P38
Muscle_5	Muscle Control	205333480098_R05C02	chr19	3150000	61265783	241	-0.005	0.027	-0.0029	0.0238	NA	NA	NA	sb16l(normal tissue)	Normal muscle control	Wildtype_Muscle	Bl6J	M	Thigh muscle	Bulk tissue	Normal muscle control	frfr	2.05E+11	R05C02	P38
Muscle_5	Muscle Control	205333480098_R05C02	chr2	3175000	181906612	616	-0.0055	0.0303	-0.0057	0.0244	NA	NA	NA	sb16l(normal tissue)	Normal muscle control	Wildtype_Muscle	Bl6J	M	Thigh muscle	Bulk tissue	Normal muscle control	frfr	2.05E+11	R05C02	P38
Muscle_5	Muscle Control	205333480098_R05C02	chr3	3279606	159244840	402	-0.0097	0.0296	-0.0106	0.0272	NA	NA	NA	sb16l(normal tissue)	Normal muscle control	Wildtype_Muscle	Bl6J	M	Thigh muscle	Bulk tissue	Normal muscle control	frfr	2.05E+11	R05C02	P38
Muscle_5	Muscle Control	205333480098_R05C02	chr4	3475000	41575000	63	-0.0075	0.027	-0.0044	0.0307	4.04E-87	41575000	41575000	sb16l(normal tissue)	Normal muscle control	Wildtype_Muscle	Bl6J	M	Thigh muscle	Bulk tissue	Normal muscle control	frfr	2.05E+11	R05C02	P38
Muscle_5	Muscle Control	205333480098_R05C02	chr4	41675000	42825000	22	0.1191	0.0216	0.1247	0.0201	4.68E-86	42825000	42825000	sb16l(normal tissue)	Normal muscle control	Wildtype_Muscle	Bl6J	M	Thigh muscle	Bulk tissue	Normal muscle control	frfr	2.05E+11	R05C02	P38
Muscle_5	Muscle Control	205333480098_R05C02	chr4	42925000	156217262	404	0.0011	0.0273	0	0.0246	NA	NA	NA	sb16l(normal tissue)	Normal muscle control	Wildtype_Muscle	Bl6J	M	Thigh muscle	Bulk tissue	Normal muscle control	frfr	2.05E+11	R05C02	P38
Muscle_5	Muscle Control	205333480098_R05C02	chr5	3325000	151492342	494	-0.0007	0.0271	-0.0024	0.0247	NA	NA	NA	sb16l(normal tissue)	Normal muscle control	Wildtype_Muscle	Bl6J	M	Thigh muscle	Bulk tissue	Normal muscle control	frfr	2.05E+11	R05C02	P38
Muscle_5	Muscle Control	205333480098_R05C02	chr6	3275000	149443273	411	-0.0069	0.0307	-0.0079	0.0246	NA	NA	NA	sb16l(normal tissue)	Normal muscle control	Wildtype_Muscle	Bl6J	M	Thigh muscle	Bulk tissue	Normal muscle control	frfr	2.05E+11	R05C02	P38
Muscle_5	Muscle Control	205333480098_R05C02	chr7	3211687	145270730	527	4.00E-04	0.029	0	0.0242	NA	NA	NA	sb16l(normal tissue)	Normal muscle control	Wildtype_Muscle	Bl6J	M	Thigh muscle	Bulk tissue	Normal muscle control	frfr	2.05E+11	R05C02	P38
Muscle_5	Muscle Control	205333480098_R05C02	chr8	3225000	129025607	405	-0.0017	0.0272	-0.0015	0.0242	NA	NA	NA	sb16l(normal tissue)	Normal muscle control	Wildtype_Muscle	Bl6J	M	Thigh muscle	Bulk tissue	Normal muscle control	frfr	2.05E+11	R05C02	P38
Muscle_5	Muscle Control	205333480098_R05C02	chr9	3275000	123684875	421	-0.0056	0.0271	-0.004	0.0246	NA	NA	NA	sb16l(normal tissue)	Normal muscle control	Wildtype_Muscle	Bl6J	M	Thigh muscle	Bulk tissue	Normal muscle control	frfr	2.05E+11	R05C02	P38
Muscle_5	Muscle Control	205333480098_R05C02	chrM	8150	8150	1	-0.01	NA	-0.01	0	NA	NA	NA	sb16l(normal tissue)	Normal muscle control	Wildtype_Muscle	Bl6J	M	Thigh muscle	Bulk tissue	Normal muscle control	frfr	2.05E+11	R05C02	P38
Muscle_5	Muscle Control	205333480098_R05C02	chrX	5564528	169961322	426	-0.0064	0.049	-0.0106	0.0375	NA	NA	NA	sb16l(normal tissue)	Normal muscle control	Wildtype_Muscle	Bl6J	M	Thigh muscle	Bulk tissue	Normal muscle control	frfr	2.05E+11	R05C02	P38
Muscle_5	Muscle Control	205333480098_R05C02	chrY	706779	90772349	70	-0.0238	0.0989	-0.0228	0.082	NA	NA	NA	sb16l(normal tissue)	Normal muscle control	Wildtype_Muscle	Bl6J	M	Thigh muscle	Bulk tissue	Normal muscle control	frfr	2.05E+11	R05C02	P38
Nf1_p53_3	MPNST (Nf1_P53)	205333480098_R06C01	chr1	3576559	195185986	472	-0.0237	0.0317	-0.0221	0.0265	NA	NA	NA	sa132trl(EPO_adolescent)	Nf1-deleted RMS	sg-Nf1;sg-P53	Bl6J	M	Thigh	Bulk tissue	Primary_tumor	frfr	2.05E+11	R06C01	P38
Nf1_p53_3	MPNST (Nf1_P53)	205333480098_R06C01	chr10	3480324	130422497	401	-0.1134	0.0432	-0.1141	0.0397	NA	NA	NA	sa132trl(EPO_adolescent)	Nf1-deleted RMS	sg-Nf1;sg-P53	Bl6J	M	Thigh	Bulk tissue	Primary_tumor	frfr	2.05E+11	R06C01	P38
Nf1_p53_3	MPNST (Nf1_P53)	205333480098_R06C01	chr11	3175000	121841272	538	-0.0023	0.029	-0.002	0.0257	NA	NA	NA	sa132trl(EPO_adolescent)	Nf1-deleted RMS	sg-Nf1;sg-P53	Bl6J	M	Thigh	Bulk tissue	Primary_tumor	frfr	2.05E+11	R06C01	P38
Nf1_p53_3	MPNST (Nf1_P53)	205333480098_R06C01	chr12	3175000	119689511	306	-0.0184	0.0301	-0.0175	0.0289	NA	NA	NA	sa132trl(EPO_adolescent)	Nf1-deleted RMS	sg-Nf1;sg-P53	Bl6J	M	Thigh	Bulk tissue	Primary_tumor	frfr	2.05E+11	R06C01	P38
Nf1_p53_3	MPNST (Nf1_P53)	205333480098_R06C01	chr13	3300000	120160820	330	-0.0165	0.0274	-0.0151	0.0249	NA	NA	NA	sa132trl(EPO_adolescent)	Nf1-deleted RMS	sg-Nf1;sg-P53	Bl6J	M	Thigh	Bulk tissue	Primary_tumor	frfr	2.05E+11	R06C01	P38
Nf1_p53_3	MPNST (Nf1_P53)	205333480098_R06C01	chr14	5400000	124376122	293	-0.0167	0.0337	-0.012	0.0302	NA	NA	NA	sa132trl(EPO_adolescent)	Nf1-deleted RMS	sg-Nf1;sg-P53	Bl6J	M	Thigh	Bulk tissue	Primary_tumor	frfr	2.05E+11	R06C01	P38
Nf1_p53_3	MPNST (Nf1_P53)	205333480098_R06C01	chr15	3500000	103582272	313	0.0154	0.0292	0.0174	0.0275	NA	NA	NA	sa132trl(EPO_adolescent)	Nf1-deleted RMS	sg-Nf1;sg-P53	Bl6J	M	Thigh	Bulk tissue	Primary_tumor	frfr	2.05E+11	R06C01	P38
Nf1_p53_3	MPNST (Nf1_P53)	205333480098_R06C01	chr16	3465787	97978884	265	-0.0224	0.0321	-0.0189	0.0327	NA	NA	NA	sa132trl(EPO_adolescent)	Nf1-deleted RMS	sg-Nf1;sg-P53	Bl6J	M	Thigh	Bulk tissue	Primary_tumor	frfr	2.05E+11	R06C01	P38
Nf1_p53_3	MPNST (Nf1_P53)	205333480098_R06C01	chr17	3244033	94643636	358	-0.0154	0.0339	-0.0135	0.0267	NA	NA	NA	sa132trl(EPO_adolescent)	Nf1-deleted RMS	sg-Nf1;sg-P53	Bl6J	M	Thigh	Bulk tissue	Primary_tumor	frfr	2.05E+11	R06C01	P38
Nf1_p53_3	MPNST (Nf1_P53)	205333480098_R06C01	chr18	3150000	89976320	230	-0.0122	0.0294	-0.0118	0.0277	NA	NA	NA	sa132trl(EPO_adolescent)	Nf1-deleted RMS	sg-Nf1;sg-P53	Bl6J	M	Thigh	Bulk tissue	Primary_tumor	frfr	2.05E+11	R06C01	P38
Nf1_p53_3	MPNST (Nf1_P53)	205333480098_R06C01	chr19	3150000	61265783	241	-0.0267	0.0262	-0.0238	0.024	NA	NA	NA	sa132trl(EPO_adolescent)	Nf1-deleted RMS	sg-Nf1;sg-P53	Bl6J	M	Thigh	Bulk tissue	Primary_tumor	frfr	2.05E+11	R06C01	P38
Nf1_p53_3	MPNST (Nf1_P53)	205333480098_R06C01	chr2	3175000	181906612	616	-0.0145	0.0329	-0.0133	0.0266	NA	NA	NA	sa132trl(EPO_adolescent)	Nf1-deleted RMS	sg-Nf1;sg-P53	Bl6J	M	Thigh	Bulk tissue	Primary_tumor	frfr	2.05E+11	R06C01	P38
Nf1_p53_3	MPNST (Nf1_P53)	205333480098_R06C01	chr3	3279606	25800000	32	0.0125	0.0298	0.019	0.038	1.29E-77	25800000	26650000	sa132trl(EPO_adolescent)	Nf1-deleted RMS	sg-Nf1;sg-P53	Bl6J	M	Thigh	Bulk tissue	Primary_tumor	frfr	2.05E+11	R06C01	P38
Nf1_p53_3	MPNST (Nf1_P53)	205333480098_R06C01	chr3	26650000	159244840	370	0.1447	0.0385	0.1404	0.0387	NA	NA	NA	sa132trl(EPO_adolescent)	Nf1-deleted RMS	sg-Nf1;sg-P53	Bl6J	M	Thigh	Bulk tissue	Primary_tumor	frfr	2.05E+11	R06C01	P38
Nf1_p53_3	MPNST (Nf1_P53)	205333480098_R06C01	chr4	3475000	41575000	63	-0.0326	0.028	-0.0291	0.0316	7.96E-187	41575000	41575000	sa132trl(EPO_adolescent)	Nf1-deleted RMS	sg-Nf1;sg-P53	Bl6J	M	Thigh	Bulk tissue	Primary_tumor	frfr	2.05E+11	R06C01	P38
Nf1_p53_3	MPNST (Nf1_P53)	205333480098_R06C01	chr4	41675000	42825000	22	0.2129	0.0476	0.2268	0.0275	3.68E-216	42825000	42825000	sa132trl(EPO_adolescent)	Nf1-deleted RMS	sg-Nf1;sg-P53	Bl6J	M	Thigh	Bulk tissue	Primary_tumor	frfr	2.05E+11	R06C01	P38
Nf1_p53_3	MPNST (Nf1_P53)	205333480098_R06C01	chr4	42925000	156217262	404	-0.0102	0.0313	-0.0112	0.0275	NA	NA	NA	sa132trl(EPO_adolescent)	Nf1-deleted RMS	sg-Nf1;sg-P53	Bl6J	M	Thigh	Bulk tissue	Primary_tumor	frfr	2.05E+11	R06C01	P38
Nf1_p53_3	MPNST (Nf1_P53)	205333480098_R06C01	chr5	3325000	151492342	494	-0.0102	0.0303	-0.0093	0.0251	NA	NA	NA	sa132trl(EPO_adolescent)	Nf1-deleted RMS	sg-Nf1;sg-P53	Bl6J	M	Thigh	Bulk tissue	Primary_tumor	frfr	2.05E+11	R06C01	P38
Nf1_p53_3	MPNST (Nf1_P53)	205333480098_R06C01	chr6	3275000	149443273	411	-0.0125	0.0295	-0.0115	0.0272	NA	NA	NA	sa132trl(EPO_adolescent)	Nf1-deleted RMS	sg-Nf1;sg-P53	Bl6J	M	Thigh	Bulk tissue	Primary_tumor	frfr	2.05E+11	R06C01	P38
Nf1_p53_3	MPNST (Nf1_P53)	205333480098_R06C01	chr7	3211687	145270730	527	-0.0237	0.031	-0.0229	0.0257	NA	NA	NA	sa132trl(EPO_adolescent)	Nf1-deleted RMS	sg-Nf1;sg-P53	Bl6J	M	Thigh	Bulk tissue	Primary_tumor	frfr	2.05E+11	R06C01	P38
Nf1_p53_3	MPNST (Nf1_P53)	205333480098_R06C01	chr8	3225000	59150000	140	0.1194	0.0379	0.118	0.0399	3.08E-244	59150000	59150000	sa132trl(EPO_adolescent)	Nf1-deleted RMS	sg-Nf1;sg-P53	Bl6J	M	Thigh	Bulk tissue	Primary_tumor	frfr	2.05E+11	R06C01	P38
Nf1_p53_3	MPNST (Nf1_P53)	205333480098_R06C01	chr8	60025000	77600000	54	-0.0816	0.0366	-0.0788	0.0321	5.50E-147	77600000	77600000	sa132trl(EPO_adolescent)	Nf1-deleted RMS	sg-Nf1;sg-P53	Bl6J	M	Thigh	Bulk tissue	Primary_tumor	frfr	2.05E+11	R06C01	P38
Nf1_p53_3	MPNST (Nf1_P53)	205333480098_R06C01	chr8	77950000	93525000	61	0.1979	0.0715	0.1881	0.0696	4.29E-06	91325000	93525000	sa132trl(EPO_adolescent)	Nf1-deleted RMS	sg-Nf1;sg-P53	Bl6J	M	Thigh	Bulk tissue	Primary_tumor	frfr	2.05E+11	R06C01	P38
Nf1_p53_3	MPNST (Nf1_P53)	205333480098_R06C01	chr8	93900000	95850000	15	0.099	0.0236	0.1022	0.0157	1.50E-13	95850000	96775000	sa132trl(EPO_adolescent)	Nf1-deleted RMS	sg-Nf1;sg-P53	Bl6J	M	Thigh	Bulk tissue	Primary_tumor	frfr	2.05E+11	R06C01	P38
Nf1_p53_3	MPNST (Nf1_P53)	205333480098_R06C01	chr8	96125000	114300000	58	0.2279	0.0622	0.2236	0.048	1.92E-10	112900000	114300000	sa132trl(EPO_adolescent)	Nf1-deleted RMS	sg-Nf1;sg-P53	Bl6J	M	Thigh	Bulk tissue	Primary_tumor	frfr	2.05E+11	R06C01	P38
Nf1_p53_3	MPNST (Nf1_P53)	205333480098_R06C01	chr8	114625000	116125000	7	0.0622	0.0369	0.0581	0.0354	3.14E-57	116125000	116125000	sa132trl(EPO_adolescent)	Nf1-deleted RMS	sg-Nf1;sg-P53	Bl6J	M	Thigh	Bulk tissue	Primary_tumor	frfr	2.05E+11	R06C01	P38
Nf1_p53_3	MPNST (Nf1_P53)	205333480098_R06C01	chr8	116450000	129025607	70	-0.1605	0.0347	-0.1562	0.0305	NA	NA	NA	sa132trl(EPO_adolescent)	Nf1-deleted RMS	sg-Nf1;sg-P53	Bl6J	M	Thigh	Bulk tissue	Primary_tumor	frfr	2.05E+11	R06C01	P38
Nf1_p53_3	MPNST (Nf1_P53)	205333480098_R06C01	chr9	3275000	123684875	421	-0.0093	0.0293	-0.0092	0.0265	NA	NA	NA	sa132trl(EPO_adolescent)	Nf1-deleted RMS	sg-Nf1;sg-P53	Bl6J	M	Thigh	Bulk tissue	Primary_tumor	frfr	2.05E+11	R06C01	P38
Nf1_p53_3	MPNST (Nf1_P53)	205333480098_R06C01	chrM	8150	8150	1	-0.1191	NA	-0.1191	0	NA	NA	NA	sa132trl(EPO_adolescent)	Nf1-deleted RMS	sg-Nf1;sg-P53	Bl6J	M	Thigh	Bulk tissue	Primary_tumor	frfr	2.05E+11	R06C01	P38
Nf1_p53_3	MPNST (Nf1_P53)	205333480098_R06C01	chrX	5564528	112650000	276	-0.0396	0.0404	-0.037	0.0352	1.03E-11	110957608	113350000	sa132trl(EPO_adolescent)	Nf1-deleted RMS	sg-Nf1;sg-P53	Bl6J	M	Thigh	Bulk tissue	Primary_tumor	frfr	2.05E+11	R06C01	P38
Nf1_p53_3	MPNST (Nf1_P53)	205333480098_R06C01	chrX	112875000	127258594	14	-0.1239	0.0595	-0.1072	0.0329	1.09E-13	123436372	129275000	sa132trl(EPO_adolescent)	Nf1-deleted RMS	sg-Nf1;sg-P53	Bl6J	M	Thigh	Bulk tissue	Primary_tumor	frfr	2.05E+11	R06C01	P38
Nf1_p53_3	MPNST (Nf1_P53)	205333480098_R06C01	chrX	128389406	169961322	136	-0.037	0.0363	-0.032	0.0331	NA	NA	NA	sa132trl(EPO_adolescent)	Nf1-deleted RMS	sg-Nf1;sg-P53	Bl6J	M	Thigh	Bulk tissue	Primary_tumor	frfr	2.05E+11	R06C01	P38
Nf1_p53_3	MPNST (Nf1_P53)	205333480098_R06C01	chrY	706779	90772349	70	-0.0468	0.0832	-0.0493	0.0711	NA	NA	NA	sa132trl(EPO_adolescent)	Nf1-deleted RMS	sg-Nf1;sg-P53	Bl6J	M	Thigh	Bulk tissue	Primary_tumor	frfr	2.05E+11	R06C01	P38
Muscle_6	Muscle Control	205333480133_R01C01	chr1	3576559	195185986	472	-0.003	0.0247	-0.0027	0.023	NA	NA	NA	sb19l(normal tissue)	Normal muscle control	Wildtype_Muscle	Bl6J	M	Thigh muscle	Bulk tissue	Normal muscle control	frfr	2.05E+11	R01C01	P38
Muscle_6	Muscle Control	205333480133_R01C01	chr10	3480324	130422497	401	-0.0058	0.024	-0.0056	0.0217	NA	NA	NA	sb19l(normal tissue)	Normal muscle control	Wildtype_Muscle	Bl6J	M	Thigh muscle	Bulk tissue	Normal muscle control	frfr	2.05E+11	R01C01	P38
Muscle_6	Muscle Control	205333480133_R01C01	chr11	3175000	121841272	538	-0.0038	0.0242	-0.0045	0.0217	NA	NA	NA	sb19l(normal tissue)	Normal muscle control	Wildtype_Muscle	Bl6J	M	Thigh muscle	Bulk tissue	Normal muscle control	frfr	2.05E+11	R01C01	P38
Muscle_6	Muscle Control	205333480133_R01C01	chr12	3175000	119689511	306	-0.0034	0.0277	-0.0042	0.023	NA	NA	NA	sb19l(normal tissue)	Normal muscle control	Wildtype_Muscle	Bl6J	M	Thigh muscle	Bulk tissue	Normal muscle control	frfr	2.05E+11	R01C01	P38
Muscle_6	Muscle Control	205333480133_R01C01	chr13	3300000	120160820	330	-0.0091	0.0261	-0.0087	0.0258	NA	NA	NA	sb19l(normal tissue)	Normal muscle control	Wildtype_Muscle	Bl6J	M	Thigh muscle	Bulk tissue	Normal muscle control	frfr	2.05E+11	R01C01	P38
Muscle_6	Muscle Control	205333480133_R01C01	chr14	5400000	124376122	293	-0.0047	0.0257	-0.0039	0.0239	NA	NA	NA	sb19l(normal tissue)	Normal muscle control	Wildtype_Muscle	Bl6J	M	Thigh muscle	Bulk tissue	Normal muscle control	frfr	2.05E+11	R01C01	P38
Muscle_6	Muscle Control	205333480133_R01C01	chr15	3500000	103582272	313	-0.0022	0.0234	-0.003	0.0211	NA	NA	NA	sb19l(normal tissue)	Normal muscle control	Wildtype_Muscle	Bl6J	M	Thigh muscle	Bulk tissue	Normal muscle control	frfr	2.05E+11	R01C01	P38
Muscle_6	Muscle Control	205333480133_R01C01	chr16	3465787	97978884	265	-0.0048	0.0262	-0.0067	0.0247	NA	NA	NA	sb19l(normal tissue)	Normal muscle control	Wildtype_Muscle	Bl6J	M	Thigh muscle	Bulk tissue	Normal muscle control	frfr	2.05E+11	R01C01	P38
Muscle_6	Muscle Control	205333480133_R01C01	chr17	3244033	94643636	358	-0.0043	0.0287	-0.0026	0.0232	NA	NA	NA	sb19l(normal tissue)	Normal muscle control	Wildtype_Muscle	Bl6J	M	Thigh muscle	Bulk tissue	Normal muscle control	frfr	2.05E+11	R01C01	P38
Muscle_6	Muscle Control	205333480133_R01C01	chr18	3150000	89976320	230	-0.006	0.0266	-0.0086	0.0236	NA	NA	NA	sb19l(normal tissue)	Normal muscle control	Wildtype_Muscle	Bl6J	M	Thigh muscle	Bulk tissue	Normal muscle control	frfr	2.05E+11	R01C01	P38
Muscle_6	Muscle Control	205333480133_R01C01	chr19	3150000	61265783	241	-0.0064	0.0246	-0.0073	0.0204	NA	NA	NA	sb19l(normal tissue)	Normal muscle control	Wildtype_Muscle	Bl6J	M	Thigh muscle	Bulk tissue	Normal muscle control	frfr	2.05E+11	R01C01	P38
Muscle_6	Muscle Control	205333480133_R01C01	chr2	3175000	181906612	616	-0.0044	0.0283	-0.0042	0.0244	NA	NA	NA	sb19l(normal tissue)	Normal muscle control	Wildtype_Muscle	Bl6J	M	Thigh muscle	Bulk tissue	Normal muscle control	frfr	2.05E+11	R01C01	P38
Muscle_6	Muscle Control	205333480133_R01C01	chr3	3279606	159244840	402	-0.0054	0.0271	-0.006	0.0276	NA	NA	NA	sb19l(normal tissue)	Normal muscle control	Wildtype_Muscle	Bl6J	M	Thigh muscle	Bulk tissue	Normal muscle control	frfr	2.05E+11	R01C01	P38
Muscle_6	Muscle Control	205333480133_R01C01	chr4	3475000	41575000	63	-0.0081	0.0289	-0.0105	0.0308	0.00139721	40800000	41575000	sb19l(normal tissue)	Normal muscle control	Wildtype_Muscle	Bl6J	M	Thigh muscle	Bulk tissue	Normal muscle control	frfr	2.05E+11	R01C01	P38
Muscle_6	Muscle Control	205333480133_R01C01	chr4	41675000	41775000	3	0.0596	0.0123	0.0543	0.0051	0.00412685	41775000	42125000	sb19l(normal tissue)	Normal muscle control	Wildtype_Muscle	Bl6J	M	Thigh muscle	Bulk tissue	Normal muscle control	frfr	2.05E+11	R01C01	P38
Muscle_6	Muscle Control	205333480133_R01C01	chr4	41850000	42925000	20	0.1196	0.0288	0.1174	0.0245	1.66E-105	42925000	42925000	sb19l(normal tissue)	Normal muscle control	Wildtype_Muscle	Bl6J	M	Thigh muscle	Bulk tissue	Normal muscle control	frfr	2.05E+11	R01C01	P38
Muscle_6	Muscle Control	205333480133_R01C01	chr4	43075000	156217262	403	-0.0012	0.0236	-0.0011	0.0197	NA	NA	NA	sb19l(normal tissue)	Normal muscle control	Wildtype_Muscle	Bl6J	M	Thigh muscle	Bulk tissue	Normal muscle control	frfr	2.05E+11	R01C01	P38
Muscle_6	Muscle Control	205333480133_R01C01	chr5	3325000	151492342	494	3.00E-04	0.0242	-0.0001	0.0236	NA	NA	NA	sb19l(normal tissue)	Normal muscle control	Wildtype_Muscle	Bl6J	M	Thigh muscle	Bulk tissue	Normal muscle control	frfr	2.05E+11	R01C01	P38
Muscle_6	Muscle Control	205333480133_R01C01	chr6	3275000	149443273	411	-0.0058	0.0283	-0.0053	0.0222	NA	NA	NA	sb19l(normal tissue)	Normal muscle control	Wildtype_Muscle	Bl6J	M	Thigh muscle	Bulk tissue	Normal muscle control	frfr	2.05E+11	R01C01	P38
Muscle_6	Muscle Control	205333480133_R01C01	chr7	3211687	145270730	527	-0.0019	0.0255	-0.0036	0.0236	NA	NA	NA	sb19l(normal tissue)	Normal muscle control	Wildtype_Muscle	Bl6J	M	Thigh muscle	Bulk tissue	Normal muscle control	frfr	2.05E+11	R01C01	P38
Muscle_6	Muscle Control	205333480133_R01C01	chr8	3225000	129025607	405	-0.0021	0.0253	-0.0023	0.0247	NA	NA	NA	sb19l(normal tissue)	Normal muscle control	Wildtype_Muscle	Bl6J	M	Thigh muscle	Bulk tissue	Normal muscle control	frfr	2.05E+11	R01C01	P38
Muscle_6	Muscle Control	205333480133_R01C01	chr9	3275000	123684875	421	-0.0054	0.0245	-0.0061	0.0229	NA	NA	NA	sb19l(normal tissue)	Normal muscle control	Wildtype_Muscle	Bl6J	M	Thigh muscle	Bulk tissue	Normal muscle control	frfr	2.05E+11	R01C01	P38
Muscle_6	Muscle Control	205333480133_R01C01	chrM	8150	8150	1	-0.0264	NA	-0.0264	0	NA	NA	NA	sb19l(normal tissue)	Normal muscle control	Wildtype_Muscle	Bl6J	M	Thigh muscle	Bulk tissue	Normal muscle control	frfr	2.05E+11	R01C01	P38
Muscle_6	Muscle Control	205333480133_R01C01	chrX	5564528	169961322	426	-0.0185	0.0434	-0.0195	0.0329	NA	NA	NA	sb19l(normal tissue)	Normal muscle control	Wildtype_Muscle	Bl6J	M	Thigh muscle	Bulk tissue	Normal muscle control	frfr	2.05E+11	R01C01	P38
Muscle_6	Muscle Control	205333480133_R01C01	chrY	706779	90772349	70	0.0073	0.0675	0.0126	0.0701	NA	NA	NA	sb19l(normal tissue)	Normal muscle control	Wildtype_Muscle	Bl6J	M	Thigh muscle	Bulk tissue	Normal muscle control	frfr	2.05E+11	R01C01	P38
Nf1_p53_1	MPNST (Nf1_P53)	205489430003_R01C01	chr1	3576559	20975000	28	0.0613	0.0352	0.0624	0.0349	1.14E-168	20975000	20975000	sa137trl(EPO_adolescent)	Nf1-deleted RMS	sg-Nf1;sg-P53	Bl6J	F	Thigh	Bulk tissue	Primary_tumor	frfr	2.05E+11	R01C01	P38
Nf1_p53_1	MPNST (Nf1_P53)	205489430003_R01C01	chr1	21200000	195185986	444	-0.2265	0.0539	-0.2248	0.0507	NA	NA	NA	sa137trl(EPO_adolescent)	Nf1-deleted RMS	sg-Nf1;sg-P53	Bl6J	F	Thigh	Bulk tissue	Primary_tumor	frfr	2.05E+11	R01C01	P38
Nf1_p53_1	MPNST (Nf1_P53)	205489430003_R01C01	chr10	3480324	128925000	395	0.0124	0.0301	0.0121	0.0297	2.15E-16	128850000	129700000	sa137trl(EPO_adolescent)	Nf1-deleted RMS	sg-Nf1;sg-P53	Bl6J	F	Thigh	Bulk tissue	Primary_tumor	frfr	2.05E+11	R01C01	P38
Nf1_p53_1	MPNST (Nf1_P53)	205489430003_R01C01	chr10	129125000	130422497	6	0.1232	0.0689	0.1378	0.0718	NA	NA	NA	sa137trl(EPO_adolescent)	Nf1-deleted RMS	sg-Nf1;sg-P53	Bl6J	F	Thigh	Bulk tissue	Primary_tumor	frfr	2.05E+11	R01C01	P38
Nf1_p53_1	MPNST (Nf1_P53)	205489430003_R01C01	chr11	3175000	121841272	538	0.0133	0.0299	0.0116	0.0288	NA	NA	NA	sa137trl(EPO_adolescent)	Nf1-deleted RMS	sg-Nf1;sg-P53	Bl6J	F	Thigh	Bulk tissue	Primary_tumor	frfr	2.05E+11	R01C01	P38
Nf1_p53_1	MPNST (Nf1_P53)	205489430003_R01C01	chr12	3175000	119689511	306	0.0012	0.0315	9.00E-04	0.0318	NA	NA	NA	sa137trl(EPO_adolescent)	Nf1-deleted RMS	sg-Nf1;sg-P53	Bl6J	F	Thigh	Bulk tissue	Primary_tumor	frfr	2.05E+11	R01C01	P38
Nf1_p53_1	MPNST (Nf1_P53)	205489430003_R01C01	chr13	3300000	120160820	330	0.0287	0.0335	0.0261	0.0307	NA	NA	NA	sa137trl(EPO_adolescent)	Nf1-deleted RMS	sg-Nf1;sg-P53	Bl6J	F	Thigh	Bulk tissue	Primary_tumor	frfr	2.05E+11	R01C01	P38
Nf1_p53_1	MPNST (Nf1_P53)	205489430003_R01C01	chr14	5400000	124376122	293	0.0196	0.033	0.0191	0.0295	NA	NA	NA	sa137trl(EPO_adolescent)	Nf1-deleted RMS	sg-Nf1;sg-P53	Bl6J	F	Thigh	Bulk tissue	Primary_tumor	frfr	2.05E+11	R01C01	P38
Nf1_p53_1	MPNST (Nf1_P53)	205489430003_R01C01	chr15	3500000	59750000	106	0.0766	0.0321	0.074	0.0305	6.05E-51	59750000	62100000	sa137trl(EPO_adolescent)	Nf1-deleted RMS	sg-Nf1;sg-P53	Bl6J	F	Thigh	Bulk tissue	Primary_tumor	frfr	2.05E+11	R01C01	P38
Nf1_p53_1	MPNST (Nf1_P53)	205489430003_R01C01	chr15	60325000	63425000	5	0.4957	0.3355	0.5565	0.4926	1.38E-61	61400000	63425000	sa137trl(EPO_adolescent)	Nf1-deleted RMS	sg-Nf1;sg-P53	Bl6J	F	Thigh	Bulk tissue	Primary_tumor	frfr	2.05E+11	R01C01	P38
Nf1_p53_1	MPNST (Nf1_P53)	205489430003_R01C01	chr15	63975000	103582272	202	0.0636	0.0323	0.0631	0.0311	NA	NA	NA	sa137trl(EPO_adolescent)	Nf1-deleted RMS	sg-Nf1;sg-P53	Bl6J	F	Thigh	Bulk tissue	Primary_tumor	frfr	2.05E+11	R01C01	P38
Nf1_p53_1	MPNST (Nf1_P53)	205489430003_R01C01	chr16	3465787	97978884	265	0.0095	0.0339	0.0094	0.0344	NA	NA	NA	sa137trl(EPO_adolescent)	Nf1-deleted RMS	sg-Nf1;sg-P53	Bl6J	F	Thigh	Bulk tissue	Primary_tumor	frfr	2.05E+11	R01C01	P38
Nf1_p53_1	MPNST (Nf1_P53)	205489430003_R01C01	chr17	3244033	94643636	358	0.0014	0.0309	0.0012	0.0253	NA	NA	NA	sa137trl(EPO_adolescent)	Nf1-deleted RMS	sg-Nf1;sg-P53	Bl6J	F	Thigh	Bulk tissue	Primary_tumor	frfr	2.05E+11	R01C01	P38
Nf1_p53_1	MPNST (Nf1_P53)	205489430003_R01C01	chr18	3150000	89976320	230	0.026	0.0354	0.0267	0.0286	NA	NA	NA	sa137trl(EPO_adolescent)	Nf1-deleted RMS	sg-Nf1;sg-P53	Bl6J	F	Thigh	Bulk tissue	Primary_tumor	frfr	2.05E+11	R01C01	P38
Nf1_p53_1	MPNST (Nf1_P53)	205489430003_R01C01	chr19	3150000	6325000	39	0.0405	0.0337	0.041	0.0436	2.36E-72	6275000	6375000	sa137trl(EPO_adolescent)	Nf1-deleted RMS	sg-Nf1;sg-P53	Bl6J	F	Thigh	Bulk tissue	Primary_tumor	frfr	2.05E+11	R01C01	P38
Nf1_p53_1	MPNST (Nf1_P53)	205489430003_R01C01	chr19	6375000	61265783	202	-0.0551	0.0292	-0.0555	0.0269	NA	NA	NA	sa137trl(EPO_adolescent)	Nf1-deleted RMS	sg-Nf1;sg-P53	Bl6J	F	Thigh	Bulk tissue	Primary_tumor	frfr	2.05E+11	R01C01	P38
Nf1_p53_1	MPNST (Nf1_P53)	205489430003_R01C01	chr2	3175000	110150000	345	-0.0371	0.0368	-0.0375	0.0349	1.07E-147	109675000	111025000	sa137trl(EPO_adolescent)	Nf1-deleted RMS	sg-Nf1;sg-P53	Bl6J	F	Thigh	Bulk tissue	Primary_tumor	frfr	2.05E+11	R01C01	P38
Nf1_p53_1	MPNST (Nf1_P53)	205489430003_R01C01	chr2	110550000	181906612	271	-0.1147	0.0364	-0.1143	0.0321	NA	NA	NA	sa137trl(EPO_adolescent)	Nf1-deleted RMS	sg-Nf1;sg-P53	Bl6J	F	Thigh	Bulk tissue	Primary_tumor	frfr	2.05E+11	R01C01	P38
Nf1_p53_1	MPNST (Nf1_P53)	205489430003_R01C01	chr3	3279606	90625000	206	0.1433	0.0447	0.1398	0.0421	0.00301459	89325000	90625000	sa137trl(EPO_adolescent)	Nf1-deleted RMS	sg-Nf1;sg-P53	Bl6J	F	Thigh	Bulk tissue	Primary_tumor	frfr	2.05E+11	R01C01	P38
Nf1_p53_1	MPNST (Nf1_P53)	205489430003_R01C01	chr3	90975000	92950000	6	0.2161	0.024	0.2137	0.0233	6.84E-12	92950000	93475000	sa137trl(EPO_adolescent)	Nf1-deleted RMS	sg-Nf1;sg-P53	Bl6J	F	Thigh	Bulk tissue	Primary_tumor	frfr	2.05E+11	R01C01	P38
Nf1_p53_1	MPNST (Nf1_P53)	205489430003_R01C01	chr3	93250000	108800000	79	0.1203	0.0311	0.1207	0.027	8.86E-16	108625000	109825000	sa137trl(EPO_adolescent)	Nf1-deleted RMS	sg-Nf1;sg-P53	Bl6J	F	Thigh	Bulk tissue	Primary_tumor	frfr	2.05E+11	R01C01	P38
Nf1_p53_1	MPNST (Nf1_P53)	205489430003_R01C01	chr3	109225000	114975000	9	0.2163	0.0524	0.2173	0.0265	3.10E-08	112788864	116175000	sa137trl(EPO_adolescent)	Nf1-deleted RMS	sg-Nf1;sg-P53	Bl6J	F	Thigh	Bulk tissue	Primary_tumor	frfr	2.05E+11	R01C01	P38
Nf1_p53_1	MPNST (Nf1_P53)	205489430003_R01C01	chr3	115450000	159244840	102	0.1399	0.0339	0.1364	0.0382	NA	NA	NA	sa137trl(EPO_adolescent)	Nf1-deleted RMS	sg-Nf1;sg-P53	Bl6J	F	Thigh	Bulk tissue	Primary_tumor	frfr	2.05E+11	R01C01	P38
Nf1_p53_1	MPNST (Nf1_P53)	205489430003_R01C01	chr4	3475000	41675000	64	0.039	0.0358	0.0335	0.0339	2.93E-35	41575000	41675000	sa137trl(EPO_adolescent)	Nf1-deleted RMS	sg-Nf1;sg-P53	Bl6J	F	Thigh	Bulk tissue	Primary_tumor	frfr	2.05E+11	R01C01	P38
Nf1_p53_1	MPNST (Nf1_P53)	205489430003_R01C01	chr4	41725000	42925000	22	0.1456	0.0285	0.1462	0.0198	2.06E-46	42925000	43075000	sa137trl(EPO_adolescent)	Nf1-deleted RMS	sg-Nf1;sg-P53	Bl6J	F	Thigh	Bulk tissue	Primary_tumor	frfr	2.05E+11	R01C01	P38
Nf1_p53_1	MPNST (Nf1_P53)	205489430003_R01C01	chr4	43075000	156217262	403	0.0384	0.0336	0.0383	0.0291	NA	NA	NA	sa137trl(EPO_adolescent)	Nf1-deleted RMS	sg-Nf1;sg-P53	Bl6J	F	Thigh	Bulk tissue	Primary_tumor	frfr	2.05E+11	R01C01	P38
Nf1_p53_1	MPNST (Nf1_P53)	205489430003_R01C01	chr5	3325000	151492342	494	0.013	0.0301	0.0118	0.0287	NA	NA	NA	sa137trl(EPO_adolescent)	Nf1-deleted RMS	sg-Nf1;sg-P53	Bl6J	F	Thigh	Bulk tissue	Primary_tumor	frfr	2.05E+11	R01C01	P38
Nf1_p53_1	MPNST (Nf1_P53)	205489430003_R01C01	chr6	3275000	149443273	411	0.0415	0.0336	0.0398	0.0331	NA	NA	NA	sa137trl(EPO_adolescent)	Nf1-deleted RMS	sg-Nf1;sg-P53	Bl6J	F	Thigh	Bulk tissue	Primary_tumor	frfr	2.05E+11	R01C01	P38
Nf1_p53_1	MPNST (Nf1_P53)	205489430003_R01C01	chr7	3211687	145270730	527	-0.0554	0.0332	-0.0551	0.0297	NA	NA	NA	sa137trl(EPO_adolescent)	Nf1-deleted RMS	sg-Nf1;sg-P53	Bl6J	F	Thigh	Bulk tissue	Primary_tumor	frfr	2.05E+11	R01C01	P38
Nf1_p53_1	MPNST (Nf1_P53)	205489430003_R01C01	chr8	3225000	129025607	405	0.0199	0.0309	0.0194	0.0296	NA	NA	NA	sa137trl(EPO_adolescent)	Nf1-deleted RMS	sg-Nf1;sg-P53	Bl6J	F	Thigh	Bulk tissue	Primary_tumor	frfr	2.05E+11	R01C01	P38
Nf1_p53_1	MPNST (Nf1_P53)	205489430003_R01C01	chr9	3275000	123684875	421	0.036	0.0331	0.0355	0.0305	NA	NA	NA	sa137trl(EPO_adolescent)	Nf1-deleted RMS	sg-Nf1;sg-P53	Bl6J	F	Thigh	Bulk tissue	Primary_tumor	frfr	2.05E+11	R01C01	P38
Nf1_p53_1	MPNST (Nf1_P53)	205489430003_R01C01	chrM	8150	8150	1	-0.0891	NA	-0.0891	0	NA	NA	NA	sa137trl(EPO_adolescent)	Nf1-deleted RMS	sg-Nf1;sg-P53	Bl6J	F	Thigh	Bulk tissue	Primary_tumor	frfr	2.05E+11	R01C01	P38
Nf1_p53_1	MPNST (Nf1_P53)	205489430003_R01C01	chrX	5564528	169961322	426	-0.1274	0.0456	-0.1242	0.0434	NA	NA	NA	sa137trl(EPO_adolescent)	Nf1-deleted RMS	sg-Nf1;sg-P53	Bl6J	F	Thigh	Bulk tissue	Primary_tumor	frfr	2.05E+11	R01C01	P38
Nf1_p53_1	MPNST (Nf1_P53)	205489430003_R01C01	chrY	706779	90772349	70	-0.8366	0.7869	-0.7117	0.7015	NA	NA	NA	sa137trl(EPO_adolescent)	Nf1-deleted RMS	sg-Nf1;sg-P53	Bl6J	F	Thigh	Bulk tissue	Primary_tumor	frfr	2.05E+11	R01C01	P38
Smarcb1_p53_3	MRT (SMARCB1_P53)	205489430003_R01C02	chr1	3576559	195185986	472	0.0146	0.0271	0.0141	0.0249	NA	NA	NA	sa339tll(EPO_adolescent)	Rhabdoid Tumor	sg-P53; sg-SmarcB1	Bl6J	F	Thigh	Bulk tissue	Primary_tumor	frfr	2.05E+11	R01C02	P38
Smarcb1_p53_3	MRT (SMARCB1_P53)	205489430003_R01C02	chr10	3480324	74650000	178	-0.1862	0.0402	-0.1869	0.0392	5.81E-25	71350000	75350000	sa339tll(EPO_adolescent)	Rhabdoid Tumor	sg-P53; sg-SmarcB1	Bl6J	F	Thigh	Bulk tissue	Primary_tumor	frfr	2.05E+11	R01C02	P38
Smarcb1_p53_3	MRT (SMARCB1_P53)	205489430003_R01C02	chr10	74975000	81575000	63	-0.125	0.0345	-0.1245	0.0275	1.32E-32	81475000	82700000	sa339tll(EPO_adolescent)	Rhabdoid Tumor	sg-P53; sg-SmarcB1	Bl6J	F	Thigh	Bulk tissue	Primary_tumor	frfr	2.05E+11	R01C02	P38
Smarcb1_p53_3	MRT (SMARCB1_P53)	205489430003_R01C02	chr10	81875000	126525000	129	-0.2031	0.0462	-0.2033	0.0403	4.32E-13	123100000	126975000	sa339tll(EPO_adolescent)	Rhabdoid Tumor	sg-P53; sg-SmarcB1	Bl6J	F	Thigh	Bulk tissue	Primary_tumor	frfr	2.05E+11	R01C02	P38
Smarcb1_p53_3	MRT (SMARCB1_P53)	205489430003_R01C02	chr10	126825000	128925000	25	-0.1275	0.0337	-0.1167	0.0242	6.11E-13	128850000	128925000	sa339tll(EPO_adolescent)	Rhabdoid Tumor	sg-P53; sg-SmarcB1	Bl6J	F	Thigh	Bulk tissue	Primary_tumor	frfr	2.05E+11	R01C02	P38
Smarcb1_p53_3	MRT (SMARCB1_P53)	205489430003_R01C02	chr10	129125000	130422497	6	-0.2437	0.0362	-0.2381	0.0437	NA	NA	NA	sa339tll(EPO_adolescent)	Rhabdoid Tumor	sg-P53; sg-SmarcB1	Bl6J	F	Thigh	Bulk tissue	Primary_tumor	frfr	2.05E+11	R01C02	P38
Smarcb1_p53_3	MRT (SMARCB1_P53)	205489430003_R01C02	chr11	3175000	121841272	538	0.0076	0.0255	0.0069	0.0242	NA	NA	NA	sa339tll(EPO_adolescent)	Rhabdoid Tumor	sg-P53; sg-SmarcB1	Bl6J	F	Thigh	Bulk tissue	Primary_tumor	frfr	2.05E+11	R01C02	P38
Smarcb1_p53_3	MRT (SMARCB1_P53)	205489430003_R01C02	chr12	3175000	119689511	306	3.00E-04	0.0296	-0.0012	0.0248	NA	NA	NA	sa339tll(EPO_adolescent)	Rhabdoid Tumor	sg-P53; sg-SmarcB1	Bl6J	F	Thigh	Bulk tissue	Primary_tumor	frfr	2.05E+11	R01C02	P38
Smarcb1_p53_3	MRT (SMARCB1_P53)	205489430003_R01C02	chr13	3300000	120160820	330	0.0088	0.0259	0.0098	0.025	NA	NA	NA	sa339tll(EPO_adolescent)	Rhabdoid Tumor	sg-P53; sg-SmarcB1	Bl6J	F	Thigh	Bulk tissue	Primary_tumor	frfr	2.05E+11	R01C02	P38
Smarcb1_p53_3	MRT (SMARCB1_P53)	205489430003_R01C02	chr14	5400000	124376122	293	0.0106	0.0298	0.0113	0.0261	NA	NA	NA	sa339tll(EPO_adolescent)	Rhabdoid Tumor	sg-P53; sg-SmarcB1	Bl6J	F	Thigh	Bulk tissue	Primary_tumor	frfr	2.05E+11	R01C02	P38
Smarcb1_p53_3	MRT (SMARCB1_P53)	205489430003_R01C02	chr15	3500000	103582272	313	0.0272	0.0258	0.0295	0.0246	NA	NA	NA	sa339tll(EPO_adolescent)	Rhabdoid Tumor	sg-P53; sg-SmarcB1	Bl6J	F	Thigh	Bulk tissue	Primary_tumor	frfr	2.05E+11	R01C02	P38
Smarcb1_p53_3	MRT (SMARCB1_P53)	205489430003_R01C02	chr16	3465787	97978884	265	0.0085	0.0273	0.0072	0.026	NA	NA	NA	sa339tll(EPO_adolescent)	Rhabdoid Tumor	sg-P53; sg-SmarcB1	Bl6J	F	Thigh	Bulk tissue	Primary_tumor	frfr	2.05E+11	R01C02	P38
Smarcb1_p53_3	MRT (SMARCB1_P53)	205489430003_R01C02	chr17	3244033	94643636	358	0.0104	0.0306	0.0129	0.0253	NA	NA	NA	sa339tll(EPO_adolescent)	Rhabdoid Tumor	sg-P53; sg-SmarcB1	Bl6J	F	Thigh	Bulk tissue	Primary_tumor	frfr	2.05E+11	R01C02	P38
Smarcb1_p53_3	MRT (SMARCB1_P53)	205489430003_R01C02	chr18	3150000	89976320	230	-0.1662	0.0443	-0.1659	0.0448	NA	NA	NA	sa339tll(EPO_adolescent)	Rhabdoid Tumor	sg-P53; sg-SmarcB1	Bl6J	F	Thigh	Bulk tissue	Primary_tumor	frfr	2.05E+11	R01C02	P38
Smarcb1_p53_3	MRT (SMARCB1_P53)	205489430003_R01C02	chr19	3150000	12975000	79	-0.0463	0.025	-0.0462	0.0278	1.36E-14	12825000	12975000	sa339tll(EPO_adolescent)	Rhabdoid Tumor	sg-P53; sg-SmarcB1	Bl6J	F	Thigh	Bulk tissue	Primary_tumor	frfr	2.05E+11	R01C02	P38
Smarcb1_p53_3	MRT (SMARCB1_P53)	205489430003_R01C02	chr19	13175000	14275000	5	-0.1419	0.0317	-0.1291	0.0363	3.92E-08	13800000	15775000	sa339tll(EPO_adolescent)	Rhabdoid Tumor	sg-P53; sg-SmarcB1	Bl6J	F	Thigh	Bulk tissue	Primary_tumor	frfr	2.05E+11	R01C02	P38
Smarcb1_p53_3	MRT (SMARCB1_P53)	205489430003_R01C02	chr19	15075000	61265783	157	-0.0639	0.0277	-0.0661	0.0272	NA	NA	NA	sa339tll(EPO_adolescent)	Rhabdoid Tumor	sg-P53; sg-SmarcB1	Bl6J	F	Thigh	Bulk tissue	Primary_tumor	frfr	2.05E+11	R01C02	P38
Smarcb1_p53_3	MRT (SMARCB1_P53)	205489430003_R01C02	chr2	3175000	181906612	616	0.0109	0.0309	0.0106	0.0261	NA	NA	NA	sa339tll(EPO_adolescent)	Rhabdoid Tumor	sg-P53; sg-SmarcB1	Bl6J	F	Thigh	Bulk tissue	Primary_tumor	frfr	2.05E+11	R01C02	P38
Smarcb1_p53_3	MRT (SMARCB1_P53)	205489430003_R01C02	chr3	3279606	159244840	402	0.0089	0.0302	0.0098	0.0265	NA	NA	NA	sa339tll(EPO_adolescent)	Rhabdoid Tumor	sg-P53; sg-SmarcB1	Bl6J	F	Thigh	Bulk tissue	Primary_tumor	frfr	2.05E+11	R01C02	P38
Smarcb1_p53_3	MRT (SMARCB1_P53)	205489430003_R01C02	chr4	3475000	41575000	63	0.0029	0.0267	0.0036	0.0259	6.97E-78	41575000	41675000	sa339tll(EPO_adolescent)	Rhabdoid Tumor	sg-P53; sg-SmarcB1	Bl6J	F	Thigh	Bulk tissue	Primary_tumor	frfr	2.05E+11	R01C02	P38
Smarcb1_p53_3	MRT (SMARCB1_P53)	205489430003_R01C02	chr4	41675000	42925000	23	0.1266	0.0278	0.1281	0.0192	1.56E-116	42925000	42925000	sa339tll(EPO_adolescent)	Rhabdoid Tumor	sg-P53; sg-SmarcB1	Bl6J	F	Thigh	Bulk tissue	Primary_tumor	frfr	2.05E+11	R01C02	P38
Smarcb1_p53_3	MRT (SMARCB1_P53)	205489430003_R01C02	chr4	43075000	156217262	403	-0.0087	0.0272	-0.0068	0.0262	NA	NA	NA	sa339tll(EPO_adolescent)	Rhabdoid Tumor	sg-P53; sg-SmarcB1	Bl6J	F	Thigh	Bulk tissue	Primary_tumor	frfr	2.05E+11	R01C02	P38
Smarcb1_p53_3	MRT (SMARCB1_P53)	205489430003_R01C02	chr5	3325000	151492342	494	0.0018	0.0285	0.0014	0.0256	NA	NA	NA	sa339tll(EPO_adolescent)	Rhabdoid Tumor	sg-P53; sg-SmarcB1	Bl6J	F	Thigh	Bulk tissue	Primary_tumor	frfr	2.05E+11	R01C02	P38
Smarcb1_p53_3	MRT (SMARCB1_P53)	205489430003_R01C02	chr6	3275000	149443273	411	0.0126	0.0284	0.012	0.0258	NA	NA	NA	sa339tll(EPO_adolescent)	Rhabdoid Tumor	sg-P53; sg-SmarcB1	Bl6J	F	Thigh	Bulk tissue	Primary_tumor	frfr	2.05E+11	R01C02	P38
Smarcb1_p53_3	MRT (SMARCB1_P53)	205489430003_R01C02	chr7	3211687	145270730	527	0.0154	0.0284	0.0155	0.024	NA	NA	NA	sa339tll(EPO_adolescent)	Rhabdoid Tumor	sg-P53; sg-SmarcB1	Bl6J	F	Thigh	Bulk tissue	Primary_tumor	frfr	2.05E+11	R01C02	P38
Smarcb1_p53_3	MRT (SMARCB1_P53)	205489430003_R01C02	chr8	3225000	129025607	405	0.0122	0.027	0.0112	0.0258	NA	NA	NA	sa339tll(EPO_adolescent)	Rhabdoid Tumor	sg-P53; sg-SmarcB1	Bl6J	F	Thigh	Bulk tissue	Primary_tumor	frfr	2.05E+11	R01C02	P38
Smarcb1_p53_3	MRT (SMARCB1_P53)	205489430003_R01C02	chr9	3275000	123684875	421	0.0151	0.0266	0.0148	0.0246	NA	NA	NA	sa339tll(EPO_adolescent)	Rhabdoid Tumor	sg-P53; sg-SmarcB1	Bl6J	F	Thigh	Bulk tissue	Primary_tumor	frfr	2.05E+11	R01C02	P38
Smarcb1_p53_3	MRT (SMARCB1_P53)	205489430003_R01C02	chrM	8150	8150	1	-0.0895	NA	-0.0895	0	NA	NA	NA	sa339tll(EPO_adolescent)	Rhabdoid Tumor	sg-P53; sg-SmarcB1	Bl6J	F	Thigh	Bulk tissue	Primary_tumor	frfr	2.05E+11	R01C02	P38
Smarcb1_p53_3	MRT (SMARCB1_P53)	205489430003_R01C02	chrX	5564528	169961322	426	-0.0125	0.03	-0.0117	0.0261	NA	NA	NA	sa339tll(EPO_adolescent)	Rhabdoid Tumor	sg-P53; sg-SmarcB1	Bl6J	F	Thigh	Bulk tissue	Primary_tumor	frfr	2.05E+11	R01C02	P38
Smarcb1_p53_3	MRT (SMARCB1_P53)	205489430003_R01C02	chrY	706779	90772349	70	0.5197	0.5345	0.5524	0.6068	NA	NA	NA	sa339tll(EPO_adolescent)	Rhabdoid Tumor	sg-P53; sg-SmarcB1	Bl6J	F	Thigh	Bulk tissue	Primary_tumor	frfr	2.05E+11	R01C02	P38
p53_2	UPS (P53)	205489430003_R02C01	chr1	3576559	139600000	317	-0.2449	0.095	-0.2345	0.085	9.59E-07	137925000	143975000	sa287trl(EPO_adolescent)	UPS	sg-P53;	Bl6J	F	Thigh	Bulk tissue	Primary_tumor	frfr	2.05E+11	R02C01	P38
p53_2	UPS (P53)	205489430003_R02C01	chr1	141075000	150725000	10	-0.4197	0.1171	-0.4021	0.0689	1.26E-14	147300000	151150000	sa287trl(EPO_adolescent)	UPS	sg-P53;	Bl6J	F	Thigh	Bulk tissue	Primary_tumor	frfr	2.05E+11	R02C01	P38
p53_2	UPS (P53)	205489430003_R02C01	chr1	151150000	195185986	145	-0.2366	0.0638	-0.2327	0.0535	NA	NA	NA	sa287trl(EPO_adolescent)	UPS	sg-P53;	Bl6J	F	Thigh	Bulk tissue	Primary_tumor	frfr	2.05E+11	R02C01	P38
p53_2	UPS (P53)	205489430003_R02C01	chr10	3480324	130422497	401	0.2669	0.0639	0.2631	0.0594	NA	NA	NA	sa287trl(EPO_adolescent)	UPS	sg-P53;	Bl6J	F	Thigh	Bulk tissue	Primary_tumor	frfr	2.05E+11	R02C01	P38
p53_2	UPS (P53)	205489430003_R02C01	chr11	3175000	121841272	538	-0.208	0.0793	-0.1978	0.0664	NA	NA	NA	sa287trl(EPO_adolescent)	UPS	sg-P53;	Bl6J	F	Thigh	Bulk tissue	Primary_tumor	frfr	2.05E+11	R02C01	P38
p53_2	UPS (P53)	205489430003_R02C01	chr12	3175000	32950000	63	-0.2275	0.0578	-0.222	0.056	2.38E-23	32275000	33350000	sa287trl(EPO_adolescent)	UPS	sg-P53;	Bl6J	F	Thigh	Bulk tissue	Primary_tumor	frfr	2.05E+11	R02C01	P38
p53_2	UPS (P53)	205489430003_R02C01	chr12	33200000	49925000	24	-0.3888	0.083	-0.3781	0.0857	1.24E-15	47300000	52875000	sa287trl(EPO_adolescent)	UPS	sg-P53;	Bl6J	F	Thigh	Bulk tissue	Primary_tumor	frfr	2.05E+11	R02C01	P38
p53_2	UPS (P53)	205489430003_R02C01	chr12	50950000	119689511	219	-0.2361	0.0916	-0.2238	0.0752	NA	NA	NA	sa287trl(EPO_adolescent)	UPS	sg-P53;	Bl6J	F	Thigh	Bulk tissue	Primary_tumor	frfr	2.05E+11	R02C01	P38
p53_2	UPS (P53)	205489430003_R02C01	chr13	3300000	120160820	330	-0.2784	0.0893	-0.2726	0.0834	NA	NA	NA	sa287trl(EPO_adolescent)	UPS	sg-P53;	Bl6J	F	Thigh	Bulk tissue	Primary_tumor	frfr	2.05E+11	R02C01	P38
p53_2	UPS (P53)	205489430003_R02C01	chr14	5400000	80150000	229	-0.2308	0.0781	-0.2225	0.0708	2.22E-48	80150000	81850000	sa287trl(EPO_adolescent)	UPS	sg-P53;	Bl6J	F	Thigh	Bulk tissue	Primary_tumor	frfr	2.05E+11	R02C01	P38
p53_2	UPS (P53)	205489430003_R02C01	chr14	80925000	97925000	19	-0.5248	0.1253	-0.5458	0.1487	1.23E-08	94775000	99075000	sa287trl(EPO_adolescent)	UPS	sg-P53;	Bl6J	F	Thigh	Bulk tissue	Primary_tumor	frfr	2.05E+11	R02C01	P38
p53_2	UPS (P53)	205489430003_R02C01	chr14	99075000	106200000	14	-0.2994	0.0661	-0.2915	0.0537	2.69E-05	105575000	111975000	sa287trl(EPO_adolescent)	UPS	sg-P53;	Bl6J	F	Thigh	Bulk tissue	Primary_tumor	frfr	2.05E+11	R02C01	P38
p53_2	UPS (P53)	205489430003_R02C01	chr14	107050000	116675000	11	-0.5017	0.1437	-0.5238	0.1553	1.36E-12	113675000	116675000	sa287trl(EPO_adolescent)	UPS	sg-P53;	Bl6J	F	Thigh	Bulk tissue	Primary_tumor	frfr	2.05E+11	R02C01	P38
p53_2	UPS (P53)	205489430003_R02C01	chr14	117550000	124376122	20	-0.2422	0.0496	-0.2546	0.0486	NA	NA	NA	sa287trl(EPO_adolescent)	UPS	sg-P53;	Bl6J	F	Thigh	Bulk tissue	Primary_tumor	frfr	2.05E+11	R02C01	P38
p53_2	UPS (P53)	205489430003_R02C01	chr15	3500000	103582272	313	0.2741	0.0686	0.2697	0.066	NA	NA	NA	sa287trl(EPO_adolescent)	UPS	sg-P53;	Bl6J	F	Thigh	Bulk tissue	Primary_tumor	frfr	2.05E+11	R02C01	P38
p53_2	UPS (P53)	205489430003_R02C01	chr16	3465787	27975000	86	0.1509	0.0572	0.1465	0.0427	0	27975000	27975000	sa287trl(EPO_adolescent)	UPS	sg-P53;	Bl6J	F	Thigh	Bulk tissue	Primary_tumor	frfr	2.05E+11	R02C01	P38
p53_2	UPS (P53)	205489430003_R02C01	chr16	28750000	50000000	70	-0.2437	0.0687	-0.2353	0.0643	4.47E-24	48675000	52225000	sa287trl(EPO_adolescent)	UPS	sg-P53;	Bl6J	F	Thigh	Bulk tissue	Primary_tumor	frfr	2.05E+11	R02C01	P38
p53_2	UPS (P53)	205489430003_R02C01	chr16	50325000	89200000	63	-0.3863	0.0873	-0.3672	0.0981	7.63E-39	88275000	89200000	sa287trl(EPO_adolescent)	UPS	sg-P53;	Bl6J	F	Thigh	Bulk tissue	Primary_tumor	frfr	2.05E+11	R02C01	P38
p53_2	UPS (P53)	205489430003_R02C01	chr16	89700000	97978884	46	-0.1952	0.0501	-0.1943	0.0523	NA	NA	NA	sa287trl(EPO_adolescent)	UPS	sg-P53;	Bl6J	F	Thigh	Bulk tissue	Primary_tumor	frfr	2.05E+11	R02C01	P38
p53_2	UPS (P53)	205489430003_R02C01	chr17	3244033	15450000	47	-0.2183	0.069	-0.2246	0.0555	4.18E-18	15200000	16700000	sa287trl(EPO_adolescent)	UPS	sg-P53;	Bl6J	F	Thigh	Bulk tissue	Primary_tumor	frfr	2.05E+11	R02C01	P38
p53_2	UPS (P53)	205489430003_R02C01	chr17	15675000	23350000	18	-0.425	0.1112	-0.4235	0.0956	9.91E-52	22850000	23350000	sa287trl(EPO_adolescent)	UPS	sg-P53;	Bl6J	F	Thigh	Bulk tissue	Primary_tumor	frfr	2.05E+11	R02C01	P38
p53_2	UPS (P53)	205489430003_R02C01	chr17	23575000	27575000	43	-0.1336	0.0386	-0.14	0.0445	0	27575000	27575000	sa287trl(EPO_adolescent)	UPS	sg-P53;	Bl6J	F	Thigh	Bulk tissue	Primary_tumor	frfr	2.05E+11	R02C01	P38
p53_2	UPS (P53)	205489430003_R02C01	chr17	27650000	94643636	250	0.2677	0.0649	0.2693	0.0593	NA	NA	NA	sa287trl(EPO_adolescent)	UPS	sg-P53;	Bl6J	F	Thigh	Bulk tissue	Primary_tumor	frfr	2.05E+11	R02C01	P38
p53_2	UPS (P53)	205489430003_R02C01	chr18	3150000	89976320	230	-0.236	0.0803	-0.2281	0.0857	NA	NA	NA	sa287trl(EPO_adolescent)	UPS	sg-P53;	Bl6J	F	Thigh	Bulk tissue	Primary_tumor	frfr	2.05E+11	R02C01	P38
p53_2	UPS (P53)	205489430003_R02C01	chr19	3150000	11925000	73	-0.1684	0.0594	-0.1581	0.0653	6.31E-36	11750000	12050000	sa287trl(EPO_adolescent)	UPS	sg-P53;	Bl6J	F	Thigh	Bulk tissue	Primary_tumor	frfr	2.05E+11	R02C01	P38
p53_2	UPS (P53)	205489430003_R02C01	chr19	12050000	13800000	10	-0.4412	0.0887	-0.4583	0.1034	4.12E-15	13400000	15075000	sa287trl(EPO_adolescent)	UPS	sg-P53;	Bl6J	F	Thigh	Bulk tissue	Primary_tumor	frfr	2.05E+11	R02C01	P38
p53_2	UPS (P53)	205489430003_R02C01	chr19	14275000	61265783	158	-0.2506	0.0706	-0.2371	0.061	NA	NA	NA	sa287trl(EPO_adolescent)	UPS	sg-P53;	Bl6J	F	Thigh	Bulk tissue	Primary_tumor	frfr	2.05E+11	R02C01	P38
p53_2	UPS (P53)	205489430003_R02C01	chr2	3175000	85450000	268	-0.2624	0.0953	-0.2556	0.0979	3.22E-67	85100000	85775000	sa287trl(EPO_adolescent)	UPS	sg-P53;	Bl6J	F	Thigh	Bulk tissue	Primary_tumor	frfr	2.05E+11	R02C01	P38
p53_2	UPS (P53)	205489430003_R02C01	chr2	85775000	89725000	22	-0.637	0.1046	-0.6519	0.0794	1.16E-59	89475000	89725000	sa287trl(EPO_adolescent)	UPS	sg-P53;	Bl6J	F	Thigh	Bulk tissue	Primary_tumor	frfr	2.05E+11	R02C01	P38
p53_2	UPS (P53)	205489430003_R02C01	chr2	89900000	94725000	24	-0.2198	0.0659	-0.2053	0.0513	2.53E-12	94100000	94725000	sa287trl(EPO_adolescent)	UPS	sg-P53;	Bl6J	F	Thigh	Bulk tissue	Primary_tumor	frfr	2.05E+11	R02C01	P38
p53_2	UPS (P53)	205489430003_R02C01	chr2	95550000	99575000	5	-0.4567	0.0667	-0.4166	0.0126	5.57E-08	99575000	101675000	sa287trl(EPO_adolescent)	UPS	sg-P53;	Bl6J	F	Thigh	Bulk tissue	Primary_tumor	frfr	2.05E+11	R02C01	P38
p53_2	UPS (P53)	205489430003_R02C01	chr2	100975000	110150000	26	-0.2508	0.0727	-0.2475	0.0662	1.12E-12	109825000	110150000	sa287trl(EPO_adolescent)	UPS	sg-P53;	Bl6J	F	Thigh	Bulk tissue	Primary_tumor	frfr	2.05E+11	R02C01	P38
p53_2	UPS (P53)	205489430003_R02C01	chr2	110550000	111875000	5	-0.5255	0.0928	-0.5333	0.1129	4.19E-23	111875000	111875000	sa287trl(EPO_adolescent)	UPS	sg-P53;	Bl6J	F	Thigh	Bulk tissue	Primary_tumor	frfr	2.05E+11	R02C01	P38
p53_2	UPS (P53)	205489430003_R02C01	chr2	112000000	181906612	266	-0.2107	0.0669	-0.2096	0.0685	NA	NA	NA	sa287trl(EPO_adolescent)	UPS	sg-P53;	Bl6J	F	Thigh	Bulk tissue	Primary_tumor	frfr	2.05E+11	R02C01	P38
p53_2	UPS (P53)	205489430003_R02C01	chr3	3279606	159244840	402	0.2833	0.0655	0.2833	0.0608	NA	NA	NA	sa287trl(EPO_adolescent)	UPS	sg-P53;	Bl6J	F	Thigh	Bulk tissue	Primary_tumor	frfr	2.05E+11	R02C01	P38
p53_2	UPS (P53)	205489430003_R02C01	chr4	3475000	41675000	64	0.0555	0.0591	0.0685	0.05	1.95E-31	41575000	41725000	sa287trl(EPO_adolescent)	UPS	sg-P53;	Bl6J	F	Thigh	Bulk tissue	Primary_tumor	frfr	2.05E+11	R02C01	P38
p53_2	UPS (P53)	205489430003_R02C01	chr4	41725000	42925000	22	0.2225	0.0479	0.2215	0.0475	9.06E-26	42825000	43275000	sa287trl(EPO_adolescent)	UPS	sg-P53;	Bl6J	F	Thigh	Bulk tissue	Primary_tumor	frfr	2.05E+11	R02C01	P38
p53_2	UPS (P53)	205489430003_R02C01	chr4	43075000	92775000	106	0.0706	0.0617	0.0748	0.0459	0	92775000	92775000	sa287trl(EPO_adolescent)	UPS	sg-P53;	Bl6J	F	Thigh	Bulk tissue	Primary_tumor	frfr	2.05E+11	R02C01	P38
p53_2	UPS (P53)	205489430003_R02C01	chr4	94350000	103025000	24	1.2839	0.2129	1.2877	0.2002	2.84E-14	103025000	103225000	sa287trl(EPO_adolescent)	UPS	sg-P53;	Bl6J	F	Thigh	Bulk tissue	Primary_tumor	frfr	2.05E+11	R02C01	P38
p53_2	UPS (P53)	205489430003_R02C01	chr4	103225000	105025000	6	0.3521	0.4102	0.2155	0.1137	1.12E-05	103575000	105025000	sa287trl(EPO_adolescent)	UPS	sg-P53;	Bl6J	F	Thigh	Bulk tissue	Primary_tumor	frfr	2.05E+11	R02C01	P38
p53_2	UPS (P53)	205489430003_R02C01	chr4	105175000	121488076	70	0.0822	0.0671	0.0851	0.0476	5.55E-95	121100000	122743690	sa287trl(EPO_adolescent)	UPS	sg-P53;	Bl6J	F	Thigh	Bulk tissue	Primary_tumor	frfr	2.05E+11	R02C01	P38
p53_2	UPS (P53)	205489430003_R02C01	chr4	122743690	156217262	197	0.2631	0.0603	0.2635	0.061	NA	NA	NA	sa287trl(EPO_adolescent)	UPS	sg-P53;	Bl6J	F	Thigh	Bulk tissue	Primary_tumor	frfr	2.05E+11	R02C01	P38
p53_2	UPS (P53)	205489430003_R02C01	chr5	3325000	23725000	31	-0.3563	0.077	-0.3522	0.0866	5.88E-20	22525000	24525000	sa287trl(EPO_adolescent)	UPS	sg-P53;	Bl6J	F	Thigh	Bulk tissue	Primary_tumor	frfr	2.05E+11	R02C01	P38
p53_2	UPS (P53)	205489430003_R02C01	chr5	24100000	54750000	86	-0.2085	0.0742	-0.2017	0.0602	1.71E-25	53925000	54750000	sa287trl(EPO_adolescent)	UPS	sg-P53;	Bl6J	F	Thigh	Bulk tissue	Primary_tumor	frfr	2.05E+11	R02C01	P38
p53_2	UPS (P53)	205489430003_R02C01	chr5	55650000	61825000	7	-0.52	0.0643	-0.5104	0.0431	7.32E-12	61825000	63875000	sa287trl(EPO_adolescent)	UPS	sg-P53;	Bl6J	F	Thigh	Bulk tissue	Primary_tumor	frfr	2.05E+11	R02C01	P38
p53_2	UPS (P53)	205489430003_R02C01	chr5	62975000	77675000	53	-0.2703	0.0871	-0.2547	0.0513	5.62E-10	76950000	78325000	sa287trl(EPO_adolescent)	UPS	sg-P53;	Bl6J	F	Thigh	Bulk tissue	Primary_tumor	frfr	2.05E+11	R02C01	P38
p53_2	UPS (P53)	205489430003_R02C01	chr5	78325000	88325000	12	-0.4572	0.0875	-0.4189	0.064	1.02E-34	88325000	88600000	sa287trl(EPO_adolescent)	UPS	sg-P53;	Bl6J	F	Thigh	Bulk tissue	Primary_tumor	frfr	2.05E+11	R02C01	P38
p53_2	UPS (P53)	205489430003_R02C01	chr5	88600000	151492342	305	-0.1943	0.0697	-0.1916	0.0597	NA	NA	NA	sa287trl(EPO_adolescent)	UPS	sg-P53;	Bl6J	F	Thigh	Bulk tissue	Primary_tumor	frfr	2.05E+11	R02C01	P38
p53_2	UPS (P53)	205489430003_R02C01	chr6	3275000	86875000	201	0.5646	0.1149	0.5782	0.1092	1.59E-222	86450000	86875000	sa287trl(EPO_adolescent)	UPS	sg-P53;	Bl6J	F	Thigh	Bulk tissue	Primary_tumor	frfr	2.05E+11	R02C01	P38
p53_2	UPS (P53)	205489430003_R02C01	chr6	87075000	149443273	210	0.2718	0.0648	0.2687	0.0626	NA	NA	NA	sa287trl(EPO_adolescent)	UPS	sg-P53;	Bl6J	F	Thigh	Bulk tissue	Primary_tumor	frfr	2.05E+11	R02C01	P38
p53_2	UPS (P53)	205489430003_R02C01	chr7	3211687	84700000	277	-0.2074	0.0855	-0.2007	0.0673	4.99E-21	84350000	84700000	sa287trl(EPO_adolescent)	UPS	sg-P53;	Bl6J	F	Thigh	Bulk tissue	Primary_tumor	frfr	2.05E+11	R02C01	P38
p53_2	UPS (P53)	205489430003_R02C01	chr7	85075000	87200000	6	-0.5556	0.0745	-0.5633	0.0595	3.13E-23	87200000	88000000	sa287trl(EPO_adolescent)	UPS	sg-P53;	Bl6J	F	Thigh	Bulk tissue	Primary_tumor	frfr	2.05E+11	R02C01	P38
p53_2	UPS (P53)	205489430003_R02C01	chr7	88000000	102625000	52	-0.2177	0.0769	-0.1993	0.0461	1.10E-09	102000000	103575000	sa287trl(EPO_adolescent)	UPS	sg-P53;	Bl6J	F	Thigh	Bulk tissue	Primary_tumor	frfr	2.05E+11	R02C01	P38
p53_2	UPS (P53)	205489430003_R02C01	chr7	102825000	108800000	31	-0.3513	0.1055	-0.3337	0.112	1.52E-32	107375000	109100000	sa287trl(EPO_adolescent)	UPS	sg-P53;	Bl6J	F	Thigh	Bulk tissue	Primary_tumor	frfr	2.05E+11	R02C01	P38
p53_2	UPS (P53)	205489430003_R02C01	chr7	109100000	145270730	161	-0.1823	0.0615	-0.1834	0.0593	NA	NA	NA	sa287trl(EPO_adolescent)	UPS	sg-P53;	Bl6J	F	Thigh	Bulk tissue	Primary_tumor	frfr	2.05E+11	R02C01	P38
p53_2	UPS (P53)	205489430003_R02C01	chr8	3225000	129025607	405	0.2729	0.0704	0.2644	0.07	NA	NA	NA	sa287trl(EPO_adolescent)	UPS	sg-P53;	Bl6J	F	Thigh	Bulk tissue	Primary_tumor	frfr	2.05E+11	R02C01	P38
p53_2	UPS (P53)	205489430003_R02C01	chr9	3275000	12872935	11	-0.388	0.0746	-0.3866	0.0653	3.81E-08	10700000	12872935	sa287trl(EPO_adolescent)	UPS	sg-P53;	Bl6J	F	Thigh	Bulk tissue	Primary_tumor	frfr	2.05E+11	R02C01	P38
p53_2	UPS (P53)	205489430003_R02C01	chr9	13608193	16250000	10	-0.2386	0.0333	-0.2541	0.024	5.56E-14	16250000	16825000	sa287trl(EPO_adolescent)	UPS	sg-P53;	Bl6J	F	Thigh	Bulk tissue	Primary_tumor	frfr	2.05E+11	R02C01	P38
p53_2	UPS (P53)	205489430003_R02C01	chr9	16825000	20050000	8	-0.4623	0.0855	-0.48	0.0886	2.42E-18	19675000	20050000	sa287trl(EPO_adolescent)	UPS	sg-P53;	Bl6J	F	Thigh	Bulk tissue	Primary_tumor	frfr	2.05E+11	R02C01	P38
p53_2	UPS (P53)	205489430003_R02C01	chr9	20450000	37725000	55	-0.2201	0.0682	-0.2219	0.0867	9.25E-38	37725000	37725000	sa287trl(EPO_adolescent)	UPS	sg-P53;	Bl6J	F	Thigh	Bulk tissue	Primary_tumor	frfr	2.05E+11	R02C01	P38
p53_2	UPS (P53)	205489430003_R02C01	chr9	37950000	39950000	12	-0.5166	0.0848	-0.5	0.0476	3.43E-42	39950000	40200000	sa287trl(EPO_adolescent)	UPS	sg-P53;	Bl6J	F	Thigh	Bulk tissue	Primary_tumor	frfr	2.05E+11	R02C01	P38
p53_2	UPS (P53)	205489430003_R02C01	chr9	40200000	123684875	325	-0.2244	0.0706	-0.2181	0.0629	NA	NA	NA	sa287trl(EPO_adolescent)	UPS	sg-P53;	Bl6J	F	Thigh	Bulk tissue	Primary_tumor	frfr	2.05E+11	R02C01	P38
p53_2	UPS (P53)	205489430003_R02C01	chrM	8150	8150	1	-0.02	NA	-0.02	0	NA	NA	NA	sa287trl(EPO_adolescent)	UPS	sg-P53;	Bl6J	F	Thigh	Bulk tissue	Primary_tumor	frfr	2.05E+11	R02C01	P38
p53_2	UPS (P53)	205489430003_R02C01	chrX	5564528	128389406	291	0.0948	0.066	0.1028	0.0632	3.60E-301	127258594	128389406	sa287trl(EPO_adolescent)	UPS	sg-P53;	Bl6J	F	Thigh	Bulk tissue	Primary_tumor	frfr	2.05E+11	R02C01	P38
p53_2	UPS (P53)	205489430003_R02C01	chrX	129275000	169961322	135	-0.1796	0.0801	-0.1625	0.0655	NA	NA	NA	sa287trl(EPO_adolescent)	UPS	sg-P53;	Bl6J	F	Thigh	Bulk tissue	Primary_tumor	frfr	2.05E+11	R02C01	P38
p53_2	UPS (P53)	205489430003_R02C01	chrY	706779	43781673	63	-0.7463	0.3388	-0.8138	0.3588	6.55E-10	29993870	72219367	sa287trl(EPO_adolescent)	UPS	sg-P53;	Bl6J	F	Thigh	Bulk tissue	Primary_tumor	frfr	2.05E+11	R02C01	P38
p53_2	UPS (P53)	205489430003_R02C01	chrY	72219367	90772349	7	0.1421	0.263	0.1582	0.0814	NA	NA	NA	sa287trl(EPO_adolescent)	UPS	sg-P53;	Bl6J	F	Thigh	Bulk tissue	Primary_tumor	frfr	2.05E+11	R02C01	P38
p53_3	UPS (P53)	205489430003_R03C01	chr1	3576559	195185986	472	-0.1811	0.0536	-0.1783	0.0528	NA	NA	NA	sa282tll(EPO_adolescent)	UPS	sg-P53;	Bl6J	M	Thigh	Bulk tissue	Primary_tumor	frfr	2.05E+11	R03C01	P38
p53_3	UPS (P53)	205489430003_R03C01	chr10	3480324	66975000	155	-0.1029	0.0381	-0.1034	0.0287	0	66975000	66975000	sa282tll(EPO_adolescent)	UPS	sg-P53;	Bl6J	M	Thigh	Bulk tissue	Primary_tumor	frfr	2.05E+11	R03C01	P38
p53_3	UPS (P53)	205489430003_R03C01	chr10	67075000	128925000	240	0.0862	0.0307	0.0841	0.0249	1.44E-16	128850000	129700000	sa282tll(EPO_adolescent)	UPS	sg-P53;	Bl6J	M	Thigh	Bulk tissue	Primary_tumor	frfr	2.05E+11	R03C01	P38
p53_3	UPS (P53)	205489430003_R03C01	chr10	129125000	130422497	6	0.2035	0.0757	0.2301	0.0571	NA	NA	NA	sa282tll(EPO_adolescent)	UPS	sg-P53;	Bl6J	M	Thigh	Bulk tissue	Primary_tumor	frfr	2.05E+11	R03C01	P38
p53_3	UPS (P53)	205489430003_R03C01	chr11	3175000	121841272	538	0.0599	0.0323	0.0572	0.0305	NA	NA	NA	sa282tll(EPO_adolescent)	UPS	sg-P53;	Bl6J	M	Thigh	Bulk tissue	Primary_tumor	frfr	2.05E+11	R03C01	P38
p53_3	UPS (P53)	205489430003_R03C01	chr12	3175000	119689511	306	-0.1741	0.0533	-0.1707	0.0476	NA	NA	NA	sa282tll(EPO_adolescent)	UPS	sg-P53;	Bl6J	M	Thigh	Bulk tissue	Primary_tumor	frfr	2.05E+11	R03C01	P38
p53_3	UPS (P53)	205489430003_R03C01	chr13	3300000	27550000	60	0.0582	0.0412	0.0567	0.0409	4.67E-34	27550000	27550000	sa282tll(EPO_adolescent)	UPS	sg-P53;	Bl6J	M	Thigh	Bulk tissue	Primary_tumor	frfr	2.05E+11	R03C01	P38
p53_3	UPS (P53)	205489430003_R03C01	chr13	28250000	33325000	13	0.2285	0.0595	0.2123	0.0419	3.68E-49	33325000	33325000	sa282tll(EPO_adolescent)	UPS	sg-P53;	Bl6J	M	Thigh	Bulk tissue	Primary_tumor	frfr	2.05E+11	R03C01	P38
p53_3	UPS (P53)	205489430003_R03C01	chr13	33825000	48175000	51	0.0383	0.0353	0.0384	0.0389	7.48E-92	48175000	48400000	sa282tll(EPO_adolescent)	UPS	sg-P53;	Bl6J	M	Thigh	Bulk tissue	Primary_tumor	frfr	2.05E+11	R03C01	P38
p53_3	UPS (P53)	205489430003_R03C01	chr13	48400000	56525000	43	0.2697	0.0712	0.258	0.0466	9.93E-12	55950000	57500000	sa282tll(EPO_adolescent)	UPS	sg-P53;	Bl6J	M	Thigh	Bulk tissue	Primary_tumor	frfr	2.05E+11	R03C01	P38
p53_3	UPS (P53)	205489430003_R03C01	chr13	56675000	64400000	28	0.4032	0.0815	0.398	0.0612	3.35E-307	64400000	64400000	sa282tll(EPO_adolescent)	UPS	sg-P53;	Bl6J	M	Thigh	Bulk tissue	Primary_tumor	frfr	2.05E+11	R03C01	P38
p53_3	UPS (P53)	205489430003_R03C01	chr13	64750000	120160820	135	0.047	0.0343	0.045	0.026	NA	NA	NA	sa282tll(EPO_adolescent)	UPS	sg-P53;	Bl6J	M	Thigh	Bulk tissue	Primary_tumor	frfr	2.05E+11	R03C01	P38
p53_3	UPS (P53)	205489430003_R03C01	chr14	5400000	19209852	20	0.1861	0.0378	0.1934	0.0269	6.89E-35	19209852	19709852	sa282tll(EPO_adolescent)	UPS	sg-P53;	Bl6J	M	Thigh	Bulk tissue	Primary_tumor	frfr	2.05E+11	R03C01	P38
p53_3	UPS (P53)	205489430003_R03C01	chr14	19709852	49550000	90	0.435	0.0861	0.4359	0.0864	0.00425875	48150000	49550000	sa282tll(EPO_adolescent)	UPS	sg-P53;	Bl6J	M	Thigh	Bulk tissue	Primary_tumor	frfr	2.05E+11	R03C01	P38
p53_3	UPS (P53)	205489430003_R03C01	chr14	50100000	50500000	3	0.2458	0.0415	0.2436	0.0568	3.04E-40	50500000	50500000	sa282tll(EPO_adolescent)	UPS	sg-P53;	Bl6J	M	Thigh	Bulk tissue	Primary_tumor	frfr	2.05E+11	R03C01	P38
p53_3	UPS (P53)	205489430003_R03C01	chr14	50750000	80150000	116	-0.3715	0.0783	-0.3719	0.0796	8.48E-24	79800000	81850000	sa282tll(EPO_adolescent)	UPS	sg-P53;	Bl6J	M	Thigh	Bulk tissue	Primary_tumor	frfr	2.05E+11	R03C01	P38
p53_3	UPS (P53)	205489430003_R03C01	chr14	80925000	97925000	19	-0.576	0.0857	-0.573	0.0891	3.52E-08	94775000	99075000	sa282tll(EPO_adolescent)	UPS	sg-P53;	Bl6J	M	Thigh	Bulk tissue	Primary_tumor	frfr	2.05E+11	R03C01	P38
p53_3	UPS (P53)	205489430003_R03C01	chr14	99075000	106200000	14	-0.4227	0.0511	-0.419	0.0567	0.000443513	105575000	112800000	sa282tll(EPO_adolescent)	UPS	sg-P53;	Bl6J	M	Thigh	Bulk tissue	Primary_tumor	frfr	2.05E+11	R03C01	P38
p53_3	UPS (P53)	205489430003_R03C01	chr14	107050000	116675000	11	-0.5617	0.114	-0.5899	0.112	6.12E-07	113675000	117550000	sa282tll(EPO_adolescent)	UPS	sg-P53;	Bl6J	M	Thigh	Bulk tissue	Primary_tumor	frfr	2.05E+11	R03C01	P38
p53_3	UPS (P53)	205489430003_R03C01	chr14	117550000	124376122	20	-0.3808	0.0711	-0.3984	0.0426	NA	NA	NA	sa282tll(EPO_adolescent)	UPS	sg-P53;	Bl6J	M	Thigh	Bulk tissue	Primary_tumor	frfr	2.05E+11	R03C01	P38
p53_3	UPS (P53)	205489430003_R03C01	chr15	3500000	103582272	313	0.1243	0.0391	0.1212	0.0343	NA	NA	NA	sa282tll(EPO_adolescent)	UPS	sg-P53;	Bl6J	M	Thigh	Bulk tissue	Primary_tumor	frfr	2.05E+11	R03C01	P38
p53_3	UPS (P53)	205489430003_R03C01	chr16	3465787	97978884	265	0.1217	0.0396	0.1186	0.0378	NA	NA	NA	sa282tll(EPO_adolescent)	UPS	sg-P53;	Bl6J	M	Thigh	Bulk tissue	Primary_tumor	frfr	2.05E+11	R03C01	P38
p53_3	UPS (P53)	205489430003_R03C01	chr17	3244033	57375000	261	-0.0873	0.0481	-0.0804	0.0395	6.49E-08	56900000	59425000	sa282tll(EPO_adolescent)	UPS	sg-P53;	Bl6J	M	Thigh	Bulk tissue	Primary_tumor	frfr	2.05E+11	R03C01	P38
p53_3	UPS (P53)	205489430003_R03C01	chr17	58175000	61350000	7	-0.1941	0.0654	-0.192	0.0675	4.15E-07	59425000	63650000	sa282tll(EPO_adolescent)	UPS	sg-P53;	Bl6J	M	Thigh	Bulk tissue	Primary_tumor	frfr	2.05E+11	R03C01	P38
p53_3	UPS (P53)	205489430003_R03C01	chr17	62200000	94643636	90	-0.1079	0.0365	-0.1076	0.0317	NA	NA	NA	sa282tll(EPO_adolescent)	UPS	sg-P53;	Bl6J	M	Thigh	Bulk tissue	Primary_tumor	frfr	2.05E+11	R03C01	P38
p53_3	UPS (P53)	205489430003_R03C01	chr18	3150000	89976320	230	0.0188	0.0369	0.0185	0.0282	NA	NA	NA	sa282tll(EPO_adolescent)	UPS	sg-P53;	Bl6J	M	Thigh	Bulk tissue	Primary_tumor	frfr	2.05E+11	R03C01	P38
p53_3	UPS (P53)	205489430003_R03C01	chr19	3150000	61265783	241	0.0781	0.0343	0.0756	0.026	NA	NA	NA	sa282tll(EPO_adolescent)	UPS	sg-P53;	Bl6J	M	Thigh	Bulk tissue	Primary_tumor	frfr	2.05E+11	R03C01	P38
p53_3	UPS (P53)	205489430003_R03C01	chr2	3175000	85450000	268	-0.2248	0.0639	-0.2218	0.0699	1.48E-49	85100000	85450000	sa282tll(EPO_adolescent)	UPS	sg-P53;	Bl6J	M	Thigh	Bulk tissue	Primary_tumor	frfr	2.05E+11	R03C01	P38
p53_3	UPS (P53)	205489430003_R03C01	chr2	85775000	89725000	22	-0.4388	0.0627	-0.4424	0.0575	2.72E-61	89725000	89900000	sa282tll(EPO_adolescent)	UPS	sg-P53;	Bl6J	M	Thigh	Bulk tissue	Primary_tumor	frfr	2.05E+11	R03C01	P38
p53_3	UPS (P53)	205489430003_R03C01	chr2	89900000	181906612	326	-0.2112	0.0613	-0.2044	0.05	NA	NA	NA	sa282tll(EPO_adolescent)	UPS	sg-P53;	Bl6J	M	Thigh	Bulk tissue	Primary_tumor	frfr	2.05E+11	R03C01	P38
p53_3	UPS (P53)	205489430003_R03C01	chr3	3279606	159244840	402	0.1274	0.0437	0.1244	0.0365	NA	NA	NA	sa282tll(EPO_adolescent)	UPS	sg-P53;	Bl6J	M	Thigh	Bulk tissue	Primary_tumor	frfr	2.05E+11	R03C01	P38
p53_3	UPS (P53)	205489430003_R03C01	chr4	3475000	41775000	66	0.0661	0.0325	0.06	0.0295	5.67E-27	41675000	41775000	sa282tll(EPO_adolescent)	UPS	sg-P53;	Bl6J	M	Thigh	Bulk tissue	Primary_tumor	frfr	2.05E+11	R03C01	P38
p53_3	UPS (P53)	205489430003_R03C01	chr4	41850000	42825000	19	0.1535	0.021	0.1546	0.017	7.56E-40	42825000	42925000	sa282tll(EPO_adolescent)	UPS	sg-P53;	Bl6J	M	Thigh	Bulk tissue	Primary_tumor	frfr	2.05E+11	R03C01	P38
p53_3	UPS (P53)	205489430003_R03C01	chr4	42925000	156217262	404	0.0533	0.0318	0.0532	0.0326	NA	NA	NA	sa282tll(EPO_adolescent)	UPS	sg-P53;	Bl6J	M	Thigh	Bulk tissue	Primary_tumor	frfr	2.05E+11	R03C01	P38
p53_3	UPS (P53)	205489430003_R03C01	chr5	3325000	151492342	494	0.0399	0.0331	0.0376	0.0292	NA	NA	NA	sa282tll(EPO_adolescent)	UPS	sg-P53;	Bl6J	M	Thigh	Bulk tissue	Primary_tumor	frfr	2.05E+11	R03C01	P38
p53_3	UPS (P53)	205489430003_R03C01	chr6	3275000	149443273	411	0.0734	0.0393	0.0702	0.0364	NA	NA	NA	sa282tll(EPO_adolescent)	UPS	sg-P53;	Bl6J	M	Thigh	Bulk tissue	Primary_tumor	frfr	2.05E+11	R03C01	P38
p53_3	UPS (P53)	205489430003_R03C01	chr7	3211687	60103660	205	-0.3139	0.0875	-0.2963	0.0742	1.22E-109	60103660	60103660	sa282tll(EPO_adolescent)	UPS	sg-P53;	Bl6J	M	Thigh	Bulk tissue	Primary_tumor	frfr	2.05E+11	R03C01	P38
p53_3	UPS (P53)	205489430003_R03C01	chr7	61050000	67025000	17	0.1713	0.0575	0.1644	0.0364	1.51E-225	67025000	67025000	sa282tll(EPO_adolescent)	UPS	sg-P53;	Bl6J	M	Thigh	Bulk tissue	Primary_tumor	frfr	2.05E+11	R03C01	P38
p53_3	UPS (P53)	205489430003_R03C01	chr7	67300000	77625000	24	-0.4166	0.059	-0.4093	0.0546	1.08E-11	75500000	79000000	sa282tll(EPO_adolescent)	UPS	sg-P53;	Bl6J	M	Thigh	Bulk tissue	Primary_tumor	frfr	2.05E+11	R03C01	P38
p53_3	UPS (P53)	205489430003_R03C01	chr7	78725000	81800000	22	-0.3016	0.0482	-0.3001	0.0374	3.31E-09	81350000	81800000	sa282tll(EPO_adolescent)	UPS	sg-P53;	Bl6J	M	Thigh	Bulk tissue	Primary_tumor	frfr	2.05E+11	R03C01	P38
p53_3	UPS (P53)	205489430003_R03C01	chr7	81900000	84700000	9	-0.4208	0.0472	-0.4069	0.025	3.51E-12	84350000	84700000	sa282tll(EPO_adolescent)	UPS	sg-P53;	Bl6J	M	Thigh	Bulk tissue	Primary_tumor	frfr	2.05E+11	R03C01	P38
p53_3	UPS (P53)	205489430003_R03C01	chr7	85075000	87200000	6	-0.5821	0.037	-0.5827	0.0496	1.27E-06	87200000	89700000	sa282tll(EPO_adolescent)	UPS	sg-P53;	Bl6J	M	Thigh	Bulk tissue	Primary_tumor	frfr	2.05E+11	R03C01	P38
p53_3	UPS (P53)	205489430003_R03C01	chr7	88000000	98300000	22	-0.3867	0.0872	-0.3704	0.091	1.37E-202	98300000	98300000	sa282tll(EPO_adolescent)	UPS	sg-P53;	Bl6J	M	Thigh	Bulk tissue	Primary_tumor	frfr	2.05E+11	R03C01	P38
p53_3	UPS (P53)	205489430003_R03C01	chr7	98525000	102625000	30	0.1525	0.0384	0.1584	0.0379	5.44E-09	102225000	103500000	sa282tll(EPO_adolescent)	UPS	sg-P53;	Bl6J	M	Thigh	Bulk tissue	Primary_tumor	frfr	2.05E+11	R03C01	P38
p53_3	UPS (P53)	205489430003_R03C01	chr7	102825000	105275000	17	0.2392	0.0555	0.2422	0.0553	7.56E-15	104450000	105575000	sa282tll(EPO_adolescent)	UPS	sg-P53;	Bl6J	M	Thigh	Bulk tissue	Primary_tumor	frfr	2.05E+11	R03C01	P38
p53_3	UPS (P53)	205489430003_R03C01	chr7	105475000	145270730	175	0.1547	0.0383	0.1482	0.0382	NA	NA	NA	sa282tll(EPO_adolescent)	UPS	sg-P53;	Bl6J	M	Thigh	Bulk tissue	Primary_tumor	frfr	2.05E+11	R03C01	P38
p53_3	UPS (P53)	205489430003_R03C01	chr8	3225000	129025607	405	0.0359	0.0333	0.0329	0.0309	NA	NA	NA	sa282tll(EPO_adolescent)	UPS	sg-P53;	Bl6J	M	Thigh	Bulk tissue	Primary_tumor	frfr	2.05E+11	R03C01	P38
p53_3	UPS (P53)	205489430003_R03C01	chr9	3275000	37725000	84	-0.1413	0.0448	-0.1315	0.0458	1.73E-14	37450000	37725000	sa282tll(EPO_adolescent)	UPS	sg-P53;	Bl6J	M	Thigh	Bulk tissue	Primary_tumor	frfr	2.05E+11	R03C01	P38
p53_3	UPS (P53)	205489430003_R03C01	chr9	37950000	39950000	12	-0.2486	0.0215	-0.2484	0.0232	6.70E-12	39950000	40575000	sa282tll(EPO_adolescent)	UPS	sg-P53;	Bl6J	M	Thigh	Bulk tissue	Primary_tumor	frfr	2.05E+11	R03C01	P38
p53_3	UPS (P53)	205489430003_R03C01	chr9	40200000	123684875	325	-0.149	0.0458	-0.1445	0.0441	NA	NA	NA	sa282tll(EPO_adolescent)	UPS	sg-P53;	Bl6J	M	Thigh	Bulk tissue	Primary_tumor	frfr	2.05E+11	R03C01	P38
p53_3	UPS (P53)	205489430003_R03C01	chrM	8150	8150	1	-0.0462	NA	-0.0462	0	NA	NA	NA	sa282tll(EPO_adolescent)	UPS	sg-P53;	Bl6J	M	Thigh	Bulk tissue	Primary_tumor	frfr	2.05E+11	R03C01	P38
p53_3	UPS (P53)	205489430003_R03C01	chrX	5564528	113350000	278	-0.0038	0.0445	-0.0048	0.0369	2.99E-11	112650000	119550000	sa282tll(EPO_adolescent)	UPS	sg-P53;	Bl6J	M	Thigh	Bulk tissue	Primary_tumor	frfr	2.05E+11	R03C01	P38
p53_3	UPS (P53)	205489430003_R03C01	chrX	114100000	120600000	9	-0.1203	0.104	-0.0967	0.0569	1.01E-10	115175000	121525000	sa282tll(EPO_adolescent)	UPS	sg-P53;	Bl6J	M	Thigh	Bulk tissue	Primary_tumor	frfr	2.05E+11	R03C01	P38
p53_3	UPS (P53)	205489430003_R03C01	chrX	121525000	169961322	139	-0.0046	0.0421	-0.0036	0.039	NA	NA	NA	sa282tll(EPO_adolescent)	UPS	sg-P53;	Bl6J	M	Thigh	Bulk tissue	Primary_tumor	frfr	2.05E+11	R03C01	P38
p53_3	UPS (P53)	205489430003_R03C01	chrY	706779	90772349	70	-0.0812	0.1142	-0.0801	0.0877	NA	NA	NA	sa282tll(EPO_adolescent)	UPS	sg-P53;	Bl6J	M	Thigh	Bulk tissue	Primary_tumor	frfr	2.05E+11	R03C01	P38
KRAS_Bcor_4	eRMS (KrasG12V_BCOR)	205489430003_R04C01	chr1	3576559	195185986	472	-0.0042	0.0475	-0.0089	0.0407	NA	NA	NA	sa316tll(EPO_adolescent)	BCOR-inactivated RMS	EF1a-KRASG12V;sg-BCOR-ex3	Bl6J	F	Thigh	Bulk tissue	Primary_tumor	frfr	2.05E+11	R04C01	P38
KRAS_Bcor_4	eRMS (KrasG12V_BCOR)	205489430003_R04C01	chr10	3480324	130422497	401	-0.0126	0.0415	-0.0122	0.0364	NA	NA	NA	sa316tll(EPO_adolescent)	BCOR-inactivated RMS	EF1a-KRASG12V;sg-BCOR-ex3	Bl6J	F	Thigh	Bulk tissue	Primary_tumor	frfr	2.05E+11	R04C01	P38
KRAS_Bcor_4	eRMS (KrasG12V_BCOR)	205489430003_R04C01	chr11	3175000	121841272	538	-0.0171	0.0399	-0.0145	0.033	NA	NA	NA	sa316tll(EPO_adolescent)	BCOR-inactivated RMS	EF1a-KRASG12V;sg-BCOR-ex3	Bl6J	F	Thigh	Bulk tissue	Primary_tumor	frfr	2.05E+11	R04C01	P38
KRAS_Bcor_4	eRMS (KrasG12V_BCOR)	205489430003_R04C01	chr12	3175000	119689511	306	-0.0122	0.0501	-0.0177	0.0429	NA	NA	NA	sa316tll(EPO_adolescent)	BCOR-inactivated RMS	EF1a-KRASG12V;sg-BCOR-ex3	Bl6J	F	Thigh	Bulk tissue	Primary_tumor	frfr	2.05E+11	R04C01	P38
KRAS_Bcor_4	eRMS (KrasG12V_BCOR)	205489430003_R04C01	chr13	3300000	120160820	330	-0.0185	0.044	-0.0203	0.0371	NA	NA	NA	sa316tll(EPO_adolescent)	BCOR-inactivated RMS	EF1a-KRASG12V;sg-BCOR-ex3	Bl6J	F	Thigh	Bulk tissue	Primary_tumor	frfr	2.05E+11	R04C01	P38
KRAS_Bcor_4	eRMS (KrasG12V_BCOR)	205489430003_R04C01	chr14	5400000	124376122	293	-0.0145	0.0451	-0.0157	0.0384	NA	NA	NA	sa316tll(EPO_adolescent)	BCOR-inactivated RMS	EF1a-KRASG12V;sg-BCOR-ex3	Bl6J	F	Thigh	Bulk tissue	Primary_tumor	frfr	2.05E+11	R04C01	P38
KRAS_Bcor_4	eRMS (KrasG12V_BCOR)	205489430003_R04C01	chr15	3500000	103582272	313	0.069	0.0406	0.0631	0.0355	NA	NA	NA	sa316tll(EPO_adolescent)	BCOR-inactivated RMS	EF1a-KRASG12V;sg-BCOR-ex3	Bl6J	F	Thigh	Bulk tissue	Primary_tumor	frfr	2.05E+11	R04C01	P38
KRAS_Bcor_4	eRMS (KrasG12V_BCOR)	205489430003_R04C01	chr16	3465787	94625000	251	-0.0191	0.0407	-0.0238	0.0361	4.53E-09	94075000	95850000	sa316tll(EPO_adolescent)	BCOR-inactivated RMS	EF1a-KRASG12V;sg-BCOR-ex3	Bl6J	F	Thigh	Bulk tissue	Primary_tumor	frfr	2.05E+11	R04C01	P38
KRAS_Bcor_4	eRMS (KrasG12V_BCOR)	205489430003_R04C01	chr16	94975000	97978884	14	0.0558	0.0572	0.0577	0.0588	NA	NA	NA	sa316tll(EPO_adolescent)	BCOR-inactivated RMS	EF1a-KRASG12V;sg-BCOR-ex3	Bl6J	F	Thigh	Bulk tissue	Primary_tumor	frfr	2.05E+11	R04C01	P38
KRAS_Bcor_4	eRMS (KrasG12V_BCOR)	205489430003_R04C01	chr17	3244033	94643636	358	-0.0168	0.0442	-0.0155	0.0361	NA	NA	NA	sa316tll(EPO_adolescent)	BCOR-inactivated RMS	EF1a-KRASG12V;sg-BCOR-ex3	Bl6J	F	Thigh	Bulk tissue	Primary_tumor	frfr	2.05E+11	R04C01	P38
KRAS_Bcor_4	eRMS (KrasG12V_BCOR)	205489430003_R04C01	chr18	3150000	89976320	230	-0.0139	0.0456	-0.0133	0.0385	NA	NA	NA	sa316tll(EPO_adolescent)	BCOR-inactivated RMS	EF1a-KRASG12V;sg-BCOR-ex3	Bl6J	F	Thigh	Bulk tissue	Primary_tumor	frfr	2.05E+11	R04C01	P38
KRAS_Bcor_4	eRMS (KrasG12V_BCOR)	205489430003_R04C01	chr19	3150000	12975000	79	-0.0196	0.0301	-0.0192	0.023	7.02E-16	12825000	13175000	sa316tll(EPO_adolescent)	BCOR-inactivated RMS	EF1a-KRASG12V;sg-BCOR-ex3	Bl6J	F	Thigh	Bulk tissue	Primary_tumor	frfr	2.05E+11	R04C01	P38
KRAS_Bcor_4	eRMS (KrasG12V_BCOR)	205489430003_R04C01	chr19	13175000	14275000	5	-0.1424	0.0497	-0.149	0.0598	1.74E-09	13550000	15075000	sa316tll(EPO_adolescent)	BCOR-inactivated RMS	EF1a-KRASG12V;sg-BCOR-ex3	Bl6J	F	Thigh	Bulk tissue	Primary_tumor	frfr	2.05E+11	R04C01	P38
KRAS_Bcor_4	eRMS (KrasG12V_BCOR)	205489430003_R04C01	chr19	15075000	61265783	157	-0.0327	0.037	-0.0335	0.0393	NA	NA	NA	sa316tll(EPO_adolescent)	BCOR-inactivated RMS	EF1a-KRASG12V;sg-BCOR-ex3	Bl6J	F	Thigh	Bulk tissue	Primary_tumor	frfr	2.05E+11	R04C01	P38
KRAS_Bcor_4	eRMS (KrasG12V_BCOR)	205489430003_R04C01	chr2	3175000	181906612	616	-0.0068	0.0525	-0.0103	0.049	NA	NA	NA	sa316tll(EPO_adolescent)	BCOR-inactivated RMS	EF1a-KRASG12V;sg-BCOR-ex3	Bl6J	F	Thigh	Bulk tissue	Primary_tumor	frfr	2.05E+11	R04C01	P38
KRAS_Bcor_4	eRMS (KrasG12V_BCOR)	205489430003_R04C01	chr3	3279606	90975000	207	-0.0196	0.0444	-0.0206	0.0403	7.80E-07	90400000	90975000	sa316tll(EPO_adolescent)	BCOR-inactivated RMS	EF1a-KRASG12V;sg-BCOR-ex3	Bl6J	F	Thigh	Bulk tissue	Primary_tumor	frfr	2.05E+11	R04C01	P38
KRAS_Bcor_4	eRMS (KrasG12V_BCOR)	205489430003_R04C01	chr3	91700000	93475000	7	0.0767	0.0312	0.085	0.0372	5.21E-06	93250000	94650000	sa316tll(EPO_adolescent)	BCOR-inactivated RMS	EF1a-KRASG12V;sg-BCOR-ex3	Bl6J	F	Thigh	Bulk tissue	Primary_tumor	frfr	2.05E+11	R04C01	P38
KRAS_Bcor_4	eRMS (KrasG12V_BCOR)	205489430003_R04C01	chr3	93950000	159244840	188	-0.0098	0.0425	-0.0102	0.0417	NA	NA	NA	sa316tll(EPO_adolescent)	BCOR-inactivated RMS	EF1a-KRASG12V;sg-BCOR-ex3	Bl6J	F	Thigh	Bulk tissue	Primary_tumor	frfr	2.05E+11	R04C01	P38
KRAS_Bcor_4	eRMS (KrasG12V_BCOR)	205489430003_R04C01	chr4	3475000	41675000	64	-0.0251	0.0412	-0.0252	0.0428	2.88E-73	41675000	41675000	sa316tll(EPO_adolescent)	BCOR-inactivated RMS	EF1a-KRASG12V;sg-BCOR-ex3	Bl6J	F	Thigh	Bulk tissue	Primary_tumor	frfr	2.05E+11	R04C01	P38
KRAS_Bcor_4	eRMS (KrasG12V_BCOR)	205489430003_R04C01	chr4	41725000	42825000	21	0.1559	0.0333	0.157	0.035	9.95E-25	42825000	42925000	sa316tll(EPO_adolescent)	BCOR-inactivated RMS	EF1a-KRASG12V;sg-BCOR-ex3	Bl6J	F	Thigh	Bulk tissue	Primary_tumor	frfr	2.05E+11	R04C01	P38
KRAS_Bcor_4	eRMS (KrasG12V_BCOR)	205489430003_R04C01	chr4	42925000	156217262	404	-0.0133	0.0717	-0.0149	0.0328	NA	NA	NA	sa316tll(EPO_adolescent)	BCOR-inactivated RMS	EF1a-KRASG12V;sg-BCOR-ex3	Bl6J	F	Thigh	Bulk tissue	Primary_tumor	frfr	2.05E+11	R04C01	P38
KRAS_Bcor_4	eRMS (KrasG12V_BCOR)	205489430003_R04C01	chr5	3325000	151492342	494	-0.0067	0.0431	-0.0081	0.0392	NA	NA	NA	sa316tll(EPO_adolescent)	BCOR-inactivated RMS	EF1a-KRASG12V;sg-BCOR-ex3	Bl6J	F	Thigh	Bulk tissue	Primary_tumor	frfr	2.05E+11	R04C01	P38
KRAS_Bcor_4	eRMS (KrasG12V_BCOR)	205489430003_R04C01	chr6	3275000	149443273	411	-0.0079	0.046	-0.0133	0.0441	NA	NA	NA	sa316tll(EPO_adolescent)	BCOR-inactivated RMS	EF1a-KRASG12V;sg-BCOR-ex3	Bl6J	F	Thigh	Bulk tissue	Primary_tumor	frfr	2.05E+11	R04C01	P38
KRAS_Bcor_4	eRMS (KrasG12V_BCOR)	205489430003_R04C01	chr7	3211687	145270730	527	-0.0006	0.0442	-0.0033	0.0367	NA	NA	NA	sa316tll(EPO_adolescent)	BCOR-inactivated RMS	EF1a-KRASG12V;sg-BCOR-ex3	Bl6J	F	Thigh	Bulk tissue	Primary_tumor	frfr	2.05E+11	R04C01	P38
KRAS_Bcor_4	eRMS (KrasG12V_BCOR)	205489430003_R04C01	chr8	3225000	129025607	405	-0.0082	0.0426	-0.012	0.0376	NA	NA	NA	sa316tll(EPO_adolescent)	BCOR-inactivated RMS	EF1a-KRASG12V;sg-BCOR-ex3	Bl6J	F	Thigh	Bulk tissue	Primary_tumor	frfr	2.05E+11	R04C01	P38
KRAS_Bcor_4	eRMS (KrasG12V_BCOR)	205489430003_R04C01	chr9	3275000	123684875	421	-0.0086	0.0448	-0.0137	0.0425	NA	NA	NA	sa316tll(EPO_adolescent)	BCOR-inactivated RMS	EF1a-KRASG12V;sg-BCOR-ex3	Bl6J	F	Thigh	Bulk tissue	Primary_tumor	frfr	2.05E+11	R04C01	P38
KRAS_Bcor_4	eRMS (KrasG12V_BCOR)	205489430003_R04C01	chrM	8150	8150	1	-0.1141	NA	-0.1141	0	NA	NA	NA	sa316tll(EPO_adolescent)	BCOR-inactivated RMS	EF1a-KRASG12V;sg-BCOR-ex3	Bl6J	F	Thigh	Bulk tissue	Primary_tumor	frfr	2.05E+11	R04C01	P38
KRAS_Bcor_4	eRMS (KrasG12V_BCOR)	205489430003_R04C01	chrX	5564528	169961322	426	-0.0418	0.0528	-0.0359	0.0508	NA	NA	NA	sa316tll(EPO_adolescent)	BCOR-inactivated RMS	EF1a-KRASG12V;sg-BCOR-ex3	Bl6J	F	Thigh	Bulk tissue	Primary_tumor	frfr	2.05E+11	R04C01	P38
KRAS_Bcor_4	eRMS (KrasG12V_BCOR)	205489430003_R04C01	chrY	706779	2725000	34	0.324	0.2868	0.3362	0.3356	0.0243324	1775000	4814635	sa316tll(EPO_adolescent)	BCOR-inactivated RMS	EF1a-KRASG12V;sg-BCOR-ex3	Bl6J	F	Thigh	Bulk tissue	Primary_tumor	frfr	2.05E+11	R04C01	P38
KRAS_Bcor_4	eRMS (KrasG12V_BCOR)	205489430003_R04C01	chrY	2844708	29993870	27	0.0985	0.2542	0.096	0.144	0.0086527	4384635	29993870	sa316tll(EPO_adolescent)	BCOR-inactivated RMS	EF1a-KRASG12V;sg-BCOR-ex3	Bl6J	F	Thigh	Bulk tissue	Primary_tumor	frfr	2.05E+11	R04C01	P38
KRAS_Bcor_4	eRMS (KrasG12V_BCOR)	205489430003_R04C01	chrY	39281033	90772349	9	-0.196	0.0614	-0.1773	0.0689	NA	NA	NA	sa316tll(EPO_adolescent)	BCOR-inactivated RMS	EF1a-KRASG12V;sg-BCOR-ex3	Bl6J	F	Thigh	Bulk tissue	Primary_tumor	frfr	2.05E+11	R04C01	P38
Smarcb1_p53_1	MRT (SMARCB1_P53)	205489430003_R05C01	chr1	3576559	195185986	472	-0.0279	0.0386	-0.0267	0.0343	NA	NA	NA	sa335tll(EPO_adolescent)	Rhabdoid Tumor	sg-P53; sg-SmarcB1	Bl6J	M	Thigh	Bulk tissue	Primary_tumor	frfr	2.05E+11	R05C01	P38
Smarcb1_p53_1	MRT (SMARCB1_P53)	205489430003_R05C01	chr10	3480324	130422497	401	-0.0378	0.0366	-0.0361	0.037	NA	NA	NA	sa335tll(EPO_adolescent)	Rhabdoid Tumor	sg-P53; sg-SmarcB1	Bl6J	M	Thigh	Bulk tissue	Primary_tumor	frfr	2.05E+11	R05C01	P38
Smarcb1_p53_1	MRT (SMARCB1_P53)	205489430003_R05C01	chr11	3175000	121841272	538	-0.024	0.034	-0.0243	0.0291	NA	NA	NA	sa335tll(EPO_adolescent)	Rhabdoid Tumor	sg-P53; sg-SmarcB1	Bl6J	M	Thigh	Bulk tissue	Primary_tumor	frfr	2.05E+11	R05C01	P38
Smarcb1_p53_1	MRT (SMARCB1_P53)	205489430003_R05C01	chr12	3175000	119689511	306	-0.0341	0.0407	-0.0326	0.0333	NA	NA	NA	sa335tll(EPO_adolescent)	Rhabdoid Tumor	sg-P53; sg-SmarcB1	Bl6J	M	Thigh	Bulk tissue	Primary_tumor	frfr	2.05E+11	R05C01	P38
Smarcb1_p53_1	MRT (SMARCB1_P53)	205489430003_R05C01	chr13	3300000	120160820	330	-0.0361	0.0359	-0.0365	0.0342	NA	NA	NA	sa335tll(EPO_adolescent)	Rhabdoid Tumor	sg-P53; sg-SmarcB1	Bl6J	M	Thigh	Bulk tissue	Primary_tumor	frfr	2.05E+11	R05C01	P38
Smarcb1_p53_1	MRT (SMARCB1_P53)	205489430003_R05C01	chr14	5400000	80150000	229	-0.0297	0.0332	-0.0252	0.0323	5.97E-29	79650000	82775000	sa335tll(EPO_adolescent)	Rhabdoid Tumor	sg-P53; sg-SmarcB1	Bl6J	M	Thigh	Bulk tissue	Primary_tumor	frfr	2.05E+11	R05C01	P38
Smarcb1_p53_1	MRT (SMARCB1_P53)	205489430003_R05C01	chr14	80925000	99300000	21	-0.1212	0.0478	-0.1266	0.0332	3.21E-09	96025000	102825000	sa335tll(EPO_adolescent)	Rhabdoid Tumor	sg-P53; sg-SmarcB1	Bl6J	M	Thigh	Bulk tissue	Primary_tumor	frfr	2.05E+11	R05C01	P38
Smarcb1_p53_1	MRT (SMARCB1_P53)	205489430003_R05C01	chr14	99475000	124376122	43	-0.0372	0.0494	-0.0232	0.0248	NA	NA	NA	sa335tll(EPO_adolescent)	Rhabdoid Tumor	sg-P53; sg-SmarcB1	Bl6J	M	Thigh	Bulk tissue	Primary_tumor	frfr	2.05E+11	R05C01	P38
Smarcb1_p53_1	MRT (SMARCB1_P53)	205489430003_R05C01	chr15	3500000	103582272	313	-0.029	0.0374	-0.0245	0.0368	NA	NA	NA	sa335tll(EPO_adolescent)	Rhabdoid Tumor	sg-P53; sg-SmarcB1	Bl6J	M	Thigh	Bulk tissue	Primary_tumor	frfr	2.05E+11	R05C01	P38
Smarcb1_p53_1	MRT (SMARCB1_P53)	205489430003_R05C01	chr16	3465787	97978884	265	0.1336	0.0448	0.1277	0.0398	NA	NA	NA	sa335tll(EPO_adolescent)	Rhabdoid Tumor	sg-P53; sg-SmarcB1	Bl6J	M	Thigh	Bulk tissue	Primary_tumor	frfr	2.05E+11	R05C01	P38
Smarcb1_p53_1	MRT (SMARCB1_P53)	205489430003_R05C01	chr17	3244033	7359817	18	0.085	0.0766	0.1089	0.0601	5.56E-11	7175000	7359817	sa335tll(EPO_adolescent)	Rhabdoid Tumor	sg-P53; sg-SmarcB1	Bl6J	M	Thigh	Bulk tissue	Primary_tumor	frfr	2.05E+11	R05C01	P38
Smarcb1_p53_1	MRT (SMARCB1_P53)	205489430003_R05C01	chr17	7709817	10275000	11	0.2633	0.0493	0.25	0.0435	1.53E-20	10025000	10900000	sa335tll(EPO_adolescent)	Rhabdoid Tumor	sg-P53; sg-SmarcB1	Bl6J	M	Thigh	Bulk tissue	Primary_tumor	frfr	2.05E+11	R05C01	P38
Smarcb1_p53_1	MRT (SMARCB1_P53)	205489430003_R05C01	chr17	10425000	94643636	329	0.1278	0.045	0.1225	0.0387	NA	NA	NA	sa335tll(EPO_adolescent)	Rhabdoid Tumor	sg-P53; sg-SmarcB1	Bl6J	M	Thigh	Bulk tissue	Primary_tumor	frfr	2.05E+11	R05C01	P38
Smarcb1_p53_1	MRT (SMARCB1_P53)	205489430003_R05C01	chr18	3150000	36825000	71	-0.0362	0.0379	-0.0339	0.0301	3.22E-10	36400000	36925000	sa335tll(EPO_adolescent)	Rhabdoid Tumor	sg-P53; sg-SmarcB1	Bl6J	M	Thigh	Bulk tissue	Primary_tumor	frfr	2.05E+11	R05C01	P38
Smarcb1_p53_1	MRT (SMARCB1_P53)	205489430003_R05C01	chr18	36925000	37775000	10	-0.126	0.0463	-0.1166	0.0379	5.86E-14	37775000	38000000	sa335tll(EPO_adolescent)	Rhabdoid Tumor	sg-P53; sg-SmarcB1	Bl6J	M	Thigh	Bulk tissue	Primary_tumor	frfr	2.05E+11	R05C01	P38
Smarcb1_p53_1	MRT (SMARCB1_P53)	205489430003_R05C01	chr18	37875000	89976320	149	-0.0315	0.0352	-0.03	0.0347	NA	NA	NA	sa335tll(EPO_adolescent)	Rhabdoid Tumor	sg-P53; sg-SmarcB1	Bl6J	M	Thigh	Bulk tissue	Primary_tumor	frfr	2.05E+11	R05C01	P38
Smarcb1_p53_1	MRT (SMARCB1_P53)	205489430003_R05C01	chr19	3150000	61265783	241	-0.0282	0.0352	-0.0276	0.0304	NA	NA	NA	sa335tll(EPO_adolescent)	Rhabdoid Tumor	sg-P53; sg-SmarcB1	Bl6J	M	Thigh	Bulk tissue	Primary_tumor	frfr	2.05E+11	R05C01	P38
Smarcb1_p53_1	MRT (SMARCB1_P53)	205489430003_R05C01	chr2	3175000	85450000	268	-0.0286	0.0409	-0.0285	0.0362	4.65E-31	84950000	85775000	sa335tll(EPO_adolescent)	Rhabdoid Tumor	sg-P53; sg-SmarcB1	Bl6J	M	Thigh	Bulk tissue	Primary_tumor	frfr	2.05E+11	R05C01	P38
Smarcb1_p53_1	MRT (SMARCB1_P53)	205489430003_R05C01	chr2	85775000	89900000	23	-0.136	0.0449	-0.1177	0.0477	4.77E-48	89725000	90050000	sa335tll(EPO_adolescent)	Rhabdoid Tumor	sg-P53; sg-SmarcB1	Bl6J	M	Thigh	Bulk tissue	Primary_tumor	frfr	2.05E+11	R05C01	P38
Smarcb1_p53_1	MRT (SMARCB1_P53)	205489430003_R05C01	chr2	90050000	181906612	325	-0.0231	0.0343	-0.0226	0.033	NA	NA	NA	sa335tll(EPO_adolescent)	Rhabdoid Tumor	sg-P53; sg-SmarcB1	Bl6J	M	Thigh	Bulk tissue	Primary_tumor	frfr	2.05E+11	R05C01	P38
Smarcb1_p53_1	MRT (SMARCB1_P53)	205489430003_R05C01	chr3	3279606	159244840	402	-0.0333	0.0408	-0.0316	0.0362	NA	NA	NA	sa335tll(EPO_adolescent)	Rhabdoid Tumor	sg-P53; sg-SmarcB1	Bl6J	M	Thigh	Bulk tissue	Primary_tumor	frfr	2.05E+11	R05C01	P38
Smarcb1_p53_1	MRT (SMARCB1_P53)	205489430003_R05C01	chr4	3475000	41725000	65	-0.0399	0.0399	-0.0366	0.0379	2.28E-51	41675000	41725000	sa335tll(EPO_adolescent)	Rhabdoid Tumor	sg-P53; sg-SmarcB1	Bl6J	M	Thigh	Bulk tissue	Primary_tumor	frfr	2.05E+11	R05C01	P38
Smarcb1_p53_1	MRT (SMARCB1_P53)	205489430003_R05C01	chr4	41775000	42925000	21	0.1021	0.0269	0.103	0.0315	2.01E-47	42925000	43075000	sa335tll(EPO_adolescent)	Rhabdoid Tumor	sg-P53; sg-SmarcB1	Bl6J	M	Thigh	Bulk tissue	Primary_tumor	frfr	2.05E+11	R05C01	P38
Smarcb1_p53_1	MRT (SMARCB1_P53)	205489430003_R05C01	chr4	43075000	156217262	403	-0.0217	0.0378	-0.0234	0.0366	NA	NA	NA	sa335tll(EPO_adolescent)	Rhabdoid Tumor	sg-P53; sg-SmarcB1	Bl6J	M	Thigh	Bulk tissue	Primary_tumor	frfr	2.05E+11	R05C01	P38
Smarcb1_p53_1	MRT (SMARCB1_P53)	205489430003_R05C01	chr5	3325000	151492342	494	0.0975	0.0403	0.0959	0.0363	NA	NA	NA	sa335tll(EPO_adolescent)	Rhabdoid Tumor	sg-P53; sg-SmarcB1	Bl6J	M	Thigh	Bulk tissue	Primary_tumor	frfr	2.05E+11	R05C01	P38
Smarcb1_p53_1	MRT (SMARCB1_P53)	205489430003_R05C01	chr6	3275000	149443273	411	-0.0294	0.0387	-0.0276	0.0359	NA	NA	NA	sa335tll(EPO_adolescent)	Rhabdoid Tumor	sg-P53; sg-SmarcB1	Bl6J	M	Thigh	Bulk tissue	Primary_tumor	frfr	2.05E+11	R05C01	P38
Smarcb1_p53_1	MRT (SMARCB1_P53)	205489430003_R05C01	chr7	3211687	145270730	527	-0.0228	0.0386	-0.02	0.0303	NA	NA	NA	sa335tll(EPO_adolescent)	Rhabdoid Tumor	sg-P53; sg-SmarcB1	Bl6J	M	Thigh	Bulk tissue	Primary_tumor	frfr	2.05E+11	R05C01	P38
Smarcb1_p53_1	MRT (SMARCB1_P53)	205489430003_R05C01	chr8	3225000	129025607	405	-0.0296	0.0391	-0.0274	0.0355	NA	NA	NA	sa335tll(EPO_adolescent)	Rhabdoid Tumor	sg-P53; sg-SmarcB1	Bl6J	M	Thigh	Bulk tissue	Primary_tumor	frfr	2.05E+11	R05C01	P38
Smarcb1_p53_1	MRT (SMARCB1_P53)	205489430003_R05C01	chr9	3275000	123684875	421	-0.0276	0.0366	-0.0259	0.0344	NA	NA	NA	sa335tll(EPO_adolescent)	Rhabdoid Tumor	sg-P53; sg-SmarcB1	Bl6J	M	Thigh	Bulk tissue	Primary_tumor	frfr	2.05E+11	R05C01	P38
Smarcb1_p53_1	MRT (SMARCB1_P53)	205489430003_R05C01	chrM	8150	8150	1	-0.1151	NA	-0.1151	0	NA	NA	NA	sa335tll(EPO_adolescent)	Rhabdoid Tumor	sg-P53; sg-SmarcB1	Bl6J	M	Thigh	Bulk tissue	Primary_tumor	frfr	2.05E+11	R05C01	P38
Smarcb1_p53_1	MRT (SMARCB1_P53)	205489430003_R05C01	chrX	5564528	169961322	426	-0.0117	0.0642	-0.015	0.0578	NA	NA	NA	sa335tll(EPO_adolescent)	Rhabdoid Tumor	sg-P53; sg-SmarcB1	Bl6J	M	Thigh	Bulk tissue	Primary_tumor	frfr	2.05E+11	R05C01	P38
Smarcb1_p53_1	MRT (SMARCB1_P53)	205489430003_R05C01	chrY	706779	90772349	70	-0.2151	0.1247	-0.2271	0.1255	NA	NA	NA	sa335tll(EPO_adolescent)	Rhabdoid Tumor	sg-P53; sg-SmarcB1	Bl6J	M	Thigh	Bulk tissue	Primary_tumor	frfr	2.05E+11	R05C01	P38
Smarcb1_p53_2	MRT (SMARCB1_P53)	205489430003_R06C01	chr1	3576559	195185986	472	-0.0056	0.0345	-0.0054	0.0283	NA	NA	NA	sa336tll(EPO_adolescent)	Rhabdoid Tumor	sg-P53; sg-SmarcB1	Bl6J	M	Thigh	Bulk tissue	Primary_tumor	frfr	2.05E+11	R06C01	P38
Smarcb1_p53_2	MRT (SMARCB1_P53)	205489430003_R06C01	chr10	3480324	130422497	401	0.001	0.0345	0.0024	0.0306	NA	NA	NA	sa336tll(EPO_adolescent)	Rhabdoid Tumor	sg-P53; sg-SmarcB1	Bl6J	M	Thigh	Bulk tissue	Primary_tumor	frfr	2.05E+11	R06C01	P38
Smarcb1_p53_2	MRT (SMARCB1_P53)	205489430003_R06C01	chr11	3175000	121841272	538	-0.0017	0.0312	-0.001	0.0258	NA	NA	NA	sa336tll(EPO_adolescent)	Rhabdoid Tumor	sg-P53; sg-SmarcB1	Bl6J	M	Thigh	Bulk tissue	Primary_tumor	frfr	2.05E+11	R06C01	P38
Smarcb1_p53_2	MRT (SMARCB1_P53)	205489430003_R06C01	chr12	3175000	119689511	306	-0.0046	0.0362	-0.0048	0.032	NA	NA	NA	sa336tll(EPO_adolescent)	Rhabdoid Tumor	sg-P53; sg-SmarcB1	Bl6J	M	Thigh	Bulk tissue	Primary_tumor	frfr	2.05E+11	R06C01	P38
Smarcb1_p53_2	MRT (SMARCB1_P53)	205489430003_R06C01	chr13	3300000	82075000	235	-0.1605	0.0377	-0.162	0.0323	2.26E-07	80500000	83625000	sa336tll(EPO_adolescent)	Rhabdoid Tumor	sg-P53; sg-SmarcB1	Bl6J	M	Thigh	Bulk tissue	Primary_tumor	frfr	2.05E+11	R06C01	P38
Smarcb1_p53_2	MRT (SMARCB1_P53)	205489430003_R06C01	chr13	82950000	86950000	7	-0.2472	0.055	-0.2619	0.0639	0.000117091	83625000	90675000	sa336tll(EPO_adolescent)	Rhabdoid Tumor	sg-P53; sg-SmarcB1	Bl6J	M	Thigh	Bulk tissue	Primary_tumor	frfr	2.05E+11	R06C01	P38
Smarcb1_p53_2	MRT (SMARCB1_P53)	205489430003_R06C01	chr13	88225000	120160820	88	-0.1715	0.0405	-0.1718	0.0391	NA	NA	NA	sa336tll(EPO_adolescent)	Rhabdoid Tumor	sg-P53; sg-SmarcB1	Bl6J	M	Thigh	Bulk tissue	Primary_tumor	frfr	2.05E+11	R06C01	P38
Smarcb1_p53_2	MRT (SMARCB1_P53)	205489430003_R06C01	chr14	5400000	124376122	293	0.0075	0.0376	0.0082	0.0311	NA	NA	NA	sa336tll(EPO_adolescent)	Rhabdoid Tumor	sg-P53; sg-SmarcB1	Bl6J	M	Thigh	Bulk tissue	Primary_tumor	frfr	2.05E+11	R06C01	P38
Smarcb1_p53_2	MRT (SMARCB1_P53)	205489430003_R06C01	chr15	3500000	103582272	313	0.1135	0.0426	0.1106	0.043	NA	NA	NA	sa336tll(EPO_adolescent)	Rhabdoid Tumor	sg-P53; sg-SmarcB1	Bl6J	M	Thigh	Bulk tissue	Primary_tumor	frfr	2.05E+11	R06C01	P38
Smarcb1_p53_2	MRT (SMARCB1_P53)	205489430003_R06C01	chr16	3465787	97978884	265	-0.005	0.0341	-0.0075	0.0314	NA	NA	NA	sa336tll(EPO_adolescent)	Rhabdoid Tumor	sg-P53; sg-SmarcB1	Bl6J	M	Thigh	Bulk tissue	Primary_tumor	frfr	2.05E+11	R06C01	P38
Smarcb1_p53_2	MRT (SMARCB1_P53)	205489430003_R06C01	chr17	3244033	94643636	358	-0.0029	0.038	-0.0025	0.0324	NA	NA	NA	sa336tll(EPO_adolescent)	Rhabdoid Tumor	sg-P53; sg-SmarcB1	Bl6J	M	Thigh	Bulk tissue	Primary_tumor	frfr	2.05E+11	R06C01	P38
Smarcb1_p53_2	MRT (SMARCB1_P53)	205489430003_R06C01	chr18	3150000	36825000	71	0.0169	0.0372	0.0138	0.0364	5.44E-11	36700000	36975000	sa336tll(EPO_adolescent)	Rhabdoid Tumor	sg-P53; sg-SmarcB1	Bl6J	M	Thigh	Bulk tissue	Primary_tumor	frfr	2.05E+11	R06C01	P38
Smarcb1_p53_2	MRT (SMARCB1_P53)	205489430003_R06C01	chr18	36925000	37775000	10	-0.0783	0.0564	-0.0808	0.0367	2.83E-13	37675000	37875000	sa336tll(EPO_adolescent)	Rhabdoid Tumor	sg-P53; sg-SmarcB1	Bl6J	M	Thigh	Bulk tissue	Primary_tumor	frfr	2.05E+11	R06C01	P38
Smarcb1_p53_2	MRT (SMARCB1_P53)	205489430003_R06C01	chr18	37875000	89976320	149	0.0089	0.0322	0.0083	0.0246	NA	NA	NA	sa336tll(EPO_adolescent)	Rhabdoid Tumor	sg-P53; sg-SmarcB1	Bl6J	M	Thigh	Bulk tissue	Primary_tumor	frfr	2.05E+11	R06C01	P38
Smarcb1_p53_2	MRT (SMARCB1_P53)	205489430003_R06C01	chr19	3150000	61265783	241	-0.0062	0.0335	-0.0031	0.0288	NA	NA	NA	sa336tll(EPO_adolescent)	Rhabdoid Tumor	sg-P53; sg-SmarcB1	Bl6J	M	Thigh	Bulk tissue	Primary_tumor	frfr	2.05E+11	R06C01	P38
Smarcb1_p53_2	MRT (SMARCB1_P53)	205489430003_R06C01	chr2	3175000	181906612	616	0.004	0.0357	0.0024	0.0321	NA	NA	NA	sa336tll(EPO_adolescent)	Rhabdoid Tumor	sg-P53; sg-SmarcB1	Bl6J	M	Thigh	Bulk tissue	Primary_tumor	frfr	2.05E+11	R06C01	P38
Smarcb1_p53_2	MRT (SMARCB1_P53)	205489430003_R06C01	chr3	3279606	44275000	77	-0.0072	0.0396	-0.0039	0.0324	0.000479703	40525309	45500000	sa336tll(EPO_adolescent)	Rhabdoid Tumor	sg-P53; sg-SmarcB1	Bl6J	M	Thigh	Bulk tissue	Primary_tumor	frfr	2.05E+11	R06C01	P38
Smarcb1_p53_2	MRT (SMARCB1_P53)	205489430003_R06C01	chr3	45025000	50381863	8	-0.0698	0.0335	-0.0831	0.0332	5.56E-08	47850000	51400000	sa336tll(EPO_adolescent)	Rhabdoid Tumor	sg-P53; sg-SmarcB1	Bl6J	M	Thigh	Bulk tissue	Primary_tumor	frfr	2.05E+11	R06C01	P38
Smarcb1_p53_2	MRT (SMARCB1_P53)	205489430003_R06C01	chr3	51081863	159244840	317	0.0021	0.0325	1.00E-04	0.0291	NA	NA	NA	sa336tll(EPO_adolescent)	Rhabdoid Tumor	sg-P53; sg-SmarcB1	Bl6J	M	Thigh	Bulk tissue	Primary_tumor	frfr	2.05E+11	R06C01	P38
Smarcb1_p53_2	MRT (SMARCB1_P53)	205489430003_R06C01	chr4	3475000	41575000	63	-0.0244	0.0396	-0.0238	0.0344	2.44E-42	41400000	41575000	sa336tll(EPO_adolescent)	Rhabdoid Tumor	sg-P53; sg-SmarcB1	Bl6J	M	Thigh	Bulk tissue	Primary_tumor	frfr	2.05E+11	R06C01	P38
Smarcb1_p53_2	MRT (SMARCB1_P53)	205489430003_R06C01	chr4	41675000	42925000	23	0.0995	0.0268	0.1001	0.0347	1.55E-48	42825000	43075000	sa336tll(EPO_adolescent)	Rhabdoid Tumor	sg-P53; sg-SmarcB1	Bl6J	M	Thigh	Bulk tissue	Primary_tumor	frfr	2.05E+11	R06C01	P38
Smarcb1_p53_2	MRT (SMARCB1_P53)	205489430003_R06C01	chr4	43075000	96525000	111	-0.017	0.0354	-0.0164	0.0288	9.91E-11	96000000	98000000	sa336tll(EPO_adolescent)	Rhabdoid Tumor	sg-P53; sg-SmarcB1	Bl6J	M	Thigh	Bulk tissue	Primary_tumor	frfr	2.05E+11	R06C01	P38
Smarcb1_p53_2	MRT (SMARCB1_P53)	205489430003_R06C01	chr4	97250000	98550000	5	-0.1373	0.1241	-0.1723	0.1686	1.08E-17	97825000	98550000	sa336tll(EPO_adolescent)	Rhabdoid Tumor	sg-P53; sg-SmarcB1	Bl6J	M	Thigh	Bulk tissue	Primary_tumor	frfr	2.05E+11	R06C01	P38
Smarcb1_p53_2	MRT (SMARCB1_P53)	205489430003_R06C01	chr4	98800000	156217262	287	-0.0175	0.0306	-0.0173	0.0249	NA	NA	NA	sa336tll(EPO_adolescent)	Rhabdoid Tumor	sg-P53; sg-SmarcB1	Bl6J	M	Thigh	Bulk tissue	Primary_tumor	frfr	2.05E+11	R06C01	P38
Smarcb1_p53_2	MRT (SMARCB1_P53)	205489430003_R06C01	chr5	3325000	151492342	494	0.0065	0.0368	0.005	0.0321	NA	NA	NA	sa336tll(EPO_adolescent)	Rhabdoid Tumor	sg-P53; sg-SmarcB1	Bl6J	M	Thigh	Bulk tissue	Primary_tumor	frfr	2.05E+11	R06C01	P38
Smarcb1_p53_2	MRT (SMARCB1_P53)	205489430003_R06C01	chr6	3275000	149443273	411	-0.0028	0.0363	-0.0038	0.0335	NA	NA	NA	sa336tll(EPO_adolescent)	Rhabdoid Tumor	sg-P53; sg-SmarcB1	Bl6J	M	Thigh	Bulk tissue	Primary_tumor	frfr	2.05E+11	R06C01	P38
Smarcb1_p53_2	MRT (SMARCB1_P53)	205489430003_R06C01	chr7	3211687	145270730	527	-0.0187	0.034	-0.0187	0.0303	NA	NA	NA	sa336tll(EPO_adolescent)	Rhabdoid Tumor	sg-P53; sg-SmarcB1	Bl6J	M	Thigh	Bulk tissue	Primary_tumor	frfr	2.05E+11	R06C01	P38
Smarcb1_p53_2	MRT (SMARCB1_P53)	205489430003_R06C01	chr8	3225000	129025607	405	0.0096	0.0357	0.0097	0.0323	NA	NA	NA	sa336tll(EPO_adolescent)	Rhabdoid Tumor	sg-P53; sg-SmarcB1	Bl6J	M	Thigh	Bulk tissue	Primary_tumor	frfr	2.05E+11	R06C01	P38
Smarcb1_p53_2	MRT (SMARCB1_P53)	205489430003_R06C01	chr9	3275000	123684875	421	0.0098	0.035	0.0088	0.0318	NA	NA	NA	sa336tll(EPO_adolescent)	Rhabdoid Tumor	sg-P53; sg-SmarcB1	Bl6J	M	Thigh	Bulk tissue	Primary_tumor	frfr	2.05E+11	R06C01	P38
Smarcb1_p53_2	MRT (SMARCB1_P53)	205489430003_R06C01	chrM	8150	8150	1	-0.0994	NA	-0.0994	0	NA	NA	NA	sa336tll(EPO_adolescent)	Rhabdoid Tumor	sg-P53; sg-SmarcB1	Bl6J	M	Thigh	Bulk tissue	Primary_tumor	frfr	2.05E+11	R06C01	P38
Smarcb1_p53_2	MRT (SMARCB1_P53)	205489430003_R06C01	chrX	5564528	169961322	426	-0.0665	0.0588	-0.0674	0.0466	NA	NA	NA	sa336tll(EPO_adolescent)	Rhabdoid Tumor	sg-P53; sg-SmarcB1	Bl6J	M	Thigh	Bulk tissue	Primary_tumor	frfr	2.05E+11	R06C01	P38
Smarcb1_p53_2	MRT (SMARCB1_P53)	205489430003_R06C01	chrY	706779	4025000	41	-0.3411	0.1177	-0.3533	0.0999	1.25E-08	3789871	4814635	sa336tll(EPO_adolescent)	Rhabdoid Tumor	sg-P53; sg-SmarcB1	Bl6J	M	Thigh	Bulk tissue	Primary_tumor	frfr	2.05E+11	R06C01	P38
Smarcb1_p53_2	MRT (SMARCB1_P53)	205489430003_R06C01	chrY	4100000	90772349	29	-0.1409	0.15	-0.1624	0.1194	NA	NA	NA	sa336tll(EPO_adolescent)	Rhabdoid Tumor	sg-P53; sg-SmarcB1	Bl6J	M	Thigh	Bulk tissue	Primary_tumor	frfr	2.05E+11	R06C01	P38
Pax-Foxo_P53_1	aRMS (Pax3-Foxo1)	206448030001_R01C01	chr1	3576559	107250000	247	-0.0767	0.0471	-0.0766	0.0359	1.16E-08	106550000	107250000	SA598trl	aRMS	Pax3-Foxo; sg-P53	C57BL/6J	F	Thigh	Bulk tissue	Primary_tumor	frfr	2.06E+11	R01C01	P38
Pax-Foxo_P53_1	aRMS (Pax3-Foxo1)	206448030001_R01C01	chr1	107750000	116225000	5	-0.2132	0.0521	-0.231	0.0733	2.24E-15	116225000	117625000	SA598trl	aRMS	Pax3-Foxo; sg-P53	C57BL/6J	F	Thigh	Bulk tissue	Primary_tumor	frfr	2.06E+11	R01C01	P38
Pax-Foxo_P53_1	aRMS (Pax3-Foxo1)	206448030001_R01C01	chr1	117625000	139600000	65	-0.0697	0.0359	-0.0716	0.0291	8.17E-14	139600000	143599985	SA598trl	aRMS	Pax3-Foxo; sg-P53	C57BL/6J	F	Thigh	Bulk tissue	Primary_tumor	frfr	2.06E+11	R01C01	P38
Pax-Foxo_P53_1	aRMS (Pax3-Foxo1)	206448030001_R01C01	chr1	141075000	148650000	8	-0.205	0.0966	-0.1865	0.0499	5.77E-14	144950000	149925000	SA598trl	aRMS	Pax3-Foxo; sg-P53	C57BL/6J	F	Thigh	Bulk tissue	Primary_tumor	frfr	2.06E+11	R01C01	P38
Pax-Foxo_P53_1	aRMS (Pax3-Foxo1)	206448030001_R01C01	chr1	149925000	195185986	147	-0.0751	0.0403	-0.0741	0.0362	NA	NA	NA	SA598trl	aRMS	Pax3-Foxo; sg-P53	C57BL/6J	F	Thigh	Bulk tissue	Primary_tumor	frfr	2.06E+11	R01C01	P38
Pax-Foxo_P53_1	aRMS (Pax3-Foxo1)	206448030001_R01C01	chr10	3480324	100775000	305	-0.0925	0.043	-0.0895	0.036	1.29E-16	100275000	101775000	SA598trl	aRMS	Pax3-Foxo; sg-P53	C57BL/6J	F	Thigh	Bulk tissue	Primary_tumor	frfr	2.06E+11	R01C01	P38
Pax-Foxo_P53_1	aRMS (Pax3-Foxo1)	206448030001_R01C01	chr10	101200000	103775000	6	-0.2509	0.0699	-0.2605	0.0878	2.43E-11	102850000	105300000	SA598trl	aRMS	Pax3-Foxo; sg-P53	C57BL/6J	F	Thigh	Bulk tissue	Primary_tumor	frfr	2.06E+11	R01C01	P38
Pax-Foxo_P53_1	aRMS (Pax3-Foxo1)	206448030001_R01C01	chr10	104475000	129125000	85	-0.0995	0.0483	-0.0958	0.0464	2.88E-29	129125000	129125000	SA598trl	aRMS	Pax3-Foxo; sg-P53	C57BL/6J	F	Thigh	Bulk tissue	Primary_tumor	frfr	2.06E+11	R01C01	P38
Pax-Foxo_P53_1	aRMS (Pax3-Foxo1)	206448030001_R01C01	chr10	129475000	130422497	5	-0.3746	0.1002	-0.3505	0.1393	NA	NA	NA	SA598trl	aRMS	Pax3-Foxo; sg-P53	C57BL/6J	F	Thigh	Bulk tissue	Primary_tumor	frfr	2.06E+11	R01C01	P38
Pax-Foxo_P53_1	aRMS (Pax3-Foxo1)	206448030001_R01C01	chr11	3175000	121841272	538	0.0112	0.0363	0.0109	0.0338	NA	NA	NA	SA598trl	aRMS	Pax3-Foxo; sg-P53	C57BL/6J	F	Thigh	Bulk tissue	Primary_tumor	frfr	2.06E+11	R01C01	P38
Pax-Foxo_P53_1	aRMS (Pax3-Foxo1)	206448030001_R01C01	chr12	3175000	33800000	66	-0.3291	0.068	-0.3324	0.0625	1.30E-11	32950000	39475000	SA598trl	aRMS	Pax3-Foxo; sg-P53	C57BL/6J	F	Thigh	Bulk tissue	Primary_tumor	frfr	2.06E+11	R01C01	P38
Pax-Foxo_P53_1	aRMS (Pax3-Foxo1)	206448030001_R01C01	chr12	34525000	67475000	51	-0.4509	0.1111	-0.4164	0.0779	1.10E-17	58725000	69250000	SA598trl	aRMS	Pax3-Foxo; sg-P53	C57BL/6J	F	Thigh	Bulk tissue	Primary_tumor	frfr	2.06E+11	R01C01	P38
Pax-Foxo_P53_1	aRMS (Pax3-Foxo1)	206448030001_R01C01	chr12	68825000	91875000	93	-0.3263	0.0545	-0.3252	0.0529	2.32E-19	91875000	91875000	SA598trl	aRMS	Pax3-Foxo; sg-P53	C57BL/6J	F	Thigh	Bulk tissue	Primary_tumor	frfr	2.06E+11	R01C01	P38
Pax-Foxo_P53_1	aRMS (Pax3-Foxo1)	206448030001_R01C01	chr12	92425000	97075000	5	-0.5704	0.0923	-0.5223	0.048	3.93E-17	97075000	97875000	SA598trl	aRMS	Pax3-Foxo; sg-P53	C57BL/6J	F	Thigh	Bulk tissue	Primary_tumor	frfr	2.06E+11	R01C01	P38
Pax-Foxo_P53_1	aRMS (Pax3-Foxo1)	206448030001_R01C01	chr12	97875000	119689511	91	-0.2977	0.0658	-0.2922	0.0609	NA	NA	NA	SA598trl	aRMS	Pax3-Foxo; sg-P53	C57BL/6J	F	Thigh	Bulk tissue	Primary_tumor	frfr	2.06E+11	R01C01	P38
Pax-Foxo_P53_1	aRMS (Pax3-Foxo1)	206448030001_R01C01	chr13	3300000	120160820	330	0.1304	0.0492	0.1301	0.0512	NA	NA	NA	SA598trl	aRMS	Pax3-Foxo; sg-P53	C57BL/6J	F	Thigh	Bulk tissue	Primary_tumor	frfr	2.06E+11	R01C01	P38
Pax-Foxo_P53_1	aRMS (Pax3-Foxo1)	206448030001_R01C01	chr14	5400000	48850000	108	-0.0165	0.0399	-0.0174	0.0411	2.16E-09	48600000	50100000	SA598trl	aRMS	Pax3-Foxo; sg-P53	C57BL/6J	F	Thigh	Bulk tissue	Primary_tumor	frfr	2.06E+11	R01C01	P38
Pax-Foxo_P53_1	aRMS (Pax3-Foxo1)	206448030001_R01C01	chr14	49125000	50500000	5	-0.1305	0.0861	-0.13	0.0522	3.48E-09	49550000	50750000	SA598trl	aRMS	Pax3-Foxo; sg-P53	C57BL/6J	F	Thigh	Bulk tissue	Primary_tumor	frfr	2.06E+11	R01C01	P38
Pax-Foxo_P53_1	aRMS (Pax3-Foxo1)	206448030001_R01C01	chr14	50750000	80150000	116	-0.0144	0.0363	-0.016	0.0291	1.30E-28	79800000	86075000	SA598trl	aRMS	Pax3-Foxo; sg-P53	C57BL/6J	F	Thigh	Bulk tissue	Primary_tumor	frfr	2.06E+11	R01C01	P38
Pax-Foxo_P53_1	aRMS (Pax3-Foxo1)	206448030001_R01C01	chr14	80925000	116675000	44	-0.132	0.0938	-0.1256	0.1103	5.77E-06	106200000	117550000	SA598trl	aRMS	Pax3-Foxo; sg-P53	C57BL/6J	F	Thigh	Bulk tissue	Primary_tumor	frfr	2.06E+11	R01C01	P38
Pax-Foxo_P53_1	aRMS (Pax3-Foxo1)	206448030001_R01C01	chr14	117550000	124376122	20	-0.0204	0.0406	-0.0196	0.0466	NA	NA	NA	SA598trl	aRMS	Pax3-Foxo; sg-P53	C57BL/6J	F	Thigh	Bulk tissue	Primary_tumor	frfr	2.06E+11	R01C01	P38
Pax-Foxo_P53_1	aRMS (Pax3-Foxo1)	206448030001_R01C01	chr15	3500000	59750000	106	0.1713	0.0611	0.1644	0.0502	1.11E-18	59750000	62100000	SA598trl	aRMS	Pax3-Foxo; sg-P53	C57BL/6J	F	Thigh	Bulk tissue	Primary_tumor	frfr	2.06E+11	R01C01	P38
Pax-Foxo_P53_1	aRMS (Pax3-Foxo1)	206448030001_R01C01	chr15	60325000	63425000	5	0.4901	0.2886	0.3222	0.1191	5.87E-29	61400000	63425000	SA598trl	aRMS	Pax3-Foxo; sg-P53	C57BL/6J	F	Thigh	Bulk tissue	Primary_tumor	frfr	2.06E+11	R01C01	P38
Pax-Foxo_P53_1	aRMS (Pax3-Foxo1)	206448030001_R01C01	chr15	63975000	103582272	202	0.1508	0.0561	0.1477	0.0532	NA	NA	NA	SA598trl	aRMS	Pax3-Foxo; sg-P53	C57BL/6J	F	Thigh	Bulk tissue	Primary_tumor	frfr	2.06E+11	R01C01	P38
Pax-Foxo_P53_1	aRMS (Pax3-Foxo1)	206448030001_R01C01	chr16	3465787	97978884	265	-0.0283	0.0611	-0.0197	0.0509	NA	NA	NA	SA598trl	aRMS	Pax3-Foxo; sg-P53	C57BL/6J	F	Thigh	Bulk tissue	Primary_tumor	frfr	2.06E+11	R01C01	P38
Pax-Foxo_P53_1	aRMS (Pax3-Foxo1)	206448030001_R01C01	chr17	3244033	17950000	53	-0.004	0.0356	-0.002	0.0373	4.91E-17	17950000	18900000	SA598trl	aRMS	Pax3-Foxo; sg-P53	C57BL/6J	F	Thigh	Bulk tissue	Primary_tumor	frfr	2.06E+11	R01C01	P38
Pax-Foxo_P53_1	aRMS (Pax3-Foxo1)	206448030001_R01C01	chr17	18300000	20775000	5	-0.1687	0.0787	-0.2077	0.0469	1.06E-32	19775000	20775000	SA598trl	aRMS	Pax3-Foxo; sg-P53	C57BL/6J	F	Thigh	Bulk tissue	Primary_tumor	frfr	2.06E+11	R01C01	P38
Pax-Foxo_P53_1	aRMS (Pax3-Foxo1)	206448030001_R01C01	chr17	21125000	37375000	134	0.0152	0.0316	0.0139	0.0288	1.18E-22	37250000	37375000	SA598trl	aRMS	Pax3-Foxo; sg-P53	C57BL/6J	F	Thigh	Bulk tissue	Primary_tumor	frfr	2.06E+11	R01C01	P38
Pax-Foxo_P53_1	aRMS (Pax3-Foxo1)	206448030001_R01C01	chr17	37550000	40975000	9	-0.0955	0.0299	-0.0903	0.0335	1.45E-20	40975000	41950000	SA598trl	aRMS	Pax3-Foxo; sg-P53	C57BL/6J	F	Thigh	Bulk tissue	Primary_tumor	frfr	2.06E+11	R01C01	P38
Pax-Foxo_P53_1	aRMS (Pax3-Foxo1)	206448030001_R01C01	chr17	41950000	59000000	62	0.0137	0.032	0.0137	0.0294	2.70E-24	59000000	59850000	SA598trl	aRMS	Pax3-Foxo; sg-P53	C57BL/6J	F	Thigh	Bulk tissue	Primary_tumor	frfr	2.06E+11	R01C01	P38
Pax-Foxo_P53_1	aRMS (Pax3-Foxo1)	206448030001_R01C01	chr17	59425000	61350000	5	-0.1828	0.1158	-0.1845	0.1346	9.83E-21	59850000	61350000	SA598trl	aRMS	Pax3-Foxo; sg-P53	C57BL/6J	F	Thigh	Bulk tissue	Primary_tumor	frfr	2.06E+11	R01C01	P38
Pax-Foxo_P53_1	aRMS (Pax3-Foxo1)	206448030001_R01C01	chr17	62200000	94643636	90	-0.0019	0.0336	-0.0031	0.0298	NA	NA	NA	SA598trl	aRMS	Pax3-Foxo; sg-P53	C57BL/6J	F	Thigh	Bulk tissue	Primary_tumor	frfr	2.06E+11	R01C01	P38
Pax-Foxo_P53_1	aRMS (Pax3-Foxo1)	206448030001_R01C01	chr18	3150000	89976320	230	-0.0023	0.0419	9.00E-04	0.0388	NA	NA	NA	SA598trl	aRMS	Pax3-Foxo; sg-P53	C57BL/6J	F	Thigh	Bulk tissue	Primary_tumor	frfr	2.06E+11	R01C01	P38
Pax-Foxo_P53_1	aRMS (Pax3-Foxo1)	206448030001_R01C01	chr19	3150000	12825000	78	0.0096	0.0303	0.0048	0.026	2.79E-31	12825000	12975000	SA598trl	aRMS	Pax3-Foxo; sg-P53	C57BL/6J	F	Thigh	Bulk tissue	Primary_tumor	frfr	2.06E+11	R01C01	P38
Pax-Foxo_P53_1	aRMS (Pax3-Foxo1)	206448030001_R01C01	chr19	12975000	13800000	5	-0.1765	0.0786	-0.1838	0.0632	1.31E-23	13550000	13800000	SA598trl	aRMS	Pax3-Foxo; sg-P53	C57BL/6J	F	Thigh	Bulk tissue	Primary_tumor	frfr	2.06E+11	R01C01	P38
Pax-Foxo_P53_1	aRMS (Pax3-Foxo1)	206448030001_R01C01	chr19	14275000	61265783	158	-0.0025	0.035	-0.002	0.0331	NA	NA	NA	SA598trl	aRMS	Pax3-Foxo; sg-P53	C57BL/6J	F	Thigh	Bulk tissue	Primary_tumor	frfr	2.06E+11	R01C01	P38
Pax-Foxo_P53_1	aRMS (Pax3-Foxo1)	206448030001_R01C01	chr2	3175000	85450000	268	-0.0372	0.0428	-0.0326	0.0332	3.82E-173	85450000	85450000	SA598trl	aRMS	Pax3-Foxo; sg-P53	C57BL/6J	F	Thigh	Bulk tissue	Primary_tumor	frfr	2.06E+11	R01C01	P38
Pax-Foxo_P53_1	aRMS (Pax3-Foxo1)	206448030001_R01C01	chr2	85775000	89725000	22	-0.3356	0.0893	-0.3056	0.0742	1.63E-78	89725000	89725000	SA598trl	aRMS	Pax3-Foxo; sg-P53	C57BL/6J	F	Thigh	Bulk tissue	Primary_tumor	frfr	2.06E+11	R01C01	P38
Pax-Foxo_P53_1	aRMS (Pax3-Foxo1)	206448030001_R01C01	chr2	89900000	110150000	55	-0.0377	0.0484	-0.0309	0.0355	2.09E-10	109825000	111025000	SA598trl	aRMS	Pax3-Foxo; sg-P53	C57BL/6J	F	Thigh	Bulk tissue	Primary_tumor	frfr	2.06E+11	R01C01	P38
Pax-Foxo_P53_1	aRMS (Pax3-Foxo1)	206448030001_R01C01	chr2	110550000	111875000	5	-0.2081	0.1237	-0.2844	0.0449	5.30E-32	111450000	111875000	SA598trl	aRMS	Pax3-Foxo; sg-P53	C57BL/6J	F	Thigh	Bulk tissue	Primary_tumor	frfr	2.06E+11	R01C01	P38
Pax-Foxo_P53_1	aRMS (Pax3-Foxo1)	206448030001_R01C01	chr2	112000000	181906612	266	-0.0317	0.0313	-0.0309	0.0307	NA	NA	NA	SA598trl	aRMS	Pax3-Foxo; sg-P53	C57BL/6J	F	Thigh	Bulk tissue	Primary_tumor	frfr	2.06E+11	R01C01	P38
Pax-Foxo_P53_1	aRMS (Pax3-Foxo1)	206448030001_R01C01	chr3	3279606	42575000	75	-0.0125	0.0483	-0.0145	0.0438	6.18E-21	41650000	44275000	SA598trl	aRMS	Pax3-Foxo; sg-P53	C57BL/6J	F	Thigh	Bulk tissue	Primary_tumor	frfr	2.06E+11	R01C01	P38
Pax-Foxo_P53_1	aRMS (Pax3-Foxo1)	206448030001_R01C01	chr3	43625000	47850000	8	-0.2147	0.1065	-0.2135	0.0534	1.48E-32	46650000	47850000	SA598trl	aRMS	Pax3-Foxo; sg-P53	C57BL/6J	F	Thigh	Bulk tissue	Primary_tumor	frfr	2.06E+11	R01C01	P38
Pax-Foxo_P53_1	aRMS (Pax3-Foxo1)	206448030001_R01C01	chr3	49250000	70000000	55	0.0031	0.0329	0.0029	0.0355	9.09E-30	70000000	70775000	SA598trl	aRMS	Pax3-Foxo; sg-P53	C57BL/6J	F	Thigh	Bulk tissue	Primary_tumor	frfr	2.06E+11	R01C01	P38
Pax-Foxo_P53_1	aRMS (Pax3-Foxo1)	206448030001_R01C01	chr3	70775000	73675000	5	-0.1939	0.0682	-0.203	0.0536	1.07E-25	72600000	73675000	SA598trl	aRMS	Pax3-Foxo; sg-P53	C57BL/6J	F	Thigh	Bulk tissue	Primary_tumor	frfr	2.06E+11	R01C01	P38
Pax-Foxo_P53_1	aRMS (Pax3-Foxo1)	206448030001_R01C01	chr3	74950000	110250000	151	0.0106	0.041	0.0101	0.0348	3.09E-24	110250000	110250000	SA598trl	aRMS	Pax3-Foxo; sg-P53	C57BL/6J	F	Thigh	Bulk tissue	Primary_tumor	frfr	2.06E+11	R01C01	P38
Pax-Foxo_P53_1	aRMS (Pax3-Foxo1)	206448030001_R01C01	chr3	111000000	114975000	6	-0.175	0.0692	-0.1637	0.024	4.53E-22	114525000	115450000	SA598trl	aRMS	Pax3-Foxo; sg-P53	C57BL/6J	F	Thigh	Bulk tissue	Primary_tumor	frfr	2.06E+11	R01C01	P38
Pax-Foxo_P53_1	aRMS (Pax3-Foxo1)	206448030001_R01C01	chr3	115450000	159244840	102	-0.0102	0.0369	-0.0148	0.0296	NA	NA	NA	SA598trl	aRMS	Pax3-Foxo; sg-P53	C57BL/6J	F	Thigh	Bulk tissue	Primary_tumor	frfr	2.06E+11	R01C01	P38
Pax-Foxo_P53_1	aRMS (Pax3-Foxo1)	206448030001_R01C01	chr4	3475000	41725000	65	-0.0184	0.068	-0.0085	0.0287	1.67E-28	41675000	41725000	SA598trl	aRMS	Pax3-Foxo; sg-P53	C57BL/6J	F	Thigh	Bulk tissue	Primary_tumor	frfr	2.06E+11	R01C01	P38
Pax-Foxo_P53_1	aRMS (Pax3-Foxo1)	206448030001_R01C01	chr4	41775000	42925000	21	0.1608	0.0418	0.1569	0.0442	3.36E-69	42825000	42925000	SA598trl	aRMS	Pax3-Foxo; sg-P53	C57BL/6J	F	Thigh	Bulk tissue	Primary_tumor	frfr	2.06E+11	R01C01	P38
Pax-Foxo_P53_1	aRMS (Pax3-Foxo1)	206448030001_R01C01	chr4	43075000	156217262	403	0.0057	0.0386	0.0063	0.0307	NA	NA	NA	SA598trl	aRMS	Pax3-Foxo; sg-P53	C57BL/6J	F	Thigh	Bulk tissue	Primary_tumor	frfr	2.06E+11	R01C01	P38
Pax-Foxo_P53_1	aRMS (Pax3-Foxo1)	206448030001_R01C01	chr5	3325000	54750000	117	0.026	0.0485	0.0286	0.0289	9.20E-16	53925000	55650000	SA598trl	aRMS	Pax3-Foxo; sg-P53	C57BL/6J	F	Thigh	Bulk tissue	Primary_tumor	frfr	2.06E+11	R01C01	P38
Pax-Foxo_P53_1	aRMS (Pax3-Foxo1)	206448030001_R01C01	chr5	55650000	61825000	7	-0.1378	0.0644	-0.1339	0.0743	3.10E-21	60725000	62975000	SA598trl	aRMS	Pax3-Foxo; sg-P53	C57BL/6J	F	Thigh	Bulk tissue	Primary_tumor	frfr	2.06E+11	R01C01	P38
Pax-Foxo_P53_1	aRMS (Pax3-Foxo1)	206448030001_R01C01	chr5	62975000	78325000	54	0.0306	0.0397	0.0354	0.0376	2.66E-10	77675000	85275000	SA598trl	aRMS	Pax3-Foxo; sg-P53	C57BL/6J	F	Thigh	Bulk tissue	Primary_tumor	frfr	2.06E+11	R01C01	P38
Pax-Foxo_P53_1	aRMS (Pax3-Foxo1)	206448030001_R01C01	chr5	79150000	87950000	10	-0.0891	0.093	-0.0709	0.0474	3.86E-19	83875000	88325000	SA598trl	aRMS	Pax3-Foxo; sg-P53	C57BL/6J	F	Thigh	Bulk tissue	Primary_tumor	frfr	2.06E+11	R01C01	P38
Pax-Foxo_P53_1	aRMS (Pax3-Foxo1)	206448030001_R01C01	chr5	88325000	151492342	306	0.0261	0.0352	0.0255	0.0349	NA	NA	NA	SA598trl	aRMS	Pax3-Foxo; sg-P53	C57BL/6J	F	Thigh	Bulk tissue	Primary_tumor	frfr	2.06E+11	R01C01	P38
Pax-Foxo_P53_1	aRMS (Pax3-Foxo1)	206448030001_R01C01	chr6	3275000	149443273	411	0.1166	0.0494	0.1163	0.0436	NA	NA	NA	SA598trl	aRMS	Pax3-Foxo; sg-P53	C57BL/6J	F	Thigh	Bulk tissue	Primary_tumor	frfr	2.06E+11	R01C01	P38
Pax-Foxo_P53_1	aRMS (Pax3-Foxo1)	206448030001_R01C01	chr7	3211687	51400000	198	-0.1087	0.0437	-0.1073	0.0272	7.89E-13	49850000	56400000	SA598trl	aRMS	Pax3-Foxo; sg-P53	C57BL/6J	F	Thigh	Bulk tissue	Primary_tumor	frfr	2.06E+11	R01C01	P38
Pax-Foxo_P53_1	aRMS (Pax3-Foxo1)	206448030001_R01C01	chr7	52375000	63825000	12	-0.2121	0.0623	-0.2053	0.0701	3.69E-11	60103660	64425000	SA598trl	aRMS	Pax3-Foxo; sg-P53	C57BL/6J	F	Thigh	Bulk tissue	Primary_tumor	frfr	2.06E+11	R01C01	P38
Pax-Foxo_P53_1	aRMS (Pax3-Foxo1)	206448030001_R01C01	chr7	64075000	84700000	67	-0.1253	0.0334	-0.1208	0.0283	4.81E-87	84700000	84700000	SA598trl	aRMS	Pax3-Foxo; sg-P53	C57BL/6J	F	Thigh	Bulk tissue	Primary_tumor	frfr	2.06E+11	R01C01	P38
Pax-Foxo_P53_1	aRMS (Pax3-Foxo1)	206448030001_R01C01	chr7	85075000	87200000	6	-0.4368	0.0676	-0.4411	0.0598	5.48E-50	87200000	87200000	SA598trl	aRMS	Pax3-Foxo; sg-P53	C57BL/6J	F	Thigh	Bulk tissue	Primary_tumor	frfr	2.06E+11	R01C01	P38
Pax-Foxo_P53_1	aRMS (Pax3-Foxo1)	206448030001_R01C01	chr7	88000000	102825000	53	-0.1116	0.0483	-0.1088	0.0478	4.74E-20	102625000	102825000	SA598trl	aRMS	Pax3-Foxo; sg-P53	C57BL/6J	F	Thigh	Bulk tissue	Primary_tumor	frfr	2.06E+11	R01C01	P38
Pax-Foxo_P53_1	aRMS (Pax3-Foxo1)	206448030001_R01C01	chr7	102975000	103750000	6	-0.3106	0.0519	-0.3108	0.0381	3.96E-24	103750000	103950000	SA598trl	aRMS	Pax3-Foxo; sg-P53	C57BL/6J	F	Thigh	Bulk tissue	Primary_tumor	frfr	2.06E+11	R01C01	P38
Pax-Foxo_P53_1	aRMS (Pax3-Foxo1)	206448030001_R01C01	chr7	103950000	145270730	185	-0.1177	0.0438	-0.1105	0.034	NA	NA	NA	SA598trl	aRMS	Pax3-Foxo; sg-P53	C57BL/6J	F	Thigh	Bulk tissue	Primary_tumor	frfr	2.06E+11	R01C01	P38
Pax-Foxo_P53_1	aRMS (Pax3-Foxo1)	206448030001_R01C01	chr8	3225000	48325000	126	-0.0083	0.0442	-0.0062	0.0287	3.56E-09	47100000	49500000	SA598trl	aRMS	Pax3-Foxo; sg-P53	C57BL/6J	F	Thigh	Bulk tissue	Primary_tumor	frfr	2.06E+11	R01C01	P38
Pax-Foxo_P53_1	aRMS (Pax3-Foxo1)	206448030001_R01C01	chr8	48500000	56925000	10	-0.1048	0.0552	-0.1133	0.0398	7.47E-16	54200000	57650000	SA598trl	aRMS	Pax3-Foxo; sg-P53	C57BL/6J	F	Thigh	Bulk tissue	Primary_tumor	frfr	2.06E+11	R01C01	P38
Pax-Foxo_P53_1	aRMS (Pax3-Foxo1)	206448030001_R01C01	chr8	57400000	129025607	269	-0.0038	0.0356	-0.0026	0.0308	NA	NA	NA	SA598trl	aRMS	Pax3-Foxo; sg-P53	C57BL/6J	F	Thigh	Bulk tissue	Primary_tumor	frfr	2.06E+11	R01C01	P38
Pax-Foxo_P53_1	aRMS (Pax3-Foxo1)	206448030001_R01C01	chr9	3275000	16825000	22	0.0164	0.0502	0.0183	0.0392	6.04E-05	15400000	18675000	SA598trl	aRMS	Pax3-Foxo; sg-P53	C57BL/6J	F	Thigh	Bulk tissue	Primary_tumor	frfr	2.06E+11	R01C01	P38
Pax-Foxo_P53_1	aRMS (Pax3-Foxo1)	206448030001_R01C01	chr9	17675000	20050000	7	-0.0897	0.0647	-0.0885	0.0914	3.90E-14	19125000	20450000	SA598trl	aRMS	Pax3-Foxo; sg-P53	C57BL/6J	F	Thigh	Bulk tissue	Primary_tumor	frfr	2.06E+11	R01C01	P38
Pax-Foxo_P53_1	aRMS (Pax3-Foxo1)	206448030001_R01C01	chr9	20450000	38175000	57	0.0201	0.0293	0.0188	0.0333	1.48E-34	38175000	38375000	SA598trl	aRMS	Pax3-Foxo; sg-P53	C57BL/6J	F	Thigh	Bulk tissue	Primary_tumor	frfr	2.06E+11	R01C01	P38
Pax-Foxo_P53_1	aRMS (Pax3-Foxo1)	206448030001_R01C01	chr9	38375000	39950000	10	-0.151	0.0787	-0.1347	0.0515	4.02E-44	39750000	39950000	SA598trl	aRMS	Pax3-Foxo; sg-P53	C57BL/6J	F	Thigh	Bulk tissue	Primary_tumor	frfr	2.06E+11	R01C01	P38
Pax-Foxo_P53_1	aRMS (Pax3-Foxo1)	206448030001_R01C01	chr9	40200000	123684875	325	0.0126	0.0337	0.0154	0.0312	NA	NA	NA	SA598trl	aRMS	Pax3-Foxo; sg-P53	C57BL/6J	F	Thigh	Bulk tissue	Primary_tumor	frfr	2.06E+11	R01C01	P38
Pax-Foxo_P53_1	aRMS (Pax3-Foxo1)	206448030001_R01C01	chrM	8150	8150	1	-0.1915	NA	-0.1915	0	NA	NA	NA	SA598trl	aRMS	Pax3-Foxo; sg-P53	C57BL/6J	F	Thigh	Bulk tissue	Primary_tumor	frfr	2.06E+11	R01C01	P38
Pax-Foxo_P53_1	aRMS (Pax3-Foxo1)	206448030001_R01C01	chrX	5564528	43425000	92	0.0072	0.0435	0.0111	0.0362	1.20E-26	42925000	44025000	SA598trl	aRMS	Pax3-Foxo; sg-P53	C57BL/6J	F	Thigh	Bulk tissue	Primary_tumor	frfr	2.06E+11	R01C01	P38
Pax-Foxo_P53_1	aRMS (Pax3-Foxo1)	206448030001_R01C01	chrX	44025000	46600000	5	-0.2286	0.0927	-0.2488	0.0962	8.04E-18	45700000	47275000	SA598trl	aRMS	Pax3-Foxo; sg-P53	C57BL/6J	F	Thigh	Bulk tissue	Primary_tumor	frfr	2.06E+11	R01C01	P38
Pax-Foxo_P53_1	aRMS (Pax3-Foxo1)	206448030001_R01C01	chrX	47275000	86250000	102	-0.0112	0.0522	-0.0041	0.0408	4.57E-07	85800000	86250000	SA598trl	aRMS	Pax3-Foxo; sg-P53	C57BL/6J	F	Thigh	Bulk tissue	Primary_tumor	frfr	2.06E+11	R01C01	P38
Pax-Foxo_P53_1	aRMS (Pax3-Foxo1)	206448030001_R01C01	chrX	87050000	89900000	5	-0.1502	0.0728	-0.1126	0.016	2.03E-15	89900000	91275000	SA598trl	aRMS	Pax3-Foxo; sg-P53	C57BL/6J	F	Thigh	Bulk tissue	Primary_tumor	frfr	2.06E+11	R01C01	P38
Pax-Foxo_P53_1	aRMS (Pax3-Foxo1)	206448030001_R01C01	chrX	91275000	107075000	60	-0.0057	0.0335	0.0015	0.0304	1.73E-23	107075000	108650000	SA598trl	aRMS	Pax3-Foxo; sg-P53	C57BL/6J	F	Thigh	Bulk tissue	Primary_tumor	frfr	2.06E+11	R01C01	P38
Pax-Foxo_P53_1	aRMS (Pax3-Foxo1)	206448030001_R01C01	chrX	107450000	128389406	27	-0.1546	0.1005	-0.1485	0.0576	7.81E-30	121525000	129275000	SA598trl	aRMS	Pax3-Foxo; sg-P53	C57BL/6J	F	Thigh	Bulk tissue	Primary_tumor	frfr	2.06E+11	R01C01	P38
Pax-Foxo_P53_1	aRMS (Pax3-Foxo1)	206448030001_R01C01	chrX	129275000	169961322	135	-0.0036	0.0501	0.0034	0.0408	NA	NA	NA	SA598trl	aRMS	Pax3-Foxo; sg-P53	C57BL/6J	F	Thigh	Bulk tissue	Primary_tumor	frfr	2.06E+11	R01C01	P38
Pax-Foxo_P53_1	aRMS (Pax3-Foxo1)	206448030001_R01C01	chrY	706779	43781673	63	-1.5699	0.2507	-1.6372	0.1248	1.69E-49	43781673	43781673	SA598trl	aRMS	Pax3-Foxo; sg-P53	C57BL/6J	F	Thigh	Bulk tissue	Primary_tumor	frfr	2.06E+11	R01C01	P38
Pax-Foxo_P53_1	aRMS (Pax3-Foxo1)	206448030001_R01C01	chrY	72219367	90772349	7	-0.0905	0.2212	0.0026	0.0616	NA	NA	NA	SA598trl	aRMS	Pax3-Foxo; sg-P53	C57BL/6J	F	Thigh	Bulk tissue	Primary_tumor	frfr	2.06E+11	R01C01	P38
NTRK_p53_6	Fusion-dominated IFS (ETV6-NTRK3_P53)	206448030001_R01C02	chr1	3576559	139125000	316	-0.0002	0.0351	0.0036	0.024	2.73E-21	138550000	144950000	SA626tll	Infantile fibrosarcoma	ETV6-NTRK; sg-P53	C57BL/6J	F	Thigh	Bulk tissue	Primary_tumor	frfr	2.06E+11	R01C02	P38
NTRK_p53_6	Fusion-dominated IFS (ETV6-NTRK3_P53)	206448030001_R01C02	chr1	139600000	148650000	9	-0.1164	0.0968	-0.0802	0.0419	1.05E-15	141075000	150725000	SA626tll	Infantile fibrosarcoma	ETV6-NTRK; sg-P53	C57BL/6J	F	Thigh	Bulk tissue	Primary_tumor	frfr	2.06E+11	R01C02	P38
NTRK_p53_6	Fusion-dominated IFS (ETV6-NTRK3_P53)	206448030001_R01C02	chr1	149925000	195185986	147	0.0014	0.0346	0.0054	0.0241	NA	NA	NA	SA626tll	Infantile fibrosarcoma	ETV6-NTRK; sg-P53	C57BL/6J	F	Thigh	Bulk tissue	Primary_tumor	frfr	2.06E+11	R01C02	P38
NTRK_p53_6	Fusion-dominated IFS (ETV6-NTRK3_P53)	206448030001_R01C02	chr10	3480324	100275000	304	-0.0185	0.0331	-0.017	0.028	1.23E-23	99725000	100275000	SA626tll	Infantile fibrosarcoma	ETV6-NTRK; sg-P53	C57BL/6J	F	Thigh	Bulk tissue	Primary_tumor	frfr	2.06E+11	R01C02	P38
NTRK_p53_6	Fusion-dominated IFS (ETV6-NTRK3_P53)	206448030001_R01C02	chr10	100775000	103775000	7	-0.1539	0.059	-0.1524	0.0494	3.79E-13	102850000	105300000	SA626tll	Infantile fibrosarcoma	ETV6-NTRK; sg-P53	C57BL/6J	F	Thigh	Bulk tissue	Primary_tumor	frfr	2.06E+11	R01C02	P38
NTRK_p53_6	Fusion-dominated IFS (ETV6-NTRK3_P53)	206448030001_R01C02	chr10	104475000	129125000	85	-0.0307	0.0387	-0.0277	0.024	9.70E-27	128925000	129700000	SA626tll	Infantile fibrosarcoma	ETV6-NTRK; sg-P53	C57BL/6J	F	Thigh	Bulk tissue	Primary_tumor	frfr	2.06E+11	R01C02	P38
NTRK_p53_6	Fusion-dominated IFS (ETV6-NTRK3_P53)	206448030001_R01C02	chr10	129475000	130422497	5	-0.253	0.1033	-0.2604	0.1109	NA	NA	NA	SA626tll	Infantile fibrosarcoma	ETV6-NTRK; sg-P53	C57BL/6J	F	Thigh	Bulk tissue	Primary_tumor	frfr	2.06E+11	R01C02	P38
NTRK_p53_6	Fusion-dominated IFS (ETV6-NTRK3_P53)	206448030001_R01C02	chr11	3175000	121841272	538	0.0129	0.0294	0.0121	0.0252	NA	NA	NA	SA626tll	Infantile fibrosarcoma	ETV6-NTRK; sg-P53	C57BL/6J	F	Thigh	Bulk tissue	Primary_tumor	frfr	2.06E+11	R01C02	P38
NTRK_p53_6	Fusion-dominated IFS (ETV6-NTRK3_P53)	206448030001_R01C02	chr12	3175000	91875000	210	-0.0387	0.046	-0.0318	0.0362	0.00172127	87125000	93325000	SA626tll	Infantile fibrosarcoma	ETV6-NTRK; sg-P53	C57BL/6J	F	Thigh	Bulk tissue	Primary_tumor	frfr	2.06E+11	R01C02	P38
NTRK_p53_6	Fusion-dominated IFS (ETV6-NTRK3_P53)	206448030001_R01C02	chr12	92425000	97075000	5	-0.1162	0.0398	-0.1056	0.0562	1.28E-10	96200000	97875000	SA626tll	Infantile fibrosarcoma	ETV6-NTRK; sg-P53	C57BL/6J	F	Thigh	Bulk tissue	Primary_tumor	frfr	2.06E+11	R01C02	P38
NTRK_p53_6	Fusion-dominated IFS (ETV6-NTRK3_P53)	206448030001_R01C02	chr12	97875000	119689511	91	-0.0245	0.028	-0.0254	0.0281	NA	NA	NA	SA626tll	Infantile fibrosarcoma	ETV6-NTRK; sg-P53	C57BL/6J	F	Thigh	Bulk tissue	Primary_tumor	frfr	2.06E+11	R01C02	P38
NTRK_p53_6	Fusion-dominated IFS (ETV6-NTRK3_P53)	206448030001_R01C02	chr13	3300000	120160820	330	-0.0119	0.0424	-0.0079	0.0295	NA	NA	NA	SA626tll	Infantile fibrosarcoma	ETV6-NTRK; sg-P53	C57BL/6J	F	Thigh	Bulk tissue	Primary_tumor	frfr	2.06E+11	R01C02	P38
NTRK_p53_6	Fusion-dominated IFS (ETV6-NTRK3_P53)	206448030001_R01C02	chr14	5400000	80925000	230	0.0029	0.0353	0.0055	0.0275	5.37E-77	80925000	82775000	SA626tll	Infantile fibrosarcoma	ETV6-NTRK; sg-P53	C57BL/6J	F	Thigh	Bulk tissue	Primary_tumor	frfr	2.06E+11	R01C02	P38
NTRK_p53_6	Fusion-dominated IFS (ETV6-NTRK3_P53)	206448030001_R01C02	chr14	81850000	97925000	18	-0.1932	0.0975	-0.1881	0.107	6.43E-09	94775000	97925000	SA626tll	Infantile fibrosarcoma	ETV6-NTRK; sg-P53	C57BL/6J	F	Thigh	Bulk tissue	Primary_tumor	frfr	2.06E+11	R01C02	P38
NTRK_p53_6	Fusion-dominated IFS (ETV6-NTRK3_P53)	206448030001_R01C02	chr14	99075000	106200000	14	-0.0264	0.0261	-0.0264	0.0182	3.06E-53	106200000	106200000	SA626tll	Infantile fibrosarcoma	ETV6-NTRK; sg-P53	C57BL/6J	F	Thigh	Bulk tissue	Primary_tumor	frfr	2.06E+11	R01C02	P38
NTRK_p53_6	Fusion-dominated IFS (ETV6-NTRK3_P53)	206448030001_R01C02	chr14	107050000	113675000	7	-0.2161	0.029	-0.2181	0.0311	2.59E-56	113675000	113675000	SA626tll	Infantile fibrosarcoma	ETV6-NTRK; sg-P53	C57BL/6J	F	Thigh	Bulk tissue	Primary_tumor	frfr	2.06E+11	R01C02	P38
NTRK_p53_6	Fusion-dominated IFS (ETV6-NTRK3_P53)	206448030001_R01C02	chr14	114425000	124376122	24	-0.006	0.0316	-0.0059	0.0313	NA	NA	NA	SA626tll	Infantile fibrosarcoma	ETV6-NTRK; sg-P53	C57BL/6J	F	Thigh	Bulk tissue	Primary_tumor	frfr	2.06E+11	R01C02	P38
NTRK_p53_6	Fusion-dominated IFS (ETV6-NTRK3_P53)	206448030001_R01C02	chr15	3500000	13900000	28	-0.0317	0.0376	-0.0293	0.0339	9.03E-27	13900000	14675000	SA626tll	Infantile fibrosarcoma	ETV6-NTRK; sg-P53	C57BL/6J	F	Thigh	Bulk tissue	Primary_tumor	frfr	2.06E+11	R01C02	P38
NTRK_p53_6	Fusion-dominated IFS (ETV6-NTRK3_P53)	206448030001_R01C02	chr15	14675000	23825000	10	-0.2317	0.0756	-0.2091	0.0709	1.05E-43	23825000	23825000	SA626tll	Infantile fibrosarcoma	ETV6-NTRK; sg-P53	C57BL/6J	F	Thigh	Bulk tissue	Primary_tumor	frfr	2.06E+11	R01C02	P38
NTRK_p53_6	Fusion-dominated IFS (ETV6-NTRK3_P53)	206448030001_R01C02	chr15	24950000	44575000	41	-0.0253	0.0293	-0.0226	0.0329	1.81E-28	44575000	44575000	SA626tll	Infantile fibrosarcoma	ETV6-NTRK; sg-P53	C57BL/6J	F	Thigh	Bulk tissue	Primary_tumor	frfr	2.06E+11	R01C02	P38
NTRK_p53_6	Fusion-dominated IFS (ETV6-NTRK3_P53)	206448030001_R01C02	chr15	45525000	49875000	5	-0.1887	0.0416	-0.1956	0.0595	6.05E-37	49875000	49875000	SA626tll	Infantile fibrosarcoma	ETV6-NTRK; sg-P53	C57BL/6J	F	Thigh	Bulk tissue	Primary_tumor	frfr	2.06E+11	R01C02	P38
NTRK_p53_6	Fusion-dominated IFS (ETV6-NTRK3_P53)	206448030001_R01C02	chr15	50875000	103582272	229	-0.0148	0.0292	-0.018	0.0236	NA	NA	NA	SA626tll	Infantile fibrosarcoma	ETV6-NTRK; sg-P53	C57BL/6J	F	Thigh	Bulk tissue	Primary_tumor	frfr	2.06E+11	R01C02	P38
NTRK_p53_6	Fusion-dominated IFS (ETV6-NTRK3_P53)	206448030001_R01C02	chr16	3465787	97978884	265	-0.0241	0.0551	-0.0125	0.0316	NA	NA	NA	SA626tll	Infantile fibrosarcoma	ETV6-NTRK; sg-P53	C57BL/6J	F	Thigh	Bulk tissue	Primary_tumor	frfr	2.06E+11	R01C02	P38
NTRK_p53_6	Fusion-dominated IFS (ETV6-NTRK3_P53)	206448030001_R01C02	chr17	3244033	17950000	53	0.0153	0.0475	0.0231	0.0262	6.22E-06	17525000	19775000	SA626tll	Infantile fibrosarcoma	ETV6-NTRK; sg-P53	C57BL/6J	F	Thigh	Bulk tissue	Primary_tumor	frfr	2.06E+11	R01C02	P38
NTRK_p53_6	Fusion-dominated IFS (ETV6-NTRK3_P53)	206448030001_R01C02	chr17	18300000	20775000	5	-0.1199	0.121	-0.0922	0.0456	5.38E-22	18900000	20775000	SA626tll	Infantile fibrosarcoma	ETV6-NTRK; sg-P53	C57BL/6J	F	Thigh	Bulk tissue	Primary_tumor	frfr	2.06E+11	R01C02	P38
NTRK_p53_6	Fusion-dominated IFS (ETV6-NTRK3_P53)	206448030001_R01C02	chr17	21125000	59000000	205	0.0222	0.0299	0.0216	0.027	8.77E-51	59000000	59850000	SA626tll	Infantile fibrosarcoma	ETV6-NTRK; sg-P53	C57BL/6J	F	Thigh	Bulk tissue	Primary_tumor	frfr	2.06E+11	R01C02	P38
NTRK_p53_6	Fusion-dominated IFS (ETV6-NTRK3_P53)	206448030001_R01C02	chr17	59425000	61350000	5	-0.2002	0.1177	-0.2182	0.1255	1.15E-32	60200000	61350000	SA626tll	Infantile fibrosarcoma	ETV6-NTRK; sg-P53	C57BL/6J	F	Thigh	Bulk tissue	Primary_tumor	frfr	2.06E+11	R01C02	P38
NTRK_p53_6	Fusion-dominated IFS (ETV6-NTRK3_P53)	206448030001_R01C02	chr17	62200000	94643636	90	0.0129	0.0298	0.0098	0.0297	NA	NA	NA	SA626tll	Infantile fibrosarcoma	ETV6-NTRK; sg-P53	C57BL/6J	F	Thigh	Bulk tissue	Primary_tumor	frfr	2.06E+11	R01C02	P38
NTRK_p53_6	Fusion-dominated IFS (ETV6-NTRK3_P53)	206448030001_R01C02	chr18	3150000	89976320	230	-0.0375	0.0378	-0.0327	0.0287	NA	NA	NA	SA626tll	Infantile fibrosarcoma	ETV6-NTRK; sg-P53	C57BL/6J	F	Thigh	Bulk tissue	Primary_tumor	frfr	2.06E+11	R01C02	P38
NTRK_p53_6	Fusion-dominated IFS (ETV6-NTRK3_P53)	206448030001_R01C02	chr19	3150000	12825000	78	-0.0233	0.0277	-0.025	0.0214	6.93E-35	12825000	12975000	SA626tll	Infantile fibrosarcoma	ETV6-NTRK; sg-P53	C57BL/6J	F	Thigh	Bulk tissue	Primary_tumor	frfr	2.06E+11	R01C02	P38
NTRK_p53_6	Fusion-dominated IFS (ETV6-NTRK3_P53)	206448030001_R01C02	chr19	12975000	13800000	5	-0.2093	0.0908	-0.2174	0.0321	1.60E-22	13550000	13800000	SA626tll	Infantile fibrosarcoma	ETV6-NTRK; sg-P53	C57BL/6J	F	Thigh	Bulk tissue	Primary_tumor	frfr	2.06E+11	R01C02	P38
NTRK_p53_6	Fusion-dominated IFS (ETV6-NTRK3_P53)	206448030001_R01C02	chr19	14275000	61265783	158	-0.0436	0.0332	-0.0392	0.0317	NA	NA	NA	SA626tll	Infantile fibrosarcoma	ETV6-NTRK; sg-P53	C57BL/6J	F	Thigh	Bulk tissue	Primary_tumor	frfr	2.06E+11	R01C02	P38
NTRK_p53_6	Fusion-dominated IFS (ETV6-NTRK3_P53)	206448030001_R01C02	chr2	3175000	85450000	268	-0.0037	0.0407	-0.0039	0.0307	6.48E-164	85450000	85450000	SA626tll	Infantile fibrosarcoma	ETV6-NTRK; sg-P53	C57BL/6J	F	Thigh	Bulk tissue	Primary_tumor	frfr	2.06E+11	R01C02	P38
NTRK_p53_6	Fusion-dominated IFS (ETV6-NTRK3_P53)	206448030001_R01C02	chr2	85775000	89475000	21	-0.2781	0.0766	-0.2576	0.086	2.26E-63	89475000	89725000	SA626tll	Infantile fibrosarcoma	ETV6-NTRK; sg-P53	C57BL/6J	F	Thigh	Bulk tissue	Primary_tumor	frfr	2.06E+11	R01C02	P38
NTRK_p53_6	Fusion-dominated IFS (ETV6-NTRK3_P53)	206448030001_R01C02	chr2	89725000	110150000	56	-0.0078	0.0563	4.00E-04	0.0347	5.46E-06	109225000	111450000	SA626tll	Infantile fibrosarcoma	ETV6-NTRK; sg-P53	C57BL/6J	F	Thigh	Bulk tissue	Primary_tumor	frfr	2.06E+11	R01C02	P38
NTRK_p53_6	Fusion-dominated IFS (ETV6-NTRK3_P53)	206448030001_R01C02	chr2	110550000	111875000	5	-0.1417	0.1166	-0.1774	0.119	3.41E-28	111025000	111875000	SA626tll	Infantile fibrosarcoma	ETV6-NTRK; sg-P53	C57BL/6J	F	Thigh	Bulk tissue	Primary_tumor	frfr	2.06E+11	R01C02	P38
NTRK_p53_6	Fusion-dominated IFS (ETV6-NTRK3_P53)	206448030001_R01C02	chr2	112000000	181906612	266	0.003	0.0267	0.003	0.0241	NA	NA	NA	SA626tll	Infantile fibrosarcoma	ETV6-NTRK; sg-P53	C57BL/6J	F	Thigh	Bulk tissue	Primary_tumor	frfr	2.06E+11	R01C02	P38
NTRK_p53_6	Fusion-dominated IFS (ETV6-NTRK3_P53)	206448030001_R01C02	chr3	3279606	42575000	75	-0.0123	0.0493	-0.0042	0.044	3.29E-15	41650000	45025000	SA626tll	Infantile fibrosarcoma	ETV6-NTRK; sg-P53	C57BL/6J	F	Thigh	Bulk tissue	Primary_tumor	frfr	2.06E+11	R01C02	P38
NTRK_p53_6	Fusion-dominated IFS (ETV6-NTRK3_P53)	206448030001_R01C02	chr3	43625000	47850000	8	-0.181	0.0933	-0.1687	0.1041	5.13E-22	46025000	47850000	SA626tll	Infantile fibrosarcoma	ETV6-NTRK; sg-P53	C57BL/6J	F	Thigh	Bulk tissue	Primary_tumor	frfr	2.06E+11	R01C02	P38
NTRK_p53_6	Fusion-dominated IFS (ETV6-NTRK3_P53)	206448030001_R01C02	chr3	49250000	70000000	55	-0.0097	0.0347	-0.0082	0.0332	7.72E-27	70000000	70000000	SA626tll	Infantile fibrosarcoma	ETV6-NTRK; sg-P53	C57BL/6J	F	Thigh	Bulk tissue	Primary_tumor	frfr	2.06E+11	R01C02	P38
NTRK_p53_6	Fusion-dominated IFS (ETV6-NTRK3_P53)	206448030001_R01C02	chr3	70775000	73675000	5	-0.2197	0.0893	-0.2229	0.0818	0.00404257	71450000	73675000	SA626tll	Infantile fibrosarcoma	ETV6-NTRK; sg-P53	C57BL/6J	F	Thigh	Bulk tissue	Primary_tumor	frfr	2.06E+11	R01C02	P38
NTRK_p53_6	Fusion-dominated IFS (ETV6-NTRK3_P53)	206448030001_R01C02	chr3	74950000	77525000	5	-0.0878	0.0568	-0.1077	0.046	1.60E-08	76250000	79250000	SA626tll	Infantile fibrosarcoma	ETV6-NTRK; sg-P53	C57BL/6J	F	Thigh	Bulk tissue	Primary_tumor	frfr	2.06E+11	R01C02	P38
NTRK_p53_6	Fusion-dominated IFS (ETV6-NTRK3_P53)	206448030001_R01C02	chr3	78575000	111000000	147	0.0068	0.0321	0.0062	0.0256	2.67E-39	111000000	111000000	SA626tll	Infantile fibrosarcoma	ETV6-NTRK; sg-P53	C57BL/6J	F	Thigh	Bulk tissue	Primary_tumor	frfr	2.06E+11	R01C02	P38
NTRK_p53_6	Fusion-dominated IFS (ETV6-NTRK3_P53)	206448030001_R01C02	chr3	111900000	114975000	5	-0.206	0.0912	-0.1993	0.0912	1.55E-24	114975000	114975000	SA626tll	Infantile fibrosarcoma	ETV6-NTRK; sg-P53	C57BL/6J	F	Thigh	Bulk tissue	Primary_tumor	frfr	2.06E+11	R01C02	P38
NTRK_p53_6	Fusion-dominated IFS (ETV6-NTRK3_P53)	206448030001_R01C02	chr3	115450000	159244840	102	-0.0159	0.0356	-0.0176	0.0264	NA	NA	NA	SA626tll	Infantile fibrosarcoma	ETV6-NTRK; sg-P53	C57BL/6J	F	Thigh	Bulk tissue	Primary_tumor	frfr	2.06E+11	R01C02	P38
NTRK_p53_6	Fusion-dominated IFS (ETV6-NTRK3_P53)	206448030001_R01C02	chr4	3475000	41575000	63	-0.0246	0.064	-0.0084	0.0308	3.32E-30	41400000	41675000	SA626tll	Infantile fibrosarcoma	ETV6-NTRK; sg-P53	C57BL/6J	F	Thigh	Bulk tissue	Primary_tumor	frfr	2.06E+11	R01C02	P38
NTRK_p53_6	Fusion-dominated IFS (ETV6-NTRK3_P53)	206448030001_R01C02	chr4	41675000	42925000	23	0.1402	0.0345	0.1445	0.0231	7.67E-79	42825000	42925000	SA626tll	Infantile fibrosarcoma	ETV6-NTRK; sg-P53	C57BL/6J	F	Thigh	Bulk tissue	Primary_tumor	frfr	2.06E+11	R01C02	P38
NTRK_p53_6	Fusion-dominated IFS (ETV6-NTRK3_P53)	206448030001_R01C02	chr4	43075000	156217262	403	-0.0017	0.0347	-0.0003	0.0268	NA	NA	NA	SA626tll	Infantile fibrosarcoma	ETV6-NTRK; sg-P53	C57BL/6J	F	Thigh	Bulk tissue	Primary_tumor	frfr	2.06E+11	R01C02	P38
NTRK_p53_6	Fusion-dominated IFS (ETV6-NTRK3_P53)	206448030001_R01C02	chr5	3325000	54750000	117	0.0076	0.0394	0.0118	0.0286	4.07E-29	54750000	55650000	SA626tll	Infantile fibrosarcoma	ETV6-NTRK; sg-P53	C57BL/6J	F	Thigh	Bulk tissue	Primary_tumor	frfr	2.06E+11	R01C02	P38
NTRK_p53_6	Fusion-dominated IFS (ETV6-NTRK3_P53)	206448030001_R01C02	chr5	55650000	61825000	7	-0.1873	0.0907	-0.1618	0.0757	2.42E-25	60725000	61825000	SA626tll	Infantile fibrosarcoma	ETV6-NTRK; sg-P53	C57BL/6J	F	Thigh	Bulk tissue	Primary_tumor	frfr	2.06E+11	R01C02	P38
NTRK_p53_6	Fusion-dominated IFS (ETV6-NTRK3_P53)	206448030001_R01C02	chr5	62975000	78325000	54	0.0065	0.0366	0.0061	0.0257	1.77E-15	77675000	81575000	SA626tll	Infantile fibrosarcoma	ETV6-NTRK; sg-P53	C57BL/6J	F	Thigh	Bulk tissue	Primary_tumor	frfr	2.06E+11	R01C02	P38
NTRK_p53_6	Fusion-dominated IFS (ETV6-NTRK3_P53)	206448030001_R01C02	chr5	79150000	87950000	10	-0.123	0.0779	-0.1208	0.0671	1.60E-38	86325000	87950000	SA626tll	Infantile fibrosarcoma	ETV6-NTRK; sg-P53	C57BL/6J	F	Thigh	Bulk tissue	Primary_tumor	frfr	2.06E+11	R01C02	P38
NTRK_p53_6	Fusion-dominated IFS (ETV6-NTRK3_P53)	206448030001_R01C02	chr5	88325000	151492342	306	0.0071	0.0277	0.0063	0.0245	NA	NA	NA	SA626tll	Infantile fibrosarcoma	ETV6-NTRK; sg-P53	C57BL/6J	F	Thigh	Bulk tissue	Primary_tumor	frfr	2.06E+11	R01C02	P38
NTRK_p53_6	Fusion-dominated IFS (ETV6-NTRK3_P53)	206448030001_R01C02	chr6	3275000	149443273	411	-0.031	0.05	-0.0245	0.0338	NA	NA	NA	SA626tll	Infantile fibrosarcoma	ETV6-NTRK; sg-P53	C57BL/6J	F	Thigh	Bulk tissue	Primary_tumor	frfr	2.06E+11	R01C02	P38
NTRK_p53_6	Fusion-dominated IFS (ETV6-NTRK3_P53)	206448030001_R01C02	chr7	3211687	84700000	277	0.026	0.0304	0.0248	0.0248	1.95E-39	84700000	84700000	SA626tll	Infantile fibrosarcoma	ETV6-NTRK; sg-P53	C57BL/6J	F	Thigh	Bulk tissue	Primary_tumor	frfr	2.06E+11	R01C02	P38
NTRK_p53_6	Fusion-dominated IFS (ETV6-NTRK3_P53)	206448030001_R01C02	chr7	85075000	86650000	5	-0.1589	0.0238	-0.1487	0.0041	1.29E-44	86650000	86650000	SA626tll	Infantile fibrosarcoma	ETV6-NTRK; sg-P53	C57BL/6J	F	Thigh	Bulk tissue	Primary_tumor	frfr	2.06E+11	R01C02	P38
NTRK_p53_6	Fusion-dominated IFS (ETV6-NTRK3_P53)	206448030001_R01C02	chr7	87200000	102825000	54	0.0313	0.0291	0.0324	0.0227	1.49E-17	102625000	102825000	SA626tll	Infantile fibrosarcoma	ETV6-NTRK; sg-P53	C57BL/6J	F	Thigh	Bulk tissue	Primary_tumor	frfr	2.06E+11	R01C02	P38
NTRK_p53_6	Fusion-dominated IFS (ETV6-NTRK3_P53)	206448030001_R01C02	chr7	102975000	103750000	6	-0.0799	0.0294	-0.0738	0.0268	4.02E-15	103750000	103950000	SA626tll	Infantile fibrosarcoma	ETV6-NTRK; sg-P53	C57BL/6J	F	Thigh	Bulk tissue	Primary_tumor	frfr	2.06E+11	R01C02	P38
NTRK_p53_6	Fusion-dominated IFS (ETV6-NTRK3_P53)	206448030001_R01C02	chr7	103950000	145270730	185	0.0335	0.0327	0.0285	0.031	NA	NA	NA	SA626tll	Infantile fibrosarcoma	ETV6-NTRK; sg-P53	C57BL/6J	F	Thigh	Bulk tissue	Primary_tumor	frfr	2.06E+11	R01C02	P38
NTRK_p53_6	Fusion-dominated IFS (ETV6-NTRK3_P53)	206448030001_R01C02	chr8	3225000	49500000	129	0.0227	0.0395	0.0218	0.0307	9.31E-15	48775000	50575000	SA626tll	Infantile fibrosarcoma	ETV6-NTRK; sg-P53	C57BL/6J	F	Thigh	Bulk tissue	Primary_tumor	frfr	2.06E+11	R01C02	P38
NTRK_p53_6	Fusion-dominated IFS (ETV6-NTRK3_P53)	206448030001_R01C02	chr8	50575000	56925000	7	-0.1096	0.0689	-0.0967	0.0246	2.57E-24	55947856	56925000	SA626tll	Infantile fibrosarcoma	ETV6-NTRK; sg-P53	C57BL/6J	F	Thigh	Bulk tissue	Primary_tumor	frfr	2.06E+11	R01C02	P38
NTRK_p53_6	Fusion-dominated IFS (ETV6-NTRK3_P53)	206448030001_R01C02	chr8	57400000	129025607	269	0.0202	0.0305	0.0185	0.0246	NA	NA	NA	SA626tll	Infantile fibrosarcoma	ETV6-NTRK; sg-P53	C57BL/6J	F	Thigh	Bulk tissue	Primary_tumor	frfr	2.06E+11	R01C02	P38
NTRK_p53_6	Fusion-dominated IFS (ETV6-NTRK3_P53)	206448030001_R01C02	chr9	3275000	38175000	86	-0.0331	0.0597	-0.0226	0.0257	1.72E-13	37550000	38550000	SA626tll	Infantile fibrosarcoma	ETV6-NTRK; sg-P53	C57BL/6J	F	Thigh	Bulk tissue	Primary_tumor	frfr	2.06E+11	R01C02	P38
NTRK_p53_6	Fusion-dominated IFS (ETV6-NTRK3_P53)	206448030001_R01C02	chr9	38375000	39525000	7	-0.2253	0.0911	-0.239	0.066	2.40E-41	39050000	39525000	SA626tll	Infantile fibrosarcoma	ETV6-NTRK; sg-P53	C57BL/6J	F	Thigh	Bulk tissue	Primary_tumor	frfr	2.06E+11	R01C02	P38
NTRK_p53_6	Fusion-dominated IFS (ETV6-NTRK3_P53)	206448030001_R01C02	chr9	39650000	123684875	328	-0.0315	0.0349	-0.0283	0.028	NA	NA	NA	SA626tll	Infantile fibrosarcoma	ETV6-NTRK; sg-P53	C57BL/6J	F	Thigh	Bulk tissue	Primary_tumor	frfr	2.06E+11	R01C02	P38
NTRK_p53_6	Fusion-dominated IFS (ETV6-NTRK3_P53)	206448030001_R01C02	chrM	8150	8150	1	-0.2839	NA	-0.2839	0	NA	NA	NA	SA626tll	Infantile fibrosarcoma	ETV6-NTRK; sg-P53	C57BL/6J	F	Thigh	Bulk tissue	Primary_tumor	frfr	2.06E+11	R01C02	P38
NTRK_p53_6	Fusion-dominated IFS (ETV6-NTRK3_P53)	206448030001_R01C02	chrX	5564528	43425000	92	0.0084	0.0422	0.0111	0.0333	1.96E-29	43425000	44550000	SA626tll	Infantile fibrosarcoma	ETV6-NTRK; sg-P53	C57BL/6J	F	Thigh	Bulk tissue	Primary_tumor	frfr	2.06E+11	R01C02	P38
NTRK_p53_6	Fusion-dominated IFS (ETV6-NTRK3_P53)	206448030001_R01C02	chrX	44025000	46600000	5	-0.2501	0.1245	-0.3163	0.082	8.72E-21	45025000	47275000	SA626tll	Infantile fibrosarcoma	ETV6-NTRK; sg-P53	C57BL/6J	F	Thigh	Bulk tissue	Primary_tumor	frfr	2.06E+11	R01C02	P38
NTRK_p53_6	Fusion-dominated IFS (ETV6-NTRK3_P53)	206448030001_R01C02	chrX	47275000	107075000	167	-0.0104	0.0533	0.0014	0.0411	2.71E-26	106775000	108900000	SA626tll	Infantile fibrosarcoma	ETV6-NTRK; sg-P53	C57BL/6J	F	Thigh	Bulk tissue	Primary_tumor	frfr	2.06E+11	R01C02	P38
NTRK_p53_6	Fusion-dominated IFS (ETV6-NTRK3_P53)	206448030001_R01C02	chrX	107450000	120600000	23	-0.1731	0.1272	-0.1327	0.0872	7.17E-26	117600000	121525000	SA626tll	Infantile fibrosarcoma	ETV6-NTRK; sg-P53	C57BL/6J	F	Thigh	Bulk tissue	Primary_tumor	frfr	2.06E+11	R01C02	P38
NTRK_p53_6	Fusion-dominated IFS (ETV6-NTRK3_P53)	206448030001_R01C02	chrX	121525000	169961322	139	-0.0031	0.0546	0.0092	0.0383	NA	NA	NA	SA626tll	Infantile fibrosarcoma	ETV6-NTRK; sg-P53	C57BL/6J	F	Thigh	Bulk tissue	Primary_tumor	frfr	2.06E+11	R01C02	P38
NTRK_p53_6	Fusion-dominated IFS (ETV6-NTRK3_P53)	206448030001_R01C02	chrY	706779	43781673	63	-1.0296	0.1668	-1.0531	0.1115	1.69E-41	43781673	43781673	SA626tll	Infantile fibrosarcoma	ETV6-NTRK; sg-P53	C57BL/6J	F	Thigh	Bulk tissue	Primary_tumor	frfr	2.06E+11	R01C02	P38
NTRK_p53_6	Fusion-dominated IFS (ETV6-NTRK3_P53)	206448030001_R01C02	chrY	72219367	90772349	7	-0.1167	0.1724	-0.0673	0.0271	NA	NA	NA	SA626tll	Infantile fibrosarcoma	ETV6-NTRK; sg-P53	C57BL/6J	F	Thigh	Bulk tissue	Primary_tumor	frfr	2.06E+11	R01C02	P38
Pax-Foxo_P53_2	aRMS (Pax3-Foxo1)	206448030001_R02C01	chr1	3576559	195185986	472	0.1126	0.0444	0.113	0.0427	NA	NA	NA	SA602tll	aRMS	Pax3-Foxo; sg-P53	C57BL/6J	M	Thigh	Bulk tissue	Primary_tumor	frfr	2.06E+11	R02C01	P38
Pax-Foxo_P53_2	aRMS (Pax3-Foxo1)	206448030001_R02C01	chr10	3480324	31350000	74	-0.4086	0.0767	-0.4119	0.0739	3.15E-07	29325000	34050000	SA602tll	aRMS	Pax3-Foxo; sg-P53	C57BL/6J	M	Thigh	Bulk tissue	Primary_tumor	frfr	2.06E+11	R02C01	P38
Pax-Foxo_P53_2	aRMS (Pax3-Foxo1)	206448030001_R02C01	chr10	32225000	38700000	9	-0.5699	0.1016	-0.5398	0.0969	1.73E-08	37275000	39725000	SA602tll	aRMS	Pax3-Foxo; sg-P53	C57BL/6J	M	Thigh	Bulk tissue	Primary_tumor	frfr	2.06E+11	R02C01	P38
Pax-Foxo_P53_2	aRMS (Pax3-Foxo1)	206448030001_R02C01	chr10	39150000	74650000	95	-0.3801	0.0856	-0.3705	0.0677	7.78E-20	71350000	75659782	SA602tll	aRMS	Pax3-Foxo; sg-P53	C57BL/6J	M	Thigh	Bulk tissue	Primary_tumor	frfr	2.06E+11	R02C01	P38
Pax-Foxo_P53_2	aRMS (Pax3-Foxo1)	206448030001_R02C01	chr10	74975000	86825000	82	-0.2624	0.0765	-0.2515	0.0658	6.64E-26	85425000	87875000	SA602tll	aRMS	Pax3-Foxo; sg-P53	C57BL/6J	M	Thigh	Bulk tissue	Primary_tumor	frfr	2.06E+11	R02C01	P38
Pax-Foxo_P53_2	aRMS (Pax3-Foxo1)	206448030001_R02C01	chr10	87400000	100275000	44	-0.4124	0.0679	-0.4098	0.0521	1.64E-24	99725000	100275000	SA602tll	aRMS	Pax3-Foxo; sg-P53	C57BL/6J	M	Thigh	Bulk tissue	Primary_tumor	frfr	2.06E+11	R02C01	P38
Pax-Foxo_P53_2	aRMS (Pax3-Foxo1)	206448030001_R02C01	chr10	100775000	103775000	7	-0.7383	0.1214	-0.7034	0.1086	5.08E-10	103775000	105300000	SA602tll	aRMS	Pax3-Foxo; sg-P53	C57BL/6J	M	Thigh	Bulk tissue	Primary_tumor	frfr	2.06E+11	R02C01	P38
Pax-Foxo_P53_2	aRMS (Pax3-Foxo1)	206448030001_R02C01	chr10	104475000	126825000	60	-0.4388	0.1103	-0.4095	0.0616	3.38E-11	125050000	126975000	SA602tll	aRMS	Pax3-Foxo; sg-P53	C57BL/6J	M	Thigh	Bulk tissue	Primary_tumor	frfr	2.06E+11	R02C01	P38
Pax-Foxo_P53_2	aRMS (Pax3-Foxo1)	206448030001_R02C01	chr10	126975000	129125000	25	-0.2745	0.0481	-0.2687	0.0376	1.27E-78	129125000	129125000	SA602tll	aRMS	Pax3-Foxo; sg-P53	C57BL/6J	M	Thigh	Bulk tissue	Primary_tumor	frfr	2.06E+11	R02C01	P38
Pax-Foxo_P53_2	aRMS (Pax3-Foxo1)	206448030001_R02C01	chr10	129475000	130422497	5	-0.8158	0.1037	-0.8203	0.0738	NA	NA	NA	SA602tll	aRMS	Pax3-Foxo; sg-P53	C57BL/6J	M	Thigh	Bulk tissue	Primary_tumor	frfr	2.06E+11	R02C01	P38
Pax-Foxo_P53_2	aRMS (Pax3-Foxo1)	206448030001_R02C01	chr11	3175000	121841272	538	-0.068	0.0458	-0.064	0.0346	NA	NA	NA	SA602tll	aRMS	Pax3-Foxo; sg-P53	C57BL/6J	M	Thigh	Bulk tissue	Primary_tumor	frfr	2.06E+11	R02C01	P38
Pax-Foxo_P53_2	aRMS (Pax3-Foxo1)	206448030001_R02C01	chr12	3175000	59475000	109	0.0013	0.0414	0.0033	0.042	7.33E-07	57900000	60725000	SA602tll	aRMS	Pax3-Foxo; sg-P53	C57BL/6J	M	Thigh	Bulk tissue	Primary_tumor	frfr	2.06E+11	R02C01	P38
Pax-Foxo_P53_2	aRMS (Pax3-Foxo1)	206448030001_R02C01	chr12	60725000	64775000	5	-0.1063	0.0498	-0.1033	0.0514	2.61E-11	64200000	65125000	SA602tll	aRMS	Pax3-Foxo; sg-P53	C57BL/6J	M	Thigh	Bulk tissue	Primary_tumor	frfr	2.06E+11	R02C01	P38
Pax-Foxo_P53_2	aRMS (Pax3-Foxo1)	206448030001_R02C01	chr12	65125000	119689511	192	0.01	0.0363	0.0105	0.0341	NA	NA	NA	SA602tll	aRMS	Pax3-Foxo; sg-P53	C57BL/6J	M	Thigh	Bulk tissue	Primary_tumor	frfr	2.06E+11	R02C01	P38
Pax-Foxo_P53_2	aRMS (Pax3-Foxo1)	206448030001_R02C01	chr13	3300000	120160820	330	0.0062	0.0455	0.0088	0.0452	NA	NA	NA	SA602tll	aRMS	Pax3-Foxo; sg-P53	C57BL/6J	M	Thigh	Bulk tissue	Primary_tumor	frfr	2.06E+11	R02C01	P38
Pax-Foxo_P53_2	aRMS (Pax3-Foxo1)	206448030001_R02C01	chr14	5400000	80150000	229	-0.0764	0.0479	-0.0696	0.035	5.59E-50	79800000	84800000	SA602tll	aRMS	Pax3-Foxo; sg-P53	C57BL/6J	M	Thigh	Bulk tissue	Primary_tumor	frfr	2.06E+11	R02C01	P38
Pax-Foxo_P53_2	aRMS (Pax3-Foxo1)	206448030001_R02C01	chr14	80925000	116675000	44	-0.2385	0.1199	-0.2219	0.1494	1.22E-05	107050000	117550000	SA602tll	aRMS	Pax3-Foxo; sg-P53	C57BL/6J	M	Thigh	Bulk tissue	Primary_tumor	frfr	2.06E+11	R02C01	P38
Pax-Foxo_P53_2	aRMS (Pax3-Foxo1)	206448030001_R02C01	chr14	117550000	124376122	20	-0.0986	0.0451	-0.0941	0.0256	NA	NA	NA	SA602tll	aRMS	Pax3-Foxo; sg-P53	C57BL/6J	M	Thigh	Bulk tissue	Primary_tumor	frfr	2.06E+11	R02C01	P38
Pax-Foxo_P53_2	aRMS (Pax3-Foxo1)	206448030001_R02C01	chr15	3500000	14675000	29	0.0031	0.036	-0.0005	0.0362	5.68E-25	14675000	14675000	SA602tll	aRMS	Pax3-Foxo; sg-P53	C57BL/6J	M	Thigh	Bulk tissue	Primary_tumor	frfr	2.06E+11	R02C01	P38
Pax-Foxo_P53_2	aRMS (Pax3-Foxo1)	206448030001_R02C01	chr15	15450000	23825000	9	-0.1531	0.048	-0.1647	0.0461	2.86E-41	23825000	23825000	SA602tll	aRMS	Pax3-Foxo; sg-P53	C57BL/6J	M	Thigh	Bulk tissue	Primary_tumor	frfr	2.06E+11	R02C01	P38
Pax-Foxo_P53_2	aRMS (Pax3-Foxo1)	206448030001_R02C01	chr15	24950000	44575000	41	0.0061	0.0275	0.0081	0.0294	1.78E-22	44575000	44575000	SA602tll	aRMS	Pax3-Foxo; sg-P53	C57BL/6J	M	Thigh	Bulk tissue	Primary_tumor	frfr	2.06E+11	R02C01	P38
Pax-Foxo_P53_2	aRMS (Pax3-Foxo1)	206448030001_R02C01	chr15	45525000	50875000	6	-0.1179	0.0347	-0.1139	0.0462	1.26E-20	50875000	50875000	SA602tll	aRMS	Pax3-Foxo; sg-P53	C57BL/6J	M	Thigh	Bulk tissue	Primary_tumor	frfr	2.06E+11	R02C01	P38
Pax-Foxo_P53_2	aRMS (Pax3-Foxo1)	206448030001_R02C01	chr15	51250000	103582272	228	0.0215	0.0344	0.0188	0.0352	NA	NA	NA	SA602tll	aRMS	Pax3-Foxo; sg-P53	C57BL/6J	M	Thigh	Bulk tissue	Primary_tumor	frfr	2.06E+11	R02C01	P38
Pax-Foxo_P53_2	aRMS (Pax3-Foxo1)	206448030001_R02C01	chr16	3465787	97978884	265	0.0011	0.052	0.0095	0.0384	NA	NA	NA	SA602tll	aRMS	Pax3-Foxo; sg-P53	C57BL/6J	M	Thigh	Bulk tissue	Primary_tumor	frfr	2.06E+11	R02C01	P38
Pax-Foxo_P53_2	aRMS (Pax3-Foxo1)	206448030001_R02C01	chr17	3244033	17950000	53	0.0066	0.0453	0.017	0.0503	8.86E-06	17525000	19775000	SA602tll	aRMS	Pax3-Foxo; sg-P53	C57BL/6J	M	Thigh	Bulk tissue	Primary_tumor	frfr	2.06E+11	R02C01	P38
Pax-Foxo_P53_2	aRMS (Pax3-Foxo1)	206448030001_R02C01	chr17	18300000	20775000	5	-0.1127	0.0923	-0.1387	0.1158	4.93E-18	18900000	20775000	SA602tll	aRMS	Pax3-Foxo; sg-P53	C57BL/6J	M	Thigh	Bulk tissue	Primary_tumor	frfr	2.06E+11	R02C01	P38
Pax-Foxo_P53_2	aRMS (Pax3-Foxo1)	206448030001_R02C01	chr17	21125000	58175000	204	0.0266	0.0342	0.0285	0.0303	4.70E-33	58175000	59850000	SA602tll	aRMS	Pax3-Foxo; sg-P53	C57BL/6J	M	Thigh	Bulk tissue	Primary_tumor	frfr	2.06E+11	R02C01	P38
Pax-Foxo_P53_2	aRMS (Pax3-Foxo1)	206448030001_R02C01	chr17	59000000	60675000	5	-0.1671	0.1215	-0.1625	0.153	1.76E-20	59425000	60675000	SA602tll	aRMS	Pax3-Foxo; sg-P53	C57BL/6J	M	Thigh	Bulk tissue	Primary_tumor	frfr	2.06E+11	R02C01	P38
Pax-Foxo_P53_2	aRMS (Pax3-Foxo1)	206448030001_R02C01	chr17	61350000	94643636	91	0.007	0.0308	0.0058	0.0262	NA	NA	NA	SA602tll	aRMS	Pax3-Foxo; sg-P53	C57BL/6J	M	Thigh	Bulk tissue	Primary_tumor	frfr	2.06E+11	R02C01	P38
Pax-Foxo_P53_2	aRMS (Pax3-Foxo1)	206448030001_R02C01	chr18	3150000	89976320	230	0.0065	0.0411	0.0088	0.0374	NA	NA	NA	SA602tll	aRMS	Pax3-Foxo; sg-P53	C57BL/6J	M	Thigh	Bulk tissue	Primary_tumor	frfr	2.06E+11	R02C01	P38
Pax-Foxo_P53_2	aRMS (Pax3-Foxo1)	206448030001_R02C01	chr19	3150000	61265783	241	0.0054	0.0392	0.0086	0.0316	NA	NA	NA	SA602tll	aRMS	Pax3-Foxo; sg-P53	C57BL/6J	M	Thigh	Bulk tissue	Primary_tumor	frfr	2.06E+11	R02C01	P38
Pax-Foxo_P53_2	aRMS (Pax3-Foxo1)	206448030001_R02C01	chr2	3175000	85450000	268	0.0151	0.041	0.0167	0.0328	5.65E-103	85450000	85775000	SA602tll	aRMS	Pax3-Foxo; sg-P53	C57BL/6J	M	Thigh	Bulk tissue	Primary_tumor	frfr	2.06E+11	R02C01	P38
Pax-Foxo_P53_2	aRMS (Pax3-Foxo1)	206448030001_R02C01	chr2	85775000	89725000	22	-0.1928	0.0638	-0.1983	0.0616	7.68E-60	89475000	89900000	SA602tll	aRMS	Pax3-Foxo; sg-P53	C57BL/6J	M	Thigh	Bulk tissue	Primary_tumor	frfr	2.06E+11	R02C01	P38
Pax-Foxo_P53_2	aRMS (Pax3-Foxo1)	206448030001_R02C01	chr2	89900000	109825000	54	0.0197	0.045	0.0259	0.0365	1.25E-09	109225000	111025000	SA602tll	aRMS	Pax3-Foxo; sg-P53	C57BL/6J	M	Thigh	Bulk tissue	Primary_tumor	frfr	2.06E+11	R02C01	P38
Pax-Foxo_P53_2	aRMS (Pax3-Foxo1)	206448030001_R02C01	chr2	110150000	111700000	5	-0.1062	0.1158	-0.1539	0.087	2.50E-11	110550000	111875000	SA602tll	aRMS	Pax3-Foxo; sg-P53	C57BL/6J	M	Thigh	Bulk tissue	Primary_tumor	frfr	2.06E+11	R02C01	P38
Pax-Foxo_P53_2	aRMS (Pax3-Foxo1)	206448030001_R02C01	chr2	111875000	181906612	267	0.0199	0.0358	0.0198	0.0347	NA	NA	NA	SA602tll	aRMS	Pax3-Foxo; sg-P53	C57BL/6J	M	Thigh	Bulk tissue	Primary_tumor	frfr	2.06E+11	R02C01	P38
Pax-Foxo_P53_2	aRMS (Pax3-Foxo1)	206448030001_R02C01	chr3	3279606	42575000	75	-0.0072	0.0486	-0.0066	0.0408	3.64E-20	41650000	42575000	SA602tll	aRMS	Pax3-Foxo; sg-P53	C57BL/6J	M	Thigh	Bulk tissue	Primary_tumor	frfr	2.06E+11	R02C01	P38
Pax-Foxo_P53_2	aRMS (Pax3-Foxo1)	206448030001_R02C01	chr3	43625000	47850000	8	-0.1951	0.0848	-0.1677	0.0654	1.30E-33	47850000	47850000	SA602tll	aRMS	Pax3-Foxo; sg-P53	C57BL/6J	M	Thigh	Bulk tissue	Primary_tumor	frfr	2.06E+11	R02C01	P38
Pax-Foxo_P53_2	aRMS (Pax3-Foxo1)	206448030001_R02C01	chr3	49250000	70000000	55	0.0053	0.034	0.0045	0.0278	2.07E-11	69525000	72600000	SA602tll	aRMS	Pax3-Foxo; sg-P53	C57BL/6J	M	Thigh	Bulk tissue	Primary_tumor	frfr	2.06E+11	R02C01	P38
Pax-Foxo_P53_2	aRMS (Pax3-Foxo1)	206448030001_R02C01	chr3	70775000	77525000	10	-0.1058	0.0851	-0.114	0.0608	3.95E-14	74950000	79250000	SA602tll	aRMS	Pax3-Foxo; sg-P53	C57BL/6J	M	Thigh	Bulk tissue	Primary_tumor	frfr	2.06E+11	R02C01	P38
Pax-Foxo_P53_2	aRMS (Pax3-Foxo1)	206448030001_R02C01	chr3	78575000	159244840	254	0.0124	0.043	0.0144	0.0326	NA	NA	NA	SA602tll	aRMS	Pax3-Foxo; sg-P53	C57BL/6J	M	Thigh	Bulk tissue	Primary_tumor	frfr	2.06E+11	R02C01	P38
Pax-Foxo_P53_2	aRMS (Pax3-Foxo1)	206448030001_R02C01	chr4	3475000	41725000	65	-0.0152	0.0591	-0.0065	0.0447	1.72E-31	41725000	41725000	SA602tll	aRMS	Pax3-Foxo; sg-P53	C57BL/6J	M	Thigh	Bulk tissue	Primary_tumor	frfr	2.06E+11	R02C01	P38
Pax-Foxo_P53_2	aRMS (Pax3-Foxo1)	206448030001_R02C01	chr4	41775000	42825000	20	0.1605	0.0515	0.1485	0.0547	4.39E-58	42825000	42925000	SA602tll	aRMS	Pax3-Foxo; sg-P53	C57BL/6J	M	Thigh	Bulk tissue	Primary_tumor	frfr	2.06E+11	R02C01	P38
Pax-Foxo_P53_2	aRMS (Pax3-Foxo1)	206448030001_R02C01	chr4	42925000	156217262	404	0.005	0.0409	0.0051	0.0323	NA	NA	NA	SA602tll	aRMS	Pax3-Foxo; sg-P53	C57BL/6J	M	Thigh	Bulk tissue	Primary_tumor	frfr	2.06E+11	R02C01	P38
Pax-Foxo_P53_2	aRMS (Pax3-Foxo1)	206448030001_R02C01	chr5	3325000	54750000	117	-0.0026	0.0437	0.0039	0.0294	2.34E-24	53925000	55650000	SA602tll	aRMS	Pax3-Foxo; sg-P53	C57BL/6J	M	Thigh	Bulk tissue	Primary_tumor	frfr	2.06E+11	R02C01	P38
Pax-Foxo_P53_2	aRMS (Pax3-Foxo1)	206448030001_R02C01	chr5	55650000	61825000	7	-0.1865	0.0609	-0.1808	0.0644	3.25E-22	60725000	62975000	SA602tll	aRMS	Pax3-Foxo; sg-P53	C57BL/6J	M	Thigh	Bulk tissue	Primary_tumor	frfr	2.06E+11	R02C01	P38
Pax-Foxo_P53_2	aRMS (Pax3-Foxo1)	206448030001_R02C01	chr5	62975000	78325000	54	-0.0089	0.0419	-0.0069	0.0341	6.31E-13	77675000	78325000	SA602tll	aRMS	Pax3-Foxo; sg-P53	C57BL/6J	M	Thigh	Bulk tissue	Primary_tumor	frfr	2.06E+11	R02C01	P38
Pax-Foxo_P53_2	aRMS (Pax3-Foxo1)	206448030001_R02C01	chr5	79150000	83875000	5	-0.1664	0.0675	-0.1481	0.0699	2.16E-19	83875000	85275000	SA602tll	aRMS	Pax3-Foxo; sg-P53	C57BL/6J	M	Thigh	Bulk tissue	Primary_tumor	frfr	2.06E+11	R02C01	P38
Pax-Foxo_P53_2	aRMS (Pax3-Foxo1)	206448030001_R02C01	chr5	85275000	151492342	311	0.0052	0.0395	0.0051	0.0328	NA	NA	NA	SA602tll	aRMS	Pax3-Foxo; sg-P53	C57BL/6J	M	Thigh	Bulk tissue	Primary_tumor	frfr	2.06E+11	R02C01	P38
Pax-Foxo_P53_2	aRMS (Pax3-Foxo1)	206448030001_R02C01	chr6	3275000	149443273	411	0.2208	0.0631	0.2175	0.0641	NA	NA	NA	SA602tll	aRMS	Pax3-Foxo; sg-P53	C57BL/6J	M	Thigh	Bulk tissue	Primary_tumor	frfr	2.06E+11	R02C01	P38
Pax-Foxo_P53_2	aRMS (Pax3-Foxo1)	206448030001_R02C01	chr7	3211687	84700000	277	0.0047	0.0394	0.0043	0.0264	4.88E-33	84700000	84700000	SA602tll	aRMS	Pax3-Foxo; sg-P53	C57BL/6J	M	Thigh	Bulk tissue	Primary_tumor	frfr	2.06E+11	R02C01	P38
Pax-Foxo_P53_2	aRMS (Pax3-Foxo1)	206448030001_R02C01	chr7	85075000	87200000	6	-0.1968	0.0446	-0.1941	0.014	7.85E-34	87200000	87200000	SA602tll	aRMS	Pax3-Foxo; sg-P53	C57BL/6J	M	Thigh	Bulk tissue	Primary_tumor	frfr	2.06E+11	R02C01	P38
Pax-Foxo_P53_2	aRMS (Pax3-Foxo1)	206448030001_R02C01	chr7	88000000	102825000	53	0.0187	0.0402	0.0169	0.0317	5.95E-19	102625000	102825000	SA602tll	aRMS	Pax3-Foxo; sg-P53	C57BL/6J	M	Thigh	Bulk tissue	Primary_tumor	frfr	2.06E+11	R02C01	P38
Pax-Foxo_P53_2	aRMS (Pax3-Foxo1)	206448030001_R02C01	chr7	102975000	103750000	6	-0.1408	0.0399	-0.1527	0.037	1.54E-20	103750000	103750000	SA602tll	aRMS	Pax3-Foxo; sg-P53	C57BL/6J	M	Thigh	Bulk tissue	Primary_tumor	frfr	2.06E+11	R02C01	P38
Pax-Foxo_P53_2	aRMS (Pax3-Foxo1)	206448030001_R02C01	chr7	103950000	145270730	185	0.0029	0.0354	0.0032	0.0284	NA	NA	NA	SA602tll	aRMS	Pax3-Foxo; sg-P53	C57BL/6J	M	Thigh	Bulk tissue	Primary_tumor	frfr	2.06E+11	R02C01	P38
Pax-Foxo_P53_2	aRMS (Pax3-Foxo1)	206448030001_R02C01	chr8	3225000	96775000	272	-0.0061	0.0489	-0.0006	0.0393	0.000216127	95400000	98350000	SA602tll	aRMS	Pax3-Foxo; sg-P53	C57BL/6J	M	Thigh	Bulk tissue	Primary_tumor	frfr	2.06E+11	R02C01	P38
Pax-Foxo_P53_2	aRMS (Pax3-Foxo1)	206448030001_R02C01	chr8	97400000	101475000	6	-0.0999	0.0671	-0.1002	0.0555	4.76E-14	99175000	102475000	SA602tll	aRMS	Pax3-Foxo; sg-P53	C57BL/6J	M	Thigh	Bulk tissue	Primary_tumor	frfr	2.06E+11	R02C01	P38
Pax-Foxo_P53_2	aRMS (Pax3-Foxo1)	206448030001_R02C01	chr8	102475000	129025607	127	0.0079	0.0298	0.0072	0.0306	NA	NA	NA	SA602tll	aRMS	Pax3-Foxo; sg-P53	C57BL/6J	M	Thigh	Bulk tissue	Primary_tumor	frfr	2.06E+11	R02C01	P38
Pax-Foxo_P53_2	aRMS (Pax3-Foxo1)	206448030001_R02C01	chr9	3275000	38175000	86	0.0118	0.0472	0.0146	0.0358	2.31E-12	37725000	38550000	SA602tll	aRMS	Pax3-Foxo; sg-P53	C57BL/6J	M	Thigh	Bulk tissue	Primary_tumor	frfr	2.06E+11	R02C01	P38
Pax-Foxo_P53_2	aRMS (Pax3-Foxo1)	206448030001_R02C01	chr9	38375000	39950000	10	-0.1113	0.0635	-0.1098	0.0371	6.82E-26	39650000	40200000	SA602tll	aRMS	Pax3-Foxo; sg-P53	C57BL/6J	M	Thigh	Bulk tissue	Primary_tumor	frfr	2.06E+11	R02C01	P38
Pax-Foxo_P53_2	aRMS (Pax3-Foxo1)	206448030001_R02C01	chr9	40200000	123684875	325	0.0133	0.0342	0.014	0.0319	NA	NA	NA	SA602tll	aRMS	Pax3-Foxo; sg-P53	C57BL/6J	M	Thigh	Bulk tissue	Primary_tumor	frfr	2.06E+11	R02C01	P38
Pax-Foxo_P53_2	aRMS (Pax3-Foxo1)	206448030001_R02C01	chrM	8150	8150	1	-0.2888	NA	-0.2888	0	NA	NA	NA	SA602tll	aRMS	Pax3-Foxo; sg-P53	C57BL/6J	M	Thigh	Bulk tissue	Primary_tumor	frfr	2.06E+11	R02C01	P38
Pax-Foxo_P53_2	aRMS (Pax3-Foxo1)	206448030001_R02C01	chrX	5564528	7475000	7	-0.3266	0.0834	-0.3297	0.0868	4.35E-05	6950653	7575000	SA602tll	aRMS	Pax3-Foxo; sg-P53	C57BL/6J	M	Thigh	Bulk tissue	Primary_tumor	frfr	2.06E+11	R02C01	P38
Pax-Foxo_P53_2	aRMS (Pax3-Foxo1)	206448030001_R02C01	chrX	7575000	9025000	13	-0.1708	0.0678	-0.1723	0.0427	4.06E-09	8200000	9175000	SA602tll	aRMS	Pax3-Foxo; sg-P53	C57BL/6J	M	Thigh	Bulk tissue	Primary_tumor	frfr	2.06E+11	R02C01	P38
Pax-Foxo_P53_2	aRMS (Pax3-Foxo1)	206448030001_R02C01	chrX	9175000	13775000	22	-0.2926	0.0465	-0.2929	0.0572	4.01E-23	13775000	13775000	SA602tll	aRMS	Pax3-Foxo; sg-P53	C57BL/6J	M	Thigh	Bulk tissue	Primary_tumor	frfr	2.06E+11	R02C01	P38
Pax-Foxo_P53_2	aRMS (Pax3-Foxo1)	206448030001_R02C01	chrX	14225000	16300000	5	-0.6422	0.1403	-0.6057	0.1721	2.59E-08	16300000	17175000	SA602tll	aRMS	Pax3-Foxo; sg-P53	C57BL/6J	M	Thigh	Bulk tissue	Primary_tumor	frfr	2.06E+11	R02C01	P38
Pax-Foxo_P53_2	aRMS (Pax3-Foxo1)	206448030001_R02C01	chrX	16700000	42600000	43	-0.3132	0.1118	-0.3069	0.0881	1.43E-14	42375000	42925000	SA602tll	aRMS	Pax3-Foxo; sg-P53	C57BL/6J	M	Thigh	Bulk tissue	Primary_tumor	frfr	2.06E+11	R02C01	P38
Pax-Foxo_P53_2	aRMS (Pax3-Foxo1)	206448030001_R02C01	chrX	42925000	46600000	7	-0.6933	0.1392	-0.7286	0.1314	1.66E-13	45700000	47275000	SA602tll	aRMS	Pax3-Foxo; sg-P53	C57BL/6J	M	Thigh	Bulk tissue	Primary_tumor	frfr	2.06E+11	R02C01	P38
Pax-Foxo_P53_2	aRMS (Pax3-Foxo1)	206448030001_R02C01	chrX	47275000	72650000	63	-0.3526	0.106	-0.3283	0.1007	1.96E-09	71625000	73250000	SA602tll	aRMS	Pax3-Foxo; sg-P53	C57BL/6J	M	Thigh	Bulk tissue	Primary_tumor	frfr	2.06E+11	R02C01	P38
Pax-Foxo_P53_2	aRMS (Pax3-Foxo1)	206448030001_R02C01	chrX	73000000	75100000	17	-0.174	0.0701	-0.1694	0.0515	4.06E-13	74825000	75525000	SA602tll	aRMS	Pax3-Foxo; sg-P53	C57BL/6J	M	Thigh	Bulk tissue	Primary_tumor	frfr	2.06E+11	R02C01	P38
Pax-Foxo_P53_2	aRMS (Pax3-Foxo1)	206448030001_R02C01	chrX	75275000	86250000	22	-0.4122	0.1133	-0.398	0.0886	0.00012929	85350000	86250000	SA602tll	aRMS	Pax3-Foxo; sg-P53	C57BL/6J	M	Thigh	Bulk tissue	Primary_tumor	frfr	2.06E+11	R02C01	P38
Pax-Foxo_P53_2	aRMS (Pax3-Foxo1)	206448030001_R02C01	chrX	87050000	89900000	5	-0.6507	0.0892	-0.66	0.1069	2.58E-11	89900000	91275000	SA602tll	aRMS	Pax3-Foxo; sg-P53	C57BL/6J	M	Thigh	Bulk tissue	Primary_tumor	frfr	2.06E+11	R02C01	P38
Pax-Foxo_P53_2	aRMS (Pax3-Foxo1)	206448030001_R02C01	chrX	91275000	106550000	58	-0.3303	0.0967	-0.321	0.0982	2.52E-12	105875000	108900000	SA602tll	aRMS	Pax3-Foxo; sg-P53	C57BL/6J	M	Thigh	Bulk tissue	Primary_tumor	frfr	2.06E+11	R02C01	P38
Pax-Foxo_P53_2	aRMS (Pax3-Foxo1)	206448030001_R02C01	chrX	106775000	132750000	36	-0.574	0.2151	-0.5569	0.127	1.70E-16	127258594	133950000	SA602tll	aRMS	Pax3-Foxo; sg-P53	C57BL/6J	M	Thigh	Bulk tissue	Primary_tumor	frfr	2.06E+11	R02C01	P38
Pax-Foxo_P53_2	aRMS (Pax3-Foxo1)	206448030001_R02C01	chrX	133350000	169961322	128	-0.344	0.1099	-0.3255	0.0737	NA	NA	NA	SA602tll	aRMS	Pax3-Foxo; sg-P53	C57BL/6J	M	Thigh	Bulk tissue	Primary_tumor	frfr	2.06E+11	R02C01	P38
Pax-Foxo_P53_2	aRMS (Pax3-Foxo1)	206448030001_R02C01	chrY	706779	7425000	55	-0.8151	0.308	-0.8519	0.3248	9.16E-09	5375000	9775000	SA602tll	aRMS	Pax3-Foxo; sg-P53	C57BL/6J	M	Thigh	Bulk tissue	Primary_tumor	frfr	2.06E+11	R02C01	P38
Pax-Foxo_P53_2	aRMS (Pax3-Foxo1)	206448030001_R02C01	chrY	8875000	90772349	15	-0.276	0.2304	-0.2209	0.1833	NA	NA	NA	SA602tll	aRMS	Pax3-Foxo; sg-P53	C57BL/6J	M	Thigh	Bulk tissue	Primary_tumor	frfr	2.06E+11	R02C01	P38
NTRK_p53_neo_1	Fusion-dominated IFS (ETV6-NTRK3_P53)	206448030001_R02C02	chr1	3576559	139600000	317	-0.0042	0.0405	0.0016	0.0304	1.08E-20	139125000	146200000	SA772tll	Infantile fibrosarcoma	ETV6-NTRK; sg-P53	C57BL/6J	M	Thigh	Bulk tissue	Primary_tumor	frfr	2.06E+11	R02C02	P0
NTRK_p53_neo_1	Fusion-dominated IFS (ETV6-NTRK3_P53)	206448030001_R02C02	chr1	141075000	148650000	8	-0.1439	0.1118	-0.1166	0.0743	1.07E-16	143599985	149925000	SA772tll	Infantile fibrosarcoma	ETV6-NTRK; sg-P53	C57BL/6J	M	Thigh	Bulk tissue	Primary_tumor	frfr	2.06E+11	R02C02	P0
NTRK_p53_neo_1	Fusion-dominated IFS (ETV6-NTRK3_P53)	206448030001_R02C02	chr1	149925000	195185986	147	-0.0016	0.0386	0.007	0.0275	NA	NA	NA	SA772tll	Infantile fibrosarcoma	ETV6-NTRK; sg-P53	C57BL/6J	M	Thigh	Bulk tissue	Primary_tumor	frfr	2.06E+11	R02C02	P0
NTRK_p53_neo_1	Fusion-dominated IFS (ETV6-NTRK3_P53)	206448030001_R02C02	chr10	3480324	100775000	305	-0.0088	0.0346	-0.0064	0.0266	1.18E-29	100275000	101200000	SA772tll	Infantile fibrosarcoma	ETV6-NTRK; sg-P53	C57BL/6J	M	Thigh	Bulk tissue	Primary_tumor	frfr	2.06E+11	R02C02	P0
NTRK_p53_neo_1	Fusion-dominated IFS (ETV6-NTRK3_P53)	206448030001_R02C02	chr10	101200000	103775000	6	-0.1775	0.0485	-0.1828	0.0276	9.73E-17	103225000	105300000	SA772tll	Infantile fibrosarcoma	ETV6-NTRK; sg-P53	C57BL/6J	M	Thigh	Bulk tissue	Primary_tumor	frfr	2.06E+11	R02C02	P0
[truncated: 2,597 more rows]
