# Supplementary material for: Somatic gene delivery faithfully recapitulates a molecular spectrum of high-risk sarcomas
Source: Nat Commun. 2025 Jun 16;16:5283. doi: 10.1038/s41467-025-60519-5 (PMC12170903; doi:10.1038/s41467-025-60519-5)
Supplement: Supplementary file 13 — Source Data [file 41467_2025_60519_MOESM13_ESM.zip › Source_Data_Fig3.xlsx]

## Sheet: Figure 3
Figure 3a (Heatmap)
	IDs	Group	Age at EPO	Tumor-free_survival_days	Fusion-driven	sg-P53	sg-empty	sg-NF1	sg-SMARCB1	sg-BCOR	sg-Pten	Phenotype	Anaplasia	Giant_cells	Biphasic	Necrosis	Ki	Desmin	Myogenin	ASMA	AE1/3	S100	jH2AX	CD45	CD3	cCas3
1	Muscle_1	Normal Muscle	P30	NA	NA	NA	NA	NA	NA	NA	NA	NA	No	No	NA	0.0	0	100	0.00	0.0	0.0	0	0	0.0	0.0	0.0
2	Muscle_2	Normal Muscle	P30	NA	NA	NA	NA	NA	NA	NA	NA	NA	No	No	NA	0.0	0	100	0.00	0.0	0.0	0	0	0.0	0.0	0.0
3	Muscle_3	Normal Muscle	P30	NA	NA	NA	NA	NA	NA	NA	NA	NA	No	No	NA	0.0	0	100	0.00	0.0	0.0	0	0	0.0	0.0	0.0
4	Muscle_4	Normal Muscle	P30	NA	NA	NA	NA	NA	NA	NA	NA	NA	No	No	NA	0.0	0	100	0.00	0.0	0.0	0	0	0.0	0.0	0.0
5	Muscle_5	Normal Muscle	P30	NA	NA	NA	NA	NA	NA	NA	NA	NA	No	No	NA	0.0	0	100	0.00	0.0	0.0	0	0	0.0	0.0	0.0
6	Muscle_6	Normal Muscle	P30	NA	NA	NA	NA	NA	NA	NA	NA	NA	No	No	NA	0.0	0	100	0.00	0.0	0.0	0	0	0.0	0.0	0.0
7	SS18-SSX1_1	SS18::SSX+/-sgPten	P30	233	Yes	No	Yes	No	No	No	No	S	No	No	No	0.0	5	0	0.01	0.0	0.0	1	1	0.5	0.0	0.0
8	SS18-SSX2_Pten_1	SS18::SSX+/-sgPten	P30	255	Yes	No	No	No	No	No	Yes	S	No	No	No	5.0	75	1	0.00	5.0	0.5	1	2	2.0	1.0	0.0
9	SS18-SSX2_Pten_3	SS18::SSX+/-sgPten	P30	252	Yes	No	No	No	No	No	Yes	S	No	No	No	0.0	50	1	0.00	0.5	0.0	1	1	0.5	0.0	0.0
10	SS18-SSX1_Pten_neo_1	SS18::SSX+/-sgPten	P0	91	Yes	No	No	No	No	No	Yes	S	No	No	Yes	0.0	35	0	0.00	0.0	0.0	0	1	0.0	0.0	0.0
11	SS18-SSX1_Pten_neo_2	SS18::SSX+/-sgPten	P0	90	Yes	No	No	No	No	No	Yes	S	No	No	Yes	0.0	50	0	0.00	5.0	0.0	0	2	0.0	0.0	0.0
12	SS18-SSX1_Pten_neo_4	SS18::SSX+/-sgPten	P0	120	Yes	No	No	No	No	No	Yes	S	No	No	Yes	0.0	50	0	0.00	1.0	5.0	0	2	0.0	0.0	0.0
13	SS18-SSX1_Pten_neo_7N	SS18::SSX+/-sgPten	P0	115	Yes	No	No	No	No	No	Yes	S	No	No	No	0.0	45	0	0.00	0.0	1.0	0	1	0.0	0.0	0.5
14	SS18-SSX1_Pten_neo_6	SS18::SSX+/-sgPten	P0	118	Yes	No	No	No	No	No	Yes	S	No	No	Yes	0.0	55	0	0.00	0.0	0.0	0	1	0.0	0.0	0.0
15	SS18-SSX1_Pten_neo_8N	SS18::SSX+/-sgPten	P0	100	Yes	No	No	No	No	No	Yes	S	No	No	Yes	0.0	50	0	0.00	2.0	2.0	0	1	0.0	0.0	0.0
16	SS18-SSX1_Pten_neo_3	SS18::SSX+/-sgPten	P0	105	Yes	No	No	No	No	No	Yes	S	No	No	No	0.0	50	0	0.00	5.0	0.0	0	1	0.0	0.0	0.0
17	SS18-SSX1_Pten_neo_5	SS18::SSX+/-sgPten	P0	113	Yes	No	No	No	No	No	Yes	S	No	No	Yes	0.0	50	1	0.00	5.0	0.0	0	2	0.0	0.0	0.0
18	Pax-Foxo_1	PAX3::FOXO1+/-sgP53	P30	82	Yes	No	Yes	No	No	No	No	E	No	No	NA	2.0	75	10	0.01	20.0	20.0	2	10	0.0	0.0	0.0
19	Pax-Foxo_P53_2	PAX3::FOXO1+/-sgP53	P30	54	Yes	Yes	No	No	No	No	No	S	No	No	NA	0.0	60	0	0.01	3.0	0.0	0	0	0.5	0.0	0.0
20	Pax-Foxo_P53_1	PAX3::FOXO1+/-sgP53	P30	118	Yes	Yes	No	No	No	No	No	E	Yes	No	NA	0.0	80	1	0.00	0.0	10.0	0	10	1.0	0.0	1.0
21	NTRK_p53_3	ETV6::NTRK3+/-sgP53-Mono	P30	41	Yes	Yes	No	No	No	No	No	S	No	No	NA	0.0	50	1	0.00	10.0	60.0	90	2	5.0	10.0	0.0
22	NTRK_p53_5	ETV6::NTRK3+/-sgP53-Mono	P30	48	Yes	Yes	No	No	No	No	No	S	No	No	NA	0.0	50	0	0.00	0.0	0.0	90	0	0.5	0.5	0.0
23	NTRK_p53_6	ETV6::NTRK3+/-sgP53-Mono	P30	44	Yes	Yes	No	No	No	No	No	S	No	No	NA	0.0	50	0	0.00	3.0	5.0	60	0	1.0	1.0	0.0
24	NTRK_p53_4	ETV6::NTRK3+/-sgP53-Mono	P30	45	Yes	Yes	No	No	No	No	No	ES	No	Yes	NA	30.0	80	2	0.00	5.0	10.0	1	2	0.0	0.5	0.0
25	NTRK_p53_neo_1	ETV6::NTRK3+/-sgP53-Mono	P0	45	Yes	Yes	No	No	No	No	No	S	No	No	NA	3.0	55	1	0.01	1.0	0.0	0	1	1.0	0.0	1.0
26	NTRK_p53_neo_2	ETV6::NTRK3+/-sgP53-Mono	P0	59	Yes	Yes	No	No	No	No	No	S	No	No	NA	0.0	60	1	0.01	5.0	0.0	0	1	2.0	0.0	0.0
27	NTRK_p53_neo_4	ETV6::NTRK3+/-sgP53-Mono	P0	70	Yes	Yes	No	No	No	No	No	S	No	Yes	NA	0.0	45	0	0.00	1.0	0.0	0	1	0.0	0.0	0.0
28	NTRK_p53_neo_7N	ETV6::NTRK3+/-sgP53-Mono	P30	45	Yes	Yes	No	No	No	No	No	S	No	No	NA	0.0	45	1	0.00	1.0	0.0	5	0	0.5	0.5	0.0
29	NTRK_p53_neo_3	ETV6::NTRK3,sgP53-Pleo	P0	58	Yes	Yes	No	No	No	No	No	S	No	No	NA	0.0	40	0	0.00	2.0	1.0	0	0	0.0	0.0	0.0
30	NTRK_p53_2	ETV6::NTRK3,sgP53-Pleo	P30	49	Yes	Yes	No	No	No	No	No	S	Yes	No	NA	2.0	80	0	0.00	2.0	5.0	10	50	5.0	3.0	0.5
31	NTRK_p53_1	ETV6::NTRK3,sgP53-Pleo	P30	48	Yes	Yes	No	No	No	No	No	ES	Yes	Yes	NA	0.0	80	10	10.00	10.0	20.0	40	40	3.0	5.0	0.5
32	NTRK_p53_neo_5	ETV6::NTRK3,sgP53-Pleo	P0	59	Yes	Yes	No	No	No	No	No	ES	Yes	No	NA	15.0	75	60	5.00	5.0	0.0	0	10	2.0	0.0	0.5
33	NTRK_p53_neo_6	ETV6::NTRK3,sgP53-Pleo	P0	45	Yes	Yes	No	No	No	No	No	ES	Yes	Yes	NA	10.0	65	10	1.00	5.0	0.0	0	2	0.0	0.0	0.0
34	Kras_1	KRASG12V,sgBcor	P30	30	No	No	Yes	No	No	No	No	S	No	No	NA	5.0	75	0	0.00	0.0	0.0	80	1	1.0	0.5	0.5
35	KRAS_Bcor_1	KRASG12V,sgBcor	P30	39	No	No	No	No	No	Yes	No	S	No	No	NA	0.0	75	0	0.01	0.0	0.0	80	1	0.5	0.0	0.0
36	KRAS_Bcor_5N	KRASG12V,sgBcor	P30	85	No	No	No	No	No	Yes	No	S	No	No	NA	25.0	75	0	0.01	1.0	0.0	1	0	0.5	0.0	1.0
37	KRAS_Bcor_3	KRASG12V,sgBcor	P30	101	No	No	No	No	No	Yes	No	S	No	No	NA	0.0	60	0	0.01	0.0	0.0	0	0	0.0	0.0	0.0
38	KRAS_Bcor_4	KRASG12V,sgBcor	P30	46	No	No	No	No	No	Yes	No	ES	No	No	NA	30.0	70	0	0.00	0.0	0.0	1	5	3.0	0.0	0.0
39	KRAS_Bcor_2	KRASG12V,sgBcor	P30	30	No	No	No	No	No	Yes	No	ES	Yes	No	NA	20.0	50	0	0.00	5.0	0.5	10	5	1.0	1.0	0.5
40	KRAS_p53_1	KRASG12V,sgP53	P30	14	No	Yes	No	No	No	No	No	S	Yes	Yes	NA	0.1	75	1	1.00	40.0	5.0	80	30	0.5	0.5	0.0
41	KRAS_p53_2	KRASG12V,sgP53	P30	15	No	Yes	No	No	No	No	No	ES	Yes	Yes	NA	0.0	65	10	10.00	10.0	0.5	10	30	2.0	0.0	0.0
42	KRAS_p53_3	KRASG12V,sgP53	P30	14	No	Yes	No	No	No	No	No	ES	Yes	Yes	NA	0.0	75	15	20.00	5.0	1.0	5	10	0.5	0.5	0.0
43	Kras_p53_5	KRASG12V,sgP53	P30	15	No	Yes	No	No	No	No	No	ES	Yes	Yes	NA	0.0	80	10	10.00	20.0	20.0	1	20	1.0	0.0	0.0
44	Kras_p53_6	KRASG12V,sgP53	P30	16	No	Yes	No	No	No	No	No	ES	Yes	Yes	NA	0.0	70	10	10.00	5.0	40.0	0	20	1.0	0.0	0.5
45	Kras_p53_Neo_1	KRASG12V,sgP53	P0	19	No	Yes	No	No	No	No	No	S	Yes	Yes	NA	0.0	70	1	0.01	5.0	2.0	40	10	1.0	0.5	0.0
46	Kras_p53_Neo_2	KRASG12V,sgP53	P0	20	No	Yes	No	No	No	No	No	S	Yes	Yes	NA	0.0	65	1	0.01	5.0	5.0	5	20	2.0	0.5	0.0
47	Kras_p53_Neo_3	KRASG12V,sgP53	P0	21	No	Yes	No	No	No	No	No	ES	Yes	Yes	NA	0.0	70	5	0.00	1.0	2.0	15	5	0.5	0.0	0.0
48	KRAS_D_p53_1N	KRASG12D,sgP53	P30	17	No	Yes	No	No	No	No	No	ES	Yes	Yes	NA	0.0	75	10	0.01	3.0	10.0	20	2	5.0	2.0	0.0
49	KRAS_D_p53_2N	KRASG12D,sgP53	P30	17	No	Yes	No	No	No	No	No	S	Yes	Yes	NA	0.0	60	1	0.00	5.0	20.0	30	5	2.0	0.0	0.0
50	KRAS_D_p53_3N	KRASG12D,sgP53	P30	21	No	Yes	No	No	No	No	No	E	Yes	Yes	NA	2.0	60	1	0.00	3.0	20.0	30	20	1.0	2.0	0.5
51	Nf1_p53_1	sgNf1,sgP53	P30	66	No	Yes	No	Yes	No	No	No	S	No	No	NA	5.0	70	30	10.00	5.0	0.5	1	2	0.5	0.0	0.0
52	Nf1_p53_2	sgNf1,sgP53	P30	67	No	Yes	No	Yes	No	No	No	ES	Yes	Yes	NA	30.0	70	70	5.00	15.0	0.5	1	10	1.0	1.0	0.5
53	Nf1_p53_3	sgNf1,sgP53	P30	70	No	Yes	No	Yes	No	No	No	ES	No	No	NA	5.0	70	1	2.00	0.0	0.0	1	2	0.5	0.0	0.0
54	Nf1_p53_5	sgNf1,sgP53	P30	77	No	Yes	No	Yes	No	No	No	S	Yes	No	NA	0.0	75	5	10.00	30.0	30.0	0	10	0.5	0.0	0.0
55	Nf1_p53_4	sgNf1,sgP53	P30	83	No	Yes	No	Yes	No	No	No	ES	Yes	Yes	NA	10.0	70	50	1.00	30.0	5.0	0	10	0.5	0.0	0.0
56	Smarcb1_p53_1	sgSmarcb1,sgP53	P30	77	No	Yes	No	No	Yes	No	No	ES	Yes	No	NA	80.0	90	90	0.01	2.0	0.0	1	10	1.0	0.5	1.0
57	Smarcb1_p53_2	sgSmarcb1,sgP53	P30	138	No	Yes	No	No	Yes	No	No	E	Yes	Yes	NA	70.0	90	90	0.01	1.0	0.0	20	40	2.0	2.0	2.0
58	Smarcb1_p53_3	sgSmarcb1,sgP53	P30	131	No	Yes	No	No	Yes	No	No	S	Yes	Yes	NA	0.0	50	50	0.01	50.0	70.0	80	5	0.5	0.5	0.0
59	p53_1	sgP53	P30	116	No	Yes	No	No	No	No	No	S	Yes	No	NA	5.0	40	90	0.00	3.0	0.0	10	1	0.5	0.5	1.0
60	p53_2	sgP53	P30	222	No	Yes	No	No	No	No	No	E	Yes	No	NA	30.0	95	90	40.00	90.0	1.0	5	50	2.0	5.0	1.0
61	p53_3	sgP53	P30	163	No	Yes	No	No	No	No	No	E	Yes	No	NA	0.0	65	80	40.00	70.0	0.0	1	2	2.0	2.0	0.5
62	NTRK_1	ETV6::NTRK3+/-sgP53-Mono	P30	177	Yes	No	Yes	No	No	No	No	ES	No	No	NA	0.0	40	0	0.00	1.0	0.0	70	0	2.0	1.0	0.0
63	SSX1_neo_1	SS18::SSX+/-sgPten	P0	219	Yes	No	Yes	No	No	No	No	S	No	No	Yes	0.0	50	0	0.00	30.0	1.0	0	1	0.0	0.0	0.0
64	SSX1_neo_2	SS18::SSX+/-sgPten	P0	214	Yes	No	Yes	No	No	No	No	S	No	No	Yes	0.0	70	0	0.00	20.0	1.0	0	1	0.0	0.0	0.5
65	SSX1_neo_5	SS18::SSX+/-sgPten	P0	221	Yes	No	Yes	No	No	No	No	S	No	No	Yes	0.0	65	0	0.00	2.0	0.0	0	1	0.0	0.0	0.0
66	SSX1_neo_4	SS18::SSX+/-sgPten	P0	271	Yes	No	Yes	No	No	No	No	ES	No	No	No	0.0	65	0	0.00	1.0	1.0	0	1	0.0	0.0	0.0
67	SSX1_neo_3	SS18::SSX+/-sgPten	P0	219	Yes	No	Yes	No	No	No	No	S	No	No	No	0.0	30	0	0.00	0.0	0.0	0	1	1.0	0.5	0.0
68	SSX1_neo_6(hm)	SS18::SSX+/-sgPten	P0	271	Yes	No	Yes	No	No	No	No	S	No	No	No	0.0	40	0	0.00	50.0	1.0	1	1	0.0	0.0	0.0
69	ASP_TFE_p53_Neo_1	ASPSCR1::TFE3,sgP53	P0	246	Yes	Yes	No	No	No	No	No	E	Yes	Yes	NA	5.0	50	0	0.00	10.0	0.0	10	30	0.5	0.5	1.0
70	ASP_TFE_P53_1	ASPSCR1::TFE3,sgP53	P30	177	Yes	Yes	No	No	No	No	No	E	Yes	Yes	NA	2.0	50	60	5.00	5.0	2.0	15	5	2.0	1.0	0.5
71	ASP_TFE_P53_2	ASPSCR1::TFE3,sgP53	P30	180	Yes	Yes	No	No	No	No	No	E	No	No	NA	0.0	45	0	0.00	5.0	0.0	80	10	2.0	1.0	0.0
72	ASP_TFE_P53_3	ASPSCR1::TFE3,sgP53	P30	215	Yes	Yes	No	No	No	No	No	E	Yes	Yes	NA	0.0	60	10	0.00	5.0	0.0	20	40	3.0	2.0	1.0
73	ASP_TFE_P53_4	ASPSCR1::TFE3,sgP53	P30	209	Yes	Yes	No	No	No	No	No	E	Yes	No	NA	50.0	70	50	1.00	50.0	5.0	60	40	2.0	1.0	0.0
74	Pax-Foxo_P53_3	PAX3::FOXO1+/-sgP53	P30	97	Yes	Yes	No	No	No	No	No	E	Yes	Yes	NA	5.0	60	2	2.00	1.0	1.0	1	2	0.5	0.5	1.0
75	Pax-Foxo_P53_4	PAX3::FOXO1+/-sgP53	P30	98	Yes	Yes	No	No	No	No	No	E	Yes	Yes	NA	10.0	90	2	2.00	5.0	10.0	0	10	0.5	0.0	0.5
76	Pax-Foxo_P53_5	PAX3::FOXO1+/-sgP53	P30	116	Yes	Yes	No	No	No	No	No	E	Yes	No	NA	20.0	80	1	1.00	0.0	20.0	0	40	0.0	0.0	4.0
77	Smarcb1_p53_4	sgSmarcb1,sgP53	P30	254	No	Yes	No	No	Yes	No	No	E	Yes	No	NA	40.0	70	80	0.00	0.0	3.0	2	10	0.0	0.0	2.0
78	Smarcb1_p53_5	sgSmarcb1,sgP53	P30	191	No	Yes	No	No	Yes	No	No	ES	Yes	Yes	NA	0.0	75	90	0.00	0.0	0.0	1	5	0.5	0.0	0.5
79	Smarcb1_p53_6	sgSmarcb1,sgP53	P30	204	No	Yes	No	No	Yes	No	No	E	Yes	Yes	NA	30.0	80	90	0.00	0.0	1.0	2	10	0.0	0.5	0.5
80	p53_4	sgP53	P30	266	No	Yes	No	No	No	No	No	S	Yes	Yes	NA	0.0	80	90	10.00	40.0	1.0	1	40	1.0	2.0	1.0
81	p53_5	sgP53	P30	222	No	Yes	No	No	No	No	No	ES	Yes	Yes	NA	30.0	80	15	0.00	5.0	0.0	0	70	0.5	1.0	1.0
82	p53_6	sgP53	P30	227	No	Yes	No	No	No	No	No	ES	Yes	No	NA	10.0	90	90	2.00	0.0	0.0	1	70	5.0	3.0	0.5
Figure 3a (Correlation matrix)
	Tumor-free survial (days)	Fusion-driven	Not fusion-driven	sg-empty	sg-P53	sg-NF1	sg-SMARCB1	sg-BCOR	sg-Pten	Spindle phenotype	Epitheloid Phenotype	Mixed (S/E) phenotype	Anaplasia/Pleomorphia	Giant cells present	Necrosis (%)	Ki-67 (%)	Desmin (%)	Myogenin (%)	ASMA (%)	AE1/3 (%)	S100 (%)	jH2AX (%)	CD45 (%)	CD3 (%)	cCas3 (%)
Tumor-free survial (days)	100000000	0.23753662	-0.23753662	0.39543330	-0.2765604	-0.13091255	0.19574591	-0.171921721	0.1150454	-0.047630999	0.29967796	-0.219972544	-0.07912599	-0.20707788	0.11050491	-0.12415505	0.31130967	0.03358710	0.24672665	-0.2308223775	-0.19934767	0.19456026	-0.100730054	0.015267069	0.2062831037
Fusion-driven	0.23753662	100000000	-100000000	0.27193672	-0.2919961	-0.29494498	-0.32539569	-0.294944984	0.3502215	0.235461242	0.07515934	-0.331706898	-0.50575403	-0.35514145	-0.27935344	-0.46229905	-0.46119902	-0.30525034	-0.19102384	-0.1073565349	-0.04662651	-0.23678863	-0.115188625	-0.020046060	-0.1029947186
Not fusion-driven	-0.23753662	-100000000	100000000	-0.27193672	0.2919961	0.29494498	0.32539569	0.294944984	-0.3502215	-0.235461242	-0.07515934	0.331706898	0.50575403	0.35514145	0.27935344	0.46229905	0.46119902	0.30525034	0.19102384	0.1073565349	0.04662651	0.23678863	0.115188625	0.020046060	0.1029947186
sg-empty	0.39543330	0.27193672	-0.27193672	100000000	-0.5559594	-0.10329608	-0.11396058	-0.103296085	-0.1515152	0.145506774	-0.10552897	-0.066430119	-0.39963128	-0.29729420	-0.17475460	-0.28048819	-0.21588623	-0.14192592	0.06411139	-0.0978860347	0.01517561	-0.22460093	-0.183519471	-0.136331051	-0.1597316576
sg-P53	-0.27656038	-0.29199608	0.29199608	-0.55595945	10000000	0.18579788	0.20498002	-0.379027666	-0.5559594	-0.401798438	0.29285612	0.182115198	0.66278311	0.53474079	0.18968338	0.38766562	0.39908526	0.25528107	0.14359348	0.2370182222	0.11958159	0.40739374	0.313105975	0.264186104	0.2647973698
sg-NF1	-0.13091255	-0.29494498	0.29494498	-0.10329608	0.1857979	100000000	-0.07769310	-0.070422535	-0.1032961	-0.060078781	-0.13703774	0.192087871	0.04610697	0.01737270	0.03890823	0.12863375	0.10970885	0.11122351	0.10014316	0.0359424663	-0.14000567	-0.07244237	-0.092918484	-0.092944261	-0.1088977218
sg-SMARCB1	0.19574591	-0.32539569	0.32539569	-0.11396058	0.2049800	-0.07769310	100000000	-0.077693097	-0.1139606	-0.202954776	0.20788046	0.037329976	0.28516431	0.18101503	0.54289675	0.22938025	0.59464007	-0.10674814	-0.01346418	0.1607969318	0.03681836	0.03638472	-0.086724582	-0.026526466	0.3034477499
sg-BCOR	-0.17192172	-0.29494498	0.29494498	-0.10329608	-0.3790277	-0.07042254	-0.07769310	1000000000	-0.1032961	0.046106972	-0.13703774	0.073399430	-0.16626453	-0.20268155	0.12388022	0.04661894	-0.15568763	-0.09675859	-0.13186720	-0.1159334525	0.04082273	-0.14666820	-0.007060675	-0.092944261	-0.0235757954
sg-Pten	0.11504535	0.35022153	-0.35022153	-0.15151515	-0.5559594	-0.10329608	-0.11396058	-0.103296085	10000000	0.379137368	-0.20100756	-0.240522846	-0.39963128	-0.29729420	-0.17974009	-0.29251816	-0.22462018	-0.14192592	-0.16698008	-0.1465194168	-0.21132138	-0.23406830	-0.246487777	-0.162695325	-0.1910193018
Spindle phenotype	-0.04763100	0.23546124	-0.23546124	0.14550677	-0.4017984	-0.06007878	-0.20295478	0.046106972	0.3791374	1000000000	-0.53017080	-0.634394989	-0.58004158	-0.40211959	-0.42265827	-0.46888224	-0.36942812	-0.26012734	-0.05810118	0.0015496049	0.10694203	-0.38462983	-0.218950634	-0.115309359	-0.3324316781
Epitheloid Phenotype	0.29967796	0.07515934	-0.07515934	-0.10552897	0.2928561	-0.13703774	0.20788046	-0.137037742	-0.2010076	-0.530170804	100000000	-0.319089614	0.37383839	0.14085904	0.29480174	0.21839392	0.28362851	0.22275757	0.21203136	0.0121864029	0.02210958	0.29117041	0.051523580	0.131735875	0.5092891773
Mixed (S/E) phenotype	-0.21997254	-0.33170690	0.33170690	-0.06643012	0.1821152	0.19208787	0.03732998	0.073399430	-0.2405228	-0.634394989	-0.31908961	1000000000	0.30751503	0.32104755	0.20365735	0.32498372	0.15434615	0.08767101	-0.12836351	-0.0128422168	-0.13969073	0.16446193	0.197757404	0.008784722	-0.0927377410
Anaplasia/Pleomorphia	-0.07912599	-0.50575403	0.50575403	-0.39963128	0.6627831	0.04610697	0.28516431	-0.166264534	-0.3996313	-0.580041580	0.37383839	0.307515031	100000000	0.63477449	0.29551031	0.50742050	0.52924383	0.31093119	0.25836046	0.2020768488	-0.03414454	0.57418566	0.292074262	0.178887866	0.4081615076
Giant cells present	-0.20707788	-0.35514145	0.35514145	-0.29729420	0.5347408	0.01737270	0.18101503	-0.202681554	-0.2972942	-0.402119586	0.14085904	0.321047554	0.63477449	100000000	0.03162679	0.28928824	0.16920965	0.05364634	0.03362635	0.2010695564	0.02643520	0.29505627	0.067930782	0.044729330	0.0461584895
Necrosis (%)	0.11050491	-0.27935344	0.27935344	-0.17475460	0.1896834	0.03890823	0.54289675	0.123880220	-0.1797401	-0.422658269	0.29480174	0.203657347	0.29551031	0.03162679	100000000	0.45232053	0.53181341	0.01277351	0.06622595	-0.1239962656	-0.08704955	0.31445605	0.053654453	0.072353958	0.4576054079
Ki-67 (%)	-0.12415505	-0.46229905	0.46229905	-0.28048819	0.3876656	0.12863375	0.22938025	0.046618941	-0.2925182	-0.468882235	0.21839392	0.324983721	0.50742050	0.28928824	0.45232053	100000000	0.38328769	0.29022197	0.17239085	0.0563973757	-0.08364563	0.51013557	0.244783773	0.165475210	0.3428635871
Desmin (%)	0.31130967	-0.46119902	0.46119902	-0.21588623	0.3990853	0.10970885	0.59464007	-0.155687630	-0.2246202	-0.369428115	0.28362851	0.154346147	0.52924383	0.16920965	0.53181341	0.38328769	100000000	0.37648106	0.34787395	-0.0521334697	-0.10830301	0.33583765	0.160078618	0.203396253	0.3527962548
Myogenin (%)	0.03358710	-0.30525034	0.30525034	-0.14192592	0.2552811	0.11122351	-0.10674814	-0.096758588	-0.1419259	-0.260127344	0.22275757	0.087671014	0.31093119	0.05364634	0.01277351	0.29022197	0.37648106	100000000	0.65909636	0.0232441200	-0.12347599	0.23286664	0.143714497	0.294992927	0.0744762204
ASMA (%)	0.24672665	-0.19102384	0.19102384	0.06411139	0.1435935	0.10014316	-0.01346418	-0.131867195	-0.1669801	-0.058101179	0.21203136	-0.128363514	0.25836046	0.03362635	0.06622595	0.17239085	0.34787395	0.65909636	100000000	0.2128888478	0.10157799	0.25065907	0.046347666	0.254624012	-0.0337623121
AE1/3 (%)	-0.23082238	-0.10735653	0.10735653	-0.09788603	0.2370182	0.03594247	0.16079693	-0.115933453	-0.1465194	0.001549605	0.01218640	-0.012842217	0.20207685	0.20106956	-0.12399627	0.05639738	-0.05213347	0.02324412	0.21288885	10000000000	0.34448833	0.04821165	0.198127307	0.389482459	0.0007964357
S100 (%)	-0.19934767	-0.04662651	0.04662651	0.01517561	0.1195816	-0.14000567	0.03681836	0.040822734	-0.2113214	0.106942031	0.02210958	-0.139690731	-0.03414454	0.02643520	-0.08704955	-0.08364563	-0.10830301	-0.12347599	0.10157799	0.3444883304	100000000	0.01027892	0.272174609	0.361704933	-0.1617905888
jH2AX (%)	0.19456026	-0.23678863	0.23678863	-0.22460093	0.4073937	-0.07244237	0.03638472	-0.146668195	-0.2340683	-0.384629831	0.29117041	0.164461929	0.57418566	0.29505627	0.31445605	0.51013557	0.33583765	0.23286664	0.25065907	0.0482116452	0.01027892	100000000	0.429873370	0.385138000	0.4362528196
CD45 (%)	-0.10073005	-0.11518863	0.11518863	-0.18351947	0.3131060	-0.09291848	-0.08672458	-0.007060675	-0.2464878	-0.218950634	0.05152358	0.197757404	0.29207426	0.06793078	0.05365445	0.24478377	0.16007862	0.14371450	0.04634767	0.1981273068	0.27217461	0.42987337	1000000000	0.686290747	0.0019135092
CD3 (%)	0.01526707	-0.02004606	0.02004606	-0.13633105	0.2641861	-0.09294426	-0.02652647	-0.092944261	-0.1626953	-0.115309359	0.13173588	0.008784722	0.17888787	0.04472933	0.07235396	0.16547521	0.20339625	0.29499293	0.25462401	0.3894824585	0.36170493	0.38513800	0.686290747	1000000000	0.0879401261
cCas3 (%)	0.20628310	-0.10299472	0.10299472	-0.15973166	0.2647974	-0.10889772	0.30344775	-0.023575795	-0.1910193	-0.332431678	0.50928918	-0.092737741	0.40816151	0.04615849	0.45760541	0.34286359	0.35279625	0.07447622	-0.03376231	0.0007964357	-0.16179059	0.43625282	0.001913509	0.087940126	10000000000
Figure 3c (Proliferation)
	IDs	Group	Age at EPO	Ki
1	Muscle_1	Normal Muscle	P30	0
2	Muscle_2	Normal Muscle	P30	0
3	Muscle_3	Normal Muscle	P30	0
4	Muscle_4	Normal Muscle	P30	0
5	Muscle_5	Normal Muscle	P30	0
6	Muscle_6	Normal Muscle	P30	0
7	SS18-SSX1_1	SS18::SSX+/-sgPten	P30	5
8	SS18-SSX2_Pten_1	SS18::SSX+/-sgPten	P30	75
9	SS18-SSX2_Pten_3	SS18::SSX+/-sgPten	P30	50
10	SS18-SSX1_Pten_neo_1	SS18::SSX+/-sgPten	P0	35
11	SS18-SSX1_Pten_neo_2	SS18::SSX+/-sgPten	P0	50
12	SS18-SSX1_Pten_neo_4	SS18::SSX+/-sgPten	P0	50
13	SS18-SSX1_Pten_neo_7N	SS18::SSX+/-sgPten	P0	45
14	SS18-SSX1_Pten_neo_6	SS18::SSX+/-sgPten	P0	55
15	SS18-SSX1_Pten_neo_8N	SS18::SSX+/-sgPten	P0	50
16	SS18-SSX1_Pten_neo_3	SS18::SSX+/-sgPten	P0	50
17	SS18-SSX1_Pten_neo_5	SS18::SSX+/-sgPten	P0	50
18	Pax-Foxo_1	PAX3::FOXO1+/-sgP53	P30	75
19	Pax-Foxo_P53_2	PAX3::FOXO1+/-sgP53	P30	60
20	Pax-Foxo_P53_1	PAX3::FOXO1+/-sgP53	P30	80
21	NTRK_p53_3	ETV6::NTRK3+/-sgP53-Mono	P30	50
22	NTRK_p53_5	ETV6::NTRK3+/-sgP53-Mono	P30	50
23	NTRK_p53_6	ETV6::NTRK3+/-sgP53-Mono	P30	50
24	NTRK_p53_4	ETV6::NTRK3+/-sgP53-Mono	P30	80
25	NTRK_p53_neo_1	ETV6::NTRK3+/-sgP53-Mono	P0	55
26	NTRK_p53_neo_2	ETV6::NTRK3+/-sgP53-Mono	P0	60
27	NTRK_p53_neo_4	ETV6::NTRK3+/-sgP53-Mono	P0	45
28	NTRK_p53_neo_7N	ETV6::NTRK3+/-sgP53-Mono	P30	45
29	NTRK_p53_neo_3	ETV6::NTRK3,sgP53-Pleo	P0	40
30	NTRK_p53_2	ETV6::NTRK3,sgP53-Pleo	P30	80
31	NTRK_p53_1	ETV6::NTRK3,sgP53-Pleo	P30	80
32	NTRK_p53_neo_5	ETV6::NTRK3,sgP53-Pleo	P0	75
33	NTRK_p53_neo_6	ETV6::NTRK3,sgP53-Pleo	P0	65
34	Kras_1	KRASG12V,sgBcor	P30	75
35	KRAS_Bcor_1	KRASG12V,sgBcor	P30	75
36	KRAS_Bcor_5N	KRASG12V,sgBcor	P30	75
37	KRAS_Bcor_3	KRASG12V,sgBcor	P30	60
38	KRAS_Bcor_4	KRASG12V,sgBcor	P30	70
39	KRAS_Bcor_2	KRASG12V,sgBcor	P30	50
40	KRAS_p53_1	KRASG12V,sgP53	P30	75
41	KRAS_p53_2	KRASG12V,sgP53	P30	65
42	KRAS_p53_3	KRASG12V,sgP53	P30	75
43	Kras_p53_5	KRASG12V,sgP53	P30	80
44	Kras_p53_6	KRASG12V,sgP53	P30	70
45	Kras_p53_Neo_1	KRASG12V,sgP53	P0	70
46	Kras_p53_Neo_2	KRASG12V,sgP53	P0	65
47	Kras_p53_Neo_3	KRASG12V,sgP53	P0	70
48	KRAS_D_p53_1N	KRASG12D,sgP53	P30	75
49	KRAS_D_p53_2N	KRASG12D,sgP53	P30	60
50	KRAS_D_p53_3N	KRASG12D,sgP53	P30	60
51	Nf1_p53_1	sgNf1,sgP53	P30	70
52	Nf1_p53_2	sgNf1,sgP53	P30	70
53	Nf1_p53_3	sgNf1,sgP53	P30	70
54	Nf1_p53_5	sgNf1,sgP53	P30	75
55	Nf1_p53_4	sgNf1,sgP53	P30	70
56	Smarcb1_p53_1	sgSmarcb1,sgP53	P30	90
57	Smarcb1_p53_2	sgSmarcb1,sgP53	P30	90
58	Smarcb1_p53_3	sgSmarcb1,sgP53	P30	50
59	p53_1	sgP53	P30	40
60	p53_2	sgP53	P30	95
61	p53_3	sgP53	P30	65
62	NTRK_1	ETV6::NTRK3+/-sgP53-Mono	P30	40
63	SSX1_neo_1	SS18::SSX+/-sgPten	P0	50
64	SSX1_neo_2	SS18::SSX+/-sgPten	P0	70
65	SSX1_neo_5	SS18::SSX+/-sgPten	P0	65
66	SSX1_neo_4	SS18::SSX+/-sgPten	P0	65
67	SSX1_neo_3	SS18::SSX+/-sgPten	P0	30
68	SSX1_neo_6(hm)	SS18::SSX+/-sgPten	P0	40
69	ASP_TFE_p53_Neo_1	ASPSCR1::TFE3,sgP53	P0	50
70	ASP_TFE_P53_1	ASPSCR1::TFE3,sgP53	P30	50
71	ASP_TFE_P53_2	ASPSCR1::TFE3,sgP53	P30	45
72	ASP_TFE_P53_3	ASPSCR1::TFE3,sgP53	P30	60
73	ASP_TFE_P53_4	ASPSCR1::TFE3,sgP53	P30	70
74	Pax-Foxo_P53_3	PAX3::FOXO1+/-sgP53	P30	60
75	Pax-Foxo_P53_4	PAX3::FOXO1+/-sgP53	P30	90
76	Pax-Foxo_P53_5	PAX3::FOXO1+/-sgP53	P30	80
77	Smarcb1_p53_4	sgSmarcb1,sgP53	P30	70
78	Smarcb1_p53_5	sgSmarcb1,sgP53	P30	75
79	Smarcb1_p53_6	sgSmarcb1,sgP53	P30	80
80	p53_4	sgP53	P30	80
81	p53_5	sgP53	P30	80
82	p53_6	sgP53	P30	90
Figure 3d (Immune infiltration)
	IDs	Group	Age at EPO	CD45
1	Muscle_1	Normal Muscle	P30	0.0
2	Muscle_2	Normal Muscle	P30	0.0
3	Muscle_3	Normal Muscle	P30	0.0
4	Muscle_4	Normal Muscle	P30	0.0
5	Muscle_5	Normal Muscle	P30	0.0
6	Muscle_6	Normal Muscle	P30	0.0
7	SS18-SSX1_1	SS18::SSX+/-sgPten	P30	0.5
8	SS18-SSX2_Pten_1	SS18::SSX+/-sgPten	P30	2.0
9	SS18-SSX2_Pten_3	SS18::SSX+/-sgPten	P30	0.5
10	SS18-SSX1_Pten_neo_1	SS18::SSX+/-sgPten	P0	0.0
11	SS18-SSX1_Pten_neo_2	SS18::SSX+/-sgPten	P0	0.0
12	SS18-SSX1_Pten_neo_4	SS18::SSX+/-sgPten	P0	0.0
13	SS18-SSX1_Pten_neo_7N	SS18::SSX+/-sgPten	P0	0.0
14	SS18-SSX1_Pten_neo_6	SS18::SSX+/-sgPten	P0	0.0
15	SS18-SSX1_Pten_neo_8N	SS18::SSX+/-sgPten	P0	0.0
16	SS18-SSX1_Pten_neo_3	SS18::SSX+/-sgPten	P0	0.0
17	SS18-SSX1_Pten_neo_5	SS18::SSX+/-sgPten	P0	0.0
18	Pax-Foxo_1	PAX3::FOXO1+/-sgP53	P30	0.0
19	Pax-Foxo_P53_2	PAX3::FOXO1+/-sgP53	P30	0.5
20	Pax-Foxo_P53_1	PAX3::FOXO1+/-sgP53	P30	1.0
21	NTRK_p53_3	ETV6::NTRK3+/-sgP53-Mono	P30	5.0
22	NTRK_p53_5	ETV6::NTRK3+/-sgP53-Mono	P30	0.5
23	NTRK_p53_6	ETV6::NTRK3+/-sgP53-Mono	P30	1.0
24	NTRK_p53_4	ETV6::NTRK3+/-sgP53-Mono	P30	0.0
25	NTRK_p53_neo_1	ETV6::NTRK3+/-sgP53-Mono	P0	1.0
26	NTRK_p53_neo_2	ETV6::NTRK3+/-sgP53-Mono	P0	2.0
27	NTRK_p53_neo_4	ETV6::NTRK3+/-sgP53-Mono	P0	0.0
28	NTRK_p53_neo_7N	ETV6::NTRK3+/-sgP53-Mono	P30	0.5
29	NTRK_p53_neo_3	ETV6::NTRK3,sgP53-Pleo	P0	0.0
30	NTRK_p53_2	ETV6::NTRK3,sgP53-Pleo	P30	5.0
31	NTRK_p53_1	ETV6::NTRK3,sgP53-Pleo	P30	3.0
32	NTRK_p53_neo_5	ETV6::NTRK3,sgP53-Pleo	P0	2.0
33	NTRK_p53_neo_6	ETV6::NTRK3,sgP53-Pleo	P0	0.0
34	Kras_1	KRASG12V,sgBcor	P30	1.0
35	KRAS_Bcor_1	KRASG12V,sgBcor	P30	0.5
36	KRAS_Bcor_5N	KRASG12V,sgBcor	P30	0.5
37	KRAS_Bcor_3	KRASG12V,sgBcor	P30	0.0
38	KRAS_Bcor_4	KRASG12V,sgBcor	P30	3.0
39	KRAS_Bcor_2	KRASG12V,sgBcor	P30	1.0
40	KRAS_p53_1	KRASG12V,sgP53	P30	0.5
41	KRAS_p53_2	KRASG12V,sgP53	P30	2.0
42	KRAS_p53_3	KRASG12V,sgP53	P30	0.5
43	Kras_p53_5	KRASG12V,sgP53	P30	1.0
44	Kras_p53_6	KRASG12V,sgP53	P30	1.0
45	Kras_p53_Neo_1	KRASG12V,sgP53	P0	1.0
46	Kras_p53_Neo_2	KRASG12V,sgP53	P0	2.0
47	Kras_p53_Neo_3	KRASG12V,sgP53	P0	0.5
48	KRAS_D_p53_1N	KRASG12D,sgP53	P30	5.0
49	KRAS_D_p53_2N	KRASG12D,sgP53	P30	2.0
50	KRAS_D_p53_3N	KRASG12D,sgP53	P30	1.0
51	Nf1_p53_1	sgNf1,sgP53	P30	0.5
52	Nf1_p53_2	sgNf1,sgP53	P30	1.0
53	Nf1_p53_3	sgNf1,sgP53	P30	0.5
54	Nf1_p53_5	sgNf1,sgP53	P30	0.5
55	Nf1_p53_4	sgNf1,sgP53	P30	0.5
56	Smarcb1_p53_1	sgSmarcb1,sgP53	P30	1.0
57	Smarcb1_p53_2	sgSmarcb1,sgP53	P30	2.0
58	Smarcb1_p53_3	sgSmarcb1,sgP53	P30	0.5
59	p53_1	sgP53	P30	0.5
60	p53_2	sgP53	P30	2.0
61	p53_3	sgP53	P30	2.0
62	NTRK_1	ETV6::NTRK3+/-sgP53-Mono	P30	2.0
63	SSX1_neo_1	SS18::SSX+/-sgPten	P0	0.0
64	SSX1_neo_2	SS18::SSX+/-sgPten	P0	0.0
65	SSX1_neo_5	SS18::SSX+/-sgPten	P0	0.0
66	SSX1_neo_4	SS18::SSX+/-sgPten	P0	0.0
67	SSX1_neo_3	SS18::SSX+/-sgPten	P0	1.0
68	SSX1_neo_6(hm)	SS18::SSX+/-sgPten	P0	0.0
69	ASP_TFE_p53_Neo_1	ASPSCR1::TFE3,sgP53	P0	0.5
70	ASP_TFE_P53_1	ASPSCR1::TFE3,sgP53	P30	2.0
71	ASP_TFE_P53_2	ASPSCR1::TFE3,sgP53	P30	2.0
72	ASP_TFE_P53_3	ASPSCR1::TFE3,sgP53	P30	3.0
73	ASP_TFE_P53_4	ASPSCR1::TFE3,sgP53	P30	2.0
74	Pax-Foxo_P53_3	PAX3::FOXO1+/-sgP53	P30	0.5
75	Pax-Foxo_P53_4	PAX3::FOXO1+/-sgP53	P30	0.5
76	Pax-Foxo_P53_5	PAX3::FOXO1+/-sgP53	P30	0.0
77	Smarcb1_p53_4	sgSmarcb1,sgP53	P30	0.0
78	Smarcb1_p53_5	sgSmarcb1,sgP53	P30	0.5
79	Smarcb1_p53_6	sgSmarcb1,sgP53	P30	0.0
80	p53_4	sgP53	P30	1.0
81	p53_5	sgP53	P30	0.5
82	p53_6	sgP53	P30	5.0
