# Supplementary material for: Somatic gene delivery faithfully recapitulates a molecular spectrum of high-risk sarcomas
Source: Nat Commun. 2025 Jun 16;16:5283. doi: 10.1038/s41467-025-60519-5 (PMC12170903; doi:10.1038/s41467-025-60519-5)
Supplement: Supplementary file 13 — Source Data [file 41467_2025_60519_MOESM13_ESM.zip › Source_Data_Fig4.xlsx]

## Sheet: Figure 4
Figure 4a (DNA methylation-based tSNE analysis)
idat	tSNE1	tSNE2	ID
205291550046_R01C01	-2482993588	4065039091	Kras_p53_Neo_1
205291550046_R01C02	3571598525	-1987369938	SS18-SSX2_Pten_1
205291550046_R02C01	-2520818207	6122482626	Kras_p53_Neo_2
205291550046_R02C02	3289776389	-2454719653	SS18-SSX2_Pten_2
205291550046_R03C01	-252054262	1948061588	Kras_p53_Neo_3
205291550046_R03C02	4087776189	-2173375086	SS18-SSX2_Pten_3
205291550046_R04C01	0.149204	1009279518	KRAS_D_p53_1N
205291550046_R04C02	-2265024871	8689715304	KRAS_Bcor_1
205291550046_R05C01	-0.94777	1102364262	KRAS_D_p53_2N
205291550046_R05C02	-2044026056	9762162554	KRAS_Bcor_2
205291550046_R06C01	-1480869001	9967613069	KRAS_D_p53_3N
205291550050_R01C01	-2882322165	4469463328	Kras_p53_Neo_4_groin
205291550050_R02C01	-2724491446	3961273195	Kras_p53_Neo_5_groin
205291550050_R03C01	4243748344	-2478709579	SS18-SSX1_1
205291550050_R04C01	-1922922442	1126446321	Kras_1
205291550050_R05C01	-1859784193	3419979431	p53_1
205333480098_R01C01	-2036889894	6096657976	KRAS_p53_1
205333480098_R01C02	148769	204168872	Muscle_1
205333480098_R02C01	-2026805873	4320441634	KRAS_p53_2
205333480098_R02C02	1750673217	1945453167	Muscle_2
205333480098_R03C01	-1913731699	6229586541	KRAS_p53_3
205333480098_R03C02	165449754	2086251735	Muscle_3
205333480098_R04C02	1599801029	1942850987	Muscle_4
205333480098_R05C01	0.833469	1256899383	Nf1_p53_2
205333480098_R05C02	148975595	1849751802	Muscle_5
205333480098_R06C01	-3228578045	1134811228	Nf1_p53_3
205333480133_R01C01	1652725492	1800861034	Muscle_6
205489430003_R01C01	-5928346579	1274573076	Nf1_p53_1
205489430003_R01C02	1291813986	880834158	Smarcb1_p53_3
205489430003_R02C01	-217163536	-0.580511	p53_2
205489430003_R03C01	-2098602392	2137457679	p53_3
205489430003_R04C01	-231927702	1167492212	KRAS_Bcor_4
205489430003_R05C01	355982045	3200196479	Smarcb1_p53_1
205489430003_R06C01	2950392087	4095765236	Smarcb1_p53_2
206448030001_R01C01	-6903772499	1902494259	Pax-Foxo_P53_1
206448030001_R01C02	-6845960745	-2801346551	NTRK_p53_6
206448030001_R02C01	-7196078318	2877558186	Pax-Foxo_P53_2
206448030001_R02C02	-9034536839	-3044865521	NTRK_p53_neo_1
206448030001_R03C01	-4326486277	816504128	NTRK_p53_2
206448030001_R03C02	-8637899418	-292451287	NTRK_p53_neo_2
206448030001_R04C01	-6828256755	-2924595862	NTRK_p53_3
206448030001_R04C02	-8670698294	7861765503	NTRK_p53_neo_3
206448030001_R05C01	-6280017975	-3091762123	NTRK_p53_4
206448030001_R05C02	-7845090801	-3116069742	NTRK_p53_neo_4
206448030001_R06C01	-9185980441	-3301660663	NTRK_p53_5
206448030001_R06C02	-2671851796	8611038657	NTRK_p53_neo_5
206448030002_R01C01	-2290127838	4450926825	NTRK_p53_neo_6
206448030002_R01C02	4559917005	-2231105221	SS18-SSX1_Pten_neo_6
206448030002_R02C01	4796605339	-196271305	SS18-SSX1_Pten_neo_1
206448030002_R02C02	-1834514895	6996184936	Kras_p53_6
206448030002_R03C01	4699598274	-1923617296	SS18-SSX1_Pten_neo_2
206448030002_R04C01	3817804359	-2058318313	SS18-SSX1_Pten_neo_3
206448030002_R05C01	3736032085	-2094496673	SS18-SSX1_Pten_neo_4
206448030002_R06C01	4146935506	-2265011418	SS18-SSX1_Pten_neo_5
206448030002_R06C02	-4888564302	61528237	NTRK_p53_1
206448030004_R01C02	-2124611781	7678150996	Kras_p53_5
206448030014_R02C01	-4627956679	1116739826	Nf1_p53_5
206448030014_R03C02	-7165183463	1104008644	Pax-Foxo_1
206448030020_R01C01	-4391365199	-2963282511	NTRK_1
206448030020_R01C02	-7078896543	2138353309	Pax-Foxo_P53_4
206448030020_R02C01	6682347532	1636390679	ASP_TFE_P53_1
206448030020_R02C02	-6949305065	0.986982	Pax-Foxo_P53_5
206448030020_R03C01	9918122863	1399407143	ASP_TFE_P53_2
206448030020_R03C02	4172581429	2193701807	Smarcb1_p53_4
206448030020_R04C01	7010211125	1340178041	ASP_TFE_P53_3
206448030020_R04C02	-1589523605	4189670992	p53_4
206448030020_R05C01	7991910422	1484837132	ASP_TFE_P53_4
206448030020_R05C02	-1849905348	0.580522	p53_5
206448030020_R06C01	-6724737046	2785962407	Pax-Foxo_P53_3
206448030020_R06C02	1004839958	1696497572	ASP_TFE_p53_Neo_1
206486210012_R01C01	4576090594	-2123131086	SSX1_neo_1
206486210012_R02C01	447214625	-2055865718	SSX1_neo_2
206486210012_R03C01	4290839556	-2140949512	SSX1_neo_3
207017570048_R01C01	3392790028	-2496503925	2166
207017570048_R02C01	3979741031	-2382026753	1929
207017570048_R03C01	4963596156	-1990707989	1388
207017570048_R04C01	4274524196	-1871240871	1467
207017570048_R05C01	3501144824	-2500620563	3006
207017570063_R02C02	1046263583	3923036154	2604
207017570063_R03C02	9589772508	3836948766	2607
207017570063_R04C02	1313187746	3953605724	2608
207017570063_R05C02	1232278882	3948417494	2609
207017570063_R06C02	1031204471	3744905258	2602
Figure 4b (Transcriptome correlation analysis)
	Muscle_1	Muscle_2	Muscle_3	Muscle_4	Muscle_5	Muscle_6	Kras	Kras_Bcor_1	Kras_Bcor_2	Kras_Bcor_3	Kras_Bcor_4	Kras_p53_1	Kras_p53_2	Kras_p53_3	Kras_p53_4	Kras_p53_5	Kras_p53_6	Neo_Kras_p53_1	Neo_Kras_p53_2	Neo_Kras_p53_3	Nf1_p53_1	Nf1_p53_2	Nf1_p53_3	Nf1_p53_4	Nf1_p53_5	Smarcb1_p53_1	Smarcb1_p53_2	Smarcb1_p53_3	Smarcb1_p53_4	p53_1	p53_2	p53_3	p53_4	p53_5	SSX1_1	SSX1_neo_1	SSX1_neo_2	SSX1_neo_3	SSX2_Pten_1	SSX2_Pten_2	SSX2_Pten_3	SSX1_Pten_neo_1	SSX1_Pten_neo_2	SSX1_Pten_neo_3	SSX1_Pten_neo_4	SSX1_Pten_neo_5	SSX1_Pten_neo_6	PaxFoxo_1	PaxFoxo_P53_1
Muscle_1	1000000000	0.969459570	0.956813999	0.959376606	0.94688937	0.954722632	-0.386398081	-0.15223136	-0.499766378	-0.41583615	-0.315854925	0.062869533	-0.294344049	-0.176490827	-0.291314731	-0.45941751	-0.5061640608	-0.334938243	-0.335129085	-0.3843859874	-0.410871775	0.122801302	-0.13479688	-0.358963870	-0.11407762	-0.274534697	-0.190702966	0.26510314	-0.2372178345	0.213272255	0.066539345	0.072934391	-0.294214997	-0.33270492	-0.161848272	-0.07530048	-0.307968780	-0.314275902	-0.14656459	-0.358357769	0.30113856	-0.2769160787	-0.33790528	0.17162468	0.269968147	-0.07341930	0.07249941	-0.0164213552	-0.2316972415
Muscle_2	0.969459570	1000000000	0.969089490	0.973773349	0.96506504	0.970316161	-0.383530632	-0.15554947	-0.475277027	-0.40160974	-0.319211537	0.056102219	-0.289119078	-0.200111720	-0.317250682	-0.46040339	-0.5137180726	-0.340041725	-0.335488895	-0.3860684122	-0.422249671	0.113607466	-0.13097400	-0.344549561	-0.13146217	-0.271983098	-0.185552081	0.24094410	-0.2354001014	0.222592205	0.037126353	0.052764567	-0.274026756	-0.33329931	-0.139983281	-0.08419195	-0.317343459	-0.302065343	-0.14965555	-0.345242829	0.30912220	-0.2841867830	-0.34356023	0.15926794	0.265902262	-0.05282776	0.08160096	0.0106178298	-0.2249968591
Muscle_3	0.956813999	0.969089490	1000000000	0.981271455	0.97495707	0.977644747	-0.386529074	-0.15173430	-0.477196007	-0.37502794	-0.309768873	0.091529625	-0.263195215	-0.187671411	-0.306685596	-0.45024134	-0.5104477322	-0.342321167	-0.341419281	-0.4013811743	-0.413773247	0.144221547	-0.08610164	-0.328617196	-0.12294706	-0.259443149	-0.158900201	0.25982330	-0.2355533482	0.240401991	0.040612611	0.075218474	-0.277543339	-0.33476917	-0.160273624	-0.10285480	-0.338846784	-0.321398838	-0.16653553	-0.372773562	0.30429528	-0.3087598372	-0.37084928	0.15298942	0.253601533	-0.06971803	0.07339751	-0.0466340550	-0.2542027481
Muscle_4	0.959376606	0.973773349	0.981271455	1000000000	0.97809423	0.985641423	-0.370309655	-0.14918093	-0.458789703	-0.36421352	-0.297590181	0.076934582	-0.264020546	-0.186866161	-0.306463862	-0.44377535	-0.4953565218	-0.336295568	-0.334034876	-0.3880043432	-0.403660231	0.139070443	-0.10120407	-0.331841996	-0.12382607	-0.259799945	-0.170067176	0.23246993	-0.2286301006	0.239973273	0.029218965	0.054395754	-0.260565192	-0.32849478	-0.158429653	-0.10636756	-0.335341019	-0.312318872	-0.16570620	-0.365640874	0.29285834	-0.3038951669	-0.36222586	0.13312215	0.241140465	-0.07431407	0.06180757	-0.0044850642	-0.2390557309
Muscle_5	0.946889370	0.965065043	0.974957067	0.978094234	100000000	0.975456108	-0.382239808	-0.15181473	-0.453954426	-0.37027127	-0.302489911	0.050393089	-0.283075447	-0.216841187	-0.328781331	-0.45553924	-0.5157599331	-0.338397556	-0.336881801	-0.4013511233	-0.418059259	0.126349087	-0.10083429	-0.334520102	-0.13877558	-0.252528076	-0.160174085	0.21800386	-0.2274351975	0.230908293	0.024223380	0.059515794	-0.261162118	-0.32193080	-0.156859721	-0.08694258	-0.320430342	-0.298211167	-0.16348886	-0.348619744	0.28671345	-0.2888407783	-0.34552492	0.13188013	0.257192996	-0.06012937	0.08085108	-0.0178964555	-0.2398520200
Muscle_6	0.954722632	0.970316161	0.977644747	0.985641423	0.97545611	1000000000	-0.372187825	-0.16696181	-0.457545606	-0.35356628	-0.306316703	0.047543722	-0.281090139	-0.214034743	-0.330517134	-0.45553111	-0.4957128024	-0.352615069	-0.346336600	-0.3973416402	-0.395487190	0.126522546	-0.10325666	-0.325917438	-0.12370142	-0.269639560	-0.172536892	0.22035132	-0.2397604907	0.225762454	0.011997779	0.034173951	-0.264193805	-0.33342067	-0.143601751	-0.09597036	-0.318902270	-0.291237941	-0.15490964	-0.352373340	0.29343232	-0.2895771674	-0.34771897	0.13755463	0.248003170	-0.06346721	0.06527758	0.0034746532	-0.2410364511
Kras	-0.386398081	-0.383530632	-0.386529074	-0.370309655	-0.38223981	-0.372187825	1000000000	0.64762434	0.521790001	0.49244375	0.627394218	0.369769363	0.503422800	0.510501177	0.377985970	0.48172381	0.5880269598	0.411140344	0.463131305	0.5301150380	0.490417220	0.140392166	0.27728606	0.335411964	0.31811101	0.010271556	-0.028033059	-0.11866132	0.0193464717	0.117510852	-0.125394482	-0.177961261	0.197029036	0.20456644	-0.167967828	-0.26814492	-0.148494161	-0.147384448	-0.19634465	-0.109344495	-0.38608163	-0.1766470818	-0.12164000	-0.35356337	-0.395355473	-0.25519676	-0.36419847	-0.0490463399	-0.0459541974
Kras_Bcor_1	-0.152231362	-0.155549474	-0.151734300	-0.149180934	-0.15181473	-0.166961806	0.647624343	100000000	0.428055947	0.24018810	0.600905006	0.565977062	0.573361187	0.641802901	0.480697102	0.45055231	0.4471991035	0.505360183	0.571795652	0.5548090251	0.265451689	0.212167481	0.30603190	0.186819485	0.23841537	-0.140624732	-0.144089648	-0.01612163	-0.0842106071	0.226256097	-0.069527585	-0.028749356	0.045584990	0.11050980	-0.271250048	-0.30519176	-0.306017315	-0.360366929	-0.29959249	-0.287023218	-0.31033022	-0.3160482833	-0.30039839	-0.28867614	-0.298444647	-0.31896276	-0.32390449	-0.1405963471	-0.1566331667
Kras_Bcor_2	-0.499766378	-0.475277027	-0.477196007	-0.458789703	-0.45395443	-0.457545606	0.521790001	0.42805595	1000000000	0.49849978	0.590482040	0.209288985	0.527918296	0.349192342	0.413446393	0.57701987	0.5892028097	0.556043188	0.615205667	0.6158986177	0.457304273	0.051784480	0.26137872	0.337919523	0.22172134	0.080815238	0.027948441	-0.22939807	0.0586939022	0.131115020	-0.129503559	-0.101030888	0.398772384	0.41769312	-0.241674518	-0.36840432	-0.194198824	-0.161254376	-0.24964863	-0.117185417	-0.53069821	-0.2208887997	-0.16108882	-0.50860871	-0.517057214	-0.33461371	-0.44594264	0.0737634975	0.0368190878
Kras_Bcor_3	-0.415836152	-0.401609736	-0.375027937	-0.364213518	-0.37027127	-0.353566282	0.492443752	0.24018810	0.498499778	100000000	0.541384724	0.161759373	0.431691961	0.237163635	0.176626764	0.33297472	0.5800440111	0.159292539	0.198458725	0.2551415195	0.565518720	0.157190768	0.42489466	0.455443471	0.44186133	0.087248198	0.112026562	-0.14435385	0.0331614172	0.033642371	-0.171553382	-0.148570509	0.251204356	0.22279731	-0.226164602	-0.30995722	-0.161725118	-0.059292920	-0.15608316	-0.104890795	-0.43823232	-0.1916790642	-0.12863358	-0.43117540	-0.456092075	-0.27596095	-0.39971567	-0.0111762241	-0.0170888299
Kras_Bcor_4	-0.315854925	-0.319211537	-0.309768873	-0.297590181	-0.30248991	-0.306316703	0.627394218	0.60090501	0.590482040	0.54138472	1000000000	0.361511817	0.562956663	0.451191041	0.440787823	0.49607919	0.5413183249	0.446568824	0.505317044	0.5203737842	0.462298477	0.189085667	0.37004243	0.297619567	0.36363852	0.003339225	-0.020090549	-0.11751410	0.0094812779	0.173853472	-0.052413325	-0.033297578	0.245282260	0.29778143	-0.310312484	-0.37081456	-0.283682598	-0.293418006	-0.27291596	-0.240454212	-0.43077091	-0.3049565576	-0.26899499	-0.43338164	-0.430283023	-0.37247508	-0.43353309	-0.0445498511	-0.0544012905
Kras_p53_1	0.062869533	0.056102219	0.091529625	0.076934582	0.05039309	0.047543722	0.369769363	0.56597706	0.209288985	0.16175937	0.361511817	1000000000	0.770880346	0.805566356	0.671985718	0.56361329	0.4232045223	0.423864820	0.414257370	0.3974763003	0.237769218	0.449873217	0.41597825	0.225492587	0.31440328	-0.136491219	-0.029334978	0.12787532	-0.1439814943	0.475707045	0.129011152	0.313892969	0.079469772	0.15039434	-0.434656503	-0.49220618	-0.563136677	-0.588364066	-0.43471207	-0.526773195	-0.23780977	-0.5562195520	-0.55616087	-0.28368399	-0.350059265	-0.46228984	-0.41909375	-0.1609387394	-0.1854548709
Kras_p53_2	-0.294344049	-0.289119078	-0.263195215	-0.264020546	-0.28307545	-0.281090139	0.503422800	0.57336119	0.527918296	0.43169196	0.562956663	0.770880346	1000000000	0.823058751	0.749210044	0.76552653	0.7346471876	0.631319889	0.608567159	0.6286465761	0.432725572	0.361408137	0.46621330	0.383263394	0.39089217	-0.011974768	0.030269769	-0.02192729	-0.0364879074	0.360636754	0.012860957	0.156394204	0.263844358	0.32824039	-0.446371854	-0.54072553	-0.483694174	-0.467030386	-0.39049713	-0.417026359	-0.45854092	-0.4962831715	-0.46224223	-0.49160576	-0.536648513	-0.50150861	-0.54478056	-0.0339079377	-0.0462943061
Kras_p53_3	-0.176490827	-0.200111720	-0.187671411	-0.186866161	-0.21684119	-0.214034743	0.510501177	0.64180290	0.349192342	0.23716364	0.451191041	0.805566356	0.823058751	1000000000	0.786257073	0.69309672	0.6520579286	0.600522247	0.573298757	0.6076101600	0.355907284	0.347447984	0.39919909	0.303127360	0.37293056	-0.029073019	-0.004197241	0.06619438	-0.0326263852	0.328618441	0.082969158	0.172073376	0.161913234	0.23673483	-0.422623098	-0.48187933	-0.473612596	-0.500258184	-0.36664412	-0.440466530	-0.38191247	-0.4787687143	-0.46062291	-0.37528461	-0.441266413	-0.48030963	-0.49689684	-0.0386160675	-0.0437758279
Kras_p53_4	-0.291314731	-0.317250682	-0.306685596	-0.306463862	-0.32878133	-0.330517134	0.377985970	0.48069710	0.413446393	0.17662676	0.440787823	0.671985718	0.749210044	0.786257073	1000000000	0.86219696	0.6745248508	0.661764763	0.613649702	0.5890195242	0.339814975	0.254891710	0.27656050	0.266070964	0.24710919	0.048988587	0.075886052	-0.04050940	-0.0038039576	0.278545430	0.232270173	0.336643918	0.268962241	0.37063315	-0.412318950	-0.47420153	-0.398756750	-0.437773706	-0.35642948	-0.359262054	-0.45193104	-0.4164140151	-0.37545393	-0.43199988	-0.497429563	-0.49550799	-0.51448876	0.0684382200	0.0872263001
Kras_p53_5	-0.459417509	-0.460403395	-0.450241341	-0.443775351	-0.45553924	-0.455531107	0.481723814	0.45055231	0.577019867	0.33297472	0.496079189	0.563613286	0.765526533	0.693096721	0.862196960	100000000	0.7728929850	0.636749202	0.606886447	0.6329131687	0.396626222	0.147391949	0.23779101	0.325241414	0.21849658	0.102933737	0.070625787	-0.15398197	0.0487255515	0.201790435	0.118636898	0.187438519	0.356888017	0.41830274	-0.327236612	-0.44113449	-0.297247773	-0.284100656	-0.31396527	-0.215101144	-0.49819151	-0.3149972779	-0.24874831	-0.49113358	-0.551515305	-0.41764301	-0.49519269	0.0862597705	0.1259706004
Kras_p53_6	-0.506164061	-0.513718073	-0.510447732	-0.495356522	-0.51575993	-0.495712802	0.588026960	0.44719910	0.589202810	0.58004401	0.541318325	0.423204522	0.734647188	0.652057929	0.674524851	0.77289299	10000000000	0.549577519	0.545702693	0.5973564116	0.607421048	0.150332750	0.35736200	0.467411653	0.41292843	0.068300957	0.037871079	-0.16123162	-0.0059414017	0.074172702	-0.056054733	-0.061840770	0.295515309	0.30757434	-0.300882514	-0.40810600	-0.224895745	-0.177344198	-0.26039645	-0.186353163	-0.55277629	-0.2612130114	-0.18553024	-0.51140814	-0.559771808	-0.40889637	-0.52525716	0.0909661231	0.0974803696
Neo_Kras_p53_1	-0.334938243	-0.340041725	-0.342321167	-0.336295568	-0.33839756	-0.352615069	0.411140344	0.50536018	0.556043188	0.15929254	0.446568824	0.423864820	0.631319889	0.600522247	0.661764763	0.63674920	0.5495775187	1000000000	0.833168414	0.7870307142	0.328985511	0.216951311	0.24989849	0.227500322	0.16331488	0.037568708	0.014175325	-0.07121712	0.0201525518	0.238543411	-0.009102044	0.062960781	0.267708034	0.37690703	-0.340710235	-0.39315704	-0.322023271	-0.352132046	-0.31697146	-0.282257263	-0.47509644	-0.3432545137	-0.31083858	-0.43192419	-0.437895518	-0.40806257	-0.44417466	0.0215013868	0.0202592757
Neo_Kras_p53_2	-0.335129085	-0.335488895	-0.341419281	-0.334034876	-0.33688180	-0.346336600	0.463131305	0.57179565	0.615205667	0.19845873	0.505317044	0.414257370	0.608567159	0.573298757	0.613649702	0.60688645	0.5457026932	0.833168414	1000000000	0.8536466999	0.353521878	0.210446541	0.26593938	0.229597517	0.17419683	-0.001612332	-0.042821217	-0.11976746	-0.0010005576	0.233249605	-0.024017833	0.034202085	0.269571129	0.40550576	-0.286419475	-0.34437910	-0.263572230	-0.306666030	-0.30819364	-0.228833003	-0.45254171	-0.2833622711	-0.25123388	-0.40277669	-0.424355707	-0.37156305	-0.39135829	-0.0072097464	-0.0350889198
Neo_Kras_p53_3	-0.384385987	-0.386068412	-0.401381174	-0.388004343	-0.40135112	-0.397341640	0.530115038	0.55480903	0.615898618	0.25514152	0.520373784	0.397476300	0.628646576	0.607610160	0.589019524	0.63291317	0.5973564116	0.787030714	0.853646700	10000000000	0.378136076	0.170653706	0.21548547	0.232290528	0.17124755	0.048766833	-0.029664081	-0.11931853	0.0496188469	0.160279416	-0.056792422	-0.039306340	0.274897622	0.36501623	-0.232280966	-0.34768224	-0.228189356	-0.246808825	-0.27104528	-0.165212145	-0.43657438	-0.2443582481	-0.20650272	-0.40657807	-0.453348988	-0.33149944	-0.40559341	-0.0001349173	-0.0060072715
Nf1_p53_1	-0.410871775	-0.422249671	-0.413773247	-0.403660231	-0.41805926	-0.395487190	0.490417220	0.26545169	0.457304273	0.56551872	0.462298477	0.237769218	0.432725572	0.355907284	0.339814975	0.39662622	0.6074210483	0.328985511	0.353521878	0.3781360756	1000000000	0.337184696	0.59158918	0.629174146	0.69891174	0.099613688	0.105760380	-0.03999664	0.0066646894	0.197226291	0.011156836	0.018797135	0.282052383	0.30482454	-0.288086875	-0.38115430	-0.230927506	-0.204505084	-0.23115116	-0.220963022	-0.47802173	-0.2692506474	-0.21593322	-0.43003319	-0.493381664	-0.38172480	-0.49003068	-0.0146625343	-0.0193125735
Nf1_p53_2	0.122801302	0.113607466	0.144221547	0.139070443	0.12634909	0.126522546	0.140392166	0.21216748	0.051784480	0.15719077	0.189085667	0.449873217	0.361408137	0.347447984	0.254891710	0.14739195	0.1503327498	0.216951311	0.210446541	0.1706537056	0.337184696	1000000000	0.56018444	0.402116237	0.48788758	0.004653178	0.115965018	0.16788943	-0.0086069569	0.588745542	0.237701077	0.368924495	0.187002425	0.25065829	-0.436298677	-0.42482081	-0.494629670	-0.493602064	-0.35265637	-0.509709719	-0.20730261	-0.5136320508	-0.51230368	-0.24681120	-0.252329592	-0.41284041	-0.36237722	-0.0781920184	-0.1635160268
Nf1_p53_3	-0.134796883	-0.130973998	-0.086101636	-0.101204067	-0.10083429	-0.103256664	0.277286058	0.30603190	0.261378724	0.42489466	0.370042434	0.415978254	0.466213297	0.399199094	0.276560503	0.23779101	0.3573619972	0.249898488	0.265939384	0.2154854738	0.591589179	0.560184438	100000000	0.597393823	0.71146062	-0.010147722	0.097940556	0.16430515	-0.0220241954	0.369910445	0.064176170	0.207000253	0.186493012	0.20668950	-0.394612856	-0.43706815	-0.438728150	-0.431930958	-0.30869728	-0.435004928	-0.32270790	-0.4645697494	-0.45542314	-0.33676252	-0.356720226	-0.40664839	-0.42083697	-0.1428840458	-0.1481897512
Nf1_p53_4	-0.358963870	-0.344549561	-0.328617196	-0.331841996	-0.33452010	-0.325917438	0.335411964	0.18681948	0.337919523	0.45544347	0.297619567	0.225492587	0.383263394	0.303127360	0.266070964	0.32524141	0.4674116526	0.227500322	0.229597517	0.2322905278	0.629174146	0.402116237	0.59739382	1000000000	0.57549448	0.167416661	0.190829452	0.04950096	0.0934991898	0.260028637	0.081097467	0.107329591	0.336991308	0.28171032	-0.293923045	-0.37001626	-0.258512390	-0.231440223	-0.23985082	-0.253787219	-0.41460278	-0.3005828339	-0.25293013	-0.39815585	-0.434615210	-0.33655834	-0.41414845	0.0203702573	0.0354948480
Nf1_p53_5	-0.114077624	-0.131462167	-0.122947062	-0.123826066	-0.13877558	-0.123701415	0.318111006	0.23841537	0.221721338	0.44186133	0.363638523	0.314403282	0.390892169	0.372930556	0.247109187	0.21849658	0.4129284338	0.163314884	0.174196831	0.1712475502	0.698911741	0.487887579	0.71146062	0.575494481	100000000	-0.040646957	0.087775388	0.13087075	-0.0259139120	0.359647453	0.082516603	0.154038260	0.196052346	0.20099800	-0.404688126	-0.42124022	-0.392167269	-0.389799496	-0.24254501	-0.400312065	-0.32237554	-0.4172258947	-0.40980293	-0.32635340	-0.360233618	-0.40701061	-0.45927320	-0.0438111615	-0.0669430404
Smarcb1_p53_1	-0.274534697	-0.271983098	-0.259443149	-0.259799945	-0.25252808	-0.269639560	0.010271556	-0.14062473	0.080815238	0.08724820	0.003339225	-0.136491219	-0.011974768	-0.029073019	0.048988587	0.10293374	0.0683009566	0.037568708	-0.001612332	0.0487668326	0.099613688	0.004653178	-0.01014772	0.167416661	-0.04064696	1000000000	0.668413289	0.04328705	0.5855979177	-0.023050201	0.155699239	0.115239096	0.241293456	0.20766155	-0.061633475	-0.11214660	0.015054178	0.047607006	-0.02444214	0.055844351	-0.21125048	0.0147692828	0.04316759	-0.22571743	-0.222281571	-0.10868589	-0.14858416	0.0795566916	0.1047464397
Smarcb1_p53_2	-0.190702966	-0.185552081	-0.158900201	-0.170067176	-0.16017408	-0.172536892	-0.028033059	-0.14408965	0.027948441	0.11202656	-0.020090549	-0.029334978	0.030269769	-0.004197241	0.075886052	0.07062579	0.0378710792	0.014175325	-0.042821217	-0.0296640806	0.105760380	0.115965018	0.09794056	0.190829452	0.08777539	0.668413289	1000000000	0.10096728	0.5134566649	0.073012944	0.190956065	0.235979986	0.207557958	0.19646668	-0.155881257	-0.19569434	-0.125000919	-0.085923804	-0.07037061	-0.090812703	-0.18644103	-0.1273629771	-0.11602470	-0.20489709	-0.229283435	-0.17550189	-0.22035708	0.0583668524	0.0927759103
Smarcb1_p53_3	0.265103145	0.240944102	0.259823303	0.232469926	0.21800386	0.220351324	-0.118661319	-0.01612163	-0.229398074	-0.14435385	-0.117514099	0.127875324	-0.021927295	0.066194376	-0.040509405	-0.15398197	-0.1612316241	-0.071217124	-0.119767462	-0.1193185263	-0.039996635	0.167889433	0.16430515	0.049500956	0.13087075	0.043287046	0.100967284	100000000	0.1286344693	0.125771056	0.069311496	0.052103438	-0.172230689	-0.16648006	-0.126693758	-0.15843125	-0.241070297	-0.259003083	-0.04183548	-0.259504853	0.11050478	-0.2267414427	-0.27481005	0.09451404	0.044022578	-0.08256687	-0.06349871	-0.1040552957	-0.0891715727
Smarcb1_p53_4	-0.237217835	-0.235400101	-0.235553348	-0.228630101	-0.22743520	-0.239760491	0.019346472	-0.08421061	0.058693902	0.03316142	0.009481278	-0.143981494	-0.036487907	-0.032626385	-0.003803958	0.04872555	-0.0059414017	0.020152552	-0.001000558	0.0496188469	0.006664689	-0.008606957	-0.02202420	0.093499190	-0.02591391	0.585597918	0.513456665	0.12863447	10000000000	0.002277969	0.124317439	0.133927692	0.254542863	0.22617151	-0.045191328	-0.07900992	0.004005557	0.022350721	-0.01695670	0.042230350	-0.15690176	0.0004217436	0.01948732	-0.18395687	-0.175465327	-0.07579098	-0.11507357	0.0454728106	0.0990427713
p53_1	0.213272255	0.222592205	0.240401991	0.239973273	0.23090829	0.225762454	0.117510852	0.22625610	0.131115020	0.03364237	0.173853472	0.475707045	0.360636754	0.328618441	0.278545430	0.20179044	0.0741727015	0.238543411	0.233249605	0.1602794161	0.197226291	0.588745542	0.36991044	0.260028637	0.35964745	-0.023050201	0.073012944	0.12577106	0.0022779685	1000000000	0.216188952	0.391396306	0.390772091	0.39389677	-0.453875676	-0.45829532	-0.545219072	-0.559078814	-0.39098736	-0.535394099	-0.21423400	-0.5480802802	-0.55114034	-0.29943325	-0.257321315	-0.44140206	-0.36806914	-0.0478395164	-0.1494948324
p53_2	0.066539345	0.037126353	0.040612611	0.029218965	0.02422338	0.011997779	-0.125394482	-0.06952759	-0.129503559	-0.17155338	-0.052413325	0.129011152	0.012860957	0.082969158	0.232270173	0.11863690	-0.0560547327	-0.009102044	-0.024017833	-0.0567924217	0.011156836	0.237701077	0.06417617	0.081097467	0.08251660	0.155699239	0.190956065	0.06931150	0.1243174393	0.216188952	1000000000	0.630964588	0.211759921	0.25011959	-0.265084909	-0.20898183	-0.225243531	-0.276318736	-0.21168348	-0.240992528	-0.12687864	-0.2290640676	-0.22096697	-0.13884143	-0.152334052	-0.25406352	-0.17675657	0.1070360303	0.1062979165
p53_3	0.072934391	0.052764567	0.075218474	0.054395754	0.05951579	0.034173951	-0.177961261	-0.02874936	-0.101030888	-0.14857051	-0.033297578	0.313892969	0.156394204	0.172073376	0.336643918	0.18743852	-0.0618407698	0.062960781	0.034202085	-0.0393063396	0.018797135	0.368924495	0.20700025	0.107329591	0.15403826	0.115239096	0.235979986	0.05210344	0.1339276923	0.391396306	0.630964588	1000000000	0.265447167	0.35449096	-0.331231976	-0.27978855	-0.333938278	-0.384147731	-0.30257435	-0.327612853	-0.15677411	-0.3236725075	-0.32535624	-0.19407326	-0.212731785	-0.33469904	-0.23422291	-0.0288992988	0.0071152167
p53_4	-0.294214997	-0.274026756	-0.277543339	-0.260565192	-0.26116212	-0.264193805	0.197029036	0.04558499	0.398772384	0.25120436	0.245282260	0.079469772	0.263844358	0.161913234	0.268962241	0.35688802	0.2955153095	0.267708034	0.269571129	0.2748976218	0.282052383	0.187002425	0.18649301	0.336991308	0.19605235	0.241293456	0.207557958	-0.17223069	0.2545428631	0.390772091	0.211759921	0.265447167	1000000000	0.68565708	-0.291392743	-0.35495882	-0.223379187	-0.203711255	-0.27585715	-0.175969651	-0.44159133	-0.2575599502	-0.19799408	-0.47127248	-0.448890076	-0.36809064	-0.40724950	0.2116960796	0.1547618769
p53_5	-0.332704918	-0.333299310	-0.334769171	-0.328494781	-0.32193080	-0.333420670	0.204566439	0.11050980	0.417693120	0.22279731	0.297781426	0.150394342	0.328240395	0.236734833	0.370633152	0.41830274	0.3075743442	0.376907035	0.405505764	0.3650162342	0.304824540	0.250658294	0.20668950	0.281710317	0.20099800	0.207661555	0.196466680	-0.16648006	0.2261715147	0.393896773	0.250119594	0.354490956	0.685657080	100000000	-0.315840499	-0.31723055	-0.213627625	-0.239962967	-0.28166823	-0.197985205	-0.45100916	-0.2541378824	-0.19828047	-0.42974379	-0.428119994	-0.37755990	-0.38513853	0.1081084230	0.0997624450
SSX1_1	-0.161848272	-0.139983281	-0.160273624	-0.158429653	-0.15685972	-0.143601751	-0.167967828	-0.27125005	-0.241674518	-0.22616460	-0.310312484	-0.434656503	-0.446371854	-0.422623098	-0.412318950	-0.32723661	-0.3008825143	-0.340710235	-0.286419475	-0.2322809662	-0.288086875	-0.436298677	-0.39461286	-0.293923045	-0.40468813	-0.061633475	-0.155881257	-0.12669376	-0.0451913275	-0.453875676	-0.265084909	-0.331231976	-0.291392743	-0.31584050	1000000000	0.71547588	0.733975162	0.763707832	0.67898370	0.796936216	0.65239975	0.7415194497	0.70643150	0.67816741	0.603536226	0.86783073	0.74161373	-0.1634130182	-0.0970904982
SSX1_neo_1	-0.075300484	-0.084191952	-0.102854803	-0.106367562	-0.08694258	-0.095970363	-0.268144924	-0.30519176	-0.368404319	-0.30995722	-0.370814563	-0.492206181	-0.540725529	-0.481879331	-0.474201529	-0.44113449	-0.4081060003	-0.393157044	-0.344379103	-0.3476822362	-0.381154302	-0.424820814	-0.43706815	-0.370016263	-0.42124022	-0.112146596	-0.195694344	-0.15843125	-0.0790099244	-0.458295319	-0.208981829	-0.279788552	-0.354958821	-0.31723055	0.715475883	100000000	0.895577516	0.779498331	0.63204218	0.740555246	0.61286451	0.8810499681	0.85514919	0.75831370	0.789053779	0.79513554	0.90119583	-0.2201629764	-0.1105555891
SSX1_neo_2	-0.307968780	-0.317343459	-0.338846784	-0.335341019	-0.32043034	-0.318902270	-0.148494161	-0.30601731	-0.194198824	-0.16172512	-0.283682598	-0.563136677	-0.483694174	-0.473612596	-0.398756750	-0.29724777	-0.2248957453	-0.322023271	-0.263572230	-0.2281893558	-0.230927506	-0.494629670	-0.43872815	-0.258512390	-0.39216727	0.015054178	-0.125000919	-0.24107030	0.0040055570	-0.545219072	-0.225243531	-0.333938278	-0.223379187	-0.21362762	0.733975162	0.89557752	1000000000	0.885116078	0.63467832	0.854311033	0.45963237	0.9511195256	0.94524230	0.59025946	0.581777603	0.74608815	0.76594898	-0.1361777161	-0.0115170816
SSX1_neo_3	-0.314275902	-0.302065343	-0.321398838	-0.312318872	-0.29821117	-0.291237941	-0.147384448	-0.36036693	-0.161254376	-0.05929292	-0.293418006	-0.588364066	-0.467030386	-0.500258184	-0.437773706	-0.28410066	-0.1773441978	-0.352132046	-0.306666030	-0.2468088251	-0.204505084	-0.493602064	-0.43193096	-0.231440223	-0.38979950	0.047607006	-0.085923804	-0.25900308	0.0223507207	-0.559078814	-0.276318736	-0.384147731	-0.203711255	-0.23996297	0.763707832	0.77949833	0.885116078	1000000000	0.61928287	0.860356337	0.47270624	0.8887157317	0.88167515	0.52307883	0.501755598	0.78145271	0.68780856	-0.0811165113	0.0029610819
SSX2_Pten_1	-0.146564591	-0.149655554	-0.166535525	-0.165706203	-0.16348886	-0.154909643	-0.196344649	-0.29959249	-0.249648631	-0.15608316	-0.272915963	-0.434712069	-0.390497130	-0.366644123	-0.356429478	-0.31396527	-0.2603964471	-0.316971463	-0.308193635	-0.2710452811	-0.231151163	-0.352656369	-0.30869728	-0.239850817	-0.24254501	-0.024442144	-0.070370609	-0.04183548	-0.0169567038	-0.390987356	-0.211683481	-0.302574351	-0.275857149	-0.28166823	0.678983698	0.63204218	0.634678319	0.619282871	100000000	0.692411275	0.60214871	0.6386092000	0.61351643	0.66808260	0.627641640	0.72555232	0.62621622	-0.1269297088	-0.0181110636
SSX2_Pten_2	-0.358357769	-0.345242829	-0.372773562	-0.365640874	-0.34861974	-0.352373340	-0.109344495	-0.28702322	-0.117185417	-0.10489079	-0.240454212	-0.526773195	-0.417026359	-0.440466530	-0.359262054	-0.21510114	-0.1863531626	-0.282257263	-0.228833003	-0.1652121454	-0.220963022	-0.509709719	-0.43500493	-0.253787219	-0.40031207	0.055844351	-0.090812703	-0.25950485	0.0422303500	-0.535394099	-0.240992528	-0.327612853	-0.175969651	-0.19798521	0.796936216	0.74055525	0.854311033	0.860356337	0.69241127	1000000000	0.47649412	0.8668645020	0.87365465	0.52609629	0.489280388	0.78358518	0.67545088	-0.1117627161	0.0087490965
SSX2_Pten_3	0.301138558	0.309122195	0.304295284	0.292858341	0.28671345	0.293432317	-0.386081629	-0.31033022	-0.530698215	-0.43823232	-0.430770907	-0.237809766	-0.458540923	-0.381912472	-0.451931036	-0.49819151	-0.5527762914	-0.475096441	-0.452541706	-0.4365743755	-0.478021727	-0.207302615	-0.32270790	-0.414602776	-0.32237554	-0.211250478	-0.186441027	0.11050478	-0.1569017568	-0.214234002	-0.126878637	-0.156774105	-0.441591330	-0.45100916	0.652399751	0.61286451	0.459632373	0.472706242	0.60214871	0.476494120	100000000	0.4964427641	0.40106496	0.84476597	0.803341969	0.77362808	0.76606382	-0.2156180129	-0.2288244467
SSX1_Pten_neo_1	-0.276916079	-0.284186783	-0.308759837	-0.303895167	-0.28884078	-0.289577167	-0.176647082	-0.31604828	-0.220888800	-0.19167906	-0.304956558	-0.556219552	-0.496283171	-0.478768714	-0.416414015	-0.31499728	-0.2612130114	-0.343254514	-0.283362271	-0.2443582481	-0.269250647	-0.513632051	-0.46456975	-0.300582834	-0.41722589	0.014769283	-0.127362977	-0.22674144	0.0004217436	-0.548080280	-0.229064068	-0.323672508	-0.257559950	-0.25413788	0.741519450	0.88104997	0.951119526	0.888715732	0.63860920	0.866864502	0.49644276	10000000000	0.95467171	0.61283294	0.602380160	0.76741646	0.78203566	-0.1467260924	-0.0312872966
SSX1_Pten_neo_2	-0.337905278	-0.343560231	-0.370849283	-0.362225863	-0.34552492	-0.347718969	-0.121639996	-0.30039839	-0.161088821	-0.12863358	-0.268994987	-0.556160866	-0.462242228	-0.460622912	-0.375453929	-0.24874831	-0.1855302428	-0.310838577	-0.251233881	-0.2065027155	-0.215933218	-0.512303684	-0.45542314	-0.252930130	-0.40980293	0.043167591	-0.116024700	-0.27481005	0.0194873220	-0.551140339	-0.220966971	-0.325356239	-0.197994082	-0.19828047	0.706431499	0.85514919	0.945242297	0.881675153	0.61351643	0.873654654	0.40106496	0.9546717104	100000000	0.53195128	0.537463506	0.71162168	0.72719167	-0.1116705367	0.0145639541
SSX1_Pten_neo_3	0.171624675	0.159267943	0.152989422	0.133122152	0.13188013	0.137554633	-0.353563373	-0.28867614	-0.508608713	-0.43117540	-0.433381638	-0.283683989	-0.491605761	-0.375284608	-0.431999878	-0.49113358	-0.5114081418	-0.431924195	-0.402776689	-0.4065780670	-0.430033195	-0.246811197	-0.33676252	-0.398155852	-0.32635340	-0.225717434	-0.204897091	0.09451404	-0.1839568729	-0.299433252	-0.138841430	-0.194073259	-0.471272483	-0.42974379	0.678167414	0.75831370	0.590259462	0.523078827	0.66808260	0.526096291	0.84476597	0.6128329418	0.53195128	100000000	0.903309656	0.80378601	0.83050963	-0.2706192679	-0.1989713208
SSX1_Pten_neo_4	0.269968147	0.265902262	0.253601533	0.241140465	0.25719300	0.248003170	-0.395355473	-0.29844465	-0.517057214	-0.45609207	-0.430283023	-0.350059265	-0.536648513	-0.441266413	-0.497429563	-0.55151530	-0.5597718083	-0.437895518	-0.424355707	-0.4533489882	-0.493381664	-0.252329592	-0.35672023	-0.434615210	-0.36023362	-0.222281571	-0.229283435	0.04402258	-0.1754653269	-0.257321315	-0.152334052	-0.212731785	-0.448890076	-0.42811999	0.603536226	0.78905378	0.581777603	0.501755598	0.62764164	0.489280388	0.80334197	0.6023801602	0.53746351	0.90330966	1000000000	0.77217135	0.86826011	-0.2169063518	-0.2126969005
SSX1_Pten_neo_5	-0.073419304	-0.052827756	-0.069718032	-0.074314066	-0.06012937	-0.063467214	-0.255196763	-0.31896276	-0.334613713	-0.27596095	-0.372475075	-0.462289842	-0.501508612	-0.480309629	-0.495507992	-0.41764301	-0.4088963722	-0.408062571	-0.371563054	-0.3314994408	-0.381724800	-0.412840411	-0.40664839	-0.336558343	-0.40701061	-0.108685890	-0.175501889	-0.08256687	-0.0757909843	-0.441402057	-0.254063518	-0.334699043	-0.368090645	-0.37755990	0.867830734	0.79513554	0.746088153	0.781452708	0.72555232	0.783585183	0.77362808	0.7674164625	0.71162168	0.80378601	0.772171350	100000000	0.84981782	-0.1945558131	-0.1163568970
SSX1_Pten_neo_6	0.072499408	0.081600962	0.073397510	0.061807572	0.08085108	0.065277578	-0.364198473	-0.32390449	-0.445942644	-0.39971567	-0.433533095	-0.419093745	-0.544780557	-0.496896837	-0.514488757	-0.49519269	-0.5252571638	-0.444174663	-0.391358292	-0.4055934070	-0.490030684	-0.362377219	-0.42083697	-0.414148446	-0.45927320	-0.148584161	-0.220357076	-0.06349871	-0.1150735652	-0.368069137	-0.176756566	-0.234222913	-0.407249501	-0.38513853	0.741613733	0.90119583	0.765948977	0.687808564	0.62621622	0.675450883	0.76606382	0.7820356552	0.72719167	0.83050963	0.868260109	0.84981782	100000000	-0.2391069861	-0.1631628283
PaxFoxo_1	-0.016421355	0.010617830	-0.046634055	-0.004485064	-0.01789646	0.003474653	-0.049046340	-0.14059635	0.073763497	-0.01117622	-0.044549851	-0.160938739	-0.033907938	-0.038616068	0.068438220	0.08625977	0.0909661231	0.021501387	-0.007209746	-0.0001349173	-0.014662534	-0.078192018	-0.14288405	0.020370257	-0.04381116	0.079556692	0.058366852	-0.10405530	0.0454728106	-0.047839516	0.107036030	-0.028899299	0.211696080	0.10810842	-0.163413018	-0.22016298	-0.136177716	-0.081116511	-0.12692971	-0.111762716	-0.21561801	-0.1467260924	-0.11167054	-0.27061927	-0.216906352	-0.19455581	-0.23910699	10000000000	0.6389227151
PaxFoxo_P53_1	-0.231697242	-0.224996859	-0.254202748	-0.239055731	-0.23985202	-0.241036451	-0.045954197	-0.15663317	0.036819088	-0.01708883	-0.054401290	-0.185454871	-0.046294306	-0.043775828	0.087226300	0.12597060	0.0974803696	0.020259276	-0.035088920	-0.0060072715	-0.019312573	-0.163516027	-0.14818975	0.035494848	-0.06694304	0.104746440	0.092775910	-0.08917157	0.0990427713	-0.149494832	0.106297916	0.007115217	0.154761877	0.09976245	-0.097090498	-0.11055559	-0.011517082	0.002961082	-0.01811106	0.008749096	-0.22882445	-0.0312872966	0.01456395	-0.19897132	-0.212696901	-0.11635690	-0.16316283	0.6389227151	10000000000
PaxFoxo_P53_2	0.004130937	0.008827358	-0.003264689	-0.007460992	-0.00896171	-0.020976313	-0.140169814	-0.08655450	-0.090182395	-0.24226271	-0.126392611	0.087080700	-0.000855856	0.050203464	0.146559024	0.11782720	-0.0739097220	0.047992043	-0.013505183	-0.0243636403	-0.145656316	-0.012424617	-0.08837022	-0.030321846	-0.13988546	0.042332917	0.068750465	0.05841006	0.0272981995	0.004394943	0.234903899	0.165537978	0.030976882	0.03030385	-0.146764036	-0.16697458	-0.169824544	-0.195551985	-0.16456507	-0.168884973	-0.07676749	-0.1650310625	-0.16087572	-0.10237977	-0.127492327	-0.14086914	-0.11675872	0.4633403487	0.5925113000
PaxFoxo_P53_3	-0.138524741	-0.132081676	-0.147335231	-0.142610484	-0.15414618	-0.152594111	-0.051387137	-0.05166235	0.004068097	-0.05568386	-0.037756667	0.057240256	0.085351700	0.067712554	0.242920289	0.26425557	0.1013594333	0.019144893	-0.020731646	-0.0016858859	-0.059953753	0.014543580	-0.03952430	0.101962737	-0.04401910	0.093982775	0.120927730	-0.04845758	0.1593157062	0.043739079	0.334238666	0.282637208	0.214471654	0.20473402	-0.134192522	-0.15909377	-0.120210142	-0.115925021	-0.10348662	-0.073683912	-0.15714150	-0.1292127323	-0.09103582	-0.18650529	-0.198458086	-0.14820535	-0.15281991	0.3481413330	0.5177173671
PaxFoxo_P53_4	0.362311538	0.360395307	0.340721700	0.335465355	0.33324159	0.309239710	-0.262383808	-0.05417556	-0.241405366	-0.36785750	-0.149350713	0.124078044	-0.083692011	0.030431309	0.025922100	-0.10633300	-0.3118704196	-0.042473592	-0.089183004	-0.1077150668	-0.344199423	0.009331839	-0.14177817	-0.229471510	-0.14747915	-0.081538330	-0.044337397	0.10651885	-0.0334515899	0.150173904	0.247466028	0.240953724	-0.009318927	-0.03341278	-0.219794411	-0.16598585	-0.285332881	-0.345493066	-0.19321826	-0.284974490	0.01725113	-0.2744258498	-0.29244517	-0.05372602	-0.006667445	-0.17163322	-0.06905135	0.3995820733	0.4568468786
PaxFoxo_P53_5	0.069658535	0.088079890	0.070211704	0.070237011	0.07807835	0.057615924	-0.182204692	-0.09127634	-0.099954051	-0.22925221	-0.126916472	-0.026976822	-0.081234237	-0.039376964	-0.002593452	-0.03929314	-0.1946119688	-0.032051240	-0.066850110	-0.0696609067	-0.248983930	-0.067369825	-0.14006893	-0.106699314	-0.15177123	-0.024524327	0.017201876	0.04507758	0.0444189927	0.006658511	0.122942283	0.108480217	0.060896166	0.01656030	-0.110184018	-0.12342366	-0.145149872	-0.174623855	-0.09993242	-0.118817869	-0.05097042	-0.1474735341	-0.15277083	-0.08651158	-0.074482105	-0.09737522	-0.06780395	0.5396812746	0.7151354104
NTRK_p53_3	0.088130505	0.084497181	0.077326657	0.081481308	0.08119225	0.106614585	-0.094603251	-0.16645179	-0.048277170	0.05318287	-0.139609745	-0.247724965	-0.191659649	-0.216487767	-0.262881636	-0.26662870	-0.1026972301	-0.150663287	-0.228288160	-0.2310081669	0.001499853	-0.054338190	-0.05495096	-0.032622167	0.04652845	-0.110252541	-0.061549977	-0.01494297	-0.1090036170	-0.096067114	-0.149327355	-0.223026511	-0.120999453	-0.18065947	-0.209412399	-0.17356820	-0.164639929	-0.118512996	-0.11755404	-0.205958055	-0.16121157	-0.1667176599	-0.17230480	-0.14554171	-0.130387604	-0.19013362	-0.21705537	0.0266184813	-0.0841282121
NTRK_p53_4	-0.066732558	-0.085840073	-0.081633118	-0.100067318	-0.09407774	-0.087321274	-0.050342071	-0.08179308	-0.042236439	-0.01256294	-0.109546459	-0.187306392	-0.175608076	-0.167824894	-0.174854121	-0.18036369	-0.0943628994	-0.079517197	-0.157240651	-0.1523768481	0.008076086	-0.106011121	-0.07307094	-0.017350392	-0.01070691	-0.061901813	-0.046749688	0.02723413	-0.0400627876	-0.163618483	-0.118372953	-0.146177933	-0.135441258	-0.13698841	-0.131676089	-0.11587114	-0.075200119	-0.078814214	-0.11517345	-0.113046373	-0.15645761	-0.0773917152	-0.08220689	-0.10698191	-0.151549700	-0.14666280	-0.16819048	-0.1448933865	-0.0985893216
NTRK_p53_5	0.056998358	0.047832398	0.067658283	0.042845328	0.05682070	0.053630211	-0.193490266	-0.17481721	-0.120411516	-0.07452566	-0.198026562	-0.187852144	-0.235154681	-0.251948567	-0.260211372	-0.25540536	-0.2332972720	-0.192201257	-0.247787878	-0.2650584040	-0.123292298	-0.125127743	-0.10641871	-0.120449598	-0.10542079	-0.086948662	-0.055786373	-0.01686114	-0.0749769789	-0.146517405	-0.048980565	-0.052313407	-0.149873724	-0.16286835	-0.131388887	-0.09438512	-0.097679887	-0.091811820	-0.18129984	-0.131977281	-0.08706672	-0.0822508895	-0.09757709	-0.08282773	-0.102666595	-0.12451950	-0.09732994	-0.1849331372	-0.1675213221
NTRK_p53_6	0.391023934	0.374733241	0.398299338	0.367340544	0.36583018	0.366710987	-0.254440615	-0.12810263	-0.254816493	-0.16967212	-0.227368119	0.008345182	-0.185753224	-0.128026242	-0.212278449	-0.34117586	-0.2909117443	-0.182692456	-0.260786258	-0.3287383642	-0.159518417	0.076603841	0.01754878	-0.116337753	0.01778896	-0.216029584	-0.105670761	0.19333767	-0.2018242745	0.059195662	-0.011668374	-0.005309406	-0.251879975	-0.24829257	-0.291490232	-0.19015008	-0.324377267	-0.338470610	-0.23748088	-0.402305069	0.01234734	-0.3130256816	-0.35524870	0.01692536	0.029060816	-0.20794897	-0.12398278	-0.1532639461	-0.2241049244
NTRK_p53_neo_1	-0.144389615	-0.144132668	-0.133094396	-0.145935920	-0.13720412	-0.125164532	-0.048414115	-0.15657825	0.033113418	0.10998268	-0.110090780	-0.255135123	-0.164378965	-0.236051842	-0.232905466	-0.15089435	-0.0517073122	-0.113457003	-0.178909396	-0.1593822109	0.031155339	-0.176031368	-0.06833108	0.009169061	-0.05236447	-0.017412357	-0.027867429	-0.06631104	-0.0171611363	-0.209715506	-0.161145532	-0.182769405	-0.071395242	-0.11113101	-0.102653925	-0.11793101	-0.049885306	-0.003493262	-0.13951249	-0.058908056	-0.21737060	-0.0483381329	-0.03222021	-0.19605132	-0.213630902	-0.13246211	-0.17091949	-0.1105644666	-0.0735687235
NTRK_p53_neo_2	0.142007110	0.127269729	0.139314237	0.114485377	0.11976610	0.124663275	-0.174659308	-0.13153667	-0.144256498	-0.06206858	-0.162273597	-0.151839259	-0.204562842	-0.200832876	-0.254074455	-0.29506338	-0.2079328906	-0.125675361	-0.208107781	-0.2299606588	-0.085287073	-0.070156274	-0.05993321	-0.095412400	-0.03185132	-0.115160159	-0.094595700	0.08933640	-0.1097899565	-0.089482032	-0.107262302	-0.119743593	-0.208236420	-0.21651058	-0.200980050	-0.13727356	-0.192417491	-0.184900136	-0.18342257	-0.235375912	-0.11091560	-0.1760282298	-0.19511513	-0.09508326	-0.076382911	-0.16597535	-0.12979591	-0.1816706368	-0.1776939964
NTRK_p53_neo_4	-0.189783988	-0.203208001	-0.199105619	-0.210495750	-0.19769401	-0.187676599	-0.039269826	-0.18302828	0.045838641	0.11184676	-0.102647897	-0.344975779	-0.242412618	-0.275736711	-0.243516829	-0.17609711	-0.0438702719	-0.108733240	-0.156816574	-0.1417275171	0.040179334	-0.214052595	-0.13654197	-0.025219570	-0.08874990	0.032095878	-0.009253288	-0.12567759	-0.0084759098	-0.282205459	-0.131856893	-0.202066017	-0.058484089	-0.08552900	-0.075577366	-0.04852326	0.053733143	0.085322358	-0.11072021	0.017386025	-0.24109491	0.0505364394	0.07118409	-0.17727307	-0.191560914	-0.11121040	-0.14164458	-0.0794835262	-0.0564103057
NTRK_p53_1	-0.530055015	-0.516969428	-0.498921331	-0.484730240	-0.48473284	-0.475523252	0.398278466	0.25876095	0.574599555	0.63893840	0.513496554	0.084114047	0.471132151	0.246760900	0.267081225	0.43028801	0.6067661743	0.324240487	0.348338847	0.4011868350	0.496681420	0.085984204	0.34857544	0.413684901	0.32883081	0.121600087	0.102754791	-0.19867835	0.1052941129	-0.020230876	-0.147037584	-0.132568790	0.278605859	0.27471313	-0.256082293	-0.35049230	-0.170665338	-0.083155502	-0.19522660	-0.103964126	-0.54999009	-0.1960290310	-0.11901829	-0.52702125	-0.542063774	-0.33446750	-0.45406252	0.0335501620	0.0979824308
NTRK_p53_2	-0.276296293	-0.273970151	-0.237847724	-0.242388420	-0.24681355	-0.242092863	0.217340305	0.29975989	0.445530632	0.50350453	0.468529653	0.294877620	0.526744125	0.356792539	0.318150636	0.33498511	0.4290045660	0.334461979	0.354188424	0.3245075317	0.448728325	0.287436343	0.56034759	0.407504013	0.47468003	0.024807769	0.092004271	0.03089093	0.0130648195	0.206970766	-0.040259712	0.089610034	0.200046859	0.26900138	-0.381495106	-0.43157465	-0.371055850	-0.354222759	-0.23700185	-0.334332226	-0.41938207	-0.3845573704	-0.36702336	-0.41962382	-0.440055590	-0.40995976	-0.43523909	-0.0664189947	-0.0263198879
NTRK_p53_neo_3	-0.520454874	-0.520610162	-0.521417360	-0.507229938	-0.50717810	-0.497983627	0.370297319	0.29801623	0.571910076	0.41165035	0.460705735	0.074249180	0.421058405	0.284003269	0.386488178	0.49077885	0.5795257073	0.524253838	0.581362840	0.5901423085	0.464776197	0.068285541	0.25050226	0.324224348	0.22357020	0.103915215	0.042676141	-0.17121326	0.0618307541	0.006561251	-0.093242076	-0.093875739	0.292084794	0.34912481	-0.201331635	-0.27919936	-0.101769056	-0.070353302	-0.16222320	-0.046331419	-0.50743968	-0.1263286059	-0.06134284	-0.44329589	-0.465921520	-0.28769230	-0.39420789	0.0725046794	0.0985938612
NTRK_p53_neo_5	0.003614446	0.001827209	0.014386939	0.006375158	0.01060098	0.008562848	0.152546184	0.33562946	0.306978657	0.26641574	0.329466041	0.337543850	0.440843399	0.379859866	0.292806121	0.22569469	0.3174345613	0.456451676	0.475175021	0.3788597806	0.285266648	0.344674978	0.42318093	0.216116008	0.39446465	-0.110356351	-0.017924931	0.07741381	-0.1125763883	0.343012437	-0.112985886	0.032171333	0.064594155	0.16573407	-0.419790381	-0.37363012	-0.440227468	-0.432727166	-0.28376929	-0.442602273	-0.33351644	-0.4460392228	-0.44657726	-0.30809725	-0.253997423	-0.38496269	-0.36102737	-0.0981018787	-0.1464490776
NTRK_p53_neo_6	-0.199856391	-0.213745914	-0.201524360	-0.207675231	-0.21751784	-0.226417700	0.028516382	0.07748706	0.079642869	0.02602848	0.092119761	0.338577337	0.322552637	0.376475652	0.547799417	0.48382712	0.2677174565	0.250012698	0.152724425	0.1630835185	0.074902195	0.219224033	0.12989721	0.144273894	0.11367057	0.199531091	0.240123427	-0.01450124	0.1438845955	0.222893013	0.343709808	0.446635373	0.215349234	0.29875882	-0.300394363	-0.31978101	-0.280921475	-0.267835693	-0.25869763	-0.231692041	-0.27001014	-0.2706105449	-0.24760720	-0.28941123	-0.326448840	-0.32895661	-0.30818589	0.0501080000	0.1192978466
ASP_TFE_P53_1	0.315620758	0.297616349	0.305316906	0.295688098	0.29132959	0.291238910	-0.200994988	-0.11073965	-0.285333281	-0.21647515	-0.186230261	0.005863210	-0.180504472	-0.091523551	-0.140530428	-0.24492547	-0.2387352958	-0.210807218	-0.217885227	-0.2410547768	-0.139676109	-0.055912040	-0.08374719	-0.197042190	-0.07438072	-0.119380302	-0.075079924	0.14000496	-0.0844278588	-0.017535666	0.001002491	0.073977155	-0.189616772	-0.17739333	-0.068690685	-0.05414784	-0.152654486	-0.168769529	-0.09079941	-0.170036832	0.06739182	-0.1319914902	-0.16862335	0.05280146	0.033227856	-0.08236426	-0.02715626	-0.1176405253	-0.1369278870
ASP_TFE_P53_3	-0.078669602	-0.083301848	-0.083078636	-0.071216155	-0.06500068	-0.063894849	0.029788254	-0.10178779	0.054039589	0.09743079	-0.011568202	-0.195279492	-0.141918835	-0.167482192	-0.164512787	-0.11060474	-0.0053077066	-0.104528277	-0.091660361	-0.0536837585	0.063084776	-0.209362156	-0.10684313	-0.037659195	-0.07499437	0.045432184	-0.010769563	-0.10021844	0.0053819927	-0.188738910	-0.110800612	-0.107553371	0.043566376	-0.02428065	0.004639437	-0.06180482	0.033283264	0.074586261	-0.07015811	0.057932918	-0.20417086	0.0308814039	0.06237758	-0.18289245	-0.192889262	-0.07514187	-0.13941976	-0.0051065255	-0.0126592253
ASP_TFE_P53_4	0.264183681	0.256867321	0.285314980	0.275696186	0.27717788	0.270601162	-0.174546137	-0.13701041	-0.206100940	-0.11987637	-0.193712933	0.082914256	-0.077586341	-0.060228549	-0.086261300	-0.13930856	-0.1652665870	-0.172843989	-0.214629436	-0.2437560862	-0.079630101	0.043237520	0.02480566	-0.046418991	-0.02624099	-0.056499209	-0.008623417	0.12241384	-0.0881171348	0.059135674	0.048524395	0.157603638	-0.090525363	-0.11779999	-0.164776188	-0.17920138	-0.242667388	-0.222340427	-0.18613676	-0.258206601	-0.02481740	-0.2450766304	-0.26667839	-0.06688988	-0.080945610	-0.16552708	-0.13143854	-0.0550643436	-0.1041141358
ASP_TFE_neo_P53_1	-0.087627970	-0.094865111	-0.093226085	-0.079885005	-0.07300307	-0.070576665	-0.009119838	-0.13850792	0.013352105	0.11683940	-0.049711797	-0.230171875	-0.157075942	-0.183053118	-0.176372931	-0.12504502	-0.0003841689	-0.126643109	-0.121701935	-0.0815270429	0.041787748	-0.214892171	-0.12262944	-0.058179845	-0.07240418	0.024328307	-0.005913193	-0.13162999	0.0090006342	-0.217364709	-0.134386113	-0.118844041	0.008480575	-0.03665970	0.015698762	-0.02850697	0.051505554	0.107976861	-0.02220884	0.076323610	-0.18318389	0.0536069790	0.08732344	-0.14867383	-0.165331520	-0.05655623	-0.12005558	-0.0152901335	-0.0001928776
Figure 4c (k-means clustering RNA seq) See also Supplementary data 2
	User_ID	ensembl_ID	symbol	Muscle_1	Muscle_2	Muscle_3	Muscle_4	Muscle_5	Muscle_6	Kras	Kras_Bcor_1	Kras_Bcor_2	Kras_Bcor_3	Kras_Bcor_4	Kras_p53_1	Kras_p53_2	Kras_p53_3	Kras_p53_4	Kras_p53_5	Kras_p53_6	Neo_Kras_p53_1	Neo_Kras_p53_2	Neo_Kras_p53_3	Nf1_p53_1	Nf1_p53_2	Nf1_p53_3	Nf1_p53_4	Nf1_p53_5	Smarcb1_p53_1	Smarcb1_p53_2	Smarcb1_p53_3	Smarcb1_p53_4	p53_1	p53_2	p53_3	p53_4	p53_5	SSX1_1	SSX1_neo_1	SSX1_neo_2	SSX1_neo_3	SSX2_Pten_1	SSX2_Pten_2	SSX2_Pten_3	SSX1_Pten_neo_1	SSX1_Pten_neo_2	SSX1_Pten_neo_3	SSX1_Pten_neo_4	SSX1_Pten_neo_5
1977	ENSMUSG00000086503	ENSMUSG00000086503	Xist	563844395884862	470804857383613	-103398348763955	14561922758852	-573692106384794	-178956003407291	438998959277322	354602541678442	-666716244044322	-666716244044322	426821966928264	-546579961458426	-616246762943607	376371689457045	415842092694114	-630919528046489	421316048172581	4171673099044	420328336166424	352018585321576	17973842413575	-625005187905971	-666716244044322	-666716244044322	432985129711041	-445394025015325	-488594778689425	489717442553621	-568197810094556	-666716244044322	279509305985331	-598342471863033	-556122667976206	-640827621995641	0.621358224199531	613197733801538	59311312437524	278979665050954	414877346870968	24994378876241	-114629733911632	506778161992054	51597368832743	384471927171671	387496204605907	-0.951284396224186
451	ENSMUSG00000032291	ENSMUSG00000032291	Crabp1	-679810193924922	-519198914263294	-547973390089895	-451622854147017	-660218335867015	-515197809243796	571328175663297	67274007973808	557950169613248	597205337299824	68796155638061	574186907830691	608593177931953	615905204216227	489403090999166	6533250226364	573470273704019	441178765453725	584112429714645	602204239964822	410911113282818	553175249417215	520777190643655	35009839912146	385496554313765	280426222883526	311250851945361	-0.242744291862511	30618736135701	0.210344710623293	-190331024500167	-0.388189055414998	-365821927296029	-323430267342163	-351116957235735	-261920951659439	-340324241593886	-252492661955328	-183183549909844	-0.674311496817742	-0.0948155706820373	-156730217840681	-270785341128146	-0.992553590006739	-115415349541092	-233058829146027
1622	ENSMUSG00000000632	ENSMUSG00000000632	Sez6	-0.67792661261102	-0.200176622482459	-0.00114497465422758	-0.114194154939871	-141970977192417	0.211896516527465	-282646716427239	-28075663844563	-267614277611576	-311768848359294	-25417457852181	-206230103896664	-297491764484333	-347961245585047	-27286619845548	-239114856086299	-209149471973926	-347961245585047	-347961245585047	-347961245585047	-232842168768009	-347961245585047	-316219739800822	-220578768665505	-205080997630892	-306748643957503	-347961245585047	0.512017251804513	-281263800780069	-260214585075932	-267236343829996	-321405716181999	-306899707216082	-235572940626918	673089689295836	930723645867624	106086802188127	982870349795982	575248088853527	985581085865249	836158929692575	990638500387675	102435787150954	860748364455455	875035557115122	984334728829338
425	ENSMUSG00000022483	ENSMUSG00000022483	Col2a1	-320111628389164	-441025806828677	-314518549397388	-262943984484529	-414053533096422	-269033006473202	-0.0873852635180592	-2881747172784	-461381630494858	360227768339365	-316500986740536	-100206566779937	-309560060430109	0.295587141735274	-232858866453991	-166818583162889	-144766039494847	-232655596117312	-205800222038704	-265979589349357	-256478670009989	-0.477883594162593	-0.0593627258446672	-0.649926906920605	26157361526807	-162196058339527	-392114195718541	211487676891467	15173957925281	-241498360545628	-11402702865491	-4805221413529	-420435790895032	-408325721785967	493877086091428	879303494315012	850886941938832	851776605533939	665047488559021	569884764855038	614292929594757	844812613200158	886312330215936	903530882239972	939879554007078	743398789235044
350	ENSMUSG00000061780	ENSMUSG00000061780	Cfd	100540598670027	102330757164314	914230094351878	102454319367541	965590261643643	103946390100976	-469867502441385	-469867502441385	-338218920319693	-433675105215632	-298092361235895	-389742508635823	-175359719971895	-262139946716534	-440279483462251	-469867502441385	-22891521249855	-0.601951137496973	-0.957260369931513	-166353276634558	-291545196281057	413294843689894	-139716770910629	-342485025521843	18118401781992	-469867502441385	-167926364337223	-10439330375014	-0.419512417567631	411417765560033	-469867502441385	-443311973038337	17349700427853	-0.0223329096344429	-0.945256393021413	143136793930003	-183507424554112	191244521119407	349869359890114	-382887101427417	502574733677239	-153050557772614	-469867502441385	254464519943444	611926791557746	262732606056678
1513	ENSMUSG00000005716	ENSMUSG00000005716	Pvalb	828373546262041	82503564834164	86231044090273	822137377003454	836819009774292	790691142116453	-2746190872988	0.786607065030983	-466692716649173	-425974863602011	-0.516119324389509	286827851076928	0.145887077510293	122944889609385	-34917998284252	-732128833755271	-753381312341181	0.875054047365465	203583637247651	-0.360715592543315	-302245878200264	154665166139178	170384601709234	-30276284516845	-0.407423403425714	-416291471167874	-286146015897076	333468710224778	-201874188441788	25233482647907	-176924587083064	-0.71371842779684	-535714185336643	-280644338694315	0.041370293879222	214138316211481	-381164197842063	-803810659229447	101682222340699	-823777219964685	475815237965583	-38722617445837	-858917989774644	417797392062313	514853781170262	244040443784412
1219	ENSMUSG00000057003	ENSMUSG00000057003	Myh4	728118891919795	686081631160552	732885907496837	695482635571508	729194392961711	67541649171156	-205913768312586	267860515110737	-227342450044764	-435825745713464	-0.41023053282197	318270765534361	0.759638623846527	137928712224207	-269006024980058	-461258844590382	-713617330552638	196261493462316	157809991212076	-119677810591238	-224638603558813	244429326111053	176542900711557	-0.245334162560777	-0.31215403384204	-411244395133066	-110248333032404	253728480753665	-0.976194235678157	265126017140516	-35046903586832	-0.757944306415583	-379196527213752	-164069835667587	0.534954221563897	292518897823065	-344247528583554	-922138267240479	0.427420242536979	-940912569370004	354154176307611	-358617433288908	-966234528962893	525958070324398	60408243909608	249535648672669
809	ENSMUSG00000074934	ENSMUSG00000074934	Grem1	-693686412880566	-693686412880566	-693686412880566	-490053185631246	-693686412880566	-617034257758434	546737064890263	409107092271234	456265659390636	381714146680934	59122949521008	458986116975153	490827509037893	337297030933247	468972191999635	500752873874358	429912562899781	361237953946459	484637723712326	408487215276564	414204501309746	0.750850157530653	180535237459108	433362738947203	225617664229573	-400841699684932	-104718108421283	-499594108193025	-273238853030071	227943515974597	-635198399758484	-288709432875936	0.433489524365424	177080161044359	278266498150562	-167470702188538	-0.607242706065616	173511329621414	285298480071035	0.7796871792674	-0.567266707027532	0.427494914809824	-217190398707478	-106400903668689	-0.704179791974148	0.214425729202707
821	ENSMUSG00000001985	ENSMUSG00000001985	Grik3	-42662060869949	-250350264517132	-171562385220132	-331538529747335	-350934813042251	-262008224018364	-355810081700258	-462572248563016	-391786698135126	-410878632548348	-445668986908914	-144375018603507	-137897794828962	0.104163712932082	152387165908188	168915615226734	-0.296252768856753	-248730989944756	-225718513396894	-345492118770017	-500052888301111	-500052888301111	-384317512050726	-464032922309319	-500052888301111	424990371182714	675209801861551	-469411961608443	385970970300678	-436074326982296	-500052888301111	-314163979916691	-500052888301111	-30192903709018	420552216407903	675239741273944	672403853674963	709112289877523	5531297332671	53535736039374	50673409633464	716487969499719	700070664726617	56075966552387	569822427307223	581249546430011
101	ENSMUSG00000039546	ENSMUSG00000039546	Ajap1	-163674848194173	-0.579031232792251	-278448783291269	-153216004014583	-0.873845609574771	-142900580448583	-321730362568359	-321730362568359	-321730362568359	-321730362568359	-321730362568359	-297162231235221	-233944445882364	-321730362568359	-246635315438791	-285933646570527	-321730362568359	-0.768115651507634	-254894608851433	-321730362568359	-321730362568359	-280019306430009	-321730362568359	-285710396576567	-321730362568359	-321730362568359	-321730362568359	-265829936185043	-321730362568359	-179814618522037	-289542495193209	-321730362568359	-321730362568359	-321730362568359	391459002320142	619637647118757	58928247558111	508542043397037	605734321359219	503897295443821	547397754524592	6227118153485	457202403017522	556817310700722	600415512017269	620390874891968
378	ENSMUSG00000030399	ENSMUSG00000030399	Ckm	742373021482338	732212382149939	755202375857279	730695880290449	738183770852253	703444697253192	-285986582067693	140109524899059	-196594458552212	-43233652296862	-139666289341307	313860086394596	0.63675241115838	181179121983386	-161769469703255	-388536678863316	-482222240351771	191169372190801	126674038413604	-0.154075471774338	-293427625936739	220470467821818	0.553738126249065	-241415458538805	-0.701211935728541	-428399308642344	-214917201786866	314732314324245	-249130306907633	275203661324226	-0.859144459355484	-0.599654444805095	-495945606634707	-237369799655147	-0.00580302617363593	239163833737412	-39739890122962	-834159940414471	113281722678389	-704098320280829	433178484061757	-370651314015401	-914956040700728	499777711516126	60236625221274	26370532063752
505	ENSMUSG00000069045	ENSMUSG00000069045	Ddx3y	-421192554238451	304669228927995	5519009838867	551498495472877	569432184201867	53592778371429	-38487023386763	-421192554238451	30771130196533	260901253864167	-421192554238451	46198982819311	390401962008874	-421192554238451	-421192554238451	375032117832344	-421192554238451	-421192554238451	-421192554238451	-421192554238451	-421192554238451	286953660534862	460698099418705	390005842906199	-421192554238451	267534466396894	349943029183884	-421192554238451	290214053570052	497635384399734	-3404676524834	512864111551859	464583554672372	144157027413312	556162576359686	-421192554238451	-421192554238451	461389393033096	-421192554238451	470427317796967	48520006184537	-421192554238451	-421192554238451	-384516678908484	-421192554238451	432515357682257
1041	ENSMUSG00000049382	ENSMUSG00000049382	Krt8	-573748208783373	-103882006204939	-530466629506283	-405233850229597	-573748208783373	-573748208783373	-0.387154225770261	210816975172685	495593886937056	-53755581155762	-252939556694444	364993330518435	497717640502231	434862376808666	505515488975056	524320709314822	365180737285069	662251538258527	791575030195753	563746519147467	-404217976103155	-118524078363217	-250985509004743	-253201101238292	-0.773156471975528	-204782179109966	-0.303053705769105	-327912780921526	596846693207624	-0.225008393122264	-32782526572748	-329223999880971	371067928278754	335227704358571	143095239276321	-150414025212645	-127641248709941	-108275346274925	214653487088112	155557340935147	16477948297804	-362352397602215	-15065068239098	-0.725768111512934	-128866930009689	19543337513602
278	ENSMUSG00000027559	ENSMUSG00000027559	Car3	785296009970159	748387985854371	669325067008122	73501218349668	715401499521302	766612371064943	-218356990782951	-0.0846907838408573	-413340965428002	-623096809930846	-313712930569097	250096516005715	0.211593616128576	151136353291029	-122427281286993	-572449851538019	-586287835764683	-178758171714994	-0.291595010863258	-190567611468845	-275896130794404	277277618488502	0.393057429401352	-341401498882851	0.673653159778974	-437089335663173	-243162407343003	386714438144867	-256144882159508	304802411157159	-142969615474044	-0.387914219442791	-202795590453998	0.29383411826538	0.651097702764558	212190714197368	-339148013176963	-132263466619182	202726257513561	-325459820915079	569126290558895	-28177872334899	-747805614994685	539490463252186	489428826517564	153285960801652
918	ENSMUSG00000035551	ENSMUSG00000035551	Igfbpl1	-221530204165539	-221530204165539	-221530204165539	-221530204165539	-221530204165539	-221530204165539	-13208610871031	-221530204165539	-221530204165539	-156428276199207	-221530204165539	-196962072832401	-133744287479543	-136328417452384	-221530204165539	-221530204165539	-159319328224285	-163450410153076	-173727069768469	-164988275444426	-221530204165539	-221530204165539	-189788698381313	-112146193159755	-221530204165539	-221530204165539	-194855003772701	-0.940440391840954	0.392026950967529	-221530204165539	-221530204165539	-221530204165539	-134888324304622	-221530204165539	757765307615875	931324757600569	968959705415139	903538600395002	465644637174837	651945944273761	640365661935979	974340908350007	922184990892762	905889448614868	85896641713845	786226889273923
799	ENSMUSG00000043441	ENSMUSG00000043441	Gpr149	-379647832020533	-379647832020533	-379647832020533	-326726225925942	-379647832020533	-379647832020533	571283280797391	548617221412687	708166521029774	-379647832020533	318594483656204	568198571639805	532230892751003	564173756135379	631070590447033	617362687114631	522413221828569	718517455340474	796603255647019	658291500254147	14605181689616	0.893298661054386	275848244505925	-343627866028742	131634201814225	-258074937152876	-0.672538118971779	-323747405637218	-189236596748051	457835199443742	-347459964645383	-202029691887468	420726282840554	53903826893879	-379647832020533	-379647832020533	-379647832020533	-358851247361068	-379647832020533	-344507062210574	-291509622282405	-379647832020533	-379647832020533	-289470752969341	-332190442407484	-358343086507497
574	ENSMUSG00000069049	ENSMUSG00000069049	Eif2s3y	-40499724466672	306495910283677	524936926453142	513371177637715	542737603563547	493455614501847	-339682715508912	-40499724466672	380129591875143	421725565955429	-40499724466672	414402509473802	399682298216167	-40499724466672	-40499724466672	358035384323832	-40499724466672	-40499724466672	-40499724466672	-40499724466672	-40499724466672	386916023115119	389607800932293	340466548309464	-40499724466672	410998069974404	279981619403632	-40499724466672	45030275225689	215073373034557	-40499724466672	403542082247072	46240439370321	122572305822534	471999016412619	-40499724466672	-40499724466672	429119874336314	-40499724466672	4312882274953	425362598187146	-40499724466672	-40499724466672	-40499724466672	-40499724466672	403498437175668
795	ENSMUSG00000055653	ENSMUSG00000055653	Gpc3	148042522514976	153505184984545	14489024330241	117569443815843	0.884866558389733	175171605429772	-36708192780835	-516841712350216	-0.00585609411242416	-520229476193284	-523365135553255	-151438276497043	-202512391857361	-225491372399615	-267590273402173	-273747572838793	-0.307478999633616	-128342824061928	-139328382237741	-0.0882295413183396	-0.278121359066148	-115069552005975	-345623378774749	-477191820075644	-29703454692039	-375364928090079	-48809160079734	-24677597583785	-307473355558887	-301527138835051	136455223650135	-141297206942624	-408007598188948	-386942036216814	627066602475833	682676081124715	685668767486296	530227686783448	0.873488689486821	476244998255964	426851540511962	67953470793506	650620297304818	55334715201938	584985603275005	490029586076865
330	ENSMUSG00000000305	ENSMUSG00000000305	Cdh4	248036285954385	254993139570666	355085228334626	281448516729322	338657240043893	193737573784899	-360382997054625	-396705317425447	-396705317425447	-360512920199693	-396705317425447	-167465310162944	-254735640858731	-347904015769304	-206725698817814	-22653045255333	-188477996046525	-316505489865007	-313057679303535	-299646817651985	-257310888566921	-322677210906854	0.0560196898030574	-307889592023112	-396705317425447	-323474877737344	-295592899612554	-178137996314333	-222247915536366	-227445170931234	-364517450050296	-396705317425447	-374718601612732	-329833151539557	580125606076183	645669592420461	668879421526984	680766793002308	48336753228952	619308449840788	535781709067301	714507637526546	736179988392344	612103734105287	591707469990297	657775365073651
556	ENSMUSG00000024512	ENSMUSG00000024512	Dynap	-334241391213792	-334241391213792	-334241391213792	-24268627252711	-334241391213792	-334241391213792	667473976365974	221165787720658	507531956155624	-26913946324746	570067818016668	536422025761408	471349252384774	505115852377195	549993348839396	528014962738395	363265483159808	601902778877356	599658426188372	527071790751823	189136449392242	574266084062362	209483007880328	434042722264636	-0.922483395679513	674745343710469	503635427218275	-334241391213792	423380538720664	596056832791315	-0.388432835194651	0.857688923742232	812824790275686	518409957512967	-334241391213792	-334241391213792	-334241391213792	-334241391213792	-334241391213792	-334241391213792	-22564099192942	-334241391213792	-334241391213792	-334241391213792	-334241391213792	-334241391213792
1993	ENSMUSG00000061524	ENSMUSG00000061524	Zic2	-238761346117926	-172709482190654	-238761346117926	-238761346117926	-238761346117926	-238761346117926	-110577732762061	-238761346117926	-238761346117926	-202568948892172	-238761346117926	-158636352312364	-238761346117926	-238761346117926	-145363683581154	-202964630120093	-204328303862176	-158561518557486	-171925592400999	-110105602875697	-189500093250162	-238761346117926	-2070198403337	-173941766317306	-238761346117926	144282549459731	170362935075591	-208120419425258	0.964003929647	-174782784799111	-238761346117926	-111577515085668	-216774630305211	-212872724069245	83023301912606	801027288063788	802536943774809	879618092330682	705755361557519	690425081978107	741779254761108	841552936067769	807450761865901	756628655380185	741454424789506	845309077089555
195	ENSMUSG00000030730	ENSMUSG00000030730	Atp2a1	659821120067783	634137539042976	661856458448082	633033799394431	646834147735421	623290739340674	-264501141712499	153586764752124	-240262894113607	-543265744616856	-0.467502699600228	336903595933983	0.620028542146605	128919761404295	0.503410129230019	-160548739650536	-371331571161341	143257969134167	0.139022604018644	-138723401813029	-246274875928715	16772760078904	117244620367376	-122011900086519	0.258990712110393	-363210020270537	-0.823074891871769	267820979489083	-175404600861034	247419671316312	-102944217739492	256528503277951	-420162945312222	-246930917285077	-0.0820838587188248	177237176124635	-382157602417067	-904274505985837	0.553934034875869	-649553522132203	404412422189917	-39028580146559	-88392988562297	45632259386456	534949987198649	219381965890843
720	ENSMUSG00000024907	ENSMUSG00000024907	Gal	-288529315531749	-364305323110936	-237688941726767	-220046472763971	-228820275717007	-329399718265249	-386051262443305	0.251787929794874	34732046786325	-243535282520289	-0.35269156038602	418444085131805	554615135235303	600310402431561	563103877367925	614532454957102	46911935180979	455784157209715	466239041483272	473161512068304	-205576378156084	-316446951863233	-330993090296681	-201681903333145	-320209509424301	0.867807218560271	-0.235512982673682	-0.946112303246633	402332735412088	-349478094082317	-25852207803598	244388651746462	191861097395727	465963604640719	-302032105066828	-384464248101458	-438533212172004	-271891845321172	-221877451241213	-320374070762996	-439800628371852	-367799028220355	-352959675976079	-302567452201822	-428037968285485	-280470413355686
1266	ENSMUSG00000022055	ENSMUSG00000022055	Nefl	-413465495204983	-469275182450101	-431793029403942	-366812687823597	-364663515963925	-371937915314082	378445404949912	416239760861445	640867538868875	370567855134268	473227437259446	58221204769682	5889590011316	59838713818831	53537468856743	572647779479308	53082560682139	647143675472386	631982429839245	588937899224851	270064066725208	-0.864238823026811	107960985647458	-1761048153209	119872205860301	0.434000656456404	226422303122351	0.343685779358713	0.738392217128094	486181559068585	-249550250286284	0.909519589701347	-0.795381977697211	258407865681797	-464407276284025	-436095008119575	-405457174143433	-535327046377373	-254578486964672	-31562029275337	-471040613039616	-264222609642146	-381144929610752	-265291961619943	-338193541503754	-407100461578834
52	ENSMUSG00000031972	ENSMUSG00000031972	Acta1	621616055612155	612735913485893	645970770559921	620764204820602	619053385239691	586667077701843	-336465437747147	0.68312052247812	-295222899415516	-624629410011002	-177904927654798	274197663323313	103121862803887	187052329607068	135951821169312	-0.0341657300301446	-231338031299101	127913510678377	0.87336247753179	-0.216535671466056	-266194938330275	212562021019786	0.111662317927747	-216049030619199	-0.147743637983519	-173467224688049	-0.197695147365435	283306484456178	-230500162818415	203831743240216	279541521595039	257571620856046	-385959942149311	-199462340128416	-0.804380661516849	126653249010206	-446690725571782	-105376927106817	0.599203574686197	-564159316551527	404904987168909	-394271190150749	-102562139916402	445202282733008	477572845258955	13982981018519
380	ENSMUSG00000021622	ENSMUSG00000021622	Ckmt2	82309754697086	807059539640475	843368035244798	787902533986925	799522625546852	744036750794018	-378354500728214	-0.951296974810039	-321397097478635	-417363858331316	-506538114084079	392282493143554	0.254762544140715	0.948011459826914	-100302389313179	-293463967683798	-47210507182833	-155325521721859	-0.827029965702724	0.576782852585064	-28441493242482	185371725285393	-0.820113837558519	-275200484543648	-0.71914834874509	-407120999435486	-320134337673298	402911781380332	-350020685888118	406588910509204	-0.450908331870536	201780775816957	-433549745246847	-288333004519565	0.852729992448912	0.899285949668181	-299082378600774	-506538114084079	0.540618045731313	-338440917397396	525867983653723	-371294612899443	-506538114084079	401287554157526	408912331210395	324820130520411
1224	ENSMUSG00000061816	ENSMUSG00000061816	Myl1	698180452924599	70381655765834	7533169306082	720626324967515	725870518112714	649854780319052	-301656799694643	0.64930306770473	-460134174745489	-535885509257961	-191252867792365	262641891561052	0.543476294896134	144273878269859	0.893099954501423	-0.483644491779103	-316217055809682	0.553127578571667	148098007499862	-0.259301294327756	-242624164622826	186662287247403	0.605990095120303	-193905972939763	-0.574152239822627	-233269304093155	-179568001073502	304017828875342	-134237315921023	205554116515375	186284329211054	203845378226497	-235817187572762	-194740520681813	-0.724540132831857	174144229147296	-375685714293726	-859107287848381	0.671929274865366	-535555068428656	448490475370583	-400226869222252	-941912938018585	417605682444094	454007507134594	142557529683926
1880	ENSMUSG00000061723	ENSMUSG00000061723	Tnnt3	70037882373489	687482062443489	737214176720082	694781754851641	703432403998931	664287764157596	-243114313883662	115224905131964	-293893274258701	-481834341841618	-0.787439538153011	270406154205917	0.304532288148401	153208031552895	0.898246660436063	-0.595917275368199	-274758852817159	0.917301482514073	0.981144318132008	-0.162729233453428	-28527029924112	164749614381432	0.745395179709607	-22109909488834	-0.693630311367194	-350962152568978	-275619258064797	295446830362554	-156075209896697	229657808352095	0.260542390312422	19882586011676	-469324795394222	-219358895482946	-0.348272624403737	16583049225068	-441950792924663	-939466927834302	0.429017211148029	-662814238058532	401418527055369	-413819508074108	-103435322097103	423238552040069	512238108224232	190947753775191
1744	ENSMUSG00000029304	ENSMUSG00000029304	Spp1	-620096509719595	-761244447050141	-665723482219156	-541797438645525	-799557705859588	-679208958415744	41844958796232	397347948921806	467424310632705	25400193074327	524852725244757	349753723966196	371369423198442	317444002035194	36948909873721	414254529320286	280488373007076	354867524883791	286310968203412	395467173409725	0.922971854527898	160301135783933	-0.0825831558241443	-0.212610304148626	-0.986292699635957	128473185433711	170062242407062	-264645406397212	383650270748018	232236629667061	0.991127880188385	322372021586549	309152285203475	180665593462331	-215734795882522	-630332400427166	-62105728815945	-709701497161227	-576250003837347	-289752476729919	-32363849783466	-762830227202477	-706661764140371	-151344842828088	-483934374371279	-212465807616209
1037	ENSMUSG00000023043	ENSMUSG00000023043	Krt18	-560356272946989	-123623290396837	-638936244842289	-333773969241533	-424184667450461	-605565668997247	460544861692221	392067864469126	453909015634044	-318926509476512	441986049004637	272484334806164	388454816067524	399178585096547	475141094816005	440110957818608	378802498332412	509510824785611	506496542504182	609709748621021	-0.127833009537783	-259195345717235	-203671384625374	-13225826441553	-183568016971719	-337336211702957	-266376167336975	-403231328075895	182124280478599	247377605852114	-343008440371525	-384556640607831	604024310463928	430111243694149	121208890495052	-0.187170478425546	-104406056114117	-0.135279226450681	-0.801881567355068	0.357433777863941	163565662972213	-0.919903926824743	-0.292742251457708	-16746736855415	-11373242925093	0.266396247448574
1246	ENSMUSG00000068697	ENSMUSG00000068697	Myoz1	726866581487377	729234225249399	780414107536911	74850422341611	755865054239191	71569980918705	-286604071313043	123340420287606	-340883705269729	-422788792256875	-149022304404938	301459265258123	0.458137760774518	128317358105643	-0.425487459037937	-177666181852203	-488985750060917	0.798702878137748	0.527562856619062	-0.374993652929069	-247397064975247	186678724307239	112504161881889	-169254380195846	-0.806531703903022	-412253806231662	-277304924461593	296687226264751	-190720753618909	266981169365386	-0.164892243146515	0.296725025553632	-43307639027966	-193198010993644	-0.406035280519353	180722649343786	-346730861585661	-638597692059709	0.485633682294381	-677567244616594	403592939651036	-397001034367989	-630857702467674	408328731758609	519336681350689	223543704042323
1217	ENSMUSG00000033196	ENSMUSG00000033196	Myh2	732577954840604	691286178092256	620449073997311	571940438025851	480062310405228	554063290829979	-0.972441696652458	-0.536390872284994	-441367145002503	-573015727124195	-573015727124195	490902718287188	234380035956483	342402621919069	173712932554867	-0.864145691902366	-258982244392939	-129916521527486	-0.927464664613057	221906474739996	-0.0275745087399883	349323176819247	-105154523985857	-252468619579114	323063913784464	-473598612475602	-322650003862754	547668055178281	-321870999814076	359809633489355	0.847027022073641	-0.594512756537745	-357403471419348	-0.617005418489718	135077791334643	-432472569819251	-201661850404666	-552219142464729	272942636391972	-224411479812558	657548768137428	-170226407197362	-573015727124195	543533899837344	-0.909184738147763	224868307284638
1875	ENSMUSG00000017300	ENSMUSG00000017300	Tnnc2	72357211657901	713857980924207	769956294491613	723219244012975	747838243268606	708605357941064	-220114145826549	103024671910136	-363296556239908	-496519993656121	-102175784099368	331259101599928	0.715467765027261	178408021051318	154158221721012	-0.447246941033408	-198157209331559	0.955127221987648	0.928860429631274	-0.384671034232686	-171923294143918	205324026279416	119344563032864	-151506089012467	0.109364044384067	-252977577278823	-201442494193966	339302136203418	-5069011170443	233048135945174	283753675637404	242933274608893	-532712390881874	-506823768833193	-0.248049139415366	-425720633924813	-513050819092293	-532712390881874	0.998556971577204	-425452448148925	45694790614756	-314103825394479	-532712390881874	492814143008765	569226743232553	237795529858184
865	ENSMUSG00000056758	ENSMUSG00000056758	Hmga2	-827144535903828	-900576815505448	-857295236228358	-847655209410857	-900576815505448	-857218734750471	344162836392833	34930946673793	391715819753697	279988492343193	336154697555324	324088731707361	301787658495267	309542373678679	319659769989852	341779218681247	282441432510714	404796079637136	503613688351876	426648222638459	157322347200276	169569782727329	15515620633683	115507771599461	0.774787860308489	147941238646807	102983606274889	-543472280867991	0.771835304866933	197670261628147	0.525366516829072	0.70936638534068	171498646670957	155113216405369	21893628027354	-0.590206512630195	-0.313621814868593	178697188361925	-0.856377203575619	0.754165475449476	0.620094900245407	-104002881218299	-0.610533304949929	0.619499347754321	-0.462060906103218	146396418349545
122	ENSMUSG00000028989	ENSMUSG00000028989	Angptl7	0.714699325279477	134733786927676	256782017950566	26458612476689	13305372782792	294781570244713	26427951390229	809869714956599	119547999814928	297614498518135	516430677201755	611426904572629	579121311172972	709753440119497	453573817738515	407898810274166	688126810252057	-0.363866593258169	-307101861455699	142542550424618	587769444932523	157592279265225	644065184107762	538039203782679	520804458466726	-343727723015907	-237342262306746	0.412365917953045	-418279048619322	0.265989703812404	-210681940832515	-39333990188952	-212258045607851	-516963887428093	-184298068809866	-451821399679698	-505890363750245	-407769725299987	-304989033789613	-507711739666814	130303021315941	-451191640018547	-517615568219139	-19520343489498	-418773625007027	-264444813577303
1976	ENSMUSG00000027022	ENSMUSG00000027022	Xirp2	645624847284704	629613830264196	635487182304136	588213440614091	630995812285506	586684770575214	-275180284730244	142269199950612	-35364006569202	-437667688646729	-100610042797463	317952528408357	108519866908998	195135419919236	-111531691803747	-496291000580933	-557159443044909	0.71618971028402	-0.520969365375764	0.422404628916089	-240749176501536	390270714515223	239942686149384	-230168649662846	131607386127556	-455079443804572	-135823996747315	435699153864392	-293029156573841	320077258541665	-588886821038438	239889727214093	-185772539052651	-0.81835464558208	0.81100259221879	13010412967552	-146279414313547	-734814257407623	120083137692594	-436718103022161	507461205524892	-324380355955417	-734814257407623	442376306949811	422556105190681	141922853037473
1373	ENSMUSG00000027513	ENSMUSG00000027513	Pck1	106149837267662	95334549106428	915553364281557	103365882717427	101768681961036	107862411057101	-253495805780807	-253495805780807	-207799765519716	-253495805780807	-128791764697063	-253495805780807	-165709889094811	-253495805780807	-253495805780807	-253495805780807	-191284929839553	-0.544345281730087	-0.787763840888907	-156437306007345	-253495805780807	292158791708403	-221754299996581	-253495805780807	0.124610785246216	-253495805780807	-226820605387969	-11254953540486	-128922344923355	363811828870738	-253495805780807	-253495805780807	13064851565884	-205664972498004	-0.895116709085801	0.0102638280934748	-20108736446156	-0.0362595890817161	0.500799710967852	-253495805780807	426724745141236	-16183493632258	-253495805780807	0.40189845783542	374549778225487	0.521654539151936
87	ENSMUSG00000022878	ENSMUSG00000022878	Adipoq	923716177285255	926849831830706	833837595340551	936038465692095	929757714147588	964797513975716	-281339902529698	-31766222290052	-271966182639429	-31766222290052	-192958181816776	-31766222290052	-175692546333804	-268860921244377	-288074203921386	-281865506902687	-255451346959266	-0.794439670689089	-11260390639584	-189006479658291	-290939181566614	294005708166759	-285920717116294	-31766222290052	0.636323359953591	-31766222290052	-131258446489739	-132746913727496	-205528881916356	332885136708334	-31766222290052	-291106693497472	0.525782998803777	-0.519674246245165	-10436818913176	10900595880902	-238582146251068	161363120566692	280993875140111	-31766222290052	450538296102254	-195535813332002	-31766222290052	244802223705453	514357969158148	228691311175651
290	ENSMUSG00000031654	ENSMUSG00000031654	Cbln1	-29092955838113	-29092955838113	-247647979104039	-29092955838113	-237046206119405	-29092955838113	-254607238010308	-29092955838113	-0.362238729764369	-29092955838113	-197142891317893	-130419092017047	-0.788086018229875	0.926920722950485	105126789916936	0.568158330661096	-0.428371941947566	331674590671932	108419638417799	296299397812666	-163162823511348	-216901451862537	-175194182130745	-163547081461587	-176607407192477	-0.918047719202625	-0.354876484621719	-115814888771255	0.988897338341307	-226950997062315	-29092955838113	-222555786199841	-233023225447296	-265040936332449	552516352684949	826794599207828	881545855754936	729212801442582	599624355288609	805790500561005	47468421234847	811102096102677	846722203035518	620783254885658	739468338417026	535511059153069
1877	ENSMUSG00000031097	ENSMUSG00000031097	Tnni2	696682963835152	679959394614515	720959943003114	680700654329496	686469471744485	650696551987495	-255385202964571	105191078584707	-291920717440754	-414025890107529	-0.999036689768165	248500468591189	0.388766035955223	158095051296147	0.459178464655672	-107186180929825	-316044518132478	0.536234767065931	0.776722754618561	0.138859897813106	-276162132306192	158207993729348	0.604116372361132	-21432532256714	-0.532176340669045	-287617272360923	-170397889412501	30495337630709	-112260063094868	240322282763538	0.875825250623064	140587551469942	-419143951229094	-23383569977781	-0.271327343372773	149398643716395	-473142606128116	-84476640470787	0.687910197890464	-663577135668707	407983665770786	-419158110350174	-791850920200517	404885303417011	496836057175211	18243573253705
374	ENSMUSG00000030278	ENSMUSG00000030278	Cidec	835379392631195	867460208148723	767008540793768	876202424882906	833376783781256	904189679731377	-315348429894332	-315348429894332	-23500146192086	-279156032668578	-260964528502134	-315348429894332	-264878948793617	-176940817100051	-315348429894332	-315348429894332	-315348429894332	-0.771301740627207	-203013248165189	-21828993012087	-229432504537084	215226090453488	-315348429894332	-250528850093712	-0.241375074301466	-274135828266787	-266169029936161	-237959085605854	-149582338919271	321252749296787	-315348429894332	-315348429894332	0.548920928865659	-190502102573043	-0.765947717228517	0.306439337851671	-194305677388697	0.607772636412728	232239815596337	-315348429894332	405688167644444	-207652100216153	-315348429894332	0.902270221627661	453491004042278	138745869410042
1172	ENSMUSG00000047562	ENSMUSG00000047562	Mmp10	-374214656826539	-374214656826539	-374214656826539	-155781599724458	-374214656826539	-374214656826539	-0.524512920053646	30948661260694	647383592018544	346858830854036	520651527096003	409576953214558	624686098656063	379509485471255	753168488847518	561859805819205	528369598010195	57461827599219	631902344431685	572792385017283	0.544591569610962	0.850746545131508	-217228275299623	396439355686693	-145882992007229	-216496111734587	-113869113952077	-233268386450592	-227579654420378	154142845743746	-257235885193642	-188325748442119	592280684880939	456556987290574	-285733280337265	-374214656826539	-374214656826539	-374214656826539	-260455988819279	-249177651016827	-374214656826539	-374214656826539	-374214656826539	-337538781496571	-348543311284037	-317908390068097
1210	ENSMUSG00000038670	ENSMUSG00000038670	Mybpc2	623431588479843	590233763962823	641751431177073	598403189205814	632411895702836	574380352124282	-235768633192907	215758270158121	-223165825935912	-540188161680924	0.488989530582511	308981620923627	126398438376525	173966775639097	-182612140566621	-569315723605859	-565112605333773	255733365116526	145766547150788	-0.518887172688007	-333977203312489	249827607418059	189640222526637	-171912348851189	-0.167535644791299	-410677421972838	-0.814181864728434	257162836121776	-204623272456897	213995831646792	-447185210024443	-0.783366225668624	-445674709278295	-185492593043582	-0.0971048217553214	201699885921405	-405975056837181	-677783863315363	0.352555032701854	-714922397771538	322761364076876	-361961324561112	-747508002984621	516619817561343	55711623900668	177091353483378
1229	ENSMUSG00000044951	ENSMUSG00000044951	Mylk4	673900299055374	753687840454953	782431577471656	773840362601149	783098081358577	734723849984787	-41187034631525	-0.00283933990997998	-441633645889284	-31713869348304	-286348757102137	422215499664219	0.257793848394337	143587415683408	28992919031003	183021613816965	-133739367125385	-247558539224118	-385727062393934	-367419844331662	-193436034126974	-0.456949817265519	-0.447273439571702	-317728828518708	-14832970120234	-242245800259704	-352646050346577	192542148286547	-356214522887695	370992898402112	0.137504771264148	231402167753185	-223534321045916	-137524851921865	-146638750723511	288551904072727	-314524878379451	-48301106130587	0.206607520515037	-521980613862755	398460856929023	-448363027974941	-475271071713835	172445498579371	444925156544673	231621202914117
1297	ENSMUSG00000025582	ENSMUSG00000025582	Nptx1	-802178267879773	-736126403952501	-725647603273933	-558044581608354	-802178267879773	-725526112757641	453515990631066	426081669271192	254018296247384	499770049215914	416958141783326	436729621344547	423492504253455	375914828000796	393157593680092	417478713159358	387477729081687	269892201072928	352875298184786	307140347210582	222646924037081	289513027044275	0.0588806529625625	-217076564829445	-0.00393769344571737	0.114630135956718	258833125790875	-325277859524107	242073813108712	0.530822999543885	-429409069460536	-121244210935846	-405353110882711	162170893605687	206194724782295	151251537339191	116191074360285	235122319438137	395815216375996	177351038603445	201017611325288	245051284158704	301462385049938	200077221973942	234610305155196	298444041430198
1245	ENSMUSG00000024471	ENSMUSG00000024471	Myot	69715207094618	696141860177016	699128382146138	65284296726918	662989220086274	622170452342089	-251259779672965	11793087794036	-270047649379009	-463272524757379	-0.696301765819054	360119010644308	146349851849923	212148100041699	0.17413961543607	-182377939751509	-404444529071128	167113115251354	0.0253275806481046	0.193100272363548	-244844295975899	260093543021037	0.816998251403355	-209067572321988	0.0493257983983799	-548344416131185	-230754688829085	331144188650473	-351851498018181	27840777403505	0.988577138995586	190987072110134	-472472167231087	-237119093878399	0.479706742101078	0.87166853568611	-360451923864997	-621574855819288	0.55655208748037	-496537850009576	438931790047952	-365939266106344	-621574855819288	399721873559448	465656644720463	161666805306372
1055	ENSMUSG00000053522	ENSMUSG00000053522	Lgals7	-437240377306651	-437240377306651	-437240377306651	-315242407217032	-437240377306651	-393882296551673	-0.0789397856168401	435466030335902	188072787636774	-309400676862936	31946612247215	0.430803717168133	236855434963582	339280874873177	402317213666992	426553989987323	29327863454776	596214362470156	426907551529401	484553917250748	-208954613490626	-0.221638483549762	0.387080266763584	-348424651904316	-171283493001223	48383269307173	-108949897885465	736358269946667	610958444380817	-373261815987837	-378752364184569	-410684847903603	-379334044372817	-353549530978075	-409545271038247	-242447027661782	-211051822763282	-27798822854076	-39938569677067	0.820533215527205	-310722773407302	-363622791418837	-23514255028359	-0.895913027248569	-263383194593757	-210360473962677
229	ENSMUSG00000008999	ENSMUSG00000008999	Bmp7	-166032600081305	-136694731955288	-0.586855989968016	-126978107824358	-124041860580081	-0.833527260249968	-398435647849483	-475473847310919	-297477930927381	-371260107237577	-129894651683926	-283879094940252	-0.465380260250729	-288325331048734	-0.912483108954407	-0.506093460273989	-113402105450428	0.361811147371858	0.291815153739257	-0.507021685144657	-40328402559181	-419965806512584	-411843813588426	-433294443444552	-413371772441412	-237816544155232	-441566036637443	-348586149762795	-396043452044175	-350440093481964	-542678454450336	-516122925047288	-520691738637622	-475806288564446	536896856471291	546629919824645	574412493075403	560203809565015	549357178922132	609750879700983	519816522125158	528042105444824	582329880835403	516817163026433	505551267757754	550323496656671
1218	ENSMUSG00000020908	ENSMUSG00000020908	Myh3	-176073357396162	-203975960762974	-105246653934962	-0.47668391043369	-286487641836475	-180164347118538	-277566359125916	-201277278656442	-492477910229105	-492477910229105	-438094008836908	634399347002173	37420514804946	454898954768841	784968430785431	649296778243795	388062314597278	-0.264390256431811	-0.985672576666992	-206926218499509	107710235589546	0.498339441995992	-0.101200890164328	0.696176724127833	168549195941219	-15203238021027	-0.318570066758219	195945101508568	-274640276713882	141164636440763	713752597225255	871947661446189	0.637768702694264	-0.476222565528186	-232090771811755	-419395392822757	-290111754903457	-397591617092379	-0.46520196323442	-291262036185202	278843917051886	-216565032996235	-46724096897147	115361939617751	-103457314136597	-330713126027355
1215	ENSMUSG00000056328	ENSMUSG00000056328	Myh1	525491096369956	538629990144049	52228185127691	470378864017097	463303242892459	443370629222661	-197648369804501	114317272069124	-402519932999593	-628207271725312	-268802484976356	318027917049644	156313787208555	222006072438139	0.765771219765986	-170086914946941	-282017790241825	-0.788902770483377	-0.757056167911838	-0.505039142045598	-0.720280633430662	297286822058949	217162533293686	-0.991028210951175	292541748100434	-385178235689747	-0.690494269452037	410644752781379	-230525018730869	289048210639626	166445445693419	363953396046559	-198287901688545	0.0758458067129091	-292938780438668	-108733906143801	-116440594142827	-847384649684455	0.441167827527693	-44185433795498	498350576266938	-270647619661283	-86818123434392	407494068344753	310711374031142	19807009775761
49	ENSMUSG00000032561	ENSMUSG00000032561	Acpp	-48609343326894	-434723591222762	-328301115875449	-32307462188809	-418549484790631	-461859344808045	244638070903941	327938884790277	34676469049507	517585522649986	578370058521207	427461391122691	480709415012673	353494956883825	473841305540878	421332972729251	499252273936	259620105109104	420956858286304	283697639303013	430385762461929	519335931115079	576888374865088	134682333765087	564383521712943	165029059565228	-268099133037672	-149743201890885	-232055940766549	430923520676989	0.119878740308723	378004239322928	-0.605069839561916	521585222706195	-293707632601757	-0.752740807468105	-357563623278013	-289955496934005	-378664675644279	-343793615487546	-225238989134486	-36363771657992	-29050161855406	-319828511590792	-24144717385737	-396125136895758
1267	ENSMUSG00000022054	ENSMUSG00000022054	Nefm	-44113902739885	-451810543783642	-436729453262175	-344567521469159	-413882503312379	-335011924469362	165169335836818	265495931619687	571750531383623	241382972364427	30681823249661	456418399031854	482796047684762	430174944085103	472271920733313	541900753017884	478579940826236	555821501918741	54602982477257	501535656308057	300668834626389	0.437038571718928	-0.348353428270795	-0.870236107682869	180162240013133	-0.498397276318483	-0.398983734323186	-179700875096313	0.599874478730497	497581757724742	-430822595931183	175826372662036	230746142368643	341213685613363	-474519202081966	-456008821614179	-496640834898339	-507893248026042	-0.732618026037672	-270034409917745	-454400179286867	-375697287184086	-429127074194286	-197716317071457	-358874103180145	-506694311812798
1727	ENSMUSG00000074637	ENSMUSG00000074637	Sox2	-417312239622859	-417312239622859	-374030660345769	-417312239622859	-417312239622859	-373954158867881	401892285222453	533080383398427	431667009954716	-417312239622859	-0.483374390685654	3972513778402	361127262871351	483307091840354	409934909047079	416930765198172	346832909466683	488382087374731	558418135141158	495117508935527	-316057080883411	-417312239622859	-385570733838633	-381292273631067	-417312239622859	-417312239622859	-316199821809966	-361411813239543	-139125968272655	-291294975806642	-336587337867807	-267799632035605	-417312239622859	0.568271863814285	479151869415514	29235942158441	326997170149666	424461836820691	-0.314999464752156	391349361444788	287228786654487	367388164682434	320001668790036	348836369393469	34780171244289	449671687569632
118	ENSMUSG00000070385	ENSMUSG00000070385	Ampd1	764459579544571	745592727378744	723604999249522	687878717287151	706134906730233	661455018168699	-295832088668329	104958921001115	-518296270316957	-440340907228519	-19362104091106	318154612082822	0.726000383087244	0.912483354760051	-0.869993099316101	-207177817028292	-31935029844641	154026416400696	0.231988562111282	-12623099204525	-319955139537508	189832388861332	129706622609914	-261363118799199	-0.479224002343538	-499226123641835	-240541928333876	262880295924969	-135967186611008	200121941698283	-11040280784224	-0.0267574848014194	-419174821205523	-26031261673705	-122990638029496	224825331547079	-412720861043182	-598643238290428	0.38701842443935	-563502468480468	376783929472234	-38724742710927	-573406297032793	459332440203572	519718553571598	191097775545212
1179	ENSMUSG00000043613	ENSMUSG00000043613	Mmp3	-143991889302935	-0.82764998945837	-0.4433115071656	-0.630892706006692	-0.571362365423184	0.244772499924283	-0.157996166355492	196123862771819	453464703113056	328321733034121	676446560331457	551769115124127	716162134278216	434019086002793	640970376703357	756313086789481	644827631355201	349962718502635	189253623302881	339215484853426	0.970883026753075	0.804418479540738	-0.73683758803948	35748008338054	-0.307153031975542	-545296635234963	-0.521692065428816	-0.971739057893766	-50110343912756	-0.226630435664616	-50838975440088	-552295792673126	-176304419859147	-174808594694048	-40648239168527	-318022980855748	-445141114382856	-351359690956535	-0.976453424583809	-603492955153214	-0.432413851601211	-575208660644394	-666869530102621	-0.899221517445029	-0.0229687731262267	-157700018597747
1723	ENSMUSG00000033006	ENSMUSG00000033006	Sox10	258400038273646	248391554208933	203436384485869	169617442137203	164995869364476	184076616137405	-242453894068693	-242453894068693	-196757853807602	-242453894068693	-242453894068693	-162328900263131	-125047162666368	-19365259241255	-167358846939125	-154103053298801	-208020851812943	0.0886800428766215	-158806255946781	-0.87893124537599	-242453894068693	-200742837930343	-242453894068693	-177634314268073	-12813174288004	-242453894068693	-0.924825290010448	-242453894068693	-194755956577769	-178475332749878	-210266026693542	-242453894068693	-220467178255978	-242453894068693	-214758787800289	-213782018408937	-205491748342163	-221657309409227	-149846730715561	-242453894068693	0.57867231803737	-120327484500175	-242453894068693	-0.574510267590145	-144358548643381	-202589507168309
1817	ENSMUSG00000028640	ENSMUSG00000028640	Tfap2c	-348660223823644	-203139878290848	-348660223823644	-348660223823644	-348660223823644	-348660223823644	-259216128368415	-0.179178652601428	-0.939545384189512	341911930990785	0.714888470020687	0.241652360446007	245146093719101	0.0823809804245217	121603925162434	165734161913445	238170487951119	31520447451591	0.947972044135899	226239366718009	-321937182489738	-348660223823644	-290916932820988	-348660223823644	-317423055903083	-249243109175051	-348660223823644	-318019297130976	-32284894998607	-348660223823644	-17863336004711	-348660223823644	-32667350801093	-348660223823644	311451078919194	360430920342652	378032688564635	3073274685296	547817957295394	553671018230079	295465215725152	375408050869053	452204575230297	389836104437055	337503431675519	372478989013559
1011	ENSMUSG00000056673	ENSMUSG00000056673	Kdm5d	-366340727984527	163389236532839	382669212999374	379273395632947	405526391505741	37218138806595	-330018407613706	-366340727984527	305551722548811	37539609828443	-366340727984527	326126883001252	321742109634597	-366340727984527	-366340727984527	325509330252354	-366340727984527	-366340727984527	-366340727984527	-366340727984527	-366340727984527	238183082241531	373187137200458	390983965877887	-366340727984527	307097501504245	327265967232835	-366340727984527	386615309621154	356284124162023	-366340727984527	387982998140289	408045597169825	0.785149256917589	422514840466326	-366340727984527	-366340727984527	448545868755051	-366340727984527	441881082897077	382470209576793	-366340727984527	-366340727984527	-366340727984527	-366340727984527	41649746195023
98	ENSMUSG00000068122	ENSMUSG00000068122	Agtr2	-342095801157895	-388961280744483	-373880190223015	-313011547339695	-50015131553208	-456793234777103	592485567676936	538378655277818	281440386827054	543570679043939	723064911769039	566363535834973	520560049335762	534669328102673	459391008729791	379742641496498	55878907986974	344337360439449	139900547680318	382334353993484	154990782146694	-267296172024254	191260390611369	-105069204962612	-116396294665963	-22041650192903	-360932237139488	-0.569458137848985	-295376122210357	-343916490825682	546533593057235	153065865328432	-442244982598247	-43327914964619	-157725591148984	-400919277274282	-480489743742499	-394118273988188	0.298759149765337	-359289407571745	-0.449563725964547	-50015131553208	-50015131553208	-266456240979954	-189794814020162	-317526151861048
387	ENSMUSG00000047501	ENSMUSG00000047501	Cldn4	-218337395841027	0.177967757179461	-291769675442648	-291769675442648	-291769675442648	-291769675442648	-291769675442648	-291769675442648	-291769675442648	-255577278216894	-197983008379411	-122713181471064	0.798841224435162	23160603147491	0.451488129632549	15679248896909	0.222638072886079	252949092585397	-135004972496641	-0.643124911340781	-2058537500854	-291769675442648	-291769675442648	0.415055983483357	-213089794511228	226733894587788	498088983523441	-26112874874998	-208286179033935	-256262544195249	-233281662320565	-265214146039599	-0.872288546180994	-155456115667374	282905290684084	-276722631759431	-225409931769747	-125284160934269	-253914994906667	-0.810123194404032	-183169276158275	-262854905422655	-226373291819904	-146525120214083	-126587918074359	317976339299004
1230	ENSMUSG00000030672	ENSMUSG00000030672	Mylpf	681412828794306	68277230110933	7101933728137	665160322536014	661791367745202	629692146575729	-352275149878431	0.0200384914863108	-457183902495386	-565502912161126	-24572514817961	217676280789729	0.101580190723654	141575430614664	17639968290907	0.341603342667284	-166076567240274	0.349776258865303	138144701768695	-0.516407583989407	-282633619012402	157628823960319	0.101255450934222	-196728060077388	-0.862446321356058	-359457101435943	-0.953615674962645	25842612193409	-16852032707849	167522240412142	167648464624157	361380644534451	-408246964540947	-251466837439527	-120582884640359	130532077367887	-418957811601891	-727969651947492	0.574392071291769	-538540825208912	396604998499008	-396830325282758	-717182640217557	425799751963447	464674314835835	134666125178164
335	ENSMUSG00000044303	ENSMUSG00000044303	Cdkn2a	-687799257707063	-845854772081249	-845854772081249	-698731905071017	-752830634421722	-719411554055766	-640569323357732	-609304623573094	0.963358755446517	-223259995832838	-695703888377256	232574803474439	335940252458484	362227916279672	250942682360226	328792624897411	32880897508239	304659603827065	289034119884852	406204290820603	25804556829761	268671416248037	218231679293254	29280512005786	271296973376895	250060167183067	136254857390991	0.532405548507349	317407786397735	18436109546589	140306776223905	251331614993101	232337829538516	288194887895236	-37714370457923	-0.959039780447425	-184890264900874	-288815971828146	-170217396855892	-282797746622695	-218514455194352	-182146386572846	-118884336459906	-242406935518219	-148760515766472	-340091471611419
442	ENSMUSG00000025488	ENSMUSG00000025488	Cox8b	688945712840199	699981840279127	672213562805953	660075976865116	633363811542742	629690575350724	-421116148416033	-0.292271116075751	-422960225797554	-495034018737785	-251483462313857	163211862067	-0.370385698863631	0.498799152522508	-0.886869602162947	-179878683495126	-353571601600825	-0.666084288442924	-0.328510966471796	0.00479454236867127	-371059035899714	0.38701247907266	-0.993992060747883	-240097886294567	-160216108029355	-409653521095881	-381255050895891	257596852787261	-135829308813376	14334786457985	-0.335223512933401	229816203635865	-274209506358856	-319409448002462	-119992848763372	-0.292546069940901	-494264270237009	-492256863406653	-0.551896388732014	-496085646153579	323921543138556	-439565546505311	-531226415963538	262782890538736	31855455169659	0.860322029127655
1623	ENSMUSG00000058153	ENSMUSG00000058153	Sez6l	-0.638755816797463	-15587923212666	0.0582340147388525	-0.534167375001557	-128906958394405	-0.431013139341556	-132487000598703	-130092731347798	-221931096053932	-221931096053932	-221931096053932	-158058121960432	-104524364651607	-221931096053932	-146836048924364	-186134380056099	-116394418620468	-0.420894863982774	-221931096053932	-221931096053932	-221931096053932	-221931096053932	-190189590269706	-133115370651597	-221931096053932	-221931096053932	-221931096053932	-144541751765454	-155233651248954	-221931096053932	-221931096053932	-221931096053932	-221931096053932	-221931096053932	733786589050112	878704729807584	722058790740922	731208712152145	603303332920772	560650133500654	673131578185846	71826756368764	657671376062121	828683945797936	757748665193827	770106065920847
607	ENSMUSG00000029377	ENSMUSG00000029377	Ereg	-402533181331864	-402533181331864	-402533181331864	-349611575237273	-402533181331864	-402533181331864	53196750680708	591740199572788	342916228165576	283508476709237	482228332874489	511348501131502	462053308012051	423254638542886	477932232323958	450464114001378	379193860174779	49962734161667	531803539867318	480713739015235	344246417971486	264107241147113	414802582884981	312967014344714	266141221172992	134409008104996	-108006599375146	0.780753301887123	-141800282069573	263940087628785	-344045168209782	-0.941667406100956	112731940071039	0.8282024208095	-314051804842591	-402533181331864	-382871609542283	-381736596672399	-402533181331864	-367392411521905	-314394971593736	-402533181331864	-402533181331864	-365857306001897	-402533181331864	-362668794431481
1135	ENSMUSG00000018893	ENSMUSG00000018893	Mb	668136485128476	666994536826209	685847761071809	633403135452501	59189319956406	617960217473842	-231467427149992	-0.803852458724226	-390942924778723	-623740371829296	-223035132061355	376808961248136	141644411650717	202264910102914	164612707761877	0.55620348920135	-261647553235747	-0.633407132437657	0.00980364882970619	0.855385463841779	-0.658133174268388	118594074024108	112599526725434	-0.876365546891254	187774883051512	-239786398956993	-179362078850256	433314159429856	-285512062413897	323023417801464	134193368242402	11080298215858	-338960140907651	-106809812334087	0.287844605170118	-332524743988416	-353882348617929	-730783487613546	147303611355724	-421923230192162	593859507415699	-330389006693649	-751580072273011	334180935179033	0.686294200128243	148369310119571
485	ENSMUSG00000025479	ENSMUSG00000025479	Cyp2e1	842202107087642	865252014295907	885104778555871	100958620882297	914371769663033	100128850220935	-254219103969782	-254219103969782	-17387213599631	-218026706744029	-254219103969782	-190346129876282	-136812372567457	-205417802313639	-254219103969782	-254219103969782	-168724997537818	-254219103969782	-206415969572712	-254219103969782	-185469522138878	255330354693602	-196475812967126	-254219103969782	0.584767863560474	-213006502342238	-153106686156889	-198318677586467	-155700670020016	391827675989089	-254219103969782	-254219103969782	168890685768907	-117905544194509	0.158785830727144	217995471042032	-234557532180201	-102582218233486	172848245373275	-254219103969782	460672235533022	-180601518081968	-254219103969782	10074469123772	479820619798715	0.941248274208812
1425	ENSMUSG00000030546	ENSMUSG00000030546	Plin1	905192322755991	891488891408583	789852298216908	912870318602489	899408480452157	96276190834076	-261903554178805	-22442291444071	-261903554178805	-261903554178805	-261903554178805	-237335422845667	-211434073078091	-261903554178805	-261903554178805	-261903554178805	-261903554178805	-0.62842276571007	-163200262286163	-261903554178805	-261903554178805	264955119033944	-230162048394579	-225883588187013	0.622981168876516	-188673114490702	-212724154220634	-0.769882450057807	-149770213194641	291965640944443	-261903554178805	-261903554178805	-0.131153681121654	-214072720896003	-130786906234886	100423766498926	-195543810505904	169690230544051	265909772619763	-261903554178805	439224943616265	-154207224500626	-23666661292117	19752866065179	458890051166053	186148594630452
498	ENSMUSG00000030507	ENSMUSG00000030507	Dbx1	-147789052369697	-0.757009864385213	-144690667365477	-221221331971317	-167337979709593	-117536202336829	-221221331971317	-221221331971317	-221221331971317	-221221331971317	-221221331971317	-221221331971317	-221221331971317	-221221331971317	-191633312992184	-221221331971317	-221221331971317	-221221331971317	-221221331971317	-221221331971317	-221221331971317	-221221331971317	-221221331971317	-221221331971317	-221221331971317	-221221331971317	-221221331971317	-221221331971317	-154523887166339	-221221331971317	-189033464596167	-221221331971317	-221221331971317	-221221331971317	429132276206586	537815111397158	53040429278139	397041938091148	395986436992863	475486528315618	357379808704876	703558666443838	616239629597208	412048509205889	447227275725644	415648140172688
1238	ENSMUSG00000026697	ENSMUSG00000026697	Myoc	698003022209441	773057039067393	7526096980716	741203988931805	729372294005305	743891584070499	-283087193872842	-160824116464406	-34840172303065	-34840172303065	-254615055967413	-0.852151214517884	-206432046463935	0.577583092842675	-34840172303065	-283948024842338	-286190847089396	-31645864289027	-264754084908739	-193840953499557	-139454499776031	-225689075092898	-0.256390232520198	-239017712024866	0.599649365787465	-34840172303065	-170280257675754	442140379818306	-0.70215451680446	175761103292464	-34840172303065	-299427157356063	-199299034442449	-34840172303065	629788197144329	246789603114863	-227358970525016	0.574377412417348	0.542925926362023	0.261351288018335	458637355701462	-240705393352471	-34840172303065	283828164032431	317010302565412	282512196744662
1358	ENSMUSG00000004872	ENSMUSG00000004872	Pax3	-0.315236585575584	-0.483290220350373	143593246799965	0.27805628484331	0.200590363709904	0.200698809047694	-336830971501168	-336830971501168	-336830971501168	-336830971501168	-336830971501168	-272957997407668	-219424240098843	-0.63817701085444	0.261826213153332	-0.412466878198665	-302397929245419	-0.571688048935678	-253183333379256	-336830971501168	-336830971501168	230276687969821	-305089465716942	-336830971501168	-305593803580608	-0.570961578981171	278693931050397	-336830971501168	135790692354293	-155624724801176	-336830971501168	-336830971501168	156091865281108	269020666919166	61844021240347	539184411735439	579311691246393	562005129700008	46586422094138	645140534149723	567734038122171	583456129762673	593945032530182	547921982522995	536887672912059	596523645721444
53	ENSMUSG00000068614	ENSMUSG00000068614	Actc1	754742545689795	649200511476795	573354708936783	556741933110279	532418993537657	414436288887936	-411007829023995	-309200815875835	-454214133300933	-447676349193337	-383859843842165	454283037659246	227780768443469	280159862046288	596119260320753	405584395509644	245053679043429	-153261674570017	-0.59982506921158	-311166344669239	-0.643064575945753	0.138199162866075	-172382647461571	-173775509912386	-0.785055946073647	-27483676596186	-372010096327865	0.728870816588987	-327792408905042	0.568784572364114	525015289829052	490012371962574	-20320798133496	-18055690163394	-392684646486487	1631478927442	-438618363853974	-605978680255246	-0.663889645720229	-518998279241279	113407729366602	-458711939826988	-540582296632503	258149473998155	334112881941299	-0.749825539923583
1825	ENSMUSG00000035686	ENSMUSG00000035686	Thrsp	962823704179994	101702652510677	840867727893924	95776242559988	991467696467953	989625240591793	-330784546850429	-199557082563645	-285088506589338	-294592149624676	-330784546850429	-0.67597945271567	-0.36276764380939	-192376934056148	-237386884313657	-330784546850429	-0.258534672771267	-272704752837966	-218449365121286	-2021288036082	-21566547003339	0.0215317501589638	-162308832204209	-294764580858637	0.646801411914796	-257554107162326	-215821071813021	-0.208208125209529	-247301050441716	226507905833648	-160757683073895	-245313595737719	-0.622427934875032	-282953713567626	-0.00209005039250876	-0.709279758653452	-139170100300231	0.161884069645737	0.664989925411908	-330784546850429	315652491448725	-195541045665792	-208248864927975	106251256880596	352696692791597	-0.0458272772469837
346	ENSMUSG00000056973	ENSMUSG00000056973	Ces1d	93706667681536	922741235459066	814816651989572	922868049945365	941411511517673	952173286480377	-219109497733634	-217951178366361	-255431818104456	-219239420878703	-255431818104456	-191558844010956	-255431818104456	-141188140287648	-255431818104456	-255431818104456	-220998775848707	-255431818104456	-22955931986009	-255431818104456	-0.464845948498369	139201751638009	-175665139905646	-255431818104456	-0.0706443050833592	-255431818104456	-255431818104456	0.133279712478668	-229620544266882	254189338155402	-255431818104456	-255431818104456	-0.15370239656404	-229543196055775	124368308587707	122725510186747	-235770246314875	-0.464743001636196	130380475043187	-0.644334393349503	326075701925971	-226517048084463	-173493834964396	0.208892001427807	403999382344341	125807679172322
1310	ENSMUSG00000020297	ENSMUSG00000020297	Nsg2	-179150331945091	-278999358045128	-263918267523661	-390189392832726	-390189392832726	-21135961071295	-280079125285221	344138998051083	-390189392832726	-115713602104794	-296402725769489	-198168126312005	-121378040996674	-0.0656776215654773	-111143945041019	-18670421535256	-0.481786376204693	-245042329484099	-143783213265072	-213674637944968	-168066211173466	-178004755309601	-152793128486586	-301373667430391	-185131712002843	-268616497965068	-250970314440133	-215074723222851	-278056051848562	-233954568126327	-258011410192669	-189058445896113	-317201023995494	-364300770784045	357150622833246	511921413563165	572864506715782	548595563025626	0.391032492846898	558724011028186	427308972636076	566999105463447	50160258396789	372620725972661	401061692228926	442461930064718
418	ENSMUSG00000016356	ENSMUSG00000016356	Col20a1	164680444750271	153409232742839	139587038933602	122447472033129	129661943306695	0.936306893113238	-187294546334877	-296515085788055	-296093967953146	-244301867100305	-19211069331422	-204076412422626	-230224939748999	-163757869978256	-303509593502527	-224257372594672	-0.970648005908185	-0.481701887577479	-21600114452495	-162712213772462	-0.74364395733577	-268694144039537	-154185895944939	-0.555511336076791	0.470336085666635	-286967775550455	-0.388873015880535	0.106388375580139	168874559432359	-1982677360979	-169266893259651	-126423970925496	-174781342307	-261654227366347	-172467319915729	-210180415913736	-141382472187566	-24150758872674	-217297184329377	0.778688492543743	-0.340423296004676	-223939159526165	-283357682362992	-0.877989663934433	-158743117319485	-205706959619496
549	ENSMUSG00000054889	ENSMUSG00000054889	Dsp	-332052485363559	-0.823498615795796	-332052485363559	-279130879268967	-182934410104698	-255400330241426	-26673795620575	-332052485363559	-286356445102468	-332052485363559	-277668583971361	-126529671402165	-134534875037719	-13878652043734	-0.847342003318272	-0.418020699660727	-106536777603949	119105422929959	0.655065467690502	-0.125665919104538	-171885105299734	-209339837425806	-233183402781076	-0.0713668911708085	-0.967284819144572	-332052485363559	-305377284970721	-301411558670891	-219919144379395	-119997860788096	-251327583608507	-217478747934063	252825986772728	-265180319477668	538726842044142	261852082497463	349388795840016	284662644963171	442311492440398	592816731842546	183034786089109	129555804372126	274861850259761	31783779011167	30304692460268	5494520992864
1722	ENSMUSG00000096014	ENSMUSG00000096014	Sox1	-174040180846574	-174040180846574	-174040180846574	-174040180846574	-174040180846574	-174040180846574	-174040180846574	-174040180846574	-174040180846574	-174040180846574	-174040180846574	-149472049513436	-174040180846574	-174040180846574	-14445216186744	-174040180846574	-174040180846574	-174040180846574	-148167682602208	-117498252125461	-174040180846574	-174040180846574	-174040180846574	-174040180846574	-142803012926014	-174040180846574	-174040180846574	-118139754463259	0.30735012475149	-174040180846574	-174040180846574	-174040180846574	-174040180846574	-174040180846574	61520140173696	736863415784507	77748337789946	832692363573743	196017863295219	750959796651668	645820890842059	856987730643039	803555783543061	695325546049175	717028011320552	731453153929118
1799	ENSMUSG00000007877	ENSMUSG00000007877	Tcap	567688411620986	590952746523941	574485729451468	581540290606608	570690552823299	56001092187268	-189780616504752	112690116552645	-235248123133111	-468141535334749	-142287906877293	296002910764479	15659676172305	220097738612578	0.573072754859538	-0.735686390951106	-308676004294636	0.948187699320586	0.912638504496337	0.99158253437167	-234771052065093	180048221051618	115924716681464	-123619929985275	0.792129122853575	-443350324765901	-266781869494632	349512473418985	-118974361345278	270327947596999	-193180842204929	122413072346948	-443875460261598	-207436657475233	0.647511078575191	0.960296806016618	-396841752465863	-660168753088515	0.308112029201483	-574667663368079	464061979797568	-389974681211563	-683079408354696	391622875447171	397700102765705	180709996628185
829	ENSMUSG00000046182	ENSMUSG00000046182	Gsg1l	-204472941491196	-204472941491196	-127942276885356	-112917822804514	-150589589229472	-0.780297234657132	-0.76289328135331	-204472941491196	-204472941491196	-204472941491196	-204472941491196	-179904810158058	-204472941491196	-204472941491196	-204472941491196	-168676225493363	-170039899235447	-204472941491196	-17860044324683	-204472941491196	-204472941491196	-204472941491196	-204472941491196	-204472941491196	-125793060559776	-105055826842603	283465620869915	-108384404630954	-178661667653622	-140494380172381	-172285074116046	-0.656931709701951	-182486225678482	-204472941491196	860377847534594	670845769076733	646527179641014	722523247512498	60085337971929	515937597614712	702523767788119	656186335910438	641066884942779	798463452554943	747309711239058	758993630728698
467	ENSMUSG00000001622	ENSMUSG00000001622	Csn3	-228847995913535	166722981689804	-228847995913535	-175926389818943	-228847995913535	-228847995913535	-10066438255767	-228847995913535	0.511093986884847	-228847995913535	0.191388736874348	-0.44082938451478	-0.313303855876952	-0.904403831192539	0.912340472800121	145473607884672	-166637119972281	526891196067433	0.123287707478146	-0.332830465658248	-16009841408263	-228847995913535	-228847995913535	-228847995913535	-228847995913535	779919719026744	-179668595955364	-198207069220867	-0.928224710456578	-228847995913535	-228847995913535	-0.0750469179496278	256882820859954	46524366932744	-228847995913535	-228847995913535	-228847995913535	-228847995913535	-228847995913535	-228847995913535	-228847995913535	-228847995913535	-228847995913535	-228847995913535	-228847995913535	-228847995913535
1366	ENSMUSG00000036422	ENSMUSG00000036422	Pcdh8	-425920298681779	-425920298681779	-425920298681779	-372998692587187	-425920298681779	-425920298681779	187591621333013	0.946210248066419	203561118488414	-0.301096305594422	0.525044899732896	203047411726851	343178799943085	274297926239849	282811983812027	378228464832503	266873620187976	349816259539358	538082403179944	440430591804391	-103527016628932	-151520110158445	-368177007679123	-361100718881159	-394683130761218	-425920298681779	-247798833326883	-223199999929944	-147734027331575	-425920298681779	-425920298681779	-399364769278731	-425920298681779	-0.746041574451858	415570861876066	507144164879006	563242699023348	51907363739012	0.140113331863286	396948338410318	401330062142223	567987148082413	512648555759403	467111830909018	547695111229968	51983821886615
1536	ENSMUSG00000012705	ENSMUSG00000012705	Retn	945754008539706	971163159940895	822956965233806	917832925409101	90184762306991	951532521647538	-223324782401432	-223324782401432	-223324782401432	-223324782401432	-223324782401432	-223324782401432	-223324782401432	-174523480745289	-223324782401432	-223324782401432	-223324782401432	-0.656626500940567	-0.985353056052033	-223324782401432	-154575200570527	295802133222095	-143558104202622	-223324782401432	0.76867570639484	-182112180773887	-223324782401432	-167424356018116	-139841285992719	311104559969825	-223324782401432	-223324782401432	-0.0771252669658553	-197436160352751	-223324782401432	-0.0229417969977996	-186362636674902	0.184033931923037	203742566941626	-223324782401432	332247460249332	-170334055762478	-198087841143797	-0.635755609727391	391083709763705	-0.168819650749118
1601	ENSMUSG00000041592	ENSMUSG00000041592	Sdk2	-169377085028723	-228138794908834	-212088419833831	-183119533363121	-286135830132218	-145013925718554	-388551260782491	-384490398639111	-400258406505935	-523312353721393	-405278539135649	-0.84416498433562	-200932471533143	-220954438752227	0.945452014147689	0.137331076888756	-0.799823871300974	-0.0339251719658904	150026460923868	-0.739970492103041	-390363427814897	-438210341691006	-433369440642391	-454702656866447	-425332956141468	-513069494825563	-372842703608365	-167708262399954	-377036366775791	-146509871911062	119906887150442	-122278736293327	-122716049007401	-429493143777664	547167146162947	530676492899353	513617557852766	55445625639087	489265148660439	40163696563683	401799327472556	543820858149389	529427098819574	569737959781839	530267219154324	486666043078138
367	ENSMUSG00000026251	ENSMUSG00000026251	Chrnd	0.312654628537677	-0.0331749624343907	-0.600263526300489	-0.62055762406177	-109693169940143	-101401168210449	-294758116620367	-0.764406811438895	-386236209838829	-466583177812301	-145774525723372	339708553753949	166645376016758	360526519309818	481843764738048	401926787778043	174531014039306	0.861067720650411	-145642885854499	-0.400314927976877	-135058586611102	0.342184797806269	0.492000847955008	0.153117876772281	0.04245068193317	39711732694944	454364580630594	-0.492938406645211	638361516908493	0.846641916588457	541207213562597	624221811313124	399650787954374	64113479889131	-438888071543897	-393500660405953	-414174736493054	-466583177812301	-14798295351298	-359323235079352	305891946895559	-358886848134122	-466583177812301	0.0124357757873295	-0.394789766695158	-348118799382997
284	ENSMUSG00000007122	ENSMUSG00000007122	Casq1	686433602517844	648548174199544	673820121064193	624642080748606	648528661640101	608270047397413	-202563460530097	0.631808470385607	-529249280928437	-467221082835816	-165206038887125	295819981366435	100077168087264	126591696644189	0.393080501680673	-102549887169832	-265715242875429	0.566863916173387	0.784797746258022	-0.876157376696222	-226664769937806	16981441609811	0.933022119876993	-144073010327745	0.123440508869079	-352871660164722	-209533701243971	290673099864906	-310269396998111	201929889807537	0.547144197675614	117266017610756	-46854097079838	-216925127833284	-178656539126242	138824953600563	-368649080273974	-580351453755768	0.179080594335092	-50183073728104	380683823740159	-371671576704618	-62059882671737	434235572811039	453885428904346	17430687877974
1746	ENSMUSG00000038453	ENSMUSG00000038453	Srcin1	0.938958628404247	1096807956404	140612964587159	102488961508652	157296859629172	150429510305051	-317262565557641	-353584885928462	-353584885928462	-264410630175699	-353584885928462	-353584885928462	-303115404827748	-304783584272319	-260187223391691	-28913118774015	-268090779496498	-321641805788082	-269937247806551	-297042957207349	-326861844594556	-253170570966149	-273818207729652	-288765306127843	-255985964780069	105781377005775	-175463420573566	0.0636383029284833	136135512549439	-318077754681064	-321397018553312	-327029356525414	-295678552994628	-327696263879782	369692586541607	431781102272906	498106941883265	463956886197295	432972691493093	53942840963542	302175637200026	532395644113788	501676643874613	368525232158799	39448649389494	467144460129966
1941	ENSMUSG00000068457	ENSMUSG00000068457	Uty	-343182290722501	240922240434283	441687417806018	420220818975101	465923390678621	415100696401768	-343182290722501	-343182290722501	267296891781474	329903638997004	-343182290722501	404632540717949	345412345335732	-343182290722501	-343182290722501	289759651183855	-343182290722501	-343182290722501	-343182290722501	-343182290722501	-343182290722501	234889009535399	387428669063578	272468848703191	-343182290722501	278547080578111	296163354158538	-343182290722501	259195654105743	380246915303933	-343182290722501	407820925009018	405697793221137	0.223153420721505	489264415134567	-343182290722501	-343182290722501	413815599716514	-343182290722501	445073305709213	421221771183564	-343182290722501	-343182290722501	-306506415392533	-343182290722501	362261483362313
727	ENSMUSG00000047261	ENSMUSG00000047261	Gap43	-389981234228831	-370731511027018	-297408993113239	-339948686732236	-391775529240302	-331390084078465	235555278233062	356478314388084	480024900948244	2556012335704	291894668242678	343817685733287	370486572459183	376182614361338	250891120724904	342362269818663	339648033468525	445652838826496	441367475978271	488518714046322	272476629052313	-0.169751479380212	191247623879655	198280968789757	218386521969539	226983721573161	-295853608884034	-505550415388006	-472377912534349	153468615774988	-210182227449147	-164249844136421	0.81220954575376	-0.132355064461146	-471496279475844	-38846478893482	-378114579679605	-376273949189287	-395720739300882	-311267022982613	-211542571703647	-420062424205551	-443149668731426	-247988328175532	-396860762478156	-332452570257696
1850	ENSMUSG00000079278	ENSMUSG00000079278	Tmem233	76869170382683	77692123600059	782552960455018	765252317004813	783663074763757	74531487289902	-196102667902757	0.966845277065285	-324286281258622	-288093884032869	-199582240174878	221281758905822	-0.867619859948144	-0.0649070657393356	-294698262279488	-324286281258622	-324286281258622	-0.346825181052486	-100041379337194	-324286281258622	-297563239924716	17037420063711	0.128925011757891	-259466701458002	-0.759188936625021	-324286281258622	-18506720286603	227196382143077	-225767847308856	236350080365255	-292098413883472	-255912509077334	-324286281258622	-240595434930046	-273366041312685	224810954339169	-271877839939375	-324286281258622	0.203531881369932	-324286281258622	373347009008986	-250668695370808	-324286281258622	438101041464194	522827506620666	216768163677157
805	ENSMUSG00000056380	ENSMUSG00000056380	Gpr50	-207217433775735	-280649713377355	-280649713377355	-280649713377355	-280649713377355	-280649713377355	-244327393006534	-213445106237938	0.799874341169335	-280649713377355	-280649713377355	-16051343079146	-19286379669136	-0.873837484511364	-0.333314283456239	-123538768378694	-141837939766234	124781325283698	10760931894482	-0.27089819971015	-165530636560317	-280649713377355	-200883035178545	-280649713377355	-223749734232068	-107769854456378	123222972605433	-0.865574086898143	112911979554779	-172502441593766	-222161700255273	-212275941196067	-207661344540123	-280649713377355	524167868448231	836532376157343	858297747883537	500368381024586	696365823255457	56282641015603	415691300757685	851627159790582	798973022673337	537996860439634	580342961035443	274288293885611
1298	ENSMUSG00000059991	ENSMUSG00000059991	Nptx2	-368135858910256	-245100412057727	-21381364098406	-319570168422258	-235577870119246	-20352347422913	0.606358443122094	197777515039594	-242248744106045	-0.686568040741834	153603718437712	190112846313729	191660415317182	208830577824928	0.67207381726845	0.681550677313057	141894937793638	32012088704322	192665494855083	162379407162883	327736756750738	-0.863793814611333	197127108785223	-0.314249722115327	263164777671107	-319995243644219	-441568138511877	-202081927142298	-441568138511877	-377589577193062	-441568138511877	-415012609108828	-301172469396336	-243444287300946	650818056025104	450820252370874	420066334297002	671293066551117	329113901692327	537692227950978	543823342986975	52643650681854	343586569373694	406303670879606	438462924086185	53298491131405
1458	ENSMUSG00000042717	ENSMUSG00000042717	Ppp1r3a	719268517404857	729586494952181	794453070149067	776702568916059	795129289266285	743252520931726	-228127092431485	0.853504755682713	-423097943662736	-386905546436983	-0.180757462833678	33060393482654	0.381024931824198	0.595355974304526	0.592568560820555	-201032638057151	-388664901406987	136407907626665	-0.348389113405609	-326039443889274	-200974762003477	157588856537707	0.689571479848665	-183754870524542	-1064639515564	-381885342035192	-140460668465542	236645546667806	-356400498857758	255909114487638	-323110299264148	28565035325706	-291968727961757	-310709638704607	-0.389732043329198	105576291209255	-33232878174213	-402301359003271	-0.433824976253352	-387957173852776	329057554835074	-423097943662736	-423097943662736	313385715495507	396633718995422	120630374241275
565	ENSMUSG00000016349	ENSMUSG00000016349	Eef1a2	608332259635812	611763811198164	637203644235107	612076145780209	632958378824838	593387414912669	-285983286887761	126530198746521	-26721202084692	-518662783636689	-0.833545391652173	250470618110573	0.51580330001009	119253741101994	-143930537051766	-391607639565872	-447207797551899	118806469247191	0.324631164822835	-0.540665737837385	-256422800483677	191894532160146	116822311712738	-0.858798875753715	0.316694211646816	-348739052933407	-179783535110884	267329046948501	-190429237976569	228830703706526	-485130186748669	0.0919477363014174	-449142258843384	-158609834171331	-0.177329901244869	129751372047665	-355186821003047	-542851317845331	0.390204114621863	-409137297957728	403764426515967	-291669565159016	-702103466611222	423858812734413	47074059154855	163293373702811
1996	ENSMUSG00000041703	ENSMUSG00000041703	Zic5	-230884829181556	-230884829181556	-230884829181556	-230884829181556	-230884829181556	-230884829181556	-165570300023747	-193404189443461	-230884829181556	-230884829181556	-176500927789358	-230884829181556	-113478097779231	-230884829181556	-155789782051988	-122038439682807	-230884829181556	-0.617071530939856	-0.946312777127347	-133826329408094	-181623576313791	-230884829181556	-1731415381789	-230884829181556	-199647661260995	130491188866529	119677669672816	-230884829181556	122462975463358	-166906267862741	-230884829181556	-162511057000267	-208898113368841	-106038501860267	677480431531523	682383148629083	705027957478964	764937023480934	567942014214153	627749905126306	587172958348236	737197852263565	699280644337378	607179284448566	579453768069063	694081758997345
1277	ENSMUSG00000000120	ENSMUSG00000000120	Ngfr	-0.922680547210827	-186176192949809	-269304965948316	-212544666003735	-282699745013257	-192806848090668	-415222404749042	-455820001654192	-541351425679885	-347073503322367	-532663564548778	-204455351652207	-186349139046814	-0.532543589089138	-0.978965554136914	-0.445512480994822	-0.958176640110914	-0.578905272866625	-340641286373321	-374656924980279	-459280731071194	-37486282841785	-342959539550022	-340119910694793	-21080341282419	-376397469075474	-408926000586079	-0.913883391550614	0.982638357212354	-0.76254177124851	-0.815431913642952	-200845882307587	0.421835591023239	119210418830669	361269574836131	435240986049841	406891985342404	477404675419578	657085826982033	529250730065652	454271030031695	477030513739018	472132211095782	531917990384054	552049363797832	544976831881072
1515	ENSMUSG00000032648	ENSMUSG00000032648	Pygm	657004618836068	64014404221575	683914253450771	657718881971912	686793711348298	628027765356143	-372309072361776	104449941155622	-25909972828244	-468963148770647	-248400771627424	273516385786618	0.119627488980329	0.585921455409366	-0.0885969221074046	-15109874207128	-376304033345136	0.713428810124681	-0.431130345833468	-161886975263149	-271037502844873	125013987074127	0.203299179245164	-225718659227483	-101280678731099	-489416153557507	-272116269995862	217738247468074	-268306517130969	200752413437353	-0.311421133807084	171773432934859	-37536327794777	-288887409526657	-0.202963192018512	177393242419967	-358634170219921	-403639437833227	-0.0948503556136568	-588244570990064	325347955447786	-404585896191647	-455549862995884	399799653188656	506461183495856	177470213079028
1894	ENSMUSG00000019787	ENSMUSG00000019787	Trdn	655794184896132	618066560182542	631763423591243	588401938868169	61168201150923	570829572711135	-210171750338887	133349266070771	-39555580088701	-464641149065134	-0.716778817838651	316295316294336	0.989897538276676	193212885074878	-0.389858265528515	-392486085377554	-460440367934804	126917860145845	0.967258389544298	0.457732623993321	-249788074338024	250039246023662	160958126340837	-186254552901631	0.0362213986295998	0.212550426589296	-0.967194227998828	340411180561167	-0.904011381205145	246281729834253	-10528722506945	170954916231501	-245205286080245	-187175477708875	0.342077039404476	134965220188618	-337108896244396	-659178925410188	0.291004952978904	-551918982677239	420304099332812	-388074488674961	-659178925410188	390196123853769	39858849850218	10107085001568
1565	ENSMUSG00000032852	ENSMUSG00000032852	Rspo4	-236319751010492	-243700166684841	-266470451335023	-218196911925431	-309752030612113	-309752030612113	378628692215078	31848522932256	532178441686389	490360104787618	601045407477022	456113196296046	577280696346845	381109476691628	624724472649872	744758183713746	571913810657979	435558737515055	514890945176325	357831675323012	264399433146492	18953866628672	273814754354481	-220936305209778	272525808541608	-309752030612113	-223963101388012	-309752030612113	-283940756774539	26946717488608	-277564163236962	-0.884087264935407	-309752030612113	149902381694068	-258831790666176	-309752030612113	-272789884885583	-309752030612113	-241939123052178	-246375455662706	-245465597274356	-309752030612113	-309752030612113	-2438595733863	-226644120241374	-26988764371173
1558	ENSMUSG00000002500	ENSMUSG00000002500	Rpl3l	701732226648492	700054166852571	733889753534084	69661613080621	700459386751561	669399248862187	-335155173785646	0.65623632314393	-244373312220257	-369599527381559	-144958675711284	309001848634028	0.510959494567286	106789346256881	-16293253607829	-414944282198187	-393903873954534	-0.0917848778279868	-0.29532709538955	-0.849634291362436	-251112216570473	166266065456359	0.149828989160828	-265541355781469	-0.536135502267434	-321679435294547	-310063416870321	293119663488644	-21409983075968	287553905481058	-398673078631447	-240329241317658	-438336442017534	-232911406366505	-0.681644131863321	12853640219081	-325887761936396	-440428427829613	0.132167049755093	-416021405437092	360987511751536	-33213123995824	-432688438237579	368004832885832	472116130753153	209984776885721
1851	ENSMUSG00000034435	ENSMUSG00000034435	Tmem30b	-126073675025608	-127173390182674	-102536689751483	-128799954086377	-109123226269862	-142660291203353	-209278609183465	-323907362767639	-425719458991408	-266573578872784	-417031597860302	0.375265035599551	-119428860192512	0.0494304703407646	126641894285121	0.193059273359877	-144722277875985	-133316946554665	-188856329979315	-259024958291803	-26246827599788	-133744542877125	-256186055863442	-382599773850164	-27503227116685	687439009871724	660571826285927	64671844272622	543001294118113	0.207096815888937	283826829872291	129615436637225	-110598548003279	-314585728068206	696067187626974	-0.532313842291867	0.45158199259807	461855885568838	433639002953483	547898651992941	601348031738165	227761004131876	0.565689170208031	54358881799346	334461765996725	685274446841287
276	ENSMUSG00000038526	ENSMUSG00000038526	Car14	46021787253466	411687221487454	437238382392781	399829849464985	385976578186003	36970910254046	-286164855026635	-156705997004315	-243960368360172	-310507022515532	-25090490939812	-0.0481874540779703	-212656225383272	-182342985555645	-300513903352296	-266762560983116	-2901148440499	-244166629630045	-263273768752721	-375608950481864	-348885909147958	-252896302544112	-317865659479208	-232226411661637	-24630226847294	-33439634885432	-248008520192631	-123691992108272	-0.580973239666083	-0.485483885217563	-217129174780123	-189720042097445	-235213281366324	-209520627773373	644407553648792	491271198057074	556863158601595	580196518222914	80401025107393	411970613073443	457794766424586	572284048455215	559327645188084	421927678433111	383365765640717	413068968012288
216	ENSMUSG00000027792	ENSMUSG00000027792	Bche	333195626607508	353099121718485	276699345029892	367993381091903	361861490686047	421212513681617	-493912386401646	-402074021695513	182006214611461	-493912386401646	-439528485009449	-239637880910411	-268531345829557	-239559263000044	-0.0925646079996865	-113646921177875	-214619446557628	158375726690246	0.673425986940435	0.306750116471812	-145695178460056	119142876560129	0.0388834874429982	-457892420409854	0.132805815675185	-0.920339963838955	270936720044851	-205376376467691	142032850516202	-0.484378098006709	-461724519026496	318231353025348	124954829808869	144888452004551	-493912386401646	-420829868995299	-456950240675117	-438805055856449	-293900952530849	-325815189714963	-0.513392377611078	-402251516943419	-447202844252726	-157981585917634	-101150864006133	-422847824631953
1537	ENSMUSG00000061100	ENSMUSG00000061100	Retnla	619565284239981	705087759918433	718342167693847	660919086545409	635843773956196	689161169866911	-314245004269547	-350567324640369	-350567324640369	-314374927414616	-350567324640369	-0.399365951774829	-0.641269605800692	-173375749302583	-213080841947991	-350567324640369	-197613644211185	-350567324640369	-350567324640369	-350567324640369	-323844283306463	-0.691223049944534	-11317106029423	-350567324640369	-15418409655472	807946012577139	0.259008818608269	0.528251091411772	-238433983656205	0.911879739290084	-350567324640369	-350567324640369	-185484322938532	-283695158754479	-279647554547021	0.967902565675557	-148201169314721	312363869563547	0.872983497508109	-315426554830409	240674808899714	0.117002717146509	-325330383382734	151892722225314	366179102117869	0.401582685961495
963	ENSMUSG00000051243	ENSMUSG00000051243	Islr2	-0.133350824360063	0.591298539778832	0.82307755066063	0.390062990058918	0.769780083636697	0.612978820021203	-305898274378559	-47370308336398	-231226328500055	-279223647723831	-511183723102075	-217007503894393	-114293442078277	-42598193638892	-289704730020358	-196041268237479	-197150240370819	-226465140861388	-28107127808513	-246153386799699	-0.825099093144402	0.0391616270433284	-412314640519592	-0.528565732264897	-23980997912748	-238479474555155	411779126273394	384448523069371	-10523902516362	-0.7916906212486	-143963962796461	-296268290686824	-285289448138213	-28686138063834	654844170009225	502745350718733	61890741146239	494901023655845	554777592555511	617192996940817	368064010440577	60912349872081	674578169415686	475440137420419	55431510344866	611685347998782
910	ENSMUSG00000013415	ENSMUSG00000013415	Igf2bp1	-322246524922218	-322246524922218	-322246524922218	-322246524922218	-322246524922218	-27888844416724	-232802429466989	-230408160216085	0.0912917170464489	-286054127696465	-228459857858981	-0.427346239163893	0.583190284895298	170274469646696	214529614814485	235492468030757	0.833647773940137	620173453107646	590988621373328	55652816194602	-194479790052437	-322246524922218	-264503233919562	243136905847984	-26534654577693	569562900215163	553300065019907	-322246524922218	567618179356785	-119760064254324	-322246524922218	-236775573809508	-201020051054451	0.939720203716823	-294551418653814	-0.451348515614703	-0.577167537037958	-0.0179962490408645	-133482872988882	148341557217978	-15239335528645	-134943233535065	-275536982773298	-322246524922218	-210575230929083	-282382138021835
253	ENSMUSG00000010066	ENSMUSG00000010066	Cacna2d2	-0.306164830917119	0.387255478777882	0.532565400789834	-0.248729978274243	-0.117599593481286	0.431582647236216	-280321882961986	-280321882961986	-280321882961986	-244129485736233	-225937981569789	-0.510818756994837	-117369157863394	-231520581305844	127866281997846	0.560431490710822	-157190432919209	-248378802821606	-280321882961986	-223779954240873	-231060630094222	-238610826823636	-280321882961986	-244301916970195	-137441635007831	-207091443273884	-231142483003816	-224421456578671	-196838386553274	-15430461914577	-280321882961986	-253766353558938	-258335167149272	-254433260913306	459976839227569	570498486558995	488834121345229	692616323045785	614062026198536	620239749669997	554952150490461	679368818487396	677334957074369	633481337177598	650544982317928	57967463667067
1134	ENSMUSG00000016995	ENSMUSG00000016995	Matn4	-0.537193151185566	-0.347941918842483	-101874666406609	-0.763193470516658	-0.973674514637798	-0.49923469955433	0.0716975707796861	0.456918822610226	-298716587365895	-149879049632679	-430365169487587	0.0270654543606428	-135857387018098	0.990551105813414	-20888617640587	-0.940001374545187	0.569372545927982	-231303891879789	-382562035090517	-202907985179018	-190491835861928	-16337155859985	-285862901885735	-183437614241405	-195041166038486	-23124038302672	-111400929127515	0.348023108137881	152506303053815	-288449425441265	-430365169487587	-430365169487587	-357376800650355	-404476547438907	47805635364203	339068018080736	27403946094763	363972695973189	64028239967579	51122283367661	332205094862319	354196113643567	219256404959725	44219236986375	460469305926105	345435522024264
1050	ENSMUSG00000021798	ENSMUSG00000021798	Ldb3	65351281458514	652185480841683	657312349109958	614020523375171	632500536855472	590624506128225	-324145839825307	0.124599261298934	-433811704479597	-438435116089627	-276535672301319	275596272979318	0.321041705339026	0.86262426357016	0.817218690169414	-0.740025570115021	-322674329126599	0.456838295937086	-0.807523233498495	-101174727877328	-256355398985329	165466687361945	-0.383309623499947	-244297757146479	-0.350261482803605	-4285348786715	-287501114045592	271682738610291	-350380903717887	197522913569399	0.881755259980554	410145727438594	-0.953771370320078	-255930470463198	-0.509083021151326	112746107146531	-389937607212654	-434456208224001	0.569295928098413	-456626820379693	422822803891924	-373510929510712	-480474214776613	408776036159917	465295051266137	161854902838863
1506	ENSMUSG00000026204	ENSMUSG00000026204	Ptprn	-480105018972971	-465983179554112	-502055921315428	-413193405323153	-410427676566822	-501821764741368	230819018534246	412877179185281	466884321810852	297859897241391	298697031746961	270391029788675	361791983167792	316316207835878	366675186337026	456016249188693	333725560446818	378163327934629	397769356372708	379286222831526	170412148421766	226346856445859	198983693487051	243099128617138	225530202148074	-186105646742683	-0.43818997637225	0.544753588230012	-0.766855519547487	0.319063225365745	-148456572616575	132646527185682	102105917055951	228788301718828	-305103627440158	-483678911334996	-452404973463374	-419412597096878	-381253852258143	-442163396666383	-386181472408472	-378333111834563	-647872435703185	-345866655320186	-547770034924123	-392113170548165
1650	ENSMUSG00000038805	ENSMUSG00000038805	Six3	-207990596086749	-207990596086749	-207990596086749	-207990596086749	-207990596086749	-207990596086749	-142676066928941	-207990596086749	-207990596086749	-207990596086749	-207990596086749	-207990596086749	-207990596086749	183541574635181	-132895548957181	-207990596086749	-145779720145495	-207990596086749	-207990596086749	-207990596086749	-207990596086749	-207990596086749	-207990596086749	-207990596086749	-176753428166188	-166777994459204	0.570973725583145	-207990596086749	0.32883074149621	-207990596086749	-207990596086749	-207990596086749	-207990596086749	-207990596086749	482622626157534	527886048417428	587114341743259	711226375212884	-207990596086749	377348605679518	366893247518709	708776899877912	663443127022844	218579455219665	278029006049722	506490920468523
663	ENSMUSG00000005320	ENSMUSG00000005320	Fgfr4	139448704643207	114609192455688	113974643697786	0.61788076982574	130438209370905	0.593344072392791	-421374202889083	-354169595749666	-421374202889083	-421374202889083	-366990301496886	155359332679621	-0.0982006494806935	0.131127037706686	322543532468883	300669882020453	-0.0891443270869319	-289931882037264	-230689291101749	-193917018580513	-335458277531835	-0.983959452647563	-3225051203066	-332558477486748	-292067520880159	503903828974371	549559522392924	-181887991519504	508788448763399	138433419561781	521489475907766	612391014861167	0.206717914606982	0.0552594695878179	-303118360850021	-0.564955538652492	-182577302990293	-139667566386222	-175418567756689	-386233433079123	-106644085793845	-0.515125429521703	-0.68843736178277	-11219122502262	-0.712690743027625	-19933861243374
331	ENSMUSG00000039385	ENSMUSG00000039385	Cdh6	-307178892199198	-248758850464117	-338963281264318	-296720048019607	-341454041358559	-301845275510093	-259948957849867	-465234406573383	182249160652374	-465234406573383	-465234406573383	108015227765959	-0.435844672211624	0.809340783524179	246130197929779	209141685382141	0.643296330709872	241736792593837	294671551161175	0.813094251500225	-415973153705619	-465234406573383	-465234406573383	-465234406573383	-465234406573383	-424021804945839	-18259713137619	-262514107821549	-267462500554956	-465234406573383	-465234406573383	-257046646595702	-424172868204418	-260101600306763	-0.025745204677257	290472137932325	407551500630825	285015335136632	274868691812411	356702705706565	0.463919572106842	384774450710845	273074203573092	243696730991531	18916673738917	213119088022055
1992	ENSMUSG00000032368	ENSMUSG00000032368	Zic1	0.203957769706738	-114252461820475	0.880739407663531	0.828427378128503	0.73224910670536	-0.0350234755898553	-22345048698245	-259772807353272	-259772807353272	-259772807353272	-259772807353272	-0.251662910342267	-142366075950947	0.703166137512879	-0.455476088584533	0.76592224679797	-225339765097522	-160397943123652	-233900309108906	-259772807353272	-259772807353272	439537433005481	-228031301569046	-259772807353272	-162173886204878	0.199620062497793	-144809332315864	-163684270493029	-0.771180721130297	-259772807353272	-201284794231189	410648558809982	-218711268984307	107958571323516	639235455904706	780403219242985	644849257755875	789422258471967	-0.832085714017276	416467259440237	395125276047697	76324528234257	796427753814084	574353973357125	575635709262895	595533141040212
1765	ENSMUSG00000032327	ENSMUSG00000032327	Stra6	-268518632492422	-229583836366207	-221520333462054	-280333313373685	-315792788767114	-173151183314603	-243445084302691	-0.628764927025285	14658242709352	-326259922346955	0.910676633810304	-207194465483396	0.0977228830535424	-178495430050716	168951903851706	329274187177569	0.849034310234158	235778067651564	191106876915082	0.749841634886739	-434431516577506	-112546207307781	-36681290814515	-350964210488483	-261130055110202	-433051170911648	-446225515146798	383312564400495	-247219513679599	181818334958667	-373844479234984	-459252208006536	-0.170694872201761	0.0851065006546863	698076816002112	143407342017475	268235820105742	-0.541989155796212	761016468864523	566417795734564	184583784498945	-0.382634392561343	183349468924603	326467274083399	261066442120806	423514399601356
1586	ENSMUSG00000050711	ENSMUSG00000050711	Scg2	-299937623911934	-299937623911934	-299937623911934	-247016017817343	-206913486252407	-256579543156956	300673146894636	0.350644506238094	0.0800761373534167	-141635292850025	101041349838957	-0.503344974962991	-0.311262720758819	0.836840067642439	0.87424246460702	125034214328422	-0.589853339690988	0.632956437638336	-175148147115706	-171281880669706	-25067637104417	-258226567773584	-242194332909279	-263917657920142	-299937623911934	0.105772311150059	177685968242912	677937324991034	-0.061834027669927	-299937623911934	-299937623911934	-273382094508886	-299937623911934	-0.881206559508583	155109015994689	-0.567150744792647	-262975478185405	-183557642645539	-0.0732444292032675	0.213838245793377	225060472913026	-192241294233755	-253228081763014	234598492412904	-0.106620337742153	0.796583956318448
1914	ENSMUSG00000051747	ENSMUSG00000051747	Ttn	645276221615775	561756002649423	591370194136924	544555494195858	582947832602834	533160902878924	-229587695342103	0.723680221878118	-363264129571706	-612088290000318	-102104066045268	246215987252847	-0.185469409077299	0.972511022635297	158339386777808	-0.293402499920139	-180250377401001	0.316952212987113	-0.000930130805569362	-0.854125561848669	-295559859539552	174293501699821	0.866853471886976	-227179089651595	0.523307931647322	-172678980174925	117748898559257	287668014280582	-135907654609086	17501455682483	228844994910404	315415790888959	-0.899194289854115	0.556468539085248	-0.493868280679838	0.674161650955046	-379532679165209	-784277895522417	-0.380314835414241	-631713657522342	271782363691014	-559715943485061	-837422696559145	408591785478861	311428944477241	-0.259726684423141
1967	ENSMUSG00000029671	ENSMUSG00000029671	Wnt16	-181013097483166	-301927275922678	-32469756057286	-367979139849951	-314095787588226	-324621059094973	356153064571625	-0.0976419047846955	-367979139849951	-0.558984540953931	15002846506585	-133372623530906	-0.900841771168489	-160251584125099	-146500146768233	-0.356161925321916	0.176007100560748	-160190045633023	-255643958120808	-17241419050224	-318717886982186	-145089364465049	-310235848847295	-224596601029724	-238672457841027	-367979139849951	-31879973989178	-0.841388883812001	-342167866012377	-280232479340835	-287254238094899	-367979139849951	-268864922593028	-367979139849951	642155569224828	103028639638802	220911617728088	507944078716186	748300407062727	569951235669552	595271988585449	294761003672826	235190224000029	611113802155357	521267765930764	653932804067
1065	ENSMUSG00000096225	ENSMUSG00000096225	Lhx8	-244858980926204	-258593630074421	-328291006319557	-244685255100603	-261161492879541	-14482863086977	324254485844507	456833507474299	31270191135005	398718822202128	437356261185842	212398230304386	298223843372488	295938178680135	354708963150602	370929148746675	302336065411116	400129544569014	416197868554424	447730696144135	396310824502955	356650603858772	501167230613326	34903663439562	459631650446856	-310252128425331	-166737054647925	-335736486432746	-36512757848801	311782089813738	-399637155917838	-40526949388994	237610364605591	380040756768677	0.403985555765543	-0.010948537624631	0.577215134957068	-431825023292988	181735283240767	0.664257022400692	0.0498137142363282	-0.695574269379684	109053342374799	0.376235785682817	200494104051903	-0.697837470309858
1195	ENSMUSG00000063011	ENSMUSG00000063011	Msln	-184951061669746	-165701338467933	-286499351096481	-233264730459013	-316001570734831	-141639498308084	118457881787537	276155138107261	-100134542576698	-355321192988751	153629281452313	30873834995051	331090222253157	420518604673757	461147456644034	237096478515226	390427377110915	249118003746532	-0.827426892853026	162996028194458	121130842234137	0.263693519359938	-0.999684848566534	682472915902647	0.0301533251008586	517265913650678	635409203805968	-196359856641369	367842044472275	221331415558626	-0.159579502091979	0.16033719630318	402688455234465	-208709519773116	-334002998049773	-450072602310475	-428157500267162	-444323061334226	-465119645993692	-465119645993692	-155034442651033	-391502060105878	-465119645993692	-29219174029698	-283079262074569	-40881337923525
1220	ENSMUSG00000053093	ENSMUSG00000053093	Myh7	76081111759691	56621057920021	458375735157193	42314892880254	-244632023924074	484910346432178	-272341632425793	-337656161583601	-337656161583601	-337656161583601	-283272260191404	58358902125348	0.143304774763855	160487573487395	322426465151845	296793570237106	-0.475554010633133	-305713081443221	0.467082532074775	344102944684537	-0.250114274792539	451839067004405	-257889483384792	-248840436181267	-0.831842016176473	-337656161583601	-337656161583601	71477977618323	-337656161583601	0.159970592394505	0.577403516611769	0.582383363504842	-216429687715835	-337656161583601	533778862851068	-285076797777452	-246886999662995	-316859576924136	106320694634512	-0.346061889984076	608497592241183	-0.072528478542198	-312419220325967	749649416960085	-27127509944287	-168597596268014
495	ENSMUSG00000028519	ENSMUSG00000028519	Dab1	-205209165805179	-205209165805179	-205209165805179	-205209165805179	-151325813543455	-161851085050202	-0.950988982576741	-205209165805179	-205209165805179	-205209165805179	-205209165805179	-180641034472041	-205209165805179	-205209165805179	-205209165805179	-116858325035288	-205209165805179	-12500933824474	-179336667560814	-205209165805179	-119293240447932	-163498109666829	-147465874802524	-14038958600456	-0.759024837962556	-205209165805179	-178533965412342	-149308739421864	-0.806357049477276	-205209165805179	-205209165805179	-205209165805179	-205209165805179	-205209165805179	719221959189323	585408225361737	632863641272631	764612284873242	680852672209	672591364372832	673122313208501	633108249421704	606582312509328	644639041060367	589839810802504	713514491416486
1591	ENSMUSG00000046480	ENSMUSG00000046480	Scn4b	671010035910259	668127648551509	672743528428375	644106862521832	631404226331658	638239921438225	-239451036895243	152539058414015	-313983276565184	-367909148471497	-167855712575363	375118783757417	0.646075302646576	0.452722072798864	-108638823819244	-344058059026885	-440717373101441	0.589757454742116	-123347245767883	-192347175599502	-356681246853188	133103619245857	0.344996420386834	-294873849992975	-0.211073435866192	-426794364884813	-20407103175678	329448894431439	-442727983124693	243482571456662	-494023612158255	-357367249781935	-385815810417865	-26980135331283	0.0652793532870035	163217343321639	-0.539364693682611	-0.160398979681192	107966578391786	-148737787427233	324218724965257	-0.533073711148669	-0.727631638980093	37383734717797	450983086294127	204661319425604
1269	ENSMUSG00000055409	ENSMUSG00000055409	Nell1	-241721318015925	-175669454088653	-198439738738834	-150166199329243	-148697180356397	-115278099990442	-131611050468419	-241721318015925	-241721318015925	-241721318015925	-241721318015925	-217153186682787	-19125183691521	-241721318015925	-148323655479153	-241721318015925	0.131743510433982	-161521490455485	-241721318015925	-241721318015925	0.837803949254075	136304691881212	-12598594176554	-0.839373654082153	-184821338870637	0.309829305309955	0.324079822907131	-145632781155683	-241721318015925	-241721318015925	-241721318015925	-241721318015925	-241721318015925	-174849152130034	777357814157545	620445270367068	487547059181874	683414926311941	755433896965741	600716165090169	690132824997902	490575458091169	414761141439361	737324476395727	692820137492012	737334115007538
860	ENSMUSG00000038403	ENSMUSG00000038403	Hjv	606353525080899	611082766203682	638263527791752	601659342077479	593609494073313	577380828429308	-297866779467224	0.772990796219922	-4885148985016	-481977114394004	-120461299538975	263873797761657	0.577095214251612	118663697805991	15272638841009	0.0383855355717291	-244336483751907	0.395359365939445	-0.0958121682338913	-178743356504955	-237934909802443	153421121442221	0.905556873025454	-155514094344595	-0.305868229210613	-390990716669896	-21037806202918	244286644763625	-250460153240653	212166194969736	280030684505282	317829949567116	-391491259389274	-239069928517061	-149621533404931	0.748494535732533	-409764513784105	-619482860796448	-0.8511292376905	-47218224876923	331202131152166	-374149254569473	-640279445455913	329466268906581	394819528064425	0.858834591137262
252	ENSMUSG00000026407	ENSMUSG00000026407	Cacna1s	602703906168377	595711399273376	600548490225974	557765461918311	570041000569841	567904971832412	-266833278514242	0.741471535224408	-281376467568487	-53656311798054	-177858824432589	288283070791864	0.525816017544624	0.270526460723589	165548233187305	0.434591132709931	-191680675575045	0.554617750514065	-0.997230314273631	-281795779074563	-219199806192605	171121156827575	0.815317863065044	-0.867819996323234	0.64817202916438	-459763272953054	-159421944432628	203565091240679	-448589664967053	194477877354776	0.823851128803154	233080093077226	-370618232721055	-223942773921265	-0.734025857622698	126551628562284	-313414372947727	-625564986326015	0.497695774430943	-466359846003913	415696774609976	-300597956978175	-646361570985481	382541852719998	425094126412903	131962327336463
800	ENSMUSG00000052229	ENSMUSG00000052229	Gpr17	298656928770695	28624660533141	289233035355748	278488864671081	354484810660167	318516096056759	-192986535425237	-192986535425237	-192986535425237	-192986535425237	-192986535425237	-192986535425237	-192986535425237	-192986535425237	-192986535425237	-192986535425237	-0.874498579917732	-0.615442145734173	-167114037180871	-136444606704124	-192986535425237	-192986535425237	-161245029641011	-192986535425237	-136086556279949	-192986535425237	-166311335032399	-192986535425237	-145288597934313	-157479404177838	-192986535425237	-192986535425237	0.171961813804884	-192986535425237	-122066765331889	-151866255376417	-0.914047945235518	-0.196130712020347	-155131854889255	-157845765615277	-12870010208748	-192986535425237	-167749594167602	-156310660095269	-167315189882735	-192986535425237
1471	ENSMUSG00000029334	ENSMUSG00000029334	Prkg2	-208211105413007	-217796266901265	-0.728528096904291	-169622366158884	-189513015807877	-106965406312086	344362931544917	218756669003566	205795422698752	-0.709452629932398	430863775503667	330915685498668	353170897917458	361985389315771	460096258111202	377032825692391	23048225328854	452696865629196	351196770324457	444305640952032	-0.259718943765037	306735065083102	-0.874067477571598	236815521266477	-0.912101299654712	599227714812123	-227849349250009	0.451191988716747	294311346774616	444343599612704	297462723815443	421802662104243	408524354518554	45416725937382	-491118605877741	-471007266174013	-471269214050483	-541241791311624	-469431212617957	-475057974957122	-405235578449539	-509047649332136	-562038375971089	-432921457530746	-450367081977955	-490973814201396
368	ENSMUSG00000026253	ENSMUSG00000026253	Chrng	-157221152599355	-344187194966139	-267656530360299	-0.782463934811485	-344187194966139	-267535039844007	-278872665808331	-116190984131095	-344187194966139	-344187194966139	-289803293573942	462604470787242	26279604437577	519722184884959	618919184158314	525991154285224	3009821860798	-0.0269669405186415	-132445789416251	-247128695192678	-0.654990962132199	-0.62742175320224	0.467657716628687	0.880159753767209	101965793868126	28008416289264	411467008698436	0.0403205012744827	198188889418785	193184851489517	574832336952089	696054769950756	33414179264076	178922071763369	-344187194966139	-30306691491732	-291778753646892	-344187194966139	-23042852695888	-257206793952172	239462319598505	-315272424946147	-344187194966139	-0.560607221156013	-127016235526654	-344187194966139
1730	ENSMUSG00000045179	ENSMUSG00000045179	Sox3	-206102063731691	-206102063731691	-206102063731691	-206102063731691	-206102063731691	-206102063731691	-16977974336087	-206102063731691	-206102063731691	-206102063731691	-206102063731691	-206102063731691	-206102063731691	-206102063731691	-206102063731691	-206102063731691	-206102063731691	-206102063731691	-206102063731691	-206102063731691	-206102063731691	-206102063731691	-206102063731691	-206102063731691	-206102063731691	-106684949083098	-206102063731691	-150201637348376	-139404618926713	-206102063731691	-206102063731691	-206102063731691	-184115347918977	-206102063731691	387215924541917	723975911946345	748497326262715	557342387589415	331416757033216	6174282848959	245597907258975	789555891516602	759666020646606	480664167133482	583624993918917	461211371749479
97	ENSMUSG00000031980	ENSMUSG00000031980	Agt	322071564657281	35294653099691	352890186376182	316917592760009	349156292651249	367191276547094	-256479221119925	-147131010743048	-265576348601682	-218083616131438	-221219275491409	-0.0970960142770014	-258137399889158	-207515703780872	-31633529759602	-257572475805262	-311490274319404	-101004519157558	-247220024682511	-19136254704406	-260007391217906	-0.281950770926737	-188936935048238	-218540839655611	-16863029739777	-27269287688705	-319248116182316	465401902209909	-128085683059931	-0.0307278533899229	-287435303453071	-0.861710043142653	-304861778206188	-279051150689263	0.543094977448135	-102700767142484	-255154154654547	-194286430838857	-145911882704356	-345923316575153	0.39618128350962	-254262447116926	-263985333435093	147264682212069	264456554951857	-0.0174425743645763
264	ENSMUSG00000054423	ENSMUSG00000054423	Cadps	-398198857689275	-398198857689275	-398198857689275	-306643739002593	-398198857689275	-219369075569498	495800065991002	512085650037947	170954443815183	-309024601936512	493559359367042	537348141427078	451294345421739	438720414679136	384626171288886	411990005908896	497117646889507	341706640577665	438864243995286	437237505007074	173182519404904	355502084354418	-267364216827365	-184342233084245	-111697418371263	-240480312597323	-283235382651867	-302110320829033	-299680423739509	387631828752711	-25227142132009	-0.898324169675058	-0.208390051401696	375460925988134	-279943015650212	-270156227385002	-167683926017467	-359229305132389	-198187423818477	-18744150168703	-195064850399032	-250932117261016	-253813989977428	-202054078639931	-28652756369614	-229140292373688
1240	ENSMUSG00000009471	ENSMUSG00000009471	Myod1	32426968335244	361414623761225	350627258570602	330663796724465	394444448060393	314003736316088	-324028668135615	-120793587478958	-495853729327549	-459661332101795	-324078588122059	229931675351173	102797955590299	333309038115161	399728296446434	294383458198611	113148711026742	-0.511063686867972	-18117460797771	-398795229554087	-16432913812635	-0.195680971913454	-0.751206161228533	-154676940393014	-0.77552228932958	-112809833749892	0.666057732827565	0.164032762659461	-349218726921388	250744325847252	521988064835898	350356268230207	228746912314051	-165915244054077	-322390476495843	-297007210378891	-405084567406942	-475057144668083	-104191829474249	-388593786594599	195870924740801	-373727319759031	-413915746187489	0.682936231238365	131103391874313	-153803079569129
1670	ENSMUSG00000029151	ENSMUSG00000029151	Slc30a3	-207208918209549	-207208918209549	-207208918209549	-207208918209549	-207208918209549	-207208918209549	-207208918209549	-169728278471454	-207208918209549	-207208918209549	-207208918209549	-0.55782770426513	-156739437108835	-0.688013054152679	-0.360005293841566	-0.804197621901754	-144998042268295	-207208918209549	-207208918209549	-110150418436087	-207208918209549	-207208918209549	-175467412425323	-118393192807214	-175971750288989	-0.664341436851653	-180533717816712	-207208918209549	148559397843467	-207208918209549	-207208918209549	-207208918209549	-207208918209549	-159378084926747	555593598166841	692345706052757	724439610153636	660863701533058	575968653513184	710485988678172	553087914017528	705321708395065	72696462111849	591649088875355	65139085321736	578132650494454
1289	ENSMUSG00000004939	ENSMUSG00000004939	Nmrk2	511362565511877	591056974642159	704664952051224	740296834451657	724916700187797	662202831988758	-367557700652248	-0.688779464873253	-358183980761978	-314705765270306	-0.981255132799522	303448283012899	0.331691200641031	0.681382472947796	-0.435434657532486	-221726600516549	-403880021023069	-0.377918108022822	-11353976998597	-118328329293473	-225557714862741	143960804032552	0.22506754070031	-156952465776887	-0.328697130888856	-182557801994072	-148438111104111	322667802716439	-206108115004641	286993872320728	-245400245321328	164839102640557	-362818482654104	-220886555326577	-352959781077132	-0.428454860254508	-384218449233488	-383083436363604	-0.241645749856682	-403880021023069	428009786365625	-403880021023069	-403880021023069	101123298478727	0.801917362203878	0.335030731716388
364	ENSMUSG00000027107	ENSMUSG00000027107	Chrna1	-0.852791526021596	-0.895999661964408	-126110161913926	-141600024110212	-166205000632702	-195165498473837	183172356258125	196618516810372	218425427712748	246828228176963	324662300335939	369491305771693	347457160482172	340923788007003	414023365074326	369243526255095	280418280496293	270388984640664	340728915472006	319065709046508	-0.15037910016548	163717507250877	-0.201204233149449	-144658410271344	0.687770473343637	359004459046618	0.948705757766708	-113840468576184	0.683278091465178	2497447539873	366019321429079	383167474893546	310895469521912	298231712263239	-586855257528952	-49041369438408	-580642813672061	-793014679315085	-307700203074404	-564881404092893	122894163890463	-59722557731461	-793014679315085	0.234655470054493	-0.710852885094065	-487353419619085
598	ENSMUSG00000028661	ENSMUSG00000028661	Epha8	-217174173862219	-217174173862219	-217174173862219	-217174173862219	-217174173862219	-217174173862219	-15185964470441	-217174173862219	-217174173862219	-217174173862219	-217174173862219	-17161921195786	-166704692761504	-217174173862219	-187586154883085	-152720475673907	-154963297920965	-185231093721838	-191301675617853	-0.406594189744611	0.281616448857025	-217174173862219	-217174173862219	-181154207870427	-160274194716931	-0.956012789945609	-217174173862219	-217174173862219	-169476236371295	-217174173862219	-217174173862219	-19061864445917	-195187458049504	-217174173862219	295180236495641	68935560291265	688519691047905	335078322583807	575025101942425	23730029706564	261839126286429	550889724054243	81786319992086	523799137141111	583226432928759	459923492251869
1498	ENSMUSG00000017969	ENSMUSG00000017969	Ptgis	-196537594614055	-127244317633658	-0.83218917396221	-11798407370021	-142181040769022	-116948174916125	268494893309809	255702304746483	378080385357282	313705252405215	350505178010335	240658618011698	306942269681157	230745971905933	268414399854267	336165037135087	305284747627458	158794243945227	17016491740251	149413608679365	182401845950372	-224631369233306	224166323659091	265173572649812	202493054623856	295541943383644	365274306515826	498920188743596	-265166704553774	221144792033998	133771146686446	-351068715884745	-307536206509551	116230707996717	-581091895332557	-321741846634055	-394404549450427	-360928770077495	-431312165170747	-637816087471834	-266062730056135	-494988635857558	-61120252582783	-344612086944013	-334939830454138	-355888768208382
1781	ENSMUSG00000027887	ENSMUSG00000027887	Sypl2	645253966772525	619762867122302	644440632708982	610932457018402	617399166635038	58908555530653	-298679919299776	0.668695312584797	-429168227247118	-524624412143057	-18681190741449	275561355096348	0.574102390054483	109843925340624	-0.482292799454692	-25032098232346	-437685359326033	134806924982171	0.427949819917911	-166382258118555	-300234653972367	191313075445704	0.076921306325981	-191760034744264	-0.333437237209286	-487586369680707	-207697351494824	247392924817983	-325366566670445	180210155548602	0.0136416212965091	229678862195242	-461702592111888	-217150923334858	-215574617596168	112700322330766	-326101472171235	-34669688985945	0.425405030092675	-138694740266115	360786994293627	-224071817168936	-416431941656964	407615267311057	425469323040363	14888158494934
1973	ENSMUSG00000022382	ENSMUSG00000022382	Wnt7b	-583582128919073	-387114402464924	-583582128919073	-583582128919073	-583582128919073	-583582128919073	31803327275084	369265338151807	34812595704133	187846958198526	355594944857855	312254279129012	391869173456148	311863573758837	404869224503283	445349130747007	385110146993106	400536181106166	439553626142404	412854910720559	148730791777322	0.900295760954179	-102483613453877	-0.265632272180537	-0.499365801258913	-167692618905407	-172748954812351	-350737474427304	-2974019946178	28439597934223	115545537646364	348025348726368	164102976562229	501302771156839	0.511489901392134	0.33000593467458	0.135973179471232	0.312530343919007	208438558580953	292760776754522	0.395078215773206	121508834856688	134733936195983	0.708530908111213	161308348426191	152969717690452
1857	ENSMUSG00000035964	ENSMUSG00000035964	Tmem59l	-199618103607297	-273050383208917	-273050383208917	-151052413119298	-273050383208917	-229692302453939	-114358284475903	-235569743470822	-273050383208917	-273050383208917	-122899499504924	-192925389403355	-131080706642202	-158806705392109	-112230795253854	-0.695652057287508	-149918933166139	0.165533799444564	-174347091316275	-216508454487804	-145283648339136	-150337735271165	-273050383208917	-0.687985978648703	-273050383208917	0.88325634839167	-273050383208917	485768946667131	171355386772817	-209071821890103	-273050383208917	-273050383208917	-251063667396203	-247161761160237	464332692679744	423784519999817	159004552049271	720299234523081	736610010274396	246243315650455	852901885056565	503497890839782	445075786413402	680758021179207	418099757204975	914689269620461
747	ENSMUSG00000046167	ENSMUSG00000046167	Gldn	0.373499402435575	-0.523564340932223	-0.733819746835767	-0.220957432258067	-0.0555675015120141	-0.785936768079298	283134073813433	664488627679027	431151961158609	0.536761064478104	366911428362583	329536442205901	24033156445655	343359127099229	402859000532078	378241038946051	391040558451161	466627368095643	241426513019318	444844875830454	-0.0551405172804635	102692153735786	-252096275561194	-360578577171255	-175615455182123	-355385941535502	-347419143204876	-117612047119563	-348900605672123	178941687648501	-364410675787896	-328224770981759	-355537004794082	-396598543163047	-34567830321711	-344019179356897	-359636397436517	-396598543163047	-0.601275349963295	-255736635202711	180527152399618	-30493767370482	-396598543163047	-0.92398637599548	-2725196586933	-278134164733743
1461	ENSMUSG00000079466	ENSMUSG00000079466	Prdm12	-194229305114311	-194229305114311	-194229305114311	-194229305114311	-194229305114311	-194229305114311	-194229305114311	-194229305114311	-194229305114311	-194229305114311	-139845403722114	-194229305114311	-194229305114311	-145428003458168	-194229305114311	-194229305114311	-194229305114311	-194229305114311	-194229305114311	-194229305114311	-194229305114311	-194229305114311	-194229305114311	-194229305114311	-194229305114311	-194229305114311	-14504990515614	-194229305114311	-168418031276737	-194229305114311	-194229305114311	-145254739439723	-194229305114311	-194229305114311	270881593731312	492372188326247	57089699279601	321689574324974	396714994781055	573202772250608	270969568852625	638914178228026	627441389782062	424326129009647	4586584069537	314940206390563
1027	ENSMUSG00000044938	ENSMUSG00000044938	Klhl31	731376908448184	694467765480789	718608904670029	678540819850646	715703742050079	650592885020557	-276407319610271	0.489280584999578	-401345800360315	-392518512581024	-123337001375744	249923287697771	0.14447660091476	0.549436165956891	193475319600289	-0.424958522660078	-208123350460619	0.237007193497245	0.0933391377460975	-141143212421133	-211773788591338	134097765867786	101250992041453	-234765213087605	-108041855673372	-308812909412809	-176182521163759	30259300933246	-207675907867217	198762123736428	235275191176886	256960038586366	-423786435399953	-276559962067166	-185860281448302	0.815039542138862	-380111027432102	-481692768333787	-0.66297846181886	-481692768333787	308420884204895	-428702041694833	-481692768333787	297840936052285	375215436038091	0.646607657423836
1532	ENSMUSG00000002324	ENSMUSG00000002324	Rec8	-122900895182354	-243815073621866	-183595812240073	-256945331454547	-160748862290278	-266508856794161	-24455240839133	-272386297811044	-201600747383154	-138448590336379	-309866937549138	-125101880087082	-112349327223299	-132675362211352	-17238045485676	-0.713436807224487	-156913257119954	-130025327893484	-262063803152068	-0.687688561425466	-107988270831103	-167845479563477	-194131561298754	-273846971557347	-12271328421645	-236636497861036	-0.702230316833475	-0.703807261795593	-284055663711565	-140606791054926	-309866937549138	-309866937549138	-251960604615305	-262036104266336	445004291506568	67609281275747	727071026923986	669008645851769	499000577068708	622148239982261	481763470733771	812007050860271	69100606644512	55499145654071	666424960632317	629481936188572
686	ENSMUSG00000078302	ENSMUSG00000078302	Foxd1	-12971450650282	-20314678610444	-20314678610444	-111591667417759	-110122648444913	-159788705349463	-137832256946632	-20314678610444	-20314678610444	-20314678610444	-20314678610444	-20314678610444	-152677305003726	-20314678610444	-20314678610444	-20314678610444	-20314678610444	-17120370596406	-20314678610444	-106088286330979	-20314678610444	-20314678610444	-20314678610444	-20314678610444	-17190961818388	-0.454282410124884	-20314678610444	-107058249244198	10127146712714	-139168224785626	-20314678610444	-134773013923152	-181160070291726	-20314678610444	739559206024463	578186533878886	579427108454592	667626122995032	583410791317115	649247154046303	693138475296918	561761851406364	486270527923724	688854508111848	646089072615537	755921238825074
1654	ENSMUSG00000059336	ENSMUSG00000059336	Slc14a1	-365765553490579	-452388860678237	-273234381885212	-246017637025101	-339799211479578	-223200984536077	303322806502137	173316545573703	50282508542309	487612643458699	563288783826708	293357090273707	28361904517749	298274407355449	420600605700112	407210001081568	301284800725164	393018015334342	271195316051914	329200964185153	307525121615053	-193963652027924	191787306050534	-177799004971247	0.00516410121620403	259190952665531	33040983420642	-377017503897449	-116266635754869	0.394080435324916	23467991164438	185519951956629	-0.1276441127117	448647709794618	-317966745132399	-186596016196932	-229020937094567	-316392076230106	0.0474773303591824	-360770386929161	-151779940282573	-287982016702385	-319409535414078	-194588951142648	-194543987933312	-282355151038242
1213	ENSMUSG00000000435	ENSMUSG00000000435	Myf5	168357946156962	112800346610957	184818541011917	0.99046062735857	21129273052855	103560359988152	-265590537249642	-265590537249642	-265590537249642	-265590537249642	-211206635857445	326078193715666	174350589268734	14736239605932	342024854923837	222397159528891	-0.246382473068065	349161203924707	-18194289912773	-265590537249642	-216329284381878	498411081891076	-265590537249642	-176774811847307	-151268386060989	642958895482885	741499641172126	-1695020003894	6221863841025	540894868594395	592033249908642	652151948707029	622269417899612	721840810060859	-237895430981238	-213011173443492	-265590537249642	-265590537249642	-265590537249642	-265590537249642	-123137104269005	-265590537249642	-265590537249642	-105841315820949	-0.254115080308514	-225726150349259
1651	ENSMUSG00000093460	ENSMUSG00000093460	Six3os1	-193115962894378	-193115962894378	-193115962894378	-193115962894378	-193115962894378	-193115962894378	-156793642523557	-193115962894378	-193115962894378	-193115962894378	-193115962894378	-193115962894378	-193115962894378	-0.788722850775698	-138987530313047	-193115962894378	-193115962894378	-193115962894378	-167243464650012	-193115962894378	-193115962894378	-193115962894378	-193115962894378	-193115962894378	-193115962894378	-0.523411883699943	-0.538968845017854	-193115962894378	-0.0270472762189593	-15760883164698	-193115962894378	-193115962894378	-193115962894378	-193115962894378	380417286767702	655111297886577	717400492997283	825363924051112	-100508799541246	512830749759194	415822039377936	848670983069957	806817036779707	233454088412036	316088539409732	521527693593507
1228	ENSMUSG00000027470	ENSMUSG00000027470	Mylk2	658250178538831	681701435375316	676123066686752	65144465786687	687904468092759	644937713024286	-273318893505687	0.696778328885692	-156571985439974	-405281162887849	-0.833007384753914	226402582960357	0.367656321140823	14029582211889	-164806960337438	-39955268958314	-419406824658372	112617167612808	0.27098500247358	-0.805451475269225	-296956180256169	154765429900242	149875535347612	-203316887941759	-0.421390650851061	-495128640884974	-330706738200301	200436410669893	263161918059449	170503979479748	-246261503714537	-108749587409024	0.759172583014173	-210612597947818	0.0694927252883861	112548265366216	-388317414758504	-384431619518588	-0.794967935003808	-545587243243977	254525801062456	-397211596263982	-465023092783556	311466235800553	462363887493576	133187614163883
1445	ENSMUSG00000090125	ENSMUSG00000090125	Pou3f1	-140590014826968	-154324663975184	-0.803526981710196	-0.51834902189179	-156892526780304	-201112839168269	-327556057193752	-196328592906968	-19590747507206	-169253726131843	-327556057193752	-232825887054987	-0.587447053576995	-10668538135718	-190069574501374	-200766901174378	-222019379760288	-158378381106182	-215220875464609	-23049755742029	-177401595569391	-153279789410602	-0.650754746964265	-20017358027421	-160847402127567	-327556057193752	-278376657235581	-174299017950115	-0.715376046521615	-158295910699539	-295368189818601	-212982319764257	-305569341381038	-27972522391095	0.905713468129817	349053955453763	335761830438221	408305967851909	290250756430762	402760804015164	202667405879679	238230110744064	30175990158655	317641423571996	356416618730514	299246371633811
1042	ENSMUSG00000035606	ENSMUSG00000035606	Ky	649056492824321	673143017005458	680712112270957	660943842406931	684282208606308	640476710956172	-327336843947057	-19282193714422	-437447111494562	-37234518352823	-312743070410818	263163961619381	-0.157971721423412	18937152841724	317224401516249	208990003308519	-0.783267268188948	-0.57874750177472	-353799473372651	-260932356606805	-215323929835303	0.114560525801295	-169322225707309	-233195326150515	-0.775108262000535	-364216671806459	-109156632073377	0.777200978396192	-325313770510398	179301519473032	0.0682366211798442	-0.0971575222564178	-306317895793584	-116419247249017	-386526871548625	132314179297477	-335865370592877	-398477558937677	-0.374328192976495	-402306341684602	317977165415863	-437447111494562	-390737569345642	347437663404639	438687360483693	174627039884805
521	ENSMUSG00000040856	ENSMUSG00000040856	Dlk1	-289657134938959	-297905147301612	-320932164513462	-335141757795436	-353232930855294	-303102831437766	0.991874117537963	-328192248952406	-305388174854603	274998421536293	0.464302846217315	-0.429858343272253	-0.251822733686812	0.607087383102504	0.578780890067442	131670956259427	179882696020519	169389241339692	-265240705785897	102353298111492	45460642679461	0.574235360930079	418970521976945	329477529012901	57127929077538	351732882265107	0.302983878403451	496522048474715	0.158148613580503	-237188622022929	-52529709646596	-605006860748145	-507491924301789	-292505386205159	435262397698552	339532824087853	36527305636326	503144993000742	352373616244317	21688914455753	208076951000476	316341999051368	206851621635864	23798734219917	241252367742856	327062210465985
1264	ENSMUSG00000026950	ENSMUSG00000026950	Neb	588389515062455	570675172287873	598598697563694	545954548655965	571282662646792	538235463705884	-268413524678694	105684288158062	-269076850444993	-501726402786293	-0.760584733991976	257901393794848	0.289910122356128	0.720060617317088	136297455479377	-0.365924836792697	-210303548282585	0.736291046511617	-0.410298287032564	-179284441914477	-253272621390949	145182046781303	0.985616600073614	-145548027755712	0.708538527878114	-540184429787164	-1524712783747	253381428166939	-354424798515308	189324222156427	168088524836664	304342202652879	-292250194414828	-163135520091516	-0.0541029365996195	0.800387148492941	-361512626494424	-65627036682171	-0.447703240079884	-56804833214824	342540353953384	-400483540340429	-755496276262559	384453392795239	353041231490214	0.528184143508247
1327	ENSMUSG00000061462	ENSMUSG00000061462	Obscn	627736911899393	586082298750833	586797778874659	558509893410123	575660899065287	558589986675685	-266300758613346	0.611475792285143	-287531513987363	-458132101213591	-155609398925057	256550773296744	0.385236646175269	0.675005779533601	0.772797868855612	-0.556021629028685	-27960048659948	0.278004126569574	-0.997780412330165	-128660346266763	-245394775777372	144925750227499	0.699786699922614	-13205983835867	0.82533297066321	-475084429915958	-182543709762919	23599815037047	-258922322606504	213319681237951	0.312111112334186	268727445998324	-326953851006339	-234137490683068	0.222633371141827	107594975976812	-347481621615641	-580971006205227	-0.0368307420887408	-481798425487259	335248669902392	-466477701055083	-66721150831878	364696587493367	380250632146386	101749701957198
1084	ENSMUSG00000020607	ENSMUSG00000020607	Lratd1	-264880306251184	-280917240832355	-292813448444567	-383496997606102	-437595726956807	-337843384278474	284429611187408	264870948276745	537089719482801	11666577479095	36276825106331	346989691737067	39314572349269	365409933299224	452523472968068	487982927097657	363277359090135	438085902056716	445959331281852	43699863098579	118122204478337	-530619864616334	-332319582650244	-299282235075903	-14444564134765	-457389424928231	-361285301100156	-224694606743098	-0.0646753100305872	122561957184998	-449894962861283	-0.137754519362248	0.334596481795729	224931056369997	396108653513201	369863916008948	228406687037886	36406070772561	257231066591009	0.839043362556151	180805806828916	164733059867159	236361847119729	250223765423769	213302503241113	313440018388664
1357	ENSMUSG00000004231	ENSMUSG00000004231	Pax2	-0.841779309181524	-157610210519773	-114328631242683	-157610210519773	-103726858258049	-114252129764795	-157610210519773	-157610210519773	-157610210519773	-157610210519773	-157610210519773	-157610210519773	-157610210519773	-157610210519773	-157610210519773	-157610210519773	-157610210519773	-157610210519773	-157610210519773	-157610210519773	-157610210519773	-157610210519773	-157610210519773	-157610210519773	-157610210519773	-157610210519773	-0.718212812956716	-157610210519773	-0.590917765700071	-157610210519773	-157610210519773	-157610210519773	-157610210519773	-157610210519773	473321375470532	716527498297765	771740532916089	762749510832612	260195971438586	745711726907182	426746292807435	843144228759341	805330477977233	573715395745148	555974601689343	684988557729633
78	ENSMUSG00000033569	ENSMUSG00000033569	Adgrb3	-375822186237281	-375822186237281	-27228816926385	-375822186237281	-375822186237281	-375822186237281	-33949986586646	-375822186237281	-112199061714103	-375822186237281	-321438284845084	-351254054904143	-0.813144037677913	-327020884581138	-238335703544903	-266975796738533	-0.374910619803518	-112488347903948	-0.854819352001818	-199307431349524	0.132971282780026	-116636070774354	-125339267961729	-287006460834946	-14049818278818	-235047411712897	-32664278627911	-248336021255838	-21930475804132	-375822186237281	-375822186237281	-375822186237281	-375822186237281	-129335612217287	519476089982411	513896666001362	517058946548695	49317421387991	-0.480100381184592	46297941546984	380889142732111	453799915220773	441710740220153	438753860535021	38387996415018	420598362935908
719	ENSMUSG00000026787	ENSMUSG00000026787	Gad2	-333223990754574	-333223990754574	-333223990754574	-280302384659983	-333223990754574	-333223990754574	19770099303425	583007879354317	438493938096257	0.333457908438325	-126015920416067	477214307573478	347496228831193	462512232587581	458564820214285	308537003049955	32098644966212	306052011635282	298543985793811	406809421482353	-247308065397327	-259195884235981	-333223990754574	-24440826535224	-301986822834014	-333223990754574	-306548790361737	-333223990754574	-333223990754574	233876285162289	-333223990754574	-164379761003104	-160769055591588	0.229758543527266	406532517251021	190069465797013	254237810095026	509007265683095	328996281387693	559626069441933	172443046724656	41133387299352	264358349581451	20734708057824	267875841297017	315379353025106
1243	ENSMUSG00000031461	ENSMUSG00000031461	Myom2	504129190642299	494980519161562	516165060600244	486561727268855	50620115483809	456860822026272	-289096624432949	0.518021320443193	-372072182490666	-598722579063338	-252370266611049	246021475833016	0.530368773797408	0.59356886980107	15703084113878	-0.175516005111355	-201274596098377	0.809575853718981	-0.926448906701966	-199910931550919	-206038058117477	105271412983469	0.939460937669356	-0.998020749831644	0.102655518778571	-395648892077163	-128910053192235	229486032140714	-2989992048173	178652964956497	256937505839975	444572240270552	-304293286728748	-265903308174738	-0.601838895883002	106224728527672	-327093981942914	-718055357568362	-0.264491825670508	-480643337221574	305700690150503	-405547603116565	-757024910125247	372104384119709	445891362615987	103267148879191
30	ENSMUSG00000033213	ENSMUSG00000033213	AA467197	-365869850255858	-597533615105522	-404974493746961	-45041074809529	-36318781349464	-418703832985745	295028511816105	257919606036573	301172015863914	176612100850086	312182413163958	355040469616274	402551437257647	37537578380313	296919687783866	347117812867226	276971241405176	200228738731265	205940646635792	18419967519201	102444988695497	0.530033484913248	0.30602658034358	0.074050910925453	0.276069166057547	204645026345282	35975445459244	508972009355906	272626863963528	321294323532664	-0.0272120397585098	199153052225532	221315440207762	294684373590534	-384239581336762	-544954251299372	-405919168555324	-49150057356163	-234292777968387	-417531890123953	-253904668670748	-597533615105522	-487303351675245	-363838540553395	-441582533608659	-451565542913984
1209	ENSMUSG00000020061	ENSMUSG00000020061	Mybpc1	508308839962768	523277202788303	51003544924538	448226228744489	44806768215652	42171794229587	-237041240798039	135795153085374	-500766071139528	-706220764407353	-110841214683778	332304880689501	117026117629752	184395250529075	225939630763604	0.720250301718501	-233977134440656	-0.344364424058057	-115449333935832	0.011980043693411	-193839009487242	191281445713529	-0.0209158032338763	-312057723329464	0.633463772924783	-442030606482301	0.648602598662944	295527773963246	-487590345185165	213633093560397	328181697015238	406328793869327	-40960328652679	-260685055261462	0.668875628364646	-141972142764712	-296265721876469	-67901503889372	0.838015975201079	-14344742755245	462065584717751	-313142715835592	-373773693863249	430205258549449	227123745749463	167955981215788
1060	ENSMUSG00000018698	ENSMUSG00000018698	Lhx1	-153178194969383	-153178194969383	-109896615692292	-153178194969383	-153178194969383	-153178194969383	-153178194969383	-153178194969383	-153178194969383	-153178194969383	-153178194969383	-153178194969383	-153178194969383	-153178194969383	-153178194969383	-153178194969383	-153178194969383	-153178194969383	-153178194969383	-153178194969383	-153178194969383	-153178194969383	-153178194969383	-153178194969383	-153178194969383	-153178194969383	-126502994576545	-153178194969383	-105480257478459	-153178194969383	-153178194969383	-153178194969383	-153178194969383	-153178194969383	36932086541489	772612031444215	79220011401621	73467963171492	619151873550456	65606771529049	361909076483285	808646523786898	812862789217508	595679942291778	66588183623331	528675239439595
736	ENSMUSG00000021943	ENSMUSG00000021943	Gdf10	0.936107321715221	157047214552358	236718926086478	246402923317019	206347699576395	304176668427499	-28963214989509	-334482339326655	-413793755726914	144287028123075	-467676044500702	-202388025134563	-0.821188193745233	-267706822491297	-141581042658072	-130594524630763	0.0348825369972392	-177255417021334	-0.32930436924325	-268500052486559	-235105336478614	-118308291709172	192427019348508	-317808160548852	-165030276480081	-186191240572633	-152208361155693	-220289475534854	0.209730917180655	-212732364390592	-522059945892899	-453686173711611	-411466369824783	-438369099564323	674724064878741	266694243106171	0.692979269318987	401748808018869	39911977200587	418651613770849	635788932328732	0.541227422079835	0.270202256679312	600053286710725	500787071230362	637373464144085
150	ENSMUSG00000029378	ENSMUSG00000029378	Areg	-35662257883055	-0.202996937164262	-35662257883055	-303700972735959	-35662257883055	-35662257883055	418871950474431	571917094479743	522844023015903	-116648616211942	266588165513339	149137810659105	260769997488328	337583246112728	432976957064454	483266497282692	256876182980298	583700448402021	559016204184474	601916536011365	0.364006800676732	-1823463110474	-119226314484411	-0.0795465493445269	-213742330876395	189267732834494	-196645002990891	-243982768048544	-132672029979455	172764809566023	-19814280312881	-0.968702665696624	267362538837035	161102518063907	-328927472562146	-35662257883055	-336961007040969	-335825994171085	-224420622172683	-269642177816583	-320927849303869	-35662257883055	-331385637572916	-319946703500583	-309165189217501	-316758191930167
462	ENSMUSG00000042401	ENSMUSG00000042401	Crtac1	-0.414521442125841	-0.0278858131624018	-0.146847889284527	-0.340581479981387	-0.0581612291869291	-0.0504602253858382	-252491205100219	-252491205100219	-252491205100219	-252491205100219	-252491205100219	-157761034961455	-202021723999505	-252491205100219	-252491205100219	-188037506911907	-252491205100219	-220548124959839	-252491205100219	-252491205100219	-252491205100219	-252491205100219	-252491205100219	-216471239108427	-195591225954932	-211278603472675	-151378787287326	0.574725292292567	-226679931262645	-126473941284003	-252491205100219	-252491205100219	-252491205100219	-252491205100219	382614421097442	589018504459092	349636817785028	0.354283202174576	825848413490207	675611982327727	539306751466784	639561868734465	738550998280573	478571593471275	615724745190879	298470595915251
138	ENSMUSG00000040694	ENSMUSG00000040694	Apobec2	639636528691069	629244895446365	633165672461552	607769118017867	650697459279784	576514771019205	-416686750232162	0.552721019108652	-429280974711323	-433089856389299	-255175049089898	260107174859635	0.237226080240925	108053505149072	139348856571517	-0.146992278812363	-260774511158058	0.517904355278294	-0.0679776824803664	-102245631502753	-244961574848645	126927306524611	0.175760297538699	-198354101358259	-0.74919220318619	-388049697912037	-282483560792213	293547322964009	-225767817750389	157881184213337	182091129344143	237148846619986	-320867978384963	-236869922195073	-0.970389593495286	0.481728235535198	-449289413237836	-425846772656228	-0.668981333781436	-453669614100065	306225697336571	-438803147264497	-560929556833015	354421828171727	386178898998721	0.939388174588818
596	ENSMUSG00000029245	ENSMUSG00000029245	Epha5	-360902558045368	-360902558045368	-317620978768278	-360902558045368	-360902558045368	-360902558045368	-324580237674547	-360902558045368	-315206517784278	-295800630079036	-360902558045368	-176137500583311	-179634700918225	-24665888022856	-211278320004971	-157417380565202	-222090784434247	0.568958453657188	-335030059801002	-360902558045368	-0.661295414865219	-201854152010067	-203916176518453	-360902558045368	-246580406856715	-0.25033852725102	0.818092196595731	-135020026418654	-195136467070308	-360902558045368	-360902558045368	-139559253926796	-360902558045368	-360902558045368	514899775720103	433563819716462	440937596870293	51476229345662	351317722251694	504605253238754	471114017013451	423936833406733	384183307949849	49493910831096	458637528750889	518341575730566
909	ENSMUSG00000048583	ENSMUSG00000048583	Igf2	-0.28919019015434	-0.621839897126076	-0.695747659825072	-0.911882084376627	-0.931880192909942	-108541685048365	-353786329343941	-426271861546037	-472705794124521	-560974449406731	-543937405494368	305035341225901	0.986741476605793	192425322732829	390405009231504	273602249614503	219097167133375	263950735376497	0.0958141182003036	0.471137314761487	317947761029144	307367002353124	0.747620639955308	103749326438934	226382243302845	335128977029461	57147163520929	-104623972620374	-514930928958101	0.506842504213513	700465229512239	687665949578727	-18174160843001	-363994292347578	0.552947580726727	175774301607927	-0.480935761403938	0.22453722081109	158290399371127	-0.240446714568595	0.421613692458029	-137024387694761	-0.288945240594806	178173116243752	105789158542431	0.837230771930448
1716	ENSMUSG00000043531	ENSMUSG00000043531	Sorcs1	0.283402224292509	0.386763449892285	0.7000935594731	0.748476678260246	0.33998515360486	0.671737503585723	-333501011762856	-333501011762856	-333501011762856	-333501011762856	-333501011762856	-308932880429718	-216094280360532	-248299225049701	-303912992783723	-297704295765024	-194689238151735	-175838879455481	-234797719870214	-204845268520628	-333501011762856	-259472905244264	-202666370900947	-206118534843314	-333501011762856	-260270572074754	-218537536725448	159942393837767	-197475486894979	-333501011762856	-0.477242156717671	-0.690100597971104	-311514295950142	-285670178480054	353242262654115	488219519505747	626653898299763	589453183373881	-295646331226875	439284725548681	360879621621465	580739322618025	436827452341155	436112083178401	315375825132466	456240002072783
1510	ENSMUSG00000068748	ENSMUSG00000068748	Ptprz1	-0.756151197074596	-0.785715285831747	-108965850818588	-0.728197539140679	-104458635875759	-157549961563926	0.133772063591652	-102454279363823	0.96530627430134	-437456353899567	273765708775226	0.691060410289029	166802813485033	101968354621215	347520079469448	377817803355956	160885730090926	460799167004578	429502440313588	336392844784748	187506642528827	-0.822675968488235	-144012474171179	-254575660605887	0.953234188246666	-364225914211464	-159010357858765	-406815427206899	208463004203661	-153882664953769	-405268486524416	-168377469419446	263570908852617	-262667988383088	-0.143664938715696	-374261488485774	-225084488256543	-158959463395478	-437456353899567	-0.241304777537711	304659945437258	-290189613471308	-32722609046929	-143770702335218	-411785008357065	-0.717290796005426
56	ENSMUSG00000006457	ENSMUSG00000006457	Actn3	592714251200092	568496511819547	582353506444463	554529528463934	534712679843017	541530555187823	-308571865691301	0.875667936306815	-300060724967207	-589139950129771	-120330608893941	197227773467425	-0.226796303005433	0.828460161886259	-0.070781920183542	-107544486115979	-318655105065265	101764322090435	0.472285448682053	-173914604629863	-310854231296481	135312158211752	105165743149371	-176603995021862	-0.506907905934572	-150941873442192	-0.511731097327045	214445669589155	-157099899755856	142444801124107	112218637363641	199299158966267	-122341318733634	-0.363143739510305	-0.788872239665169	14812610720682	-397054799857076	-389555883469962	0.35545651146384	-559736785923684	38499189955174	-354393972542882	-576144541885861	400411187969572	486236256400762	112830976965687
511	ENSMUSG00000033044	ENSMUSG00000033044	Dhrs7c	743221387627122	730190644769861	735061200240062	696499247810071	698469988183238	677827583053442	-355576243104653	-0.124144456669579	-355576243104653	-355576243104653	-355576243104653	252424003766004	-0.145294694160003	-0.377806684199641	15125482333169	-0.0422851063624039	-321143200848903	-0.566720147851479	-109170063536999	-128119058796083	-254321084365205	0.481754110790748	-0.989698107142348	-246192232098869	-168422589771964	-314363641477108	-25446382529176	262807506844543	-199058814908692	207518149680645	-10324046167141	273336533625728	-268934363243736	-271885396776076	-224459595160734	177499274760826	-234533490599018	-300468912559455	-0.573776624686631	-355576243104653	165100867100523	-263915373646426	-273638259964593	357585489280042	475385172674429	17941519549473
1036	ENSMUSG00000079852	ENSMUSG00000079852	Klra4	-356001817110978	-356001817110978	-279471152505137	-303080211016386	-26297767945145	-312643736356	448964172580247	458680804647723	487179531847785	0.706683761370984	271536883267186	351723712407537	420228256031158	525441460411905	46383629046575	33949620300575	342121977183806	434636714609282	509769044336012	504068548582336	267409521158537	389666952676671	355698779280864	400892559059183	243122171049125	0.16614546023929	146145759387446	-180887147501103	-15822991109255	0.315112272945981	-356001817110978	314698898623204	35378176086974	386791519987808	-305081577165041	-340954773427761	-356001817110978	-30089448656578	-192764668154251	-356001817110978	-320307087584296	-356001817110978	-356001817110978	-31932594178101	-356001817110978	-356001817110978
179	ENSMUSG00000031519	ENSMUSG00000031519	Asb5	506586209779263	518507324090972	604131188082736	577663787758447	58443197858458	525842673386185	-32328476995404	-0.644281162355912	-251511112728287	-470418435133213	-0.392871510351982	208832661238616	0.199689127973305	0.973575719493707	190373045655865	0.21465536973096	-167011122931526	0.567264310357333	-0.664577950341284	-278772242123823	-252692327012635	342014351408959	0.937411512606102	-119291826203701	-0.637519753475696	524315130880028	357560515585755	116746146463886	272917089398338	385178143064898	492011197382185	405760350545042	306935507148479	23709363238997	-0.709422912026419	-135350631907433	-452205754245963	-481878154310533	-0.946809644057052	-41825641059536	243080764889943	-439893532079904	-551548593428008	243027367980794	259461554058805	-0.931858352489217
1705	ENSMUSG00000041476	ENSMUSG00000041476	Smpx	607739182932325	626915046072086	697782696907568	669591259436788	665968710387822	616090109568297	-201510694088145	102820973893804	-323786457080955	-536014660049177	0.243214355140134	272661111244098	0.410929947514052	179245948854338	105304938455896	-0.52227208814437	-274622113064852	0.421966074459116	0.609698134211555	-0.510676877160805	-193149892283515	170695964155857	0.68357645078328	-170162151336437	-0.524262988662997	-378296114957225	-26633520992789	302428937664902	-295140989812807	188214440150683	-0.868529642646831	388322581054006	-295953081601125	-231181974214907	-0.592369280433592	0.0548000000907987	-35009228280193	-536014660049177	0.444779500018365	-449034259035209	405231419784688	-413888250480659	-536014660049177	325261713564359	339210466018131	0.489145449265419
1241	ENSMUSG00000026459	ENSMUSG00000026459	Myog	246748333761475	220717791550013	143155512591285	0.402004306466596	144753323352314	0.459754864155028	-17924520570797	-0.457397703760035	-482056355330069	-482056355330069	-0.770341579507007	503909106304673	274845092053057	42604497515946	668473800139178	508280451575575	336722115870983	-0.0777399553253906	0.275155294640432	-240958273923477	-0.0631461630708987	0.635982421591404	0.479228910908679	-0.154380552298803	0.615924399902117	-0.583700220742336	-183774867776119	10203274594201	-167708362178339	113622931524527	607362830848727	661666057895907	-0.995784753738513	-130740214093476	-35093970738615	-375064598373008	-402976278680617	-482056355330069	-0.572491613521497	-262349601706066	218127270978976	-359929945761551	-482056355330069	0.594964468736348	0.295985089444896	-410991793560376
323	ENSMUSG00000031962	ENSMUSG00000031962	Cdh15	172941565969779	155436707792921	141127255779977	137473628692416	163590430238718	127736880698947	-376000240613347	-130553964685916	-570971091844598	-534778694618845	-420820208140605	166087337257779	0.681352028597668	274968127477304	37814200163902	327552557335746	0.97908285865705	104936381514005	-0.958699587636225	-0.959632592894879	-181851777329315	149817973269759	-175368626224691	-134733617728839	-123243720996906	0.743626550083531	203481420169455	-130963676839971	119856465010247	443386062798424	631310326805957	577488354722704	392389166613125	478270895803624	-133942559718602	-258949271627512	-385048714597352	-33349279595129	-422418608611411	-445934086034886	-0.317939463230916	-517980365205644	-545734150586963	0.537613313401224	101252057705475	-203435542999457
745	ENSMUSG00000056966	ENSMUSG00000056966	Gjc3	264398933310893	30008150533656	279067970963571	266302735382346	262413631960809	264108994141764	-123444785473867	-159767105844688	-159767105844688	-159767105844688	-159767105844688	-13519897451155	-159767105844688	-110965804188545	-159767105844688	-159767105844688	-159767105844688	-159767105844688	-111963971447618	-103225177123575	-159767105844688	-159767105844688	-159767105844688	-0.709513804423535	-128529937924128	-159767105844688	-159767105844688	-159767105844688	-112069168353764	-159767105844688	-159767105844688	-159767105844688	-118705567475723	-159767105844688	-159767105844688	-144720062161472	-159767105844688	-159767105844688	-159767105844688	-159767105844688	-0.954806725069314	-130852335824695	-159767105844688	-12309123051472	-159767105844688	-138462360331651
1708	ENSMUSG00000055027	ENSMUSG00000055027	Smyd1	590357957196738	577333765867784	597028800022287	558314869328894	58054308476728	529667633806771	-3445926815997	-0.0651242790638644	-442930096292565	-427790572560848	-301449226660712	25913259565006	0.362962156498883	0.983943870739369	206561779241099	0.535756335369646	-116701291105773	0.205346262867815	-162999150680432	-208673291820017	-261270037365508	130455860994132	-0.422482724826846	-216317527606684	-0.869994921139326	-384726028672831	-25538629242025	179421411003552	-406799248000031	132027453890475	503412579670582	350693437688107	-129001458190617	10283106599065	-17835889321491	0.618708261584054	-322456885305143	-536216449154504	-0.286891841646414	-534989547965447	316071195518251	-416771667592827	-508375986321443	318895894012437	385931117672049	0.647404404345524
602	ENSMUSG00000010080	ENSMUSG00000010080	Epn3	-247033215186945	-0.129896559236969	-203751635909855	-247033215186945	-247033215186945	-247033215186945	-181718686029137	-247033215186945	-201337174925855	-247033215186945	-247033215186945	-166908221381383	-247033215186945	-0.261625393503739	-217445196207812	-211236499189113	-212600172931196	-188953421174482	-199230080789875	-190491286465832	-247033215186945	-205322159048595	-21529170940272	-0.641525218932653	-190133236041658	-205820613559401	-220358014794108	-216392288494278	-100398212780785	-247033215186945	244829213281343	-0.195362564778669	0.215085381759802	-221144593138265	652932569295531	387591226640144	334940290823225	468517783789138	473634528150208	617682788646924	419493667826047	438707194668086	359881120436374	423073347040034	435707716922085	632417883917285
650	ENSMUSG00000047746	ENSMUSG00000047746	Fbxo40	653080795762473	653468433929193	664368482727185	623762699906255	674652145531992	622252529694732	-286159376176798	0.514769894777056	-317346425450109	-357981977781405	-110886053973432	254918267892166	0.334549143545882	0.477295289072238	-139172919084751	-288128164362152	-435885983322475	-0.684819170757497	-133441413025553	-0.690104145107605	-225454678771568	185138174260531	0.607806547173186	-178847205281183	0.160396902449538	-354824362723511	-141160340600937	244047813711627	-0.584993288828497	241073519807941	-44143501635735	0.130329707414411	-392319972167737	-247258386947522	-0.635285038447511	0.94752879639124	-310907729084131	-541422660755938	0.822416438646381	-434162718022989	464645634464109	-43372633107776	-459484677615878	350664818289619	41804696204415	105117016454797
545	ENSMUSG00000029168	ENSMUSG00000029168	Dpysl5	-0.794892676473603	0.150474415521897	121214410743924	0.354419324678641	0.782550959155337	-0.16881104407068	-263880138359827	-329194667517635	-329194667517635	-185321114624616	-235408000454398	-177768519734599	-187224990950919	-24399288080448	-0.599695917276931	-186449470079316	-206063217474857	-0.909764116860239	-0.506892914953737	-272652738796522	-243278742160387	-255166560999042	-198360026655725	-2403789421153	-250514786586215	452931342741344	-243405738293534	-15407999790776	-193169142649758	-221047395734046	-229207023119047	-135483543687642	-256206298680403	-281363834234833	431273906927248	601234934221444	596312153049633	600955510377872	488163254374166	648713426875224	425365151207776	641056061936766	625580138479906	546774913887842	545311929661422	532273531734588
1860	ENSMUSG00000005628	ENSMUSG00000005628	Tmod4	657041599341822	666498043849565	690904057030118	65129233122966	657712191883312	617948450371299	-223842617407096	148396964150731	-341995275572215	-382805131327677	-0.687807777592575	271877773786184	0.631690977784424	110188003521839	-0.8779334849219	-32369463856036	-306131114354063	145935312596137	0.367602678261076	-0.430067355825676	-244980351886754	144325408941476	0.479798369328207	-19843426853477	-0.55573671392776	-381343619619459	-238506949487108	245956450539111	-166312432381358	217589151815102	0.164881954082415	-0.234775587557515	-355554200479318	-242693029803744	-153990664220469	0.69260346749384	-362609031990239	-448190436996544	0.374391784761548	-4133615705801	359688090949877	-309906210679027	-390867338924676	365034251795621	413576853908405	100399449232576
1093	ENSMUSG00000047085	ENSMUSG00000047085	Lrrc4b	-214164798390968	-148112934463696	-170883219113878	-161243192296377	-160281446129244	-0.213883180531087	-177842478020147	-214164798390968	-214164798390968	-214164798390968	-214164798390968	-214164798390968	-163695317290254	-214164798390968	-214164798390968	-214164798390968	-179731756135219	-156085004378505	-166361663993898	-214164798390968	-214164798390968	-214164798390968	-214164798390968	-214164798390968	-214164798390968	-114747683742376	-128375869166867	-158264372007653	-188353524553395	-214164798390968	-214164798390968	-214164798390968	-214164798390968	-214164798390968	-0.234291844767563	561414516374897	582884787837621	57414143351842	0.894109784866234	134439448920668	368060259243715	506692627501938	467879682054922	380753786617283	266934975800834	226502663973021
1185	ENSMUSG00000020000	ENSMUSG00000020000	Moxd1	-139446948451679	-157700183946117	-200654606418745	-140804797426666	-247044652516345	-225280182519217	-368109983134767	-251569468704259	229660292817002	-287139393521069	-42324454815429	-109303378292351	-0.573585715744477	-0.259152109058165	138442658977535	154259312019323	107069077534933	105452852114783	-0.150658248921145	-0.983875993031728	103497052104558	-0.391983725662996	0.378090062448104	3270982901963	-245553757867688	-352073212829286	-487606502634182	0.0584842104776717	-426760429452123	-0.760512046493188	-35642215199573	-546839902455235	-0.909798845149815	-118507240764886	348342526781666	-298625977120648	-249083372111075	-190817200666245	-190599357972835	105027129463225	175865952470191	-335088718824803	-202872898062901	0.51885639533776	-218410485056872	260679181249728
690	ENSMUSG00000038402	ENSMUSG00000038402	Foxf2	-314132231083014	-276374475897037	-311033846078795	-296009391997953	-387564510684635	-261121292659152	-27745424313713	-295726145978502	249908639460761	-0.663228338093753	-293777843621398	-218508016713051	-0.646601187816072	-0.763324263048707	172651033294074	126829875052454	0.494379531536521	228192474743976	246669122682325	213190727856491	-0.749197765802873	-228516104649334	-219088796038415	-322744930884015	-174324493990309	-176914513819134	-286452092871742	-331664084301319	-0.901673222481856	228059572703728	-355376643309484	-209946370551569	407532268680088	57107110190441	554117728906192	463516972574105	443847573038263	472205601364994	538213065162304	473940076859478	466499982956982	427156928037675	46031331648891	509102112789142	489409252321599	530052199003694
254	ENSMUSG00000021991	ENSMUSG00000021991	Cacna2d3	-0.385460501938659	0.21830765201673	-0.261108631448159	-0.136522313169341	-0.65479073825001	-0.315398000269086	-254409267682247	257901175560584	-263506395164004	-307660965911722	-0.23044711048546	0.206529179374456	0.641721610817452	130351365443613	0.50077993402024	216415985443146	14477010180829	259352122832368	219128792901667	399821530528974	-0.785272762475133	-243439048175162	-213018722275566	-307833397145684	-0.835246855041274	-343853363137475	-317178162744638	-28795293675416	-343853363137475	-25610670262836	-343853363137475	-194340755550222	-343853363137475	-343853363137475	541894426767936	483100402383075	485559433612501	534323752759028	492312355268118	460801012490808	601320554531468	543567126914259	414045040593069	589728069280186	537432696958063	639618475964269
1590	ENSMUSG00000001027	ENSMUSG00000001027	Scn4a	601250781974482	611395852781506	621980508001453	59323713762374	608190786228742	600652099784031	-315461364041384	109453419358272	-235773762005981	-466735112028582	-115683165921414	26799245936219	0.223005316865671	0.481018834641605	0.86561650899738	-0.951801464641241	-288299951944826	0.709309020477108	-142986398960417	-222045063847442	-295327212384902	17283512836762	0.395841790236901	-141076083660495	0.0938648819913652	-456492253132753	-183818355119941	114696120327366	-351134174459622	203116795444116	-0.184295413817878	0.957239777327216	-376440950696441	-258100593877422	-0.642370777904223	13271728475347	-388549051380073	-53511278312188	-0.44624550129875	-448649425048396	337009298199671	-360120265780871	-555909367781345	404593975049796	462296931158946	136151201853087
1038	ENSMUSG00000020911	ENSMUSG00000020911	Krt19	0.0800787301162389	291123902916723	0.259171285474845	0.26269455274797	0.290513394099524	0.678825696698667	-0.0498796610471004	-184426406700152	246934304325136	-297299439931986	-297299439931986	-165962053401617	-246829958831271	-212097653218831	-136479851976922	-0.512015990261705	-262866397676236	0.539131524302345	-0.671869949150404	0.432501159806687	-0.416225273479706	-297299439931986	-297299439931986	262280131421172	-0.313425556265575	-175726545064328	-270624239539148	-297299439931986	-297299439931986	0.255280056976024	0.45304622270707	-297299439931986	371676544957216	-249468606649183	172591992314345	-244720076125836	-185659296336807	-27650285527252	230513886866582	-117297714950417	-0.755990203145747	-268384669911993	-272062498674351	-0.0361378836763704	-0.468604558496591	0.164110668715887
439	ENSMUSG00000030785	ENSMUSG00000030785	Cox6a2	662714781962107	652883356871558	626556506677802	593126855604119	587400501165691	589039054111017	-281759495523295	0.0701999926510517	-282642803999229	-3008129606394	-28605888444379	14892103480947	0.33021438402454	126343041092044	-0.476642212497569	-211704975419917	-324763392536633	-0.679160936313039	-0.117228695313438	0.100132336568162	-285418720926628	14803225144317	-0.456111039692162	-212864912176177	-0.621740234366732	-352358249530174	-293488401603747	28474231728332	-172728865408774	185753120089951	0.277122476807497	147000450436465	-359583214101634	-277873247050076	-0.624260989029978	0.318636287896839	-471436558866616	-555991225097685	0.256038362276604	-513759869458177	362608535646239	-400490162234409	-613559934010254	329736676216635	380829354977471	128597075889854
171	ENSMUSG00000031382	ENSMUSG00000031382	Asb11	713372163255826	675709109545668	63107649158596	606861613002767	60533253439858	589892506434506	-252685024440603	190239568678052	-227511996399491	-396927831041456	0.790796841808311	335023975167835	133566098801771	197977325267321	-0.31285971667745	-150829990135641	-362494788785707	179320866342717	0.37051792480656	0.22239730859336	-328178249210552	206861717539804	160094529712273	-269545354121914	-0.84231940715627	-297510716392864	-257708752648864	25888462085247	-192152637719733	210568977832571	-396927831041456	-311456879928747	-239613837320788	-260614271266183	0.401007010845396	0.840296141002517	-359965685314927	-396927831041456	-0.563147882491011	-396927831041456	269997518128731	-396927831041456	-396927831041456	301840506901165	470808507346637	0.21551616360359
463	ENSMUSG00000030905	ENSMUSG00000030905	Crym	125893350403055	0.879932705434061	109618943791097	0.943508236866497	106979290174262	0.548068223421618	-164255570768269	299518096891199	-0.679683148778748	-432953418294868	-378569516902671	13928516512025	0.651135182063032	31568002722266	313960703292015	196407828177475	0.0958367159966382	402538875258455	-234902877408926	0.934467960810024	-31783434147783	-0.292017641111411	-164828532507615	-396933452303077	-354273537363449	-233828631834001	-347164489070767	-0.595686043658207	-286318415888708	-20347860431793	-400765550919718	-273451445136542	-410966702482154	-407064796246188	131105465718906	0.165300155618542	-0.118457583519691	296070234667525	-340346254941737	294050422852011	266913870653986	-147879287718134	-0.711466223918467	-0.299110840469762	0.686399311549883	0.671869301564047
131	ENSMUSG00000055489	ENSMUSG00000055489	Ano5	612190382106033	592253668070521	609325872602296	573556917532026	592645084063252	561899459511488	-27796825626426	0.898338072498106	-247679283844495	-456687410141696	-14014181654335	339792360716749	107665358842376	164390648261313	274719108729279	126843865182575	-183325750820766	156660492984076	0.166920774266627	-152330251454795	-218509651811953	197826049579612	117810416738362	-0.977976967979813	0.300168776472272	-261620748202774	-150271886340505	245177739797304	-288104614045726	206136330204147	-434391794245367	227795862865371	-313411390282545	-17494879516365	-189397084846854	0.569210175536869	-36300993513351	-453910254810564	-0.703687411054401	-45773903755749	236910114121154	-401218937909222	-492879807367449	366030478145862	411667087093516	0.701604314532666
527	ENSMUSG00000028707	ENSMUSG00000028707	Dmbx1	-191616550188227	-191616550188227	-191616550188227	-191616550188227	-191616550188227	-191616550188227	-191616550188227	-191616550188227	-145920509927137	-191616550188227	-191616550188227	-191616550188227	-191616550188227	-191616550188227	-191616550188227	-103265709418336	-191616550188227	-159673470047847	-124780796471301	-191616550188227	-191616550188227	-191616550188227	-111849871989418	-155596584196436	-191616550188227	-118386110500125	-191616550188227	-16097562349556	0.544840334053653	-191616550188227	-0.00945612538260754	-0.0572764180380796	0.693451580380163	-0.928646012182462	366188482973554	616593762328807	649272461228472	586278158712858	613220075641958	646351208015418	414922525994562	705946121240659	693225503785932	595247126056679	590363507960289	527494584286584
1929	ENSMUSG00000032942	ENSMUSG00000032942	Ucp3	673470076860981	670199726021297	698451802949393	718264745736868	673142310519599	664812038707471	-207668420580166	121180669105921	-194352465166656	-3794934817721	-254789440688356	34681597680224	0.320606561689137	125821790297756	-158014488690383	-3794934817721	-273956804338636	-0.0785948239326064	0.233707519934227	-138395400365508	-251726746902319	122803475824992	0.312947754338636	-290677756369765	-144169478322998	-3794934817721	-278381063959207	140397295199849	-267360140787936	25808057690102	-298768580017049	-140424742703259	-258267007904333	-267105176813971	129314415193071	-0.00187473649484193	-300413405122648	-340523929215215	-0.0943543763030705	-3794934817721	41213692651081	-305875895884286	-314097098149356	198976907311897	247463639429762	0.589927305177158
748	ENSMUSG00000025407	ENSMUSG00000025407	Gli1	0.550153549477857	-0.115541210494813	-0.595886849154939	-0.0192084525138139	-169434249902317	-0.572550990557957	-288284009228266	-311514039964237	-475015764964985	-252507662597145	-313503734887569	-158362497459756	-323194194900236	-149833960484927	-314124516593073	-184346773193007	-186156623675761	-282493549394465	-337788899777482	-366151035694982	-326265945767596	-261525689763148	-252586919438823	-0.824987106280753	-239078786665038	248400677093436	17241552817574	193085650220728	0.360653696718784	-216180284642334	-211987325817572	-312524045248395	-316170984401527	-222903031322152	46315684203461	488790642763244	496605991026471	522002037907865	486315520000697	509214636918865	376382796067014	498114471826201	504920563389756	419191443003091	425841330078516	499514633967543
180	ENSMUSG00000020052	ENSMUSG00000020052	Ascl1	-158761306188126	109445646709508	-0.528683598326984	-0.36489171089096	-0.120609337466576	-0.634440173717892	-280622857360515	192241229537763	554720901810299	-280622857360515	-226238955968318	457403408758994	438686941295753	426666989444342	268348485602726	412564429342397	458718939294752	357799564949168	649149101831539	613444769511101	-253899816026609	-280622857360515	-280622857360515	-280622857360515	-280622857360515	-280622857360515	-194833928136414	-249981930667848	-280622857360515	-280622857360515	-280622857360515	-280622857360515	-280622857360515	-280622857360515	159328422926527	250468706545362	280954867063024	174734535788933	-132070374127329	118413305691144	0.0368885114822328	252574601691831	301721735201096	259948213972299	139014992451456	0.886985813900402
1270	ENSMUSG00000022454	ENSMUSG00000022454	Nell2	-381798054593277	-28199894097633	-455230334194898	-455230334194898	-455230334194898	-455230334194898	-240318783091708	12972735905018	-0.401004309738346	-223270258816654	-233111497781816	0.74211258906948	102989726504645	1348967558934	0.807482630504488	-0.0308591517110681	167381757536962	219683395076032	129492218614309	142260358325674	266234639932284	37778734040704	0.575380646633874	313451475811728	0.970160773006742	-355813219546305	-327629903905665	-153459863836853	-250455140873175	126152050171643	-455230334194898	-233887030076326	-127057598179468	0.377638582480349	456747096860816	438004578038667	504190634116882	641661902942057	381591852279522	322898470706939	389396735537603	505120356395938	423688020925596	384701041882918	383572646655699	54270256125161
980	ENSMUSG00000035407	ENSMUSG00000035407	Kank4	14843696435977	0.957522108059366	10426201759612	105024702845908	0.559693682966326	110215076260504	-249714122149927	-277178756596158	-362710180621851	-343304292916609	-408406220882941	-140961865405639	-210888610557102	-104050522084501	-0.233023818962938	-19533207448266	-255452540453757	124356856760077	-32475858276103	-31134772110948	-238875988202724	-113826490512342	-239930506236722	-237528864321586	-241697565816756	-286833326015284	-22200244447216	-150653756618095	-28383276002549	-156204924547165	-249926445181201	-258893613295688	-251092227162273	-0.7846773560947	-290150378843879	231387688856295	13041937847146	211388752226997	0.335622008827215	-110310066497479	0.223932784297284	118288075575693	187855489699755	164661768522367	189611138553501	0.426986322723321
145	ENSMUSG00000028435	ENSMUSG00000028435	Aqp3	-249717452635393	-249717452635393	-249717452635393	-196795846540801	-249717452635393	-206359371880415	-0.658558207893977	-0.050922782850507	-0.0451692911243784	-16054319688263	-0.779423114299028	-10798631094701	0.36722911424907	16972287031426	230298922128535	338579767859538	-0.0876516269255729	319097725976529	-0.254725507139649	183858746242986	-134598375818354	-1756893461168	-249717452635393	-184897872834773	-120410770626469	-208504851007848	-200538052677222	-0.964604133917562	-0.839513616603323	-0.286899622816495	-249717452635393	-200742886960805	-0.341051969305465	0.939484333985598	-249717452635393	-167381695447082	-148135711733708	-166911802465188	-135958784628133	-162737051621425	-185431019297636	-249717452635393	-249717452635393	-213041577305425	-202260063022344	-0.806588873198057
376	ENSMUSG00000044006	ENSMUSG00000044006	Cilp2	213121375051119	227675603708533	198427438540133	21989157164232	104195398517504	198718580304956	510268970814762	154804263780985	-429409274983703	-0.661179603408361	-335622607920466	164895500264256	0.188754401011109	348175750887054	-170722185288415	0.425402174766164	141234685737684	-249567665328049	-254689853291787	-134596939397696	-0.252706344791609	-255133007200553	-0.791249661949293	-215552650378673	121311563072371	-136564561788069	-314445799946295	0.259235304647405	237962245524864	-0.474905502473765	-329421630585115	-328654326148266	-429409274983703	-362537109097813	541744704068277	482638620654574	37396623602274	442748061591488	476134184871688	40783990418171	432383546057309	371081126149213	527849702804477	574800167906368	585296374119805	564627811353316
1225	ENSMUSG00000013936	ENSMUSG00000013936	Myl2	828652002879296	693972562938474	639575834603456	643119900848942	129506498911987	664526311469238	-315308801428218	-202435768196385	-315308801428218	-187469100984503	-260924900036021	448285230834559	-173339124861503	0.6831282924796	-0.142908716919188	-188519645408845	-209772123994755	-257229007415755	0.566981800834462	34027986701266	-136986495267891	386261683078805	-0.849297397007857	-132428108134538	-0.387142448406419	-19373590656056	-0.285985812728654	725096153087808	-216790367478452	0.117517605318897	-198330029795321	0.861035023961347	-315308801428218	-248436635542328	400469490159943	-193947564329433	-248949057755318	-209275759884326	141994769861435	-13530707644665	566024492347767	-0.652214070809928	-290071860170583	61840182054271	-191229916958472	0.927007460833364
1633	ENSMUSG00000040666	ENSMUSG00000040666	Sh3bgr	658275012513434	644971213136701	680295632957036	631104112647017	667448607047552	592060141884641	-317847850342478	-0.182539829248086	-450029663916455	-448497401077499	-189321053528146	231120847626732	0.188118007181425	0.779991781613512	-125231171202341	-298146703307331	-359557296607055	0.268913709251779	0.00623593233310071	-0.553154233990332	-106080961848611	159851944244882	0.81666540754986	-237748746537359	-0.32635945900529	-253433943787335	-210336451424909	28367966832181	-284278993615869	208260004221008	0.561456072590729	217619235386765	-269145625294577	-132874075461133	-0.587555077502467	101977630594495	-345923988439415	-414698713192558	0.182725852898623	-45103591134949	382831317195972	-287191417347213	-492899470459696	363368246445754	418576978403015	145060258550297
359	ENSMUSG00000030077	ENSMUSG00000030077	Chl1	-153560108239345	-200752096424087	-100670450443129	-18302915910229	-185797426214452	-115903047060273	-322163430435022	-109326613601955	273589508684543	-0.981203462766024	-184336990714112	-0.586857557819663	-0.942987040833586	-111426478197384	-105651737955244	-196815893945152	-113877472644831	-0.30609131387254	-105921737711901	-360560226650454	-20853040180243	-262674793014877	-105247771649461	-282941836627953	0.261262976836037	-250636355800496	-102775859604889	0.854743350202026	-346663746265729	-325020356962749	-537074981538211	-39829521101721	-450433101677295	-33194217527159	365081029021643	379129612986361	386976606008045	343020741341326	256545097542693	414526282466239	265371880538547	365549187178741	306964270900753	275869970496566	225785010135952	273352403096954
1698	ENSMUSG00000045871	ENSMUSG00000045871	Slitrk6	-138543299556635	-170239298658536	-148257372845163	-160149171650365	-157607775740259	-131832987572709	583815594962528	412647299362753	608556911731527	229922740996195	497117297949142	477303663137262	398788280972224	390280406405996	427047979569305	386293567551394	332020145253909	439691866962646	396023137930645	47820281160378	320310396914923	-145096742458858	-324516179722975	-210321259062464	-347382878776497	-14675939589622	-0.759923785005991	-0.623064965808116	16828310739453	-316536197412669	-404282857921785	-28970912049229	32109797978423	-0.198270959808952	-404282857921785	-389235814238568	-384621286132204	-404282857921785	-174992549124734	-279245852112073	-174124589980997	-404282857921785	-404282857921785	-188144670813111	-230425675208891	-276056273123246
1703	ENSMUSG00000021136	ENSMUSG00000021136	Smoc1	438593507851665	438004784548295	283844285883203	419208809979801	404160664387025	458154848035551	-197580299253839	-160231677743864	-340905082755035	-314251333814818	-37876699781349	-193041763870898	-235029369612919	-161321580496963	-135635176470824	-0.982320610785202	-367016987443264	-0.759987852326494	-0.532945038440049	-0.496468040247452	-10244070371644	-177973934506128	-188710992771501	-278592066017406	-244222000057418	-314835119784775	-153589424516655	0.220018549633471	-190315102402775	-15858434504989	-0.659679826143377	-257638232461476	-385911785015811	-254348555312213	335232235891709	-0.579079865288155	-189117140960485	355001248475613	29540951567177	30375496931465	295449511826405	-0.232013256896485	-185599291024541	125043415113506	0.931745669905811	279431020455367
1541	ENSMUSG00000019775	ENSMUSG00000019775	Rgs17	-41671970222913	-393060907868723	-220838753408859	-245088621339173	-260206964089045	-238371637990052	271439318667352	285455992841303	333814230371993	194221267180268	312950811051059	217409787736959	208783951802736	217622423003805	313664321224382	315183405040243	166453756880803	382989596985717	505270005149969	422104390513238	15093352941627	224202859088968	153710928801136	104181137699123	118097181117086	157222604189332	-175664395744602	-217139071654002	0.199726306196486	259069358848969	-20641068475726	230865416039698	349127241629047	373229033567241	-420325411362457	-509909377741764	-459501176752067	-538581253401519	-0.248160891400397	-503440483591559	-396127820420882	-509666483381526	-473184869778775	-472688796175706	-538581253401519	-517276507888482
1956	ENSMUSG00000029636	ENSMUSG00000029636	Wasf3	10475036775832	115292239786863	147909303683322	133338849129707	0.955722851278372	133537920661814	-383687466706324	-383687466706324	-337991426445234	-347495069480571	-329303565314127	-206562996167234	-295901550020329	-383687466706324	-259454510134013	-295336625936432	-116078050869805	-175898372489397	-271352284977181	-383687466706324	-0.228983699683685	0.540234292396216	215757934892952	-318867886905704	-0.153669977672501	137415053096473	140966674383103	345062227645299	183989459559188	-257670202890107	-351499599331174	-0.057382234704205	-36170075089361	-247373906931051	415364333561875	447570001757792	458681340401101	430091458374629	37124840579995	50973311106145	371736810204101	485347986096369	465651734068699	418261143660719	414062138192363	43540135603332
1090	ENSMUSG00000073375	ENSMUSG00000073375	Lrrc30	728577068517903	737805239245156	754218683133159	706197378475548	766004755611022	733199001404599	-298855087987173	-0.829053253419197	-335177408357995	-335177408357995	-210473367274251	124555270677187	-0.760602565545034	-0.111039983953902	-197690925665617	-299380692360162	-335177408357995	-235802544128375	-222842226628852	-180616638826901	-17501002829417	0.852447452976819	-0.242585438889174	-191794869537768	-0.748487307246466	-29396480673045	-195958329965402	21704996544087	-0.698792587311762	227102285124787	169238040235364	0.406328243989845	-162722473195008	0.186012487659098	-0.316946858373989	0.0189710704350903	-244408246437388	-335177408357995	0.506348847896485	-335177408357995	391490588994082	-213050998789477	-335177408357995	333720031797277	443913733487231	202048351881178
55	ENSMUSG00000052374	ENSMUSG00000052374	Actn2	473475784441006	44043076268339	440177182749679	386890759047595	359981424705292	362722304700609	-275030309528	0.354299980768388	-397980742858514	-494690319586771	-288321994779114	374138216700488	157940426575505	222957232374201	323139954823899	151739643539059	-122276531666996	0.306225165202045	-0.926136920451553	0.697423388417173	-171334653233794	212650598599775	0.228820100550514	-195986952885743	0.766233141028431	-448225656467664	-290596881046029	324562886768444	-280227427633787	192866971456282	223431095990234	456958153301062	-41660667278798	-184134452819239	0.578801864651764	-214353497477907	-383992801451023	-536621151690253	0.328760267793166	-458282709301705	450807187199076	-404260968475997	-734664282205379	406526483663014	238423046370826	0.81166828729812
224	ENSMUSG00000025128	ENSMUSG00000025128	Bhlhe22	-379389655866535	-379389655866535	-302858991260695	-379389655866535	-286365518207008	-336031575111557	2950479743089	31267485866874	496522676652734	327391133562383	416963972391429	0.337287762360195	127941849111354	111207316570926	256030827807108	214974424779596	186715006048502	366125016732079	505293650636154	298008342202227	277618367105685	159500162860634	251011039990965	15830641835566	199142926908189	-106685407319615	-0.669956357431796	325407189918901	0.104296363487252	158950102950201	-379389655866535	-352834126463487	-222075662145867	320581336841553	-248273007922617	-306307138460187	-288620493945929	-309769458451434	-230837172633348	-272129713133586	-236936222885898	-305772069978721	-3541527146089	-219640434437842	-214207898498247	-242019779959766
1361	ENSMUSG00000028736	ENSMUSG00000028736	Pax7	239561445096705	252183169180666	232196181992708	187613961025055	260478343604876	193922260662626	-295548318846602	-295548318846602	-295548318846602	-295548318846602	-295548318846602	184772430176863	-178141587444277	-0.140383564905217	247454242801322	277514233555084	-12971606466947	-196173454616982	-247745184449532	-239006390125489	-209632393489354	-172835670908849	-263806813062376	-25952835285481	-264311150926041	-254335717219057	-295548318846602	-154602048470656	-139030890650641	-231569757527787	43087138965881	513953915262132	-0.0639809005873966	-295548318846602	192022950839621	566053470575339	61848214983927	437004783086973	425119424490552	539766965522641	288808184480606	657197489085972	678060928626555	399216490498064	405085739779025	270246254562097
709	ENSMUSG00000081683	ENSMUSG00000081683	Fzd10	-0.442853971540534	-154518664231438	-0.842523854079858	-139139304806026	-247213855125881	-165501234138283	-212302121607691	-208857776493723	-158766017372483	-187553537366171	-135362363580087	-172064293909539	-158873263782563	-193802645002919	-106941942222892	-0.6529967444592	-308783344399451	-132775964509094	-114665671013905	-175429270992995	-0.486009382878578	-0.158054632899615	-226491952738852	-200116863779349	-150011132359781	-297763780652602	-370994220340705	-0.227749752471171	-304296775535727	144394627126968	-312506207218622	-131925481271864	-106192712501252	0.0741480170541369	534242322256527	595141706118163	586644384350032	468405483512846	608965360619035	564586952855118	456387049150267	510222440659201	642163406925597	621503876813167	619426388236938	621775541547593
1785	ENSMUSG00000024261	ENSMUSG00000024261	Syt4	-239681775492378	-173629911565106	-196400196215288	-0.925589084821464	-146657637832851	-1963236947374	0.0836396096230727	0.125903075236968	0.477978198270079	0.347940152355539	-145895108429141	0.709489539705078	0.548260069771117	0.418281868637019	-0.330944868593752	-0.361965980122118	-134145098058915	0.636571030237874	-0.154368735709503	0.359738092279008	-0.895273138680174	-0.654055077092279	-0.951795078905257	-112299298572836	-125359624303725	-198469173864834	-171039468513612	-143593238632136	-115108314634926	0.914912282457687	-239681775492378	0.0484243341002388	372862282331636	0.347361249503906	-188761535546441	-211009899832623	-202719629765849	-200712222935493	-239681775492378	-239681775492378	-15154356575425	-239681775492378	-239681775492378	-128724962005903	-214010429949876	-218377029979341
340	ENSMUSG00000029646	ENSMUSG00000029646	Cdx2	-149127440439159	-149127440439159	-149127440439159	-149127440439159	-149127440439159	-149127440439159	-149127440439159	-149127440439159	-149127440439159	-149127440439159	-149127440439159	-149127440439159	-149127440439159	-149127440439159	-149127440439159	-149127440439159	-149127440439159	-149127440439159	-149127440439159	-149127440439159	-149127440439159	-149127440439159	-149127440439159	-149127440439159	-149127440439159	-0.497103257905661	-149127440439159	-149127440439159	-101429502948235	-149127440439159	-149127440439159	-149127440439159	-149127440439159	-149127440439159	561425689021266	688568876435942	682747183810903	688868949478316	521623571851481	770953689362846	440083289381814	727383590802466	733544409440766	520979121787821	556236240145342	629716616968222
1499	ENSMUSG00000032487	ENSMUSG00000032487	Ptgs2	-299608596575188	-254580887947846	-183425613305227	-237779729362506	-198274643401044	-251365969089211	359236672614836	366242147060732	212636296707969	269480611772646	291376585961016	306963840846391	271567534653674	224931314980473	334028586606926	305943970414555	244649413627447	356503726294838	351178097963567	31357954806075	225594367604389	281791784380824	657905318167189	513264734156085	162507886829269	-118078327300457	-0.858619563929754	66640211011525	-14725523942761	-0.914132872218742	-199101792780592	-209765940372585	-0.0323589301802309	0.918038158816764	-442790984935578	-502600485765096	-309543945705087	-436386068288125	-331260927554054	-531272361424852	-19143397914105	-502357591404859	-531272361424852	-2489278957239	-291093332206061	-282346629301727
1226	ENSMUSG00000059741	ENSMUSG00000059741	Myl3	851419134266006	75256582420121	705527653727644	66701126654886	0.950736082525369	729697856438061	-14025401945653	-250364287004035	-250364287004035	-250364287004035	-250364287004035	406248036483691	0.788444877847554	-0.570983220778166	-0.437769983710326	-162013446234144	-127232836961258	-105217223655408	167336723267683	323242373482752	-250364287004035	310932407712472	-21862278121981	-250364287004035	-250364287004035	-250364287004035	-250364287004035	728671876270819	-224553013166462	19511028959694	-250364287004035	-164893335891326	-250364287004035	-183492121118145	415602097537869	-22169241134428	-250364287004035	-250364287004035	0.36438516099507	-215223517194076	528660632111776	-128237877435518	-250364287004035	569282223220509	-152268941578724	0.140542126978263
1544	ENSMUSG00000042671	ENSMUSG00000042671	Rgs8	-44721291285052	-336022878062922	-40393133357343	-355657794163838	-44721291285052	-44721291285052	-252242061619268	-116470554287019	-295448365896206	-0.248815180459087	-44721291285052	103156823860642	0.212160445377139	104132439363226	0.385799566774748	0.70588206909807	-0.303616880068711	-131333644865544	0.0758129029318741	-120358762818837	0.124713918616363	-114275190984195	0.220280323846711	-276335556289164	-250829684764871	-154368199654885	-346100495037627	-416571986157852	-0.207597804526593	-226185422496777	-247231446649472	-122600333666076	-231600657145674	0.591007385541047	199390791219421	503757729066713	553760517500143	182017707186293	0.615481678760391	16332137040525	0.403258778881344	662253858120795	590958955758914	242736215267619	305958308974238	116751292571195
1626	ENSMUSG00000018822	ENSMUSG00000018822	Sfrp5	413807679983008	389619022955133	397807666667913	389487673027816	33380647794535	459062193723066	-270085481847603	-270085481847603	-270085481847603	-270085481847603	-270085481847603	-118659334064567	-219616000746888	-184883695134448	-240497462868469	-205631783659291	-270085481847603	-170710617617983	-171382189954961	-0.935707269598454	-184169556490355	-0.820363227271653	-238343976063377	-234065515855811	-15576333065895	-228872880220058	-120114116779955	-173996944987361	-171567047897837	-0.0450617163728255	-270085481847603	-221110916173015	-270085481847603	-244196859798922	-0.313318236761229	0.0933099085861429	-1165752633975	0.266788096933722	31040712820341	0.854518423232256	136264226538983	0.570392977791843	-0.0335233425532619	160762399378612	192908305424609	0.210740371695328
1231	ENSMUSG00000009214	ENSMUSG00000009214	Mymk	-0.415142107040134	-150353797193473	-168201228750412	-0.452019042680975	-223041158432799	-243136394013134	-281506994489815	-0.872875302596849	-301125483386532	-346821523647623	-346821523647623	491815452795872	307313079093164	454190773976016	679167479814211	522082742117455	328688550224093	0.2206622736213	-0.455440749303778	-218165780405394	0.725327376980702	0.312044862495133	0.554857627581296	0.812312755625677	0.911910434676087	-136171526782122	-145156097047776	122363892657034	-0.860886243853312	162799632612235	571331150528139	701015383952621	0.588325172875614	-0.563962077055701	-295901283701686	-239829766690562	-245239782745938	-307851971090737	-170257287696079	-259841122633655	146133305260809	-239125193969444	-321584582389988	0.636905148975656	-123545510245181	-30695713674724
1196	ENSMUSG00000026100	ENSMUSG00000026100	Mstn	569740106077265	573598839735224	633745225178763	619123650341276	604893205167941	571653996901873	0.436622521636343	-187497745724485	-362914847570427	-273740591817664	-362914847570427	185672928500384	-103797695766936	190950903495373	239244402410475	0.909878859877872	-108019178511104	-163853569962629	-188195425878511	-150524306609731	-176305635938883	-0.814698279245116	-232080206708518	-298095267769807	-284234966639008	460396907178363	422580830796175	-0.146956024768393	-362914847570427	-0.127734080588755	-23073686493037	-362914847570427	-362914847570427	-362914847570427	0.711304980693618	0.71766067212282	-150542981927403	-0.690389782069373	-0.264438394037097	-222052939610091	0.77761547023833	-167125745569952	-147829226880777	269835953599983	33484977125815	0.437308777556122
1424	ENSMUSG00000032068	ENSMUSG00000032068	Plet1	-0.980686474660534	-125971250832866	-221914078940437	-196040143196916	-243809669885549	-288029982273514	613116533060106	282454352997584	-0.538360528047082	0.205017220909986	295790843566668	425755831433694	47307505730239	410934705023903	356929203478717	365744307705793	325560859006844	357581254786356	115180138310429	405811824650357	-180277345208864	-0.768022439236236	-0.235202336699887	-220511601439676	0.0382830009559374	370368947115316	405427634554821	-229557891125973	484846338744866	0.939662222330528	-333748298543946	-0.475509984009956	0.610741132760659	0.0487877674404595	-386778094030593	-268063807088021	-335393123649545	-359365869753799	-204027834553535	-35109662534959	-176325588730288	-361482473660043	-414473200298997	-165127890882648	-268384009869374	-330020944256887
984	ENSMUSG00000040724	ENSMUSG00000040724	Kcna2	400879498862796	40938127986787	423934254148079	439220049175491	416856316694408	427341633279908	-234807418708899	-167602811569482	-189111378447809	-234807418708899	-234807418708899	-170934444615399	-234807418708899	-234807418708899	-180678986127568	-170353720520587	-172596542767645	-15460759114846	-234807418708899	-106151675466671	-166057836877995	-234807418708899	-177064127706244	-198787452717107	-137208497560506	-193594817081355	-208132218316062	-178906992325584	-208996144871325	-108790154892683	-202619551333749	-234807418708899	-234807418708899	-186976585426097	-0.147150392985912	-100379175512295	-155727342059447	-118427437442504	0.0305605697826152	-199666648898939	0.249536912779272	-12711108903072	-152869435568839	0.642311225398064	-0.527670347897768	-0.974375428021298
71	ENSMUSG00000022376	ENSMUSG00000022376	Adcy8	-225679016575841	-383734530950026	-307203866344186	-292179412263344	-290710393290499	-155745876848149	344700588296747	248835947195317	-198593514344582	534285358080925	531773458525396	46761295754914	385948197557403	349175339942044	421527921805986	354769793165414	414279994514082	-0.941307677966527	284834864956847	397383646983836	183677136270175	302052331229375	376028313740306	0.310987531708244	222346477619268	-342521929322482	-334555130991855	-27109472016802	-383734530950026	-0.0181580621369948	-383734530950026	0.158618521954197	-191185933612021	-0.0532550890390757	-0.802518084294304	428515435538129	491807090443688	117015280621188	134866949744753	0.97149677457248	-130824345497343	337122894942881	394698699471139	152841415916002	247528019738331	-0.551591803584492
1579	ENSMUSG00000031665	ENSMUSG00000031665	Sall1	-245390827085374	-179338963158102	-202109247808283	-245390827085374	-245390827085374	-245390827085374	333033483464164	422917447421605	101356195763268	-245390827085374	-191006925693176	200412848560964	194550299433002	120976029036193	158865671653944	215338394231848	0.772046856273896	255631678415653	337847413214993	244280200572613	-245390827085374	-245390827085374	-213649321301148	-245390827085374	-245390827085374	-245390827085374	-0.173299975095563	-132751016303367	175056732765122	-209883695837975	-186902813963291	-218835297682325	-245390827085374	-245390827085374	450225955490598	540180712639102	641669084048001	56485042397288	38500229972793	536663310251234	312741535269914	631120204156251	699509958650694	379341596099347	300046025665786	46860317345284
582	ENSMUSG00000039095	ENSMUSG00000039095	En2	110350241934899	0.511089960012008	103807271670671	133682450258045	199145873722465	0.645106192995877	-182934563262048	-182934563262048	-182934563262048	-146742166036294	-182934563262048	-119061589168548	-182934563262048	-182934563262048	-182934563262048	-182934563262048	-120723687320794	-150991483121667	-182934563262048	-182934563262048	-182934563262048	-182934563262048	-151193057477822	-146914597270256	-182934563262048	-109704123573945	-15625936286921	-127034136878732	-0.264171350660868	-182934563262048	-182934563262048	-13395999758746	-182934563262048	-135103729979245	17561987740486	851220681809105	808581896544755	448842309006848	208727336591252	619138420378481	304604227476607	773410129476259	903148244678399	478060389485601	605252195487401	312099245137199
1211	ENSMUSG00000042451	ENSMUSG00000042451	Mybph	614934498365693	574155149549739	379612605034483	370859701051822	456227083905618	374785076167813	-319180205536934	0.669499409249235	-427979627155204	-494526281310564	-0.741855084957172	319742318288775	100229912902441	198710643183256	449202113799229	300027782102194	0.929032430738228	10847965277266	-107277423834235	-283972624556617	-146839191359928	0.470762264662365	0.318021767883904	-0.375129959631782	0.29273174107317	-260649809335713	-166869526341212	0.578132955317582	-303609756735306	0.845782772592634	270611049112739	500879344512688	-119817707530325	-165625771812084	-508707969330959	0.64485985008517	-333439654733527	-559628209276896	0.104307143398029	-472647808262928	302164611764116	-412361468848637	-559628209276896	253912003967436	400963537733316	-298929734937605
1329	ENSMUSG00000096035	ENSMUSG00000096035	Odaph	-264637698900858	-198585834973586	-188107034295018	-264637698900858	-171613561241331	-264637698900858	21113385855809	441229482620768	580092146818062	-228445301675105	281428659573786	469807632289576	498491446108603	494606643224562	50376192200145	440364528778862	444447574703386	411269774457745	579198720170093	509535276050027	212185411263375	133099705703954	0.0348718688639469	-0.603859135568117	-135331016891935	-264637698900858	-215458298942688	-187248354612381	-216939761409935	391131339417943	-0.398644568845132	-0.497222664856075	684268065016271	360314143654947	-213717458954922	-249590655217642	-264637698900858	-264637698900858	-264637698900858	-201261123951452	-228942969374177	-264637698900858	-264637698900858	-264637698900858	-264637698900858	-224773312000475
804	ENSMUSG00000026424	ENSMUSG00000026424	Gpr37l1	246892427610774	154075152870637	135494767749173	0.934734227610858	122099988684231	117961883167981	0.326638188597024	-182247732243487	-182247732243487	-182247732243487	-182247732243487	-0.621114496575919	-182247732243487	-182247732243487	-0.888500697067153	-182247732243487	-182247732243487	-0.508054113916676	-115411978526561	-125705803522374	-182247732243487	-182247732243487	-182247732243487	-182247732243487	-182247732243487	-141035130615943	-0.964588030193858	-0.861591953832449	-134549794752563	-146740600996089	-0.122208684669531	0.114633915865061	-182247732243487	-0.985568859149105	-111327962150139	-153575856583732	-182247732243487	-161451147584022	-182247732243487	-182247732243487	200468263063357	-153332962223494	-182247732243487	0.138970468058568	-115866670102756	-111183170473794
325	ENSMUSG00000047216	ENSMUSG00000047216	Cdh19	263198864660424	180079205219381	222070924298013	280464176546408	280916440529914	257305976904311	0.902655022808093	-283186476349481	25080050498022	445723694729623	129597326416928	-163050193763586	-195400559663486	-105994901011695	-0.846641793326311	-19483563557959	-130232795920297	-166888739010116	-235383341952411	-18612797657602	0.59678291416181	-283186476349481	18605446888571	-247166510357689	303341380581629	-283186476349481	-214544169370715	-0.64619155238368	-15861301549203	-283186476349481	-283186476349481	156098609927288	-283186476349481	183334432853784	0.165218314195433	-283186476349481	-283186476349481	-283186476349481	-2453317958135	-283186476349481	0.641359846970643	-283186476349481	-283186476349481	-172229662863006	-159107591879735	-243322089449098
669	ENSMUSG00000022215	ENSMUSG00000022215	Fitm1	592502084765938	58675194043406	591708520467116	572651359674039	562726781890346	541830402107498	-377724361682717	0.321682554512342	-421472416876855	-467168457137946	-317017573433953	167833899494845	0.168392393112994	169126575105845	0.950611845419649	-0.0478191704783715	-136490707653926	-0.0689910871627344	-0.494674468662276	-147682563684841	-251482888895446	0.532762038335314	-0.885403465183773	-284287763844266	-135776363984734	-425955855510401	-381379527913844	206029392793959	-276757221865464	168943810975369	220151452635964	100414448046781	-100623831205121	122014077446533	-17531879695899	-0.396786769192159	-430206311411416	-44637187247848	-0.335256280548781	-467168457137946	310754549156221	-414177730498992	-420458914989025	249232413263059	294837137222016	0.365118339948231
1249	ENSMUSG00000020067	ENSMUSG00000020067	Mypn	521943074246983	523207765455956	539867791719543	512800444440337	530327778037258	492474295048604	-269550755239522	0.858743834099696	-27267902457369	-494256268195613	-0.860471162847523	26031912465829	0.427613232621855	0.838772007406593	191619404649343	0.372302151659987	-170863601046944	102650069380041	-0.469120792260165	-205192221482031	-220996843496978	119006439266514	0.48002232714185	-109670226725202	-0.0114301324758301	-372795662035878	-248422834458583	170067313321925	-292941293934611	134826342769845	33260746258692	344779125874601	-31173878066951	-189428787891166	-0.596345849429418	0.560554881518385	-386928741821073	-604054721200553	-0.0746129168131855	-479017715390841	340887676426883	-392658910019395	-604054721200553	364580233764485	40086034346166	0.646022572963311
1988	ENSMUSG00000043456	ENSMUSG00000043456	Zfp536	-0.266228560021414	-195601405538489	-0.0683991595235467	0.0252166835491634	-21376730266656	-0.896126003373606	-306791440326087	-306791440326087	-226444472352615	-270599043100334	-306791440326087	-226666446520525	-306791440326087	-306791440326087	-277203421346953	-242337742137775	-306791440326087	-0.618726429084912	-258988305929017	-152230670794993	-306791440326087	-306791440326087	-306791440326087	-270771474334295	-306791440326087	0.728596692426374	130366754716949	-229402096037609	0.311129233849726	-198644168542498	0.814498278903193	-238417668144798	-284804724513373	-280902818277406	258486328423422	360022045339931	44425772775077	462499820903556	178523035914594	395835989600867	317907107530666	447872887893076	412281717077037	363715921107064	322692769704387	36903936958289
796	ENSMUSG00000023019	ENSMUSG00000023019	Gpd1	635274629420475	658853755932519	59220288324062	640371393852605	653588524325496	642929890594291	-371877807019034	-111482011127262	-355511645303733	-314615290299156	-35536610101386	0.830468181845799	-128509194525763	-141085608393248	-25373163327175	-391762841107024	-37556544677586	-0.398365510392717	-166257864143332	-327034594900422	-370734076951176	-0.0757800543569562	-188478298215034	-339683212677619	-199274052630501	-142916499397005	-0.834817859309204	340594459038674	100519150458927	100880621058529	-217733515691048	0.207662480499492	-258011292828718	-378199033514433	-163560709263525	0.236167555642833	-20512991280529	-0.154336321569923	-102243661382781	0.46481730418912	18368154267234	-147676815688625	-357099119711727	213092716852368	340384284354906	0.784425848736445
1580	ENSMUSG00000024565	ENSMUSG00000024565	Sall3	-157280487996929	-157280487996929	-157280487996929	-157280487996929	-157280487996929	-157280487996929	-157280487996929	-157280487996929	-157280487996929	-157280487996929	-157280487996929	-0.625503178581643	-157280487996929	-157280487996929	-157280487996929	-121483771999096	-157280487996929	-0.992006939844657	-131407989752563	-157280487996929	-157280487996929	-115569431858579	-157280487996929	-157280487996929	-157280487996929	-157280487996929	188027985667214	-157280487996929	0.835931822394409	-12177335674953	-157280487996929	-130724958593881	-157280487996929	-157280487996929	508987573576472	634128110650778	705210234122746	801607811599614	-0.435218199896696	657821982131239	579050395574902	68094100374722	699005671275135	547292238172908	50896605509457	667432585874344
327	ENSMUSG00000053166	ENSMUSG00000053166	Cdh22	-0.972977696060735	-0.736389752456669	-0.55970027321803	-0.971613506888442	-165275968516739	-0.263828404406033	-153844791620655	-181678681040368	-138812352804991	-154057392812131	-125372653715226	-11116755796106	-0.56206595679871	-17035801912232	-219159320778463	-110312931279715	-156948444837209	-138959493218023	-171356186381393	-219159320778463	-133243395421215	-14513121425987	-187417814994237	-219159320778463	-219159320778463	-14592888109036	-219159320778463	-106519509996456	-13567582436975	-219159320778463	-102180549145566	-192603791375415	-161252987844629	-219159320778463	438413776867025	656856062458144	636054430381991	638516899021063	609857760171123	534807024241656	466753601463649	621346912884211	662964838535569	647251536453163	689992642255296	62390595470877
1679	ENSMUSG00000030108	ENSMUSG00000030108	Slc6a13	204500767488879	24875217113257	272961835324119	254506455041323	317464813359273	394892499220039	-214513510436292	-177032870698197	-168817470175202	-214513510436292	-160129609044095	-106521747618889	-214513510436292	-214513510436292	-0.433051216108997	-1261626696664	-180080468180543	-182570430295912	-214513510436292	-157971581715179	-165252257568528	-0.724920524506305	-214513510436292	-105129499430508	-135833629504872	-173300908808748	-165334110478121	-183872583743624	-147816065631314	-0.452533639420795	0.439621463788951	179493803883746	-115399293179369	-188624888387612	-0.505293755640656	-214513510436292	-214513510436292	-1084804688924	-100754842429033	-214513510436292	-0.0179783295966764	-214513510436292	-214513510436292	-103556696949817	-0.585624289394298	0.2599369406211
1303	ENSMUSG00000049134	ENSMUSG00000049134	Nrap	508544481517282	500957205807031	482668329139304	442957763702294	452554975150751	451623870356641	-267325365684281	0.704701367700814	-293322431248015	-336652337787731	-197295322016004	310744531136098	112667635693412	138899435637575	0.304778642285573	-232472701609289	-360562266691637	0.713953764875223	-100681052930906	-0.405705094283539	-27583727466354	231476085526014	134605369252025	-170380613430649	0.732570902734771	-448468877565402	-0.260384420525295	315604580226989	-285298163257323	207881575141807	157545112322027	314870379219048	-451804283168758	-16010535785543	0.652320246804813	0.733175160563821	-317739736597487	-560940602077216	0.299666333326108	-410379485280705	400301387867101	-327782232570659	-550245905567236	429016476921278	438703010034409	0.806476493990397
870	ENSMUSG00000038210	ENSMUSG00000038210	Hoxa11	-255218409383267	-149446684468318	-208004840320805	-128393561204212	-0.457743966341097	-196095083768726	-347959394599644	-0.414291352759656	-413273923757452	-377081526531699	-413273923757452	0.313059435242185	-0.125755968632904	0.773230486800093	22957886854698	110032194770765	-0.865807023809381	242091769116454	213064182522544	366606105253026	-413273923757452	0.290185890832414	-156667491367034	-324458198355117	-334594042826033	-147960485372519	-0.456970773622218	394935810429341	0.459284964276651	-305126651973863	285285752666899	-344900151576164	-0.711454758292455	-0.862449211484856	316162841942528	-0.316976346652354	-0.403232281474208	389534917994888	-0.245071817376932	365396484289641	266583284787664	207693023198335	0.662334360094339	174011585454425	0.891852114460949	374820805671831
1816	ENSMUSG00000025927	ENSMUSG00000025927	Tfap2b	-209284086429305	0.0719146967996096	-209284086429305	-209284086429305	-209284086429305	-209284086429305	-172961766058484	-209284086429305	-209284086429305	-209284086429305	-209284086429305	-0.487736200652224	-12149816974331	-12408229971615	-134189039299738	0.0379005997097543	-0.434518322521737	-0.77841765577486	-209284086429305	193874495500308	-209284086429305	-209284086429305	-209284086429305	-209284086429305	-178046918508745	-209284086429305	-0.816836561400723	-209284086429305	-183472812591732	-209284086429305	-209284086429305	-209284086429305	-209284086429305	-209284086429305	667851989307391	555084023226215	447522819365443	593867143746014	569847378563513	609957897333076	525065594343926	303452347365309	27022327333758	635989170067842	463204931758887	660767403281524
1222	ENSMUSG00000055775	ENSMUSG00000055775	Myh8	0.522822493697627	-0.19214805265305	0.029942053516244	-0.0699547145191186	-0.466726119584693	0.557631085947114	-155516883375942	0.102964679835353	-403562619830628	-403562619830628	-309775952767391	45946566116616	306364307298921	323825840761439	620593472969523	496872385383581	128941602513431	0.95223709227534	-0.680640824591505	-176105435522058	0.942765463253374	-0.805843622063009	0.264738109448816	0.0173281744626319	189971785969091	-304145505182035	-0.609546988036834	339725381266426	-0.430718084438548	100050624036143	705109229580928	987478056343698	0.104110194993154	0.157893572124152	-352642379884691	-269134376634023	-217640242583381	-403562619830628	-193117254085166	-31658221881666	159557593945198	-245198016333603	-403562619830628	159745733574258	0.639003320220877	-332498058060935
43	ENSMUSG00000042895	ENSMUSG00000042895	Abra	6609058058494	710406170901648	638311589085225	63165710147638	59523599699368	558573563155945	-285404207817439	-0.644562456983781	-277882467463979	-34047275866553	-2794961307143	273032811040177	116750496904965	117833206534174	0.467890815406555	-119151187372943	-251992200055579	0.215108938752252	-128369565701048	-0.0674015356631088	-213961446175793	212109815598395	-0.0891390121359734	-235685415558972	0.196377428534945	-388434412790748	-220916374077814	281706073340863	-188773344181923	197889775667153	-283719578049108	0.662961488696507	-343005134557376	-282710960828997	117551291595096	0.00279855454199396	-363287270745392	-429647014418293	0.586320187256741	-288785106457957	386301660453904	-337986144960066	-429647014418293	407789268890946	425998028940199	0.600928500628157
1393	ENSMUSG00000020475	ENSMUSG00000020475	Pgam2	64361704397432	634674376562517	66423334508205	640625051251366	636309870984351	594797352117352	-269271389757815	0.142620392880964	-279966802905928	-345781250361225	-220604433944521	213622004863414	-0.193665336613186	0.606228179599549	-0.0914353787474802	-147276738463099	-305668562235139	0.259522041057624	0.0791450164116299	-0.913924008758928	-284677468006991	0.736720578806796	-0.611803776415691	-250577415420646	-119242078611484	-178162472929462	-238985162752303	247449070857874	-222586169210606	179458327072224	0.143080318773693	185842591968498	-262386881973047	-30398489153555	-249543803280984	0.699929462360311	-422544758017999	-48842519869256	-0.459320530676967	-352598905767103	314837168746428	-417875689834424	-531031648990525	337052925007338	40806586404114	134368262668335
1314	ENSMUSG00000059857	ENSMUSG00000059857	Ntng1	-0.516496812359793	0.148394250869575	-0.718985287530919	-129755796789489	-117915386960067	-0.443761110136845	0.398065906546883	-217899345227818	-253712404839748	296629542093262	-280772910710318	-133896905600416	-103329082979312	-15112382839246	-206954654777212	-405476951794062	-164524661851226	-225635342138407	-126971575771801	-151917058387721	-160141133046141	-117315150650235	-137352066006809	-27809447487452	-218323298461374	-164921590098328	0.784236841424298	-0.0631398102856302	-357779014303138	-26356120774774	-405476951794062	-278293120761804	-318835071933145	-248647180609768	536294598709994	456447850590666	364795578063854	526889580684749	287138109658095	351033050871216	521145864443531	391480676111791	301800203913308	496515522589345	454722490074001	536006634406224
841	ENSMUSG00000000031	ENSMUSG00000000031	H19	239149912641947	190539080223624	103315863513602	0.851279526729765	10701693073217	0.557410754507842	0.878043946054255	-0.389963721641784	-129335421872835	-176829494415515	-135738582117166	307113356269908	176158429489569	224365675176067	395624883563827	268829778051891	25184924498936	275039117406941	125944014470024	110000803518829	336787058074255	374398107134038	216138264799146	0.675337712739863	249823492544298	12358213177625	325220435038611	207420256326497	-175395563536852	245163424123326	-501260937804095	612145348929978	-401315600639757	-284192437533133	-291282852288322	-120798690659967	-403656547030077	-460186725834767	-0.71719741580959	-498814124033771	177231053782887	-465664078415436	-500851123846332	361011962413471	19120081136298	-205726200273709
938	ENSMUSG00000026069	ENSMUSG00000026069	Il1rl1	-18058156894113	-154284086529456	-162000784668852	-165033554512526	-184413378562299	-129273943660978	200939604827645	103448930112375	0.659400049207186	358875452523873	335950553923745	245940465786672	206247123561951	19273930266011	0.869968111896274	101892003267218	220329796272992	-0.313020321487548	-0.924196182185048	-0.125442520287141	346373468226662	405730986093281	665205473508805	461273701118763	387371773617459	-396821334479181	-321458771822152	-265622847131991	257731809703951	-0.931036188707324	0.868060164244866	106268575692409	0.482788796366085	-253749857168178	-224338155347367	-204314237161132	-471388919655462	-298117214132786	-225403366701498	-289633823732485	-140152747779005	-499409486576111	-447007552959224	-204450578357449	-114327527330048	-123089730555394
655	ENSMUSG00000021732	ENSMUSG00000021732	Fgf10	110386163358668	108407662795107	0.243510220011259	113806160981597	0.823440080018894	192923968159382	355754603207222	0.254462806484549	255197903793763	202453458368977	301434843854208	146158312350672	115646374183302	114326048579334	0.68382341261678	0.670561211077764	174775658610221	317431514063273	36045462940675	358223705434366	-120023142986136	-208271048600992	0.986409819690033	-48453101544208	-0.510630844271114	-520550981433872	-419438563620979	-227467247369134	-33789624619363	-432804320924756	-462062968311789	-419796032598435	-146706883142414	-453678815547982	388263765450624	183207635628932	313159116588818	241649710028159	294082888865664	411775105020931	299723051187057	247200477722702	162466273592507	280590709608611	2586669757372	290542282581463
1788	ENSMUSG00000062542	ENSMUSG00000062542	Syt9	-0.0141508662954415	0.605712443981111	0.856907282476787	0.416187331280037	104361098343009	0.256936743645142	-145994578270554	-317819639462488	-317819639462488	-317819639462488	-317819639462488	-166393491679452	-0.690953163305297	-15872066478286	-288231620483354	-282022923464655	-232325533030523	-218444775232868	-270016505065418	-317819639462488	-291096598128581	-276108583324138	-286078133678262	-253000059661868	-2609196603172	0.0843535584497301	-0.897588098866703	162788872058089	-0.938690906113917	-317819639462488	-317819639462488	-0.442942382518075	-317819639462488	-317819639462488	343544213932701	415030117511173	363059076422527	34824092930428	42151310624703	314156954935029	278703755389983	393416346936195	409329406973733	344452213159548	38796641641675	324234209483944
1918	ENSMUSG00000030137	ENSMUSG00000030137	Tuba8	606366832074496	585439827649678	593014996089912	547354607221824	586129845136295	536904741317491	-393386969873051	0.555085264108289	-202056559452603	-248718785060838	-12463172087397	155914423203801	-0.132956707091695	0.657580361777907	-105346743259015	-155751845973317	-141185606159455	0.403996433294485	-0.0245989805026783	-0.599866986628887	-301618570702521	0.988124807636404	-0.502117622334176	-212368707751585	-183029791051945	-404080122771964	-375896807131323	165464046332708	-356862235014396	0.953869794135329	-471309370045406	-334653007669086	-41685535755964	-378650910099268	-147508787179245	0.777154438002954	-41272807549995	-448389906875359	-0.615288156548937	-44012066247115	252142347109373	-41183636796233	-478260296162922	31882896050147	429568140109018	0.861331959546429
1726	ENSMUSG00000047935	ENSMUSG00000047935	Sox1ot	-152379481848608	-152379481848608	-152379481848608	-152379481848608	-152379481848608	-152379481848608	-116057161477787	-152379481848608	-152379481848608	-152379481848608	-152379481848608	-152379481848608	-152379481848608	-152379481848608	-152379481848608	-152379481848608	-152379481848608	-152379481848608	-126506983604243	-152379481848608	-152379481848608	-152379481848608	-152379481848608	-152379481848608	-152379481848608	-152379481848608	-125704281455771	-152379481848608	-126568208011034	-152379481848608	-152379481848608	-152379481848608	-152379481848608	-152379481848608	642531695875643	669181081537603	693144409216931	733033811621903	0.769108269484423	606423453779451	559920442771367	82385510329397	716470515078594	502055737881586	497432888075608	584866781412329
10	ENSMUSG00000028396	ENSMUSG00000028396	2310002L09Rik	664587116441105	663676255284837	697853512051431	664048519526148	668990728288603	622206514043024	-281892554936018	0.512817119132563	-347207084093826	-311014686868073	-139999013755319	290720502968556	-0.308952070313396	135426456999362	-157227465486194	-282753385905514	-312774041838077	-0.958851857374715	-111456436072751	-0.821767477914499	-32048404275992	20595861747629	0.314210265257421	-189423131486117	-0.868784064604783	-305994482466282	-27856477711506	312183432487679	-321395810256253	251677132740263	-288719070971744	164688992531969	-347207084093826	-26351623776525	-108453425922346	0.00219430550553135	-294798642774579	-347207084093826	-0.384473484501526	-347207084093826	331920682889847	-347207084093826	-347207084093826	267864178636166	367174650973709	117347208179831
405	ENSMUSG00000044288	ENSMUSG00000044288	Cnr1	-180475583888413	-123797900968422	-13051116158488	-0.735946369023941	-209319738787045	-0.085401210665216	-0.186179112347649	0.810861261502179	211918045352593	28241885998814	410768490874837	271862906614617	361293723488448	212604619118028	419287526849352	385715265939634	323623725960597	323344463655117	425950433439172	349632177104081	136295653402921	-360962721769562	-0.826023365781404	-258899558032754	-234758776843254	-528539218008707	-477984967589652	-41709504609156	-423181139335577	-0.935269902860432	-569468319535217	-110303450181572	310818872703135	25847719246719	0.108418473451438	-0.838827088007944	-129490804457679	-0.128061353484677	-0.925385666103506	0.093981330185624	-156453887618289	-121778470377882	-180584383923007	-0.213577597895286	0.0851338085847306	-119461660059955
812	ENSMUSG00000037188	ENSMUSG00000037188	Grhl3	-219284799791604	-219284799791604	-115750782818173	-166363193697012	-219284799791604	-175926719036626	-182962479420783	-219284799791604	-219284799791604	-219284799791604	-164900898399407	-173729837887246	-16881531869089	-219284799791604	-18969678081247	-154831101603292	-184851757535855	-219284799791604	-193412301547238	-219284799791604	-219284799791604	-219284799791604	-139518121592794	-219284799791604	-188047631871044	0.212705619041299	-0.593072239519445	-188643873098936	0.318599275185143	-219284799791604	0.266381432642887	-133813848678894	-0.20615521730486	190455013314956	549414955642194	548608756635719	566502665684621	566729040562231	606091510414724	569643676461321	522595016282666	599116027649362	627272815542934	510191018964483	572896208542606	602064633155164
923	ENSMUSG00000076612	ENSMUSG00000076612	Ighg2c	-107245727309907	-140475571070915	0.555121593835395	132794273108315	135799795261332	-0.389462608250646	0.420301383373057	0.36027459188844	-311255086919091	209195668942024	-263164460116945	494616073782962	284299015812656	666953312010132	344855597989888	-0.287044590836562	-0.42917644448926	-356951127180182	-356951127180182	-356951127180182	256782564515044	355070854345184	225992633195058	-0.503647464961259	501336202842084	-356951127180182	212464599048746	0.485104316881759	-17429639193994	-127476313203243	-356951127180182	-171062218795762	-257836909923259	-232104799858893	-192966992307955	-0.431167744489349	-319988981453652	-356951127180182	675650863960041	-321810357370222	222382115843459	-356951127180182	-356951127180182	400482839632919	-106512143097855	-238486748750878
1178	ENSMUSG00000043089	ENSMUSG00000043089	Mmp1a	-191108758605976	-191108758605976	-191108758605976	-138187152511385	-191108758605976	-191108758605976	-191108758605976	271729192254041	543523725101442	475238215409998	399729839051812	361021196936094	691199368850356	411126675060689	683358284240609	643009017795758	574006978212787	587247872362662	524493932596334	456928134221507	-191108758605976	-117080652087383	-111342080407166	-0.817247476001925	-191108758605976	-191108758605976	-191108758605976	-191108758605976	-191108758605976	-155601627358578	-191108758605976	-191108758605976	-169122042793262	-0.78720453647847	-191108758605976	-191108758605976	-191108758605976	-191108758605976	-191108758605976	-191108758605976	-191108758605976	-191108758605976	-191108758605976	-154432883276009	-191108758605976	-191108758605976
930	ENSMUSG00000040972	ENSMUSG00000040972	Igsf21	127696760548493	110418260416631	-105095153449713	139814684454702	124368547600663	143945747402484	-208629170423144	-208629170423144	-208629170423144	-208629170423144	-208629170423144	-208629170423144	-208629170423144	-208629170423144	-208629170423144	-208629170423144	-208629170423144	-208629170423144	-208629170423144	-111570670649682	-208629170423144	-208629170423144	-208629170423144	-208629170423144	-208629170423144	-208629170423144	-208629170423144	477756620852358	-0.182179351506621	-208629170423144	-208629170423144	-208629170423144	-208629170423144	-208629170423144	52690124308912	49293999517069	531380149259655	592542136547735	52249268876615	4924638736136	5224418742883	562063487643169	610233235964808	604613719224862	607810591170038	634169714240958
1290	ENSMUSG00000067786	ENSMUSG00000067786	Nnat	0.535857601806395	-108956897759535	0.0511690901837483	0.418727567048313	-0.113747369872748	249338826992426	-288570959918366	0.31503583747409	-129737093101655	-579141738162485	-269913340933712	0.59808692195223	0.956268434134603	203354224479703	0.758435903719599	106569307086366	153743240045004	203726793714271	0.209905796570503	257038879702107	-0.162386432997506	-325477448885227	-276945007830691	0.412545162652734	-300686564341658	0.41309158233833	-378690959185015	140758885685288	-383343357249578	-182818612283086	-67479357123105	-7069814386062	-386327786843918	-445854298186015	0.32775069399395	412762590646495	533834985640244	349837626199602	-114603983649166	458014913240401	299048931498166	789218529857957	571153720982682	181617845234201	299542311599491	153251560937571
1599	ENSMUSG00000038677	ENSMUSG00000038677	Scube3	-141920507537288	-196329470569612	-267993280567553	-141701955659449	-227185854481513	-195538162683903	-271812429403706	-0.794789536519108	-45005173783428	-290905857715655	-288539707756864	-266507770832868	-258223482831563	-241394654693768	-19886475474503	-33863683309671	-177369772841036	-183928717407246	-338983075149364	-220092193375092	-0.105536626901149	154789185501476	0.287195412925857	-114541476225964	105011710329959	-126781748421963	-0.799061213129669	388744088956146	0.524358908054332	-152897246859209	-125726617448889	-0.444830280786808	-35535210897983	-244214121068646	404277640978607	495968059046088	520139934357968	600316186826358	56881528828988	516281876511466	412374833024518	403773041850789	459945306069053	51591032378717	480867150121029	521445974715682
1687	ENSMUSG00000026062	ENSMUSG00000026062	Slc9a2	337912981198596	292090312967487	335153186632593	303791434535762	324298610388068	273641145218397	314741659166742	312171981140186	318185582710125	-0.223484618854603	235325056404244	322347891384916	355054971342417	339838459959222	361458512962144	407013392446911	30400853733123	388018065743744	466045834635846	384504651768098	-192244338586046	-143937876294638	-155002710070862	-194815965685103	-162051648611972	123280367627449	392631848564942	-137151689273486	311169666705818	0.830373709790987	0.907331948550013	1184112709664	212132512611677	342545057912703	-396767051419118	-283099558749581	-412417271572073	-455718882554043	-209992132898414	-314510514013235	0.35154995552366	-476987589802955	-468667192550709	0.469919042994639	0.834578970457393	-196231049990685
1031	ENSMUSG00000075307	ENSMUSG00000075307	Klhl41	493539278321975	470794592756828	500955408665529	464893164384952	482255997894238	441605951310506	-204961332892816	0.927068937277383	-361497467008442	-667108080071205	-0.845515498509537	29969468010729	0.836531645363538	169231031367588	177824407332208	-0.0780245718023096	-251986202131569	114803365288737	-0.205831564269118	-0.514382901668935	-213110869829354	22255545318022	137480641633762	-173704390443306	-0.177139674688442	-377045481989498	-157172525848277	258474162113008	-309738784364824	15153058362636	261735143412327	291011369830456	-277683210942457	-101767474392684	-0.806892912953321	-0.242343769391578	-341917488405532	-597267435753066	-0.33380194655131	-452491010842694	353439238452643	-393788738187177	-569426972920005	347801869527887	338626103424409	0.0856170718210976
1958	ENSMUSG00000017723	ENSMUSG00000017723	Wfdc2	-279040057535855	105307757029468	-175506040562424	-131917190525623	-22515670527413	-235681976780877	0.287476172099238	-166167024304021	-233344017274764	-242847660310101	-224656156143657	-0.553739198836425	194014234479524	231429202058465	0.374253867723541	0.57324974497214	119381408364851	226353430147657	196061075545121	302155885221371	-193124132178607	-104763789752704	-279040057535855	-0.0522660297046649	-181441136387461	0.568286477844115	0.551489691852256	-182951520675613	508321942030939	-191293397026739	-279040057535855	-279040057535855	-279040057535855	-279040057535855	645743039493447	0.40099140569844	-226631616216608	-143957273359067	704942791698752	498363432441687	434128854300884	-0.832509555353796	0.583516104411592	458704806385801	348643617221516	395298554687893
215	ENSMUSG00000030268	ENSMUSG00000030268	Bcat1	-333940342911412	-372147216631933	-295738606951504	-344032152577971	-283267176995345	-247907833574569	132294081154472	-0.480790877903114	324532922375339	-103731675282886	20821229550377	0.248168365181133	121042303971786	0.138518958905658	128950369796941	173843969931286	0.887431649897463	26870599878602	228398761787524	237720840894314	236973790917936	210104617351003	211232109856862	191031675003692	230228150978775	226041377820138	0.77835847533237	208090509919177	0.798525464107415	169877278213651	423148043190679	0.192412475902827	0.567330817410442	0.093873232872058	-609728926152127	-370230641104877	-35281633925353	-534614921235589	-342048941798743	-625508396288104	-350563962755405	-513382425669805	-526775661721111	-324718365614051	-258938904359498	-576196910055954
1842	ENSMUSG00000070498	ENSMUSG00000070498	Tmem132b	-240625563099799	0.90274527435653	268564891798864	209890422938761	294086403803611	268856117227241	0.228718808462014	414240298724444	303679263707852	-297385186305856	414040823036774	199775665998085	0.716108815438356	149660020990825	217886552159786	255004543123034	168063659083755	149224146513997	162028691645585	0.903175387809636	-362487114272188	-262072799309874	-330745608487962	-273671388869853	-331249946351628	-24091421940453	-15375647393171	-159766815520353	-172075878999706	-206252289565789	-362487114272188	-33593158486914	-362487114272188	-314656280989386	159193278311879	496421857384436	507793049643177	481107053267181	42444117745024	261290893051997	256778187804544	467947485654145	454663699588785	286011280860191	305139652983336	211697995692839
399	ENSMUSG00000047419	ENSMUSG00000047419	Cmya5	564661186133996	568656484095537	563003613794488	519828380338323	546819129678014	540927585062911	-159334437225403	0.900360515984122	-283532119521661	-356720236500986	-178875375722463	282691296135793	0.308080478201008	0.473216448508108	-0.417285191771455	-219302736856306	-157887572812031	115080071230582	-0.822204423062727	-150364792849672	-104456403191899	156145079262772	0.988358376932149	-0.818373041507421	0.696544896484212	-576302084139471	-147859350692039	241540807638444	-322882616652037	207889959012119	-0.923920241769151	123206998847213	-341835454560816	-226207162567638	0.0404475627411447	155527179389293	-330216900796566	-44864615869142	-0.356971846023997	-656762395208132	335183056474382	-373018664494828	-492937676464449	380459097866893	443342904109168	115190758628395
1437	ENSMUSG00000041653	ENSMUSG00000041653	Pnpla3	803887042163688	805413168319218	687260784048176	755293522078424	817257913278719	828753693289159	-28987408535912	-28987408535912	-28987408535912	-28987408535912	-28987408535912	-0.97852818838399	-239404604258405	-151466472564839	-28987408535912	-225420387170808	-204379978927155	-20967425779868	-206226447237208	-233332156638007	-263151044025214	0.568214936624093	-21010740716031	-253854119367328	-0.478810337132792	-28987408535912	-240694685400949	-0.790127987933802	-0.65923536508024	0.37186476600988	-231386072237037	-221500313177831	-149478416243579	-242043252076318	-116410832527414	-0.589119845608097	-0.432449529510755	0.205237363872481	13263698090289	-0.537794236815861	0.899600180054072	0.0793566358519682	-0.877762583360591	-0.481417818024436	174250039181147	-0.291756110198291
1667	ENSMUSG00000018566	ENSMUSG00000018566	Slc2a4	606789192571462	607495422170652	605094921700836	60304724246267	611643924691408	592773024529025	-355897946723053	-0.395885388365572	-418582154055385	-577556461394883	-308219084686001	170956324430622	-123281330305913	-0.300818418802102	-153507478833931	-298607596216615	-3081032078109	-120995957688435	-268516923912981	-195982816979943	-311133798160016	-0.0726360690436945	-155370471366153	-341042846261501	-150765243285585	-249890107371973	-292095890506843	123425877097217	-2868900733082	133671362084371	-287222113118569	0.214763278540349	-411885454555392	-38624826314064	167258685978153	142981602508084	0.960984188268116	0.976329312024761	0.186803953585503	0.871537022468431	329975213419004	155697448541704	105854351503988	277736751882061	347879460634013	201863307607466
688	ENSMUSG00000067261	ENSMUSG00000067261	Foxd3	0.902697539207352	0.505566745647976	0.53519069653673	0.495863560923646	0.522394904002662	0.213103836494271	-226134798912208	-226134798912208	-226134798912208	-226134798912208	-226134798912208	-162261824818708	-138348882226213	-177333497256065	-196546779933075	-226134798912208	-191701756656459	-168055004899745	-178331664515138	-169592870191095	-226134798912208	-226134798912208	-226134798912208	-226134798912208	-169234819766921	-226134798912208	-226134798912208	-113494988130202	122246634892588	-162156237593394	-226134798912208	-226134798912208	-226134798912208	-200246176863528	243756633334122	0.8030865179043	158991471413674	352303547478728	-0.261233650414106	288740757973877	239064075054728	170642936664334	0.850763710818963	0.6199167393833	0.874540663196441	33874749325133
1058	ENSMUSG00000042793	ENSMUSG00000042793	Lgr6	-238328671996374	-202477246215926	-49812393836217	-387514834775626	-306092679354153	-369161616765588	-0.523136906370549	-202809814486524	13239242181514	-117298433870246	-128312315541745	-0.507789445394621	-0.255448639857909	0.89756879094265	199228869456093	223672568800036	0.243008473288237	236509046598291	251011175273347	0.80196429849795	-265411476314328	-141675609640797	-29586328866893	-391773909674331	-369596922138128	0.226850904539975	-0.3533552806442	-109487122666635	0.633413868083016	0.629194557051095	-216181005640199	-256322690706301	-0.309952059966232	313352288928995	301288706748752	329155618973884	309036126317272	264011734327803	263601383938966	350280009198671	177500895529799	362531365202178	50675606720123	3755709839849	413847356491791	268144281696092
1811	ENSMUSG00000049336	ENSMUSG00000049336	Tenm2	104178062383731	0.740017002687021	0.403173477421947	0.94240353328823	0.138853455684467	111642324152517	-298175656483383	-298175656483383	-298175656483383	-298175656483383	-298175656483383	-273607525150245	-298175656483383	-298175656483383	-244047223902052	-26237894048555	-263742614227633	-298175656483383	-19947236459074	-298175656483383	-248914403615619	-256464600345033	-266434150699157	-262155690491591	-298175656483383	-298175656483383	-111771880072602	-267534729790715	0.551721481615309	-298175656483383	-298175656483383	-298175656483383	-276188940670668	-298175656483383	319456293241181	644396517161872	644504161863507	256010457781146	151664000707423	152848289257259	-0.854599790067583	389484695570537	546101568789328	444991150638351	440134553700439	215631355678561
77	ENSMUSG00000028782	ENSMUSG00000028782	Adgrb2	-14235267140764	-253650936371282	-249888079462764	-255839580099852	-219132572020673	-231424035840245	-0.424109531857808	-0.356318436455746	-335929948680217	-175613809879973	0.000136432112970652	-0.532978171638994	0.0250707107685617	-0.59039291570034	-0.186970654367619	0.603672597523667	0.316122380526196	-116060496255692	-138973064662276	-0.76309481408399	-153250204008003	-228508380171603	-257315433907098	-154419221843547	-211099939046955	-188716095693348	-109086507599778	211580415681083	269185003340809	-111595802595892	-297023557984564	-0.975372617661067	146011986076994	-213276595191762	461091060180457	579649718873359	601459088416083	548488433171778	420109107559979	416158088632904	389437086038671	586301612313256	608716856285977	514400313350669	537751986014806	471075469191209
627	ENSMUSG00000062515	ENSMUSG00000062515	Fabp4	701412441649649	684465065906074	601488027356478	690420292680073	699074317800019	716950340363267	-159918965102569	-225475530414742	-108461174373333	-344586852778477	-0.849534653218472	-123555276088076	-0.817246866732154	-0.997858176118159	-227268284954263	-126502979892937	-0.606739858381292	-200736815393502	-1227288730168	-195482633391531	110300540062449	0.808667480811947	-0.457175450535335	-0.117137641140934	0.240216653930505	-0.293242704516055	-179017900321482	0.347747884894709	-182588534956144	0.577965430904968	-102106729889248	-476347472431063	-0.986213293159595	-160474175736802	-121835296418545	-270597996712551	-454612079414449	-118570182367345	0.00141145821551802	-621582998298647	195081652065377	-551049095077825	-444991540371713	-0.0544981255476262	156078711825243	-122551289655797
1008	ENSMUSG00000054342	ENSMUSG00000054342	Kcnn4	-347756590372342	-304086067860353	-34423455291199	-381786899575251	-385050592024517	-430648223596431	24536397282002	311739849567408	280945431626949	159901014240141	13520339397491	10438033515691	177463603230341	195925601902789	189827763285262	231933030710847	184173475368146	203923458876132	161993939582032	222506958323653	0.786498595664675	114215869009185	112886995087423	164055108983054	186308468499954	31326790706372	241183291587522	233228800599267	302152422199345	13756182478164	-0.720706927624605	0.0470629772678492	166305447029627	174831962848841	-497817710036541	-547066544642544	-470344477071037	-482674269147637	-196589117942805	-55630524805469	-318052736354787	-468766855028428	-544282290117449	-293554563515158	-295850246708975	-316392897229818
816	ENSMUSG00000041078	ENSMUSG00000041078	Grid1	-449693725611721	-449693725611721	-449693725611721	-358138606925039	-356669587952193	-406335644856743	164404673577556	-102618849228854	203129734057089	213784215627592	384194135477575	-0.00279706513702482	145094771636135	101651626602026	310829262103407	28881059850372	258819854263683	314164712194719	280450273657604	154253820063039	282802414460297	242615218719084	311528124495747	102063316445252	242944096832881	-449693725611721	-348581307798828	-322207560630277	-29317629741576	280779714677319	-317515742971664	348500052093315	251149184661346	468064935411181	0.336565284123611	-250847206663063	-141860898767187	-221110273636905	128457213533738	-0.843440962548955	-0.230424309032813	0.157789441739934	-187368630853046	-0.545290666316308	-142643672082452	-209186521113319
859	ENSMUSG00000064325	ENSMUSG00000064325	Hhip	-127832178127397	-0.632868361078674	-0.701932261946075	-121542563932911	-107268101226875	-116042859759967	-195460261572434	-162010618147294	-162717431131079	-42796571187328	-27358142508362	207473887948393	236204642345118	149247650095456	132855335264237	108904443302652	12854307097041	129446000245918	-125916259127289	0.159048684033301	-121293341333371	-322136651113372	-295682394452813	-375342383696699	-24317502111811	-0.193297797477937	299665127382252	149451642872594	-25938291577731	-0.610566719309445	-114995314910297	-190632707888353	-168744433229402	0.726268395460153	643329781529442	479813948995122	4465494652153	561848197074966	534839142880142	528748053408278	586001745365664	345623708405747	329121825038999	507138391598581	457090691820594	533501603929917
1961	ENSMUSG00000085183	ENSMUSG00000085183	Wincr1	-265472058102378	-265472058102378	-265472058102378	-212550452007786	-265472058102378	-265472058102378	-265472058102378	520205219616068	313726083224724	161198135145698	396092375171053	284897678608784	330291977408483	366526457848342	284228314159464	312849508209783	291920408175131	444658252375047	51698409601151	463493756904886	367738995192938	203505640023594	223022502360783	280823923229402	211877272780458	214137181230477	0.0865724220425976	-265472058102378	282077748713561	233147954817348	424590117249345	321307746692915	452730301706956	529070385655439	-265472058102378	-265472058102378	-265472058102378	-265472058102378	-265472058102378	-265472058102378	-229777328575697	-265472058102378	-265472058102378	-199579600876565	-265472058102378	-265472058102378
1731	ENSMUSG00000051910	ENSMUSG00000051910	Sox6	425248091547991	453839169541779	456428379957966	438638851998037	457584949069217	439014590985801	-29894794965265	-117097247621282	-499588230507828	-408516851268541	-310020898529873	0.859812387726902	-131650483396486	-11701001535885	-0.203973177154984	-185800559506538	-331842834294927	-0.928812326765853	-252994200499138	-314904862178924	-345739343391168	-0.288759222678388	-149898767705791	-259388090936219	-189040971457541	-5799351984813	-285408616524582	0.128221747206636	-362097564966077	0.183137028319066	-140726991594174	152304163456506	-522028865547466	-361730088916786	249819699893527	286437452704218	333309231605857	30106050888309	22041772309038	149623844495564	265848288610292	359266204676549	296657933515763	339179722902944	331211563924585	281239863394398
955	ENSMUSG00000060969	ENSMUSG00000060969	Irx1	-303021650515871	-159978374008225	-299923265511651	-254455960027872	-1555903692114	-230358290484206	-287009834662263	-263580896885658	119821270419461	-340261532891738	-226303046413498	-268462167300088	-151072889545402	-217354955437864	-117766840422203	0.0381153510627961	-0.863531695972031	0.666452754792171	-0.938947608443077	0.0381784769109439	-376453930117491	347249881822266	22899076269031	-182492331258171	35536534048499	-376453930117491	-248853499828258	-0.746834597594465	-141003687419126	281014497348908	117773611872715	12856874643146	285931910487304	-0.750904586557232	388036461310654	41639404104411	427082250878082	418156322053896	405387508130973	376654464228571	286844972763477	482719301577403	44558710670521	365254258079008	434801226579984	429826481996699
1753	ENSMUSG00000025789	ENSMUSG00000025789	St8sia2	-28368425822034	-299721192801511	-293398331508868	-427425846495871	-495540464323766	-422980598560007	-29416053200635	-113107231631425	-5037277763244	-0.180308462930881	-455637149522253	0.557779923904378	-0.513568800843183	-0.709431348029018	138287377882193	0.932846052030576	-0.634546416961197	-0.131425446795224	-0.32580010802462	-237702847479145	-0.316134139120908	-0.10533997858321	-270632502286409	-0.107464872658542	-30105642898937	-350299030124623	-321362987009673	-12475581723154	-135242725758393	-0.149944742142334	199536404690356	247728256133718	185442203348843	179916718905817	334735468911227	22877323598385	284025496279417	414376309080804	0.85817659112966	281191823589022	231238350171243	314403657461724	277347102179231	301115527941965	274459407265241	331570130357816
1855	ENSMUSG00000041737	ENSMUSG00000041737	Tmem45b	78555314556071	781996036573226	692546697626451	820717042295856	81653440743054	869127399140575	-184464416494661	-184464416494661	-184464416494661	-184464416494661	-130080515102464	-184464416494661	-184464416494661	-184464416494661	-184464416494661	-184464416494661	-184464416494661	-126384622482198	-158591918250296	-127922487773548	-184464416494661	-0.617517685569091	-184464416494661	-184464416494661	-0.86865495346268	-184464416494661	-184464416494661	-184464416494661	-117766971689683	138363029134927	-184464416494661	-157908887091613	0.20076404329887	-158575794445981	-133544176548725	-111381899088314	-16480284470508	0.530138793986468	178776420642473	-149323646684702	386603809968809	-155549646474668	-184464416494661	-0.553474980543179	301555185641809	0.219784008318586
1390	ENSMUSG00000045573	ENSMUSG00000045573	Penk	-148309996667844	-0.333348683756309	0.608914470022251	0.349843734507294	0.137727405426258	0.486175105110414	509492070541745	356794775901722	0.385491689061972	-0.175018651750589	0.109284403897622	390204135364421	236163138399097	482918906321737	0.905265152195819	0.741804549992294	301795130128765	351687371098351	170696602280127	426498494294443	0.925547619971825	239626294375993	0.336437701625091	-0.141150813315049	114513912335105	67181911500771	281512365871366	-0.723356470832547	690005450564258	-168972866725236	-785160319599135	-520669367633389	-404368355173885	-208440264676012	305947220995141	-249352317847426	-217690631571387	-178767240402073	-0.0524936830093168	-0.819236756758949	14471405300351	-169480075487086	-239807749202238	158948881713114	101039326777299	-0.268131040862597
1884	ENSMUSG00000043668	ENSMUSG00000043668	Tox3	-253106786772076	-0.79875393553508	-126835661463011	-253106786772076	-160082649112548	-0.742770046522994	-216784466401254	-185902179632658	-253106786772076	-253106786772076	-198722885379878	-10168063898904	-202637305671361	-253106786772076	-198978354190745	-164755946002184	-100153106342891	123867687014246	274367115174098	0.93831906573689	-184357204941171	-152692471809762	-0.378773433830188	-164291061369741	-196206807626788	-253106786772076	-184464479793309	-19720636038876	-253106786772076	-217599655524677	-253106786772076	-226551257369027	-231120070959361	-253106786772076	626934524973433	559937712139696	562366621379348	540136359758608	489786258846868	507953208719806	396505500889679	548871573296944	546034381908231	51670753358547	500367798097676	49050862543981
1167	ENSMUSG00000035805	ENSMUSG00000035805	Mlc1	0.0778679317712125	-0.842168572697922	-150268721197064	-0.587136025103824	-0.572445835375371	-150268721197064	-150268721197064	-150268721197064	-150268721197064	-150268721197064	-150268721197064	-0.863957471035645	-0.328619897947396	-150268721197064	-0.961402886157332	-150268721197064	-0.647746147650997	-0.921889271846011	-0.834329674801378	-150268721197064	-150268721197064	172709536427262	-150268721197064	-0.854491413964447	-150268721197064	-150268721197064	-150268721197064	-150268721197064	-12445744735949	-114761589949666	-150268721197064	0.579190387806169	-150268721197064	0.404881979083237	-12257361492866	81785123245691	898173045933645	545466398401665	-0.36510053189805	576218603631857	534242025772977	102257611821	849448557658419	19738035338473	240634463043188	134655730378058
1062	ENSMUSG00000000247	ENSMUSG00000000247	Lhx2	-21577432477692	-262639804363507	-210640545694445	-320908233056514	-319946486889381	-297177684028973	0.490549648161019	-373829839151105	-242181257029413	-229956286258086	-373829839151105	-196705368612016	-0.385806784471996	-100816568735381	-0.728119094148059	0.0349430386447596	-13287754920827	-0.62010778462981	-290182201029194	-108799502848729	-204299606470887	-0.27134260129576	-0.510671393724748	-126902283904923	-196536819973721	274733662944282	0.245928417008229	0.434594979966747	145768736914485	-0.386583782566517	18761693737351	0.493186327448139	-0.695031040113818	143895257743352	48073734165807	498442979406999	573398927285168	58861628205033	365502906558413	555166018882977	461938877314741	617710058253589	523334608917754	471919376153921	551619740462617	55079691664416
1005	ENSMUSG00000049265	ENSMUSG00000049265	Kcnk3	479897025442652	471489891455491	350634090557126	515681861203774	476445326738895	497796851168998	491185563424785	303077386374194	-243636613227821	122487817486236	389876669020153	474810895650304	386926761051653	497383453671059	424043523975042	385889995974543	321912226966184	-0.809562672158523	-0.425831480120015	240768863551429	-14108934025938	-0.47241280274179	-295518517150703	-265901184343729	-245978513340589	-0.888465696117974	-306642888370746	-142440540857743	-263151854365349	-145810381372575	-375285195349513	-348729665946464	-226182506761312	-262896890391383	-244168547405594	-212585430803644	-17819475847102	-177242064834386	-0.346721525571573	-250248189539801	0.21035208480799	-283624325891286	-265054931919236	-0.710852897860139	-0.786350262000883	0.0264840848048866
1848	ENSMUSG00000049420	ENSMUSG00000049420	Tmem200a	-314852693887401	-291848195511788	-298137257247219	-322258527525716	-305028193868945	-333115274437177	259218225540264	319179336210715	260163335454026	297863295171486	-0.548437944627541	316381026341652	310091866359362	294484003122642	298999734073055	276862417264627	240571927537448	352218419950345	439031422170749	362427804391277	157321102649146	0.764179634091606	0.0318333740646706	173207780197717	0.308369085409093	281867393409737	-0.17563676240623	-340976445602012	-500080480937462	129020022955359	-325910288573989	-145834752297384	-0.632116700503277	0.539189403260663	-525891754775036	-235473229781849	-239531676887764	-37425486903874	-325880320904239	-525891754775036	-322757747484794	-347604767909619	-392018250398083	-170927959567534	-232881759755226	-429189323556427
1247	ENSMUSG00000028116	ENSMUSG00000028116	Myoz2	590238875885206	525547007138461	516800253991885	481410019043058	302424096953801	491314583482374	-212756931328109	-0.766285899124894	-336918537159934	-445184727325919	-320480686242175	396618982497903	146636940395843	240259593916727	276695253012595	109978736384925	-0.766948731927672	-0.605528564332762	-0.423204935603964	191568068524174	-116640147590138	217105281201724	-122422027547289	-198257172079737	0.101667104338914	-371954287637816	-28520715148626	445056193580186	-288667299129958	125813200167432	470019088078412	472909826021246	-346070510068996	-226979617761405	194340756170848	-381989861912127	-378824983653018	-445184727325919	0.597059882765643	-358204326311951	429044632104176	-29791798689766	-445184727325919	363523173850862	-0.334208235551933	-0.514308231984026
1457	ENSMUSG00000025129	ENSMUSG00000025129	Ppp1r27	701275297628776	605664864372251	671823403314773	600611151277743	610001054512912	597918245209073	-187322244740605	-0.167290096459066	-236048586789459	-399175583969537	-0.884754140567766	201914661172474	0.856506176330717	114700465111787	-0.572583600493956	-242154775377221	-349873874763326	0.263655261654574	4.33545e+09	0.0814255756237738	-307601246325509	167683549581154	139881751989781	-212506246247742	-114900534826679	-248769683162863	-213467192924382	290289597817646	-0.795996651422749	0.788856273774757	275721052332832	0.931520636881325	-394306442826325	-188881407175297	-196614323023811	-0.299677884922199	-43536798119529	-414571396535825	0.695227344071929	-371991406245884	34673408054181	-382377254556337	-410131039937656	44317969207379	406505324413694	-0.328928275841657
528	ENSMUSG00000029307	ENSMUSG00000029307	Dmp1	-205839469647019	-282313476298726	-183345273498744	-146231760836291	-110106974260722	-208099686955659	362525335866848	889757331678596	-147599631870018	-0.267532481354531	380368758040951	433059677849562	252608525957788	255994949825926	347473830798702	460260039022487	186480377292694	275177227861554	-0.258258547610462	0.812784371840586	-172664315593799	312756612331045	-198938437126876	-118264750026065	-213551817871453	-234222650488297	-386902562538528	-252824570765459	-0.150881739428058	-0.951145784629922	415166390555008	29657369626294	-137487260099895	-0.52588465781314	-256891330440361	-315001712212351	-325674997283354	-339164888250899	-255533435646496	-392168294567887	-0.910526919946389	-38192728362948	-358768314948523	-185509784759864	-200237158400231	-215037665018892
1637	ENSMUSG00000038738	ENSMUSG00000038738	Shank1	-0.276649287842372	-0.673780081401748	-0.880439965405587	-14043625436786	-0.565079167831858	-0.6416308928154	-0.412583319950816	-231196448385347	-29837344135609	-120594766920545	-344069481617181	-175012987645597	-256283564931185	-258867694904026	-250671819080409	-201324284178862	-178237227440049	-3121264014768	-231734299888038	-189508712086087	-317346440283274	-270041375098588	-286326190614525	-216687004697639	-265389600685761	196293619737244	337047712297492	314256902374812	-0.57889347315907	-256322821108065	-198142045247996	-194556874029927	-164601064532276	-344069481617181	227734071321404	498643214679633	550701006589075	54124709861927	412017178047602	399478579210444	293866501624414	50007397651556	489090225704789	434521225755803	427602467893873	432577191620019
1396	ENSMUSG00000025537	ENSMUSG00000025537	Phkg1	705385896706978	687335821982488	710111522605954	682049673239061	710015787098396	653088922681935	-235039951948476	0.407656090680213	-274988649405123	-315475541226311	-157275326747265	226721050957202	-0.302877147003564	-0.155936228855259	-245961039453552	-306528140091198	-311274760095981	0.662353798128088	-0.774399625674443	-19829234846502	-172707243694484	0.482876992228253	-0.678845472496524	-203426936887309	-0.956040472570574	-211034917630181	-197619297448009	123935334249699	-235996457104795	184499897887377	-214615209877038	0.00194864684348861	-323856621949412	-227369810422148	-144023877101794	130904634811533	-220787755359321	-281429865596549	-0.308172158270104	-180356475490515	268277928930477	-20819651098981	-338031811472202	302483571198422	417854012883088	12489816050543
620	ENSMUSG00000017897	ENSMUSG00000017897	Eya2	0.0711872239671383	0.486907290309161	0.518111599945108	0.404287419547451	0.509908345968883	101617269382376	-317936462217628	-361085467094162	-414955720775159	-220923612515145	-429435243877907	183108517922801	160699832721212	321890057918379	315749373945333	270538103109109	178248579171567	0.130593609648236	-0.746156419596801	0.0317830343472689	-363054530877319	-290366767433317	-244430596642063	-309365286336114	-241588892380106	0.605968639636809	-328985595424128	-0.650101283906992	-222271483154535	-234116502263063	293871142302313	-408648173511649	-324552632880026	-0.388526773181938	401962391173466	133917296251338	183085517827504	0.63880345963372	292173814100627	327432020738006	238112742748365	0.686025798543886	360297790690383	180717295780091	123765461077997	248600263983724
460	ENSMUSG00000007888	ENSMUSG00000007888	Crlf1	-0.817104911084152	-102374023371573	-0.567053678831055	-0.59617466159262	-0.297828481781966	-0.548540797980342	-0.427551474030496	-115383210698318	-0.753575496463006	-442978733144728	-56365098421904	-0.45917377838764	-103051792252571	-0.39154283219067	-0.532703938408529	0.547413987902642	-0.519018707380635	0.33800964195783	-0.850405465117094	-101787100417067	-130972296257597	-265976163724773	-100415290528548	0.0443908687697441	-257542859386158	14547330158333	-262766154815521	362452881260772	0.04287745041119	-110668735444609	-387414589567394	-55668270244684	-209949933271674	-238085674239234	43412898244977	389974742343825	40651896114751	44982092157203	478558033511923	450114939279397	42726153032182	434722445001369	431508401766005	449858540162409	439390105772518	548136659439135
1154	ENSMUSG00000047343	ENSMUSG00000047343	Mettl21c	66312412338261	696642491863739	920153421083427	879001661813808	830144447597195	772045418978247	-176700154387869	-17481007640626	-242014683545677	-176912755579345	-18763078215348	207399335552341	-0.607468264185336	0.123384398559251	-187886250964346	-177560985357365	-207581641289928	-210071603405297	-0.672952618537612	-0.874539140145834	-215291642211771	146203405646474	-0.628975147139117	-205994717553885	-144415762397284	-200802081918133	-21533948315284	285126155300478	-0.593599483054352	241909886007844	-209826816170527	-156543732432968	-169026314708445	-216126061496997	0.132605466134324	0.935184201302381	-18960624222643	-147128390408951	-0.654504475941331	-242014683545677	180365592551673	-189023956906723	-242014683545677	28729199157075	282049125222998	0.148652990637616
193	ENSMUSG00000007097	ENSMUSG00000007097	Atp1a2	548168532684837	518650141957224	502741465813724	500439311225902	503313878487652	500101712593758	-232831894267076	0.822430900431401	-239053777468293	-48810492219504	0.124167038299714	274410483687616	0.418999510785543	1408421043261	-0.0302852169743844	-166292158215447	-316131664740882	122866007840569	0.368642187520994	0.0597762420455297	-267908932743251	105968326723221	0.551752988287529	-169668093487647	-0.138500468917464	-44946551635717	-248208285839577	233789630835849	-311224561258265	153376627620549	-249314079988576	-0.0479594059281805	-442995765180178	-202058431125776	0.0483109569903863	-0.691815670507971	-354674477120175	-49686129475119	-0.76451817879415	-496532543796089	340264760524469	-394140618881529	-600916033668256	25315449167021	242840750706717	0.426293993957623
390	ENSMUSG00000025784	ENSMUSG00000025784	Clec3b	626439291741605	669291865564551	689988002894852	673192247413098	661153814989145	685347374372102	-352522449210637	-321640162442042	-388844769581459	-184002849201744	-388844769581459	-117264723387813	0.621172503173514	-155928992140944	-313749722451891	-353048053583626	-0.505136453245296	-272547032242093	-190794228695516	-26018902633923	-114474614025962	-100682968437632	-0.482763155764778	-165983034633911	0.457785096281111	-315614329893356	-0.605542901602731	333424593258843	-232327341385498	121948519234665	-208126928558804	-339870203906871	-135883561813621	-222756446872968	-300363393092185	-0.662743667187488	-0.580083865505261	0.972791980869155	0.720507748840203	-353703999771499	265620152852155	-210557782716042	-306906786441399	202654214151146	280149142287432	0.662324028777477
232	ENSMUSG00000035131	ENSMUSG00000035131	Brinp3	-229807174441791	-276672654028379	-311332024210136	-387862688815977	-333979336554252	-241767049182692	185993168588454	141672345008505	649842996177211	507640038220379	290830083228074	122644189868494	195735544925409	163482663397769	282344990697864	267495153331279	365361671894591	242641359506984	189280705595591	127302339963396	2568984934483	0.00355400376173876	333003891198232	565455020313184	106318018270813	-13857396002996	-142758294196105	0.813227274886798	-0.140666045538341	0.15238748352112	-387862688815977	38885766677643	204249368776164	585588769967717	-316942918722629	-37281564513276	-368201117026395	-367066104156511	-320049781256042	-352721919006017	-24540925583534	-387862688815977	-387862688815977	-351186813486009	-362191343273475	-387862688815977
263	ENSMUSG00000054793	ENSMUSG00000054793	Cadm4	-125992097134162	-106782020405985	-0.448037933823443	-128896837624603	-198590770548558	-0.581852533663765	-219213605735225	-298945545200031	-385746840187813	-397296793657419	-323177306343174	-279440083331569	-268784869294068	-167551317325477	-124076391038296	-104097051798656	-199658562145075	-0.0106215884112189	-272050077381799	-167966855300903	-19209769456642	-339326488708139	-476269240752202	-146312764624237	-308075618028225	112940367191211	201404568733853	-249975668584261	0.932633843801701	-233258463948479	-133758903723278	-263321061733633	-209518107461385	-0.903032474501385	237266912665736	215582800008695	176529806071733	314361244495486	0.436292031414947	199419508141263	240711735166058	199053396537228	183060963379291	175933070813419	182875782982786	302868988801147
956	ENSMUSG00000001504	ENSMUSG00000001504	Irx2	-222631968027368	-0.165499358629562	-344493519199758	-222495549110139	-195375443940897	-165663737079981	-200250712598904	-252655154493624	-298797478938667	-344493519199758	-344493519199758	-183983052835675	-256707602513762	0.172167343840276	-109517160590255	0.328306238158235	-310060476944008	0.692990817584912	-169774097507842	-0.176393691680745	-295232266331994	292664375878812	128809203985957	-113155889659327	-123510431218834	-344493519199758	-275851212220991	-105007307830178	-0.933487918896394	305610048053146	261010383733581	34279763242993	340575559789706	301570392086435	500619530340986	432109456315708	473906572531688	449662468990832	329937693113982	399742495238459	31921285314924	527305351483104	468484367300699	384716097382585	438230751080491	422787966016429
555	ENSMUSG00000031383	ENSMUSG00000031383	Dusp9	-50683607193167	-50683607193167	-43030540732583	-319696303739285	-35771799667281	-314059591593811	18084344903193	155519835516057	390485600388189	256329595733429	303383716665519	180011863043659	288157120938412	198718099517189	331349746530021	323473395980256	303709596111603	429036049039371	466417422228948	385673529511694	230166523944943	104831859135609	106407087895907	0.878631032089102	0.906336624377268	-0.664454891225786	0.162661332072508	-141361873240425	0.630342397395125	171441583834614	126678557336723	0.753786330359655	0.808987145332292	195551965441501	-418354695442396	-246979500946587	-315221625381473	-269357776038362	-118069329911911	-351714784796133	-240534671824835	-274801252754555	-28567022610785	-224491606230719	-199786018402401	-238791062384512
1615	ENSMUSG00000021091	ENSMUSG00000021091	Serpina3n	-115883209494253	-0.326138393932705	106169267915207	0.875900228289414	0.522421450368983	199599172312866	-0.0749255326542553	0.904963623638292	350472987400656	200017265438915	-0.892517768447428	175969109079364	0.709035753026228	114792516472606	0.367157857130017	0.50914826666054	180387631827691	-0.0321267817625976	-162217432437222	-134451004266503	0.947910857850061	0.338386294241632	-0.000353768164210067	-0.543838174850718	0.706339955076231	-396328867132387	-173574917934122	0.0127891292584952	-333909088493639	0.859132835475449	-727470781425774	-600286950393516	-186579767534149	-248125799183183	256930382795814	-37444611420232	-403158721678565	-201867747380191	0.357712082484023	-4510892085221	124732938666174	-580204040997515	-702233840168139	0.707280493974892	121061182846968	-127791322556508
752	ENSMUSG00000024027	ENSMUSG00000024027	Glp1r	-34236437673764	-34236437673764	-34236437673764	-34236437673764	-34236437673764	-34236437673764	386599694106051	188256450096105	223633838757909	-170946029524881	0.0452819040087418	377709369400994	381817281144691	191428730294422	314985746203757	378585821722006	366149203137764	262471076252703	467037756444894	271741172199563	-12024119507838	443634399101922	-11936135940515	0.202110787371159	-187078528263407	-301151775110095	-293184976779469	-34236437673764	-316553102900066	312116852884553	-34236437673764	-0.117331861173451	-301302838368675	-34236437673764	304239327332301	151047312620911	100844518469196	46078685343768	259665290646232	400492434226677	0.710747338257899	237890603602036	0.635994354441356	11356830663266	107573533936135	281123333289252
13	ENSMUSG00000087410	ENSMUSG00000087410	2310065F04Rik	742887225191268	751957610396587	865946636562068	739484227773945	75892243868882	751773514447212	-184935464024861	-129419419689549	-221257784395683	-221257784395683	-221257784395683	15555402296006	-221257784395683	-0.440662090578965	-167129351814352	-221257784395683	-221257784395683	-0.221965067878847	-0.161994678910032	-0.447430295079251	-221257784395683	-0.332086252752451	-141491106196873	-221257784395683	-10693563320703	-221257784395683	-194582584002845	0.762346885186807	-154560339590705	299677006874954	0.310779970375595	-0.353688760112631	-221257784395683	-221257784395683	-150338014302335	0.832772255449195	-221257784395683	-221257784395683	-0.21246350524885	-221257784395683	189856686337784	-221257784395683	-221257784395683	153657690476897	332278011152498	170989909917806
1823	ENSMUSG00000021702	ENSMUSG00000021702	Thbs4	10429166430411	117083906212898	129910372495588	132766965495096	0.657311698236144	134245006908118	245062718348598	0.672158191244431	0.211871459799864	132058809168742	-221399763931671	356275775579508	231339708424809	314923222464855	175363320743005	271976306582004	343833027621752	15287888195339	168405215836287	0.510790873490345	405881228608592	0.55208186552643	307823241945428	-0.947795152145176	280743342167397	-287822846598006	-0.114082174822812	131062655309055	-249237668072324	0.536253962266347	-388519413155878	-518477314515939	-106375128877513	288500917347963	-281217442817003	-461963602517903	-637308455979841	-585233494534141	-205443029583846	-641969070541706	0.644015686329281	-646377016173238	-785883108160548	130396552776992	-0.46565598123518	-13156954308478
1423	ENSMUSG00000030701	ENSMUSG00000030701	Plekhb1	393022147267207	386443556995953	383783429039951	361234746335787	387407468766367	32909716923741	-282258755765313	-0.292599234201551	-158731330166441	-48585467532558	-281042303340485	0.155908804481739	-0.734206716293922	-0.0879644141121281	-0.674466527432697	-128136446512596	-134105378448263	-114645016869568	-136423307240196	-355391653944202	-290374447895469	0.557478324512201	-124569828198812	-161265747812363	-0.54524041706092	0.141949097512461	-245446356121884	-0.00974993307308303	164473934001447	12877618804964	-380929739515378	-100974849451709	-271742942125657	-294546477071337	0.878415767105314	0.106320932264471	-0.868879752220182	0.0702069360777191	-180898559150119	-243117281225417	221326944285486	-0.337115542961697	-0.460145016384414	217239999824461	244092373315771	-0.270780232497442
18	ENSMUSG00000071540	ENSMUSG00000071540	3425401B19Rik	521928317553098	526599685330559	518433992847055	488723216843816	504815688231907	491349328013014	-288726623834605	-0.157710022971679	-26225931148954	-47452573370473	-175578549884446	304962240197542	0.768390713105116	0.385354442091721	0.0247540662068557	-143064091485688	-33025962813894	0.378569033699987	-0.745704804889193	-152314975231362	-247732007473123	159038768561365	0.583768499513425	-176782243760582	0.786802180193034	-522487387829949	-261758851353331	263928078840892	-381045254217252	206381579039912	148945922412705	347026091763572	-391245054294507	-228112861200222	0.415984377493945	0.591507004199904	-341971573737729	-371440167865782	-0.347754641323893	-343993235833491	386251948348021	-319382721596084	-361602162434433	339573853319794	342064763058268	0.904307889757513
1474	ENSMUSG00000056457	ENSMUSG00000056457	Prl2c3	-248236223627733	-182184359700461	-248236223627733	-195314617533142	-194352871366009	-248236223627733	-0.429507749042171	-100728087142874	611544707358963	-248236223627733	148582937864671	-0.562149571070126	179771959835616	154403526160706	324284695297885	378511855336635	0.937745315845231	712029370284392	347385454352643	485087410499921	0.465367929311127	-248236223627733	-248236223627733	154572863521523	-191336244482446	-0.269140045987366	-221561023234896	-248236223627733	0.561820296038473	339447642001022	-216048356252583	-199261657953146	922708407047392	584048824634871	-248236223627733	-248236223627733	-248236223627733	-209266671070848	-248236223627733	-248236223627733	-248236223627733	-248236223627733	-248236223627733	-211560348297766	-248236223627733	-248236223627733
970	ENSMUSG00000031312	ENSMUSG00000031312	Itgb1bp2	591342341855072	560753849340551	567416338256478	522173318025307	542324867219083	483219934384908	-283397711517483	-117025726864996	-390043072454688	-462116865394919	-373605221536928	274162589907461	108673976721237	204156305505688	409260419187859	244505144208158	0.745518879804258	-0.619976761983283	-0.274802107253589	-151370569274908	-169764682884891	0.334829054202856	-0.719224875275725	-142520052615007	-107415035596913	-311710964588245	-328974699104494	200965648694942	-101099798584796	102464284977571	320153644338185	410286513828808	-22612178575787	-193476576786403	-137233674053812	0.193949293083532	-352256881289707	-39227622107678	-0.625395608183614	-411328861606705	352788567746545	-294505872071999	-451599720471752	284385295575165	309556320486574	0.438206856424737
1256	ENSMUSG00000087090	ENSMUSG00000087090	Nctc1	705729151048717	698015949094856	724401310978716	708025309321321	73675965153711	672590006045998	-27340068654311	-0.0757551596219246	-309723006913931	-309723006913931	-119146322898518	201559990129467	0.255261537899742	0.818091638079982	-0.260071807161797	-182933850894558	-309723006913931	0.020960537741928	-0.979816013640429	-181067263671703	-223807081556684	0.495319140012898	0.011958575551458	-182340529994389	-132429987736548	-309723006913931	-260543606955761	195506142358272	-143956915938871	216552402169178	-129005165891276	0.0860890534777861	-309723006913931	-184876679592643	-15588488264228	0.857983875679929	-272760861187402	-309723006913931	-0.488293367500055	-309723006913931	327236735263882	-309723006913931	-309723006913931	255258493583869	341635228425038	125428219900368
6	ENSMUSG00000031927	ENSMUSG00000031927	1700012B09Rik	-226605007278084	-226605007278084	-226605007278084	-226605007278084	-226605007278084	-226605007278084	413651131045859	0.645956242945791	290502842544333	372139258455105	246944041276581	358254863061384	413219449082567	41924397388981	373004281256514	50569109281694	297921519727304	533066319597636	444961080939436	490853051288807	-111485930461045	-226605007278084	-110869631027699	-1172209962723	-195367839357523	40974493095108	342810718950844	-226605007278084	50442006380083	37416854032016	-226605007278084	-177630441603496	547114982993002	460875080865995	-226605007278084	-211557963594867	-189642861551554	-226605007278084	-226605007278084	-226605007278084	-226605007278084	-226605007278084	-226605007278084	-226605007278084	-226605007278084	-226605007278084
1014	ENSMUSG00000014602	ENSMUSG00000014602	Kif1a	-0.980954440765503	-1573963200958	-160282353954931	-157166202430159	-219033751417852	-133634642115639	-338487542086509	-34998313003304	-201580550906613	-210552725860176	-193997441884703	-233149585827898	-210354802174896	-282177579742754	-208423657395299	-107072034712663	-209245516743005	-143434072944486	-316494092630189	-267047385088089	-307845179788274	-412257010758044	-293089398812806	-241562305822404	-304900259980156	100979768859669	-0.137613046636258	0.866645713907106	350110344667222	-255360274803047	-340610335485301	-353134439944816	-233725086419203	-237722416506738	42110633841797	356866698170975	403425831295447	459044026741099	364716487579413	454598886123327	315869843526621	471022709087278	374514740513096	32652683996513	332183269037344	41189911177459
1898	ENSMUSG00000060913	ENSMUSG00000060913	Trim55	489583399789331	497983090903631	491122913628714	459633882452994	480417641267784	433646330658429	-362307881121844	-108590179139378	-320103394455381	-415559579351319	-203765106976103	293333229417748	0.555795284008163	181692975421883	377917460907822	219558926984308	-0.0388476480156221	-0.69627682079762	-210575209915723	-256187027229363	-236066408334574	-0.0501887950926099	-0.389191494987123	-155284672964386	-0.834315076379988	-252627190116206	-182072526455786	0.405706753118184	-285985885602012	109708390802868	421524901413576	43801512196034	242292297963287	243717877861168	-320635328633154	-0.646515335234008	-372671899927621	-451751976577073	-123939828458251	-344492033844123	197860311084682	-42283720655708	-451751976577073	154846596290698	239164579909437	-0.246959495603781
258	ENSMUSG00000020723	ENSMUSG00000020723	Cacng4	-227051963032573	-104451554238764	-20874892196271	-226878237206972	-208027737006727	-250628874336067	-0.967644327445967	-238600903553415	-0.182894707676517	-348916077433025	-0.612800145752581	-155218645889274	-136123042666256	-181102227958843	-121391904636712	-0.816550580815985	-261064324970173	-0.507847377235896	-277764453930537	-201627464438662	138251740315126	-181162861891531	-0.546310764561877	-13419897183774	0.824145561864628	-192695786370361	-18595717582354	-0.889440248345905	-209242812077634	-0.78846544504904	-149653144436722	-120109353692561	-134804344233102	-0.81227554945606	471268274697565	543814200119589	585228819491594	602585448918978	450382820427425	558820406533519	437412482893066	632737495725452	568099106499192	55663019387607	526861093448359	553913108403874
1447	ENSMUSG00000045515	ENSMUSG00000045515	Pou3f3	-24039432552318	-24039432552318	-24039432552318	-24039432552318	-24039432552318	-24039432552318	-175079796365372	-24039432552318	-19469828526209	-24039432552318	-115690284439436	-0.889681777401441	-0.028700302593724	-0.632027501853939	227325165216856	0.998647620698794	0.388986143208381	-108952004671361	0.0601185404447397	-0.280037845624841	-24039432552318	-24039432552318	-24039432552318	-204374359531388	-24039432552318	-118821430655522	403074334009723	-24039432552318	-115820864665728	-24039432552318	-24039432552318	-172020553341892	-24039432552318	-24039432552318	450218896721102	592499995823066	605788236123891	598739130713077	0.631814513544118	470248064347106	397541657718414	584570198583826	60810062204218	517913402496557	467277264218542	460843471893538
447	ENSMUSG00000020183	ENSMUSG00000020183	Cpm	0.0481876677795858	0.679856708793044	0.255779379931242	0.267086804813451	0.522509088919146	0.109864319118491	-350367371708283	-330523084690017	-328089482301399	-11868887474847	-411020026500602	-0.243888177030527	-189816178679841	-230874827947327	-273846825955359	-0.412477770282424	-15154815506069	-288466239572432	-371053762156204	-297243475976496	-266827185721722	-27617739831392	-196646547782796	-271403531414028	-278313429093955	-229430754028277	-30434917166529	692809973142096	-18739806055593	-22236487665179	-318430306743456	-405177027573026	-384125889644974	-274574735658342	526493174416095	0.992483081209651	0.499048326435733	0.242651332939478	0.717549785221025	388581737988984	185405351296682	0.00861133458556473	141832977743424	133605702694912	0.138807004098786	24740386280638
703	ENSMUSG00000038663	ENSMUSG00000038663	Fsd2	594491689468699	596988755782416	632520964250118	599316072408855	617760663402659	583209811584399	-40399800857376	-0.922751660830511	-413095136055517	-186169714330102	-187687596285872	237161987622409	-0.424800841301784	-0.305169209065382	-0.110873042841972	-0.91583915940205	-252489814086153	-0.391826698894585	-163591826604823	-239882210622648	-219071948473492	125032805619416	-0.0983587429848978	-191826560929274	-0.308493581550152	-394024989380396	-150834183002044	218893706176234	-257991861330624	217131898038931	-176471570130003	0.872182260577696	-300893506690983	-288309297762368	-120382124179501	131716622889831	-326081787627716	-320068639805787	-0.64149461911573	-368405098219277	353716958262424	-34617536360073	-468205162771354	35123398728269	399942664672091	155417134809059
1035	ENSMUSG00000047884	ENSMUSG00000047884	Klk9	-13744554339847	-13744554339847	-0.111744180894045	-0.458904247117878	-13744554339847	-0.110023253729869	-13744554339847	-13744554339847	-0.917495031373791	-13744554339847	-13744554339847	-13744554339847	-0.869760622977552	-0.886442417423267	-0.833171108171386	0.557676624196	-0.519514369665051	-0.793657493860064	-111573045154104	-0.809036146773566	-0.881842905307055	-13744554339847	-13744554339847	-0.7262596359785	-0.587656624670501	0.0332923112591401	-13744554339847	-13744554339847	27990280294471	-13744554339847	-13744554339847	-0.690717712171812	-13744554339847	-0.896147101156673	-0.865253034525328	-13744554339847	-0.710857997255689	-0.984759908415842	-13744554339847	-13744554339847	-13744554339847	-13744554339847	-13744554339847	-13744554339847	-13744554339847	-13744554339847
1691	ENSMUSG00000025020	ENSMUSG00000025020	Slit1	-0.823543608084637	-0.669311329068168	-0.498014822790847	-0.760647466139785	-114332570852382	-100675425424983	-382357971409279	-287452827493317	-124051342759513	-204221373642552	-196561455367019	-0.877725263133631	-124172509310611	-0.617819699140044	-0.0478850781389175	0.532692006802193	-123464819760591	-1390181251725	-351844538063174	-362138363058987	-173344473032179	-100952052297621	-203450848391044	-151133313259543	-105984401454271	-197358072751104	-116739153675938	-149920502427778	-136441729306148	-0.79618209761149	-0.405672352906223	-0.428700590231213	-0.905075557646707	-167146634753376	223005358363265	608641890488144	675325123812538	646468909508096	537062155251789	514821175435205	446676020549916	749202156943236	671453024580184	543316728151155	590828289362087	410496728993613
1198	ENSMUSG00000021469	ENSMUSG00000021469	Msx2	-213335429064522	-0.678150835317265	-136804764458682	-160413822969931	-213335429064522	-213335429064522	-213335429064522	-213335429064522	0.107408062413072	0.186246463137217	-213335429064522	-149462454971023	-125549512378527	-213335429064522	-0.891024724922118	-0.705902316262041	-178902386808773	-0.142741514567247	124906420907222	0.983855400418223	-144585847233618	-213335429064522	-155592138061867	-213335429064522	-134655548133103	-172122827436978	-213335429064522	-100695618282516	-101202088080358	-213335429064522	-213335429064522	-164360863389935	-191348713251808	0.693080780846943	560458988415485	504446580633697	580229112349899	531637636290901	740847540384869	635335575849553	480715868633573	531955228003398	493119946577893	525659709642791	502036308764509	586357328968986
260	ENSMUSG00000078815	ENSMUSG00000078815	Cacng6	583027827932955	58332615058646	608774629581811	5762918952506	596298390582788	556842220754414	-308006614112846	0.416099932805058	-406553380452609	-28083107350094	-13144076862477	217071694124601	-0.152002796265272	117005852884648	133886733948725	-0.316135227418941	-218809059395145	0.384255065227068	-0.409549565824647	-0.933233711156	-23012623905444	155890666873516	0.674580907034714	-140857784421635	-0.501895675704984	-279369561792722	-143256233834823	151310558681268	-0.871858121613073	156436836414785	147726253186856	270969550097134	-353135203456776	-254125569502769	-177531046912424	0.442418147238876	-361480258793093	-431452836054234	-0.855597168976193	-452249420713699	311342496367711	-399258694074746	-452249420713699	304745672990521	389377359452906	0.838635040681448
992	ENSMUSG00000027895	ENSMUSG00000027895	Kcnc4	487487647671268	494572687195055	43438151586949	404969522090775	395508767125836	408598603312271	-298091668225463	105943210823754	-401606332097986	-481953300071458	-154168402696399	169771829670114	-0.000707637791458104	0.706577554424994	-169197453141176	-235855459165643	-304298485708744	0.956067393123188	0.137099555121101	-206297715351179	-242079966445798	130409964553267	0.617710990226619	-144673180580228	0.303331444581212	-408722860383355	-20782399976482	126719055961642	-383434866121692	136465885666945	-481953300071458	-242884561002617	-440891761702493	-177120614237188	317697514866799	16008000489845	166160717598571	26841975427057	226808116923863	285867840351731	343716820843812	244633174590434	164267948642088	37288799959856	422753029675064	29761584367223
1881	ENSMUSG00000033327	ENSMUSG00000033327	Tnxb	439494962555127	454591416697721	498201690478701	4717411827405	464514941540742	494415665101887	-307411216227402	-352795942310024	-453303478371785	-0.242507557330063	-382949188913017	-145335346290917	-0.394723539293778	-350714901924496	-39084282683128	-285423943064123	-0.169119660736107	-266969472628265	-266826175354354	-32941244060582	-0.0626083776322703	-156164861251407	0.235239846361287	-0.00129319128031646	297913370898156	-215468930398352	246167103108955	153396059671941	14758174139586	0.295674890980003	-424350184303443	-504313076490661	-143352477836154	-380745682862363	-102684374857678	-123546137247655	-210070817867643	-0.101544368476821	0.955095559213898	-42506630034453	0.912729888089418	-354980630978873	-523130042186039	0.0882289395689604	112263567479545	-0.893182567949731
1935	ENSMUSG00000063626	ENSMUSG00000063626	Unc5d	-248117795732054	-248117795732054	-102209887253808	-248117795732054	-19423444347033	-204759714977076	-248117795732054	-248117795732054	-0.0291727220909923	-248117795732054	-248117795732054	-202562833827696	0.612858306711339	0.248954746836699	339703159193083	161071383739996	117316016602467	374486353321007	647638590244271	535747966624411	-221394754398148	-248117795732054	-216376289947828	-248117795732054	-216880627811494	-107343021207671	-221442595339217	-192217369348739	-13598445474789	-248117795732054	-248117795732054	-199143230057466	-248117795732054	-248117795732054	18742685375739	-0.237001580331701	279739358413034	460687776665505	134678278153394	446669113943485	145582424742316	418141242529979	381899811166892	328829582626064	21258839672239	302844005283417
765	ENSMUSG00000085224	ENSMUSG00000085224	Gm13425	-170140960682789	-170140960682789	-170140960682789	-170140960682789	-170140960682789	-170140960682789	-170140960682789	-170140960682789	-170140960682789	-170140960682789	-170140960682789	-170140960682789	-170140960682789	-170140960682789	-170140960682789	-170140960682789	-170140960682789	-170140960682789	-170140960682789	-170140960682789	-170140960682789	-170140960682789	-170140960682789	-170140960682789	-170140960682789	-170140960682789	-170140960682789	-170140960682789	-144329686845216	-134633829435391	-170140960682789	-143585431279741	-148154244870075	-144252338634109	140606672472231	495733772914249	587898453253173	289902465434275	33862012004377	489409841234684	233766025137446	66595391568476	629864597259166	346946749700308	451247148414697	261596359982529
474	ENSMUSG00000042589	ENSMUSG00000042589	Cux2	0.529597033318888	0.584590290425692	0.430559432686127	-0.204949350406773	0.197780593113885	-0.247983854502031	-131826499837254	-18960381207591	-256764980587298	-33711194856077	-186961064856777	-242381778422005	-286642467460055	-198704335766489	-33711194856077	-124037802160489	-184158268131586	-20566962770895	-33711194856077	-33711194856077	-209345213690989	-236697633598456	-305370442776544	-248296223158435	-181826100086537	-179393403468818	-209511518271537	0.576938120311458	-0.326936953291892	-167851802066557	-167085084784236	-168267718809299	-215885474693003	-154118482864278	416777545628406	540359208772841	589733141264326	653466034846281	395366262827961	626926301212989	47364538315072	617101382599035	564701123031298	426749771191943	438382335841449	561982643303714
162	ENSMUSG00000030996	ENSMUSG00000030996	Art1	55341992518795	565526737867008	551138709401414	532132663075511	531899233150243	506896076515871	-219796843918553	145943598845972	-313108822896501	-558309346419455	-103253209719761	244843516651951	0.513474811742716	172783432770635	164887385092952	0.320386390814846	-175440913373442	0.98570862129387	0.720305295938642	-0.532253377033052	-275428792495961	15019354498441	0.637674929893805	-136714943523932	-0.170970924540046	-417534571895072	-279863350378654	185963129423761	-12894464710495	158835393930125	-0.737841939581294	175380067073252	-400995352698787	-234249711781514	-156183830128648	0.00997571137466302	-384492650135162	-488689149004354	-0.534186308169721	-494932771470049	336671452449998	-313992078558046	-511599804270535	315622708391343	333399621378773	0.723147497577241
62	ENSMUSG00000059901	ENSMUSG00000059901	Adamts14	-175350600977862	-263116940019174	-219234871178466	-242200536673661	-204195184714587	-209449028339501	0.235777672254978	183891286603938	343503272454728	341683361686244	237398144363552	197521685936139	226561736137912	151455582825941	251021618197617	289507154961347	278987997769122	141366602454486	22668817895736	164098233245779	173574840523634	252764456103686	233025927971085	179069646963178	177541646034802	220150777686841	338697395066673	-355289380936282	253717715632574	196839614739374	220121439119808	270397540423715	265094887836829	403852500274367	-497419850338672	-393092938384773	-433416739562825	-401854788147142	-422409643476116	-595311600549817	-356339405145625	-510695685404583	-421807482594431	-275022854530731	-343411986114639	-45124905693503
1556	ENSMUSG00000028150	ENSMUSG00000028150	Rorc	52703157737486	545716190440065	539678041852935	539361712519147	547114303835557	524692401825175	-301026861961519	0.606335935976984	-23304146559415	-38016774059604	-0.363144786185241	103914543299196	-0.445713416682103	0.373638725308167	-17604459277243	-252056462744302	-197177304375999	0.105158777555552	-0.94043109067046	-0.983309752166073	-376520086731467	0.59972182425126	-0.773205176485138	-184273764696541	-216938003743063	-445269668562372	-376627361583606	112780918494478	-26261493332213	110321308576288	-386781655440289	-259380760177952	-304873999446832	-279181345853881	0.696885604622585	-0.26214340277776	-271452972278078	-148505377021397	-0.298747464104709	-100261041661212	243749191506553	-189634078849427	-250132253600605	202293289605137	261566946985441	0.357375848474588
886	ENSMUSG00000038239	ENSMUSG00000038239	Hrc	581059264952983	560377916650965	569733050584715	538057118416644	563641687014199	521370827745559	-383188654169521	0.306879291500023	-384559125823666	-471540885654071	-209992288569332	232280413939566	-0.280244041897586	0.54985957642984	19179716101726	0.50546803452505	-231318908381184	-0.182408109120313	-121310909837783	-208442258616729	-245768331974451	0.436705231210954	0.218123347119995	-158501821953171	-0.528456163060667	0.229944037057123	0.877679421370608	184958528899049	0.586119404637159	13328175011635	168375395174746	18623849296794	-417458050428694	-284790286852768	-0.505206401157158	0.493929081695981	-261519867896696	-333092999618957	-0.445373539011797	-378160481725124	315757669006418	-313693094982645	-35402926327104	333098871369618	369675012721977	104317795268053
1465	ENSMUSG00000006014	ENSMUSG00000006014	Prg4	0.738313528014732	121115953848309	19339551377527	182521424367799	113467814928335	139882395976362	58545578189858	384344882871864	-234916178814064	-104982496495686	0.214387332512455	441705472291137	195979480979064	59921376684702	187593487259213	285476694509827	401676348098634	-110086421529912	-0.933541823212128	0.911167892812188	0.0701851404591221	-206852376332116	152516845766612	150054914442727	0.762726672767194	-479687370524775	-250542717338581	170299037743055	-181762830630014	-0.0227646848378669	-412632673600382	-468561685865256	-223432276286784	-188705842574981	0.738108025548925	-34698739062354	-411217361073358	-248651427536638	-189494173749714	-409272640394534	-0.475148681103697	-33959616667241	-49302104790488	11214810718714	-101916465452704	147438440387161
1676	ENSMUSG00000022464	ENSMUSG00000022464	Slc38a4	404477842814741	397832426641285	527104524302679	492619526668164	498815678943495	476472644445653	-284079887193164	-193947508627659	-263469310222477	-45191400200921	-263323765932605	-0.0261255496841297	-0.908392740158161	-0.311935869121168	-0.352333441705957	-0.61247509699021	-0.738828164425104	154179398671342	0.466008294939183	234635576414483	195836105726438	246323375601484	0.983819265916324	-0.948372972527115	-114905305223827	159816496181113	267617175365914	-0.303578500243891	179180017408663	-0.178147940390392	439194532154103	-0.224413840637285	-374724334381379	-340094064614999	-197228178538238	-153864784303849	-573254187344589	-356441709261779	-190038530483477	-502956390338169	0.24770882588523	-536598747183305	-544819949448375	181737951217938	240107691636044	-141147156013816
1509	ENSMUSG00000053141	ENSMUSG00000053141	Ptprt	-196660268364797	-187158584277431	-155871813203764	-179993083482261	-329742958469857	-178133324529159	-178340862008065	312272873893404	-303279342758109	-347433913505828	-329242409339384	317192977651092	162771200591677	348559467536235	145808071136451	0.685181082922101	228761439806803	0.281208923059241	-0.204878173569153	-188061361383871	-383626310731581	-383626310731581	-325883019728925	-383626310731581	-269304159542928	-383626310731581	-149657726804199	-242680040355635	-335928373240657	-275479038947992	-35143844335643	-334651745056993	-383626310731581	-383626310731581	410789828722966	481883410816899	538955215293312	291642214082025	393339593508508	401561874987591	0.749809361175487	436959622176753	534324291398748	226055656825427	251816897250485	0.674785424236926
1469	ENSMUSG00000006542	ENSMUSG00000006542	Prkag3	606029910407319	593074885013942	58596152594595	544500251788324	583052435147157	556316884511415	-303530368508224	-0.466062371631397	-447773175109077	-382671247142745	-39338927371688	129940501228866	-0.807905692062682	-0.2212467176825	137796978617126	0.146133649810312	-0.919162273705506	-106282674194802	-15369430182136	-319117431866849	-27824294242886	109515298046802	-0.213864000159774	0.531095193523625	-0.523084870671688	-237123178243576	-161062954953725	134517973412277	-236318974832959	142625363883032	171678135469321	247972062603182	-337179599040962	-272984809592598	-133525823269505	102378161890279	-28717176758641	-378152977693976	-0.0990750071789748	-447773175109077	38650637442225	-374155589221263	-401063632960157	279828830237741	363177108315259	0.480012989209732
237	ENSMUSG00000052951	ENSMUSG00000052951	C130021I20Rik	-0.700328957540631	-0.475925465874705	-0.658297894389248	-129771069455055	-0.998612544579649	-15438174826606	-257475063517987	0.186541422152859	-0.273102366670161	152389914358932	357572118859664	-0.562431227309147	-0.0873620754014244	-0.268991515551754	-208334336503364	-0.474147763808205	222311001340022	-340944293769357	-193881238598916	-196731029900898	-11649560890042	-430675558482827	251801760616819	-103329839996631	0.0108554017609794	506212720533737	-263655974280699	148787500389668	-0.614438761835884	-34636935080496	-472386614621177	-445831085218129	-331990945505637	-325450561031881	365021752512783	421915624651912	437478138293863	488606815425394	445694115935683	440200566007927	303306991180226	493613712895066	449504956900945	308083963018079	2657551812749	444991782969531
1609	ENSMUSG00000052133	ENSMUSG00000052133	Sema5b	-0.183250468427437	0.126905253277709	-160443066329693	-0.576915583013623	-199851994571529	-0.298781386414118	-287310039415532	-323632359786353	-277936319525263	-179758806893334	-323632359786353	-278077397881995	-111511403228211	-238430573073198	-29404434080722	-287835643788521	-135050865230676	-224257495556734	-256796606069427	-194976616544125	-107946791543854	-181610901800692	-22476327720387	-180249820966126	-0.752649721902333	-0.923733006216779	-208668884748945	-182686089410407	-133221124513871	-10260486943261	-265144346664271	-222877410950916	-1374756641644	-0.535100913302332	383783013538414	560801672347934	596679866332461	629053289463125	502310084124636	5167051371914	42540397695991	563651608766422	586449883833786	480075744760059	513398489447603	457273780219004
1056	ENSMUSG00000036560	ENSMUSG00000036560	Lgi4	0.573772149182029	186831588786484	196552376512787	147028015038637	155223345451046	211761393150432	-0.689517953139586	-0.74985080556646	0.604658160260287	110883293877807	-0.58285096479768	-0.674906329134276	-229793268369342	-233355332141777	-130483685389807	-141234104955981	-138322583617504	-16397385071913	-304927191219131	-371762944936058	-0.591182108317101	-0.903179252901422	-121280026660506	-0.919439113744407	-0.439212709454623	-0.853243191983424	0.723044562232922	232834105652279	-17399103891763	-0.252209071341096	-371762944936058	-257189207506563	-150918099650535	-205674622227567	-240646296992139	-128540395503388	-0.716127894763687	-0.587864733961298	-10394289138386	-336622175126098	-0.358174143660616	-0.660473748935368	-199781438836895	0.121808185870016	0.264341449485141	-0.967274452297045
1899	ENSMUSG00000028834	ENSMUSG00000028834	Trim63	491613725863867	489070515741754	53586430124415	543170968409241	524616106938528	505778823016002	-256411536349144	13000322647399	-0.628059189756927	-629863514979434	0.569696197884083	256055421469182	0.9903084358009	185909535780304	0.897948160626004	-0.883161243015845	-21086569361831	11256191071048	0.762969206258315	-0.742129641142245	-284297706415141	139843239561809	174078892463035	-206084031139716	-0.475856758257132	-530446400330841	-260011930242228	0.96239873075533	-222233491133265	123626110116547	0.646563569194726	127093368816496	-343950024737416	-237720542396701	148713482056569	-0.850614333912341	-375805547309099	-609066930319969	-0.339642475784842	-566486940030027	274087111111159	-391556801945955	-564467131356691	276876514099294	294106428316335	-108437680954061
382	ENSMUSG00000028262	ENSMUSG00000028262	Clca3a2	-142585744995112	0.914578142681365	-142585744995112	-142585744995112	-0.887023927333878	-142585744995112	-142585744995112	-142585744995112	-0.622387770216405	-142585744995112	-142585744995112	-118017613661974	-142585744995112	-142585744995112	-112997726015978	-142585744995112	-142585744995112	-110642664854732	-116713246750746	-142585744995112	-142585744995112	-142585744995112	-142585744995112	-142585744995112	-142585744995112	-101373143367568	-0.934063450369412	-0.299459342131054	-116774471157538	-142585744995112	-142585744995112	-142585744995112	-120599029182398	-0.177394176738238	-142585744995112	-142585744995112	0.247745714061606	-142585744995112	-142585744995112	-142585744995112	-0.782993116573552	-142585744995112	-142585744995112	-105909869665144	-142585744995112	-142585744995112
1897	ENSMUSG00000062077	ENSMUSG00000062077	Trim54	494472718083515	509001864703586	55547974247089	514247155760905	552351396738601	514874570786823	-361056901022425	0.227095500945625	-309893864702178	-479816604902088	-124769462042707	187368243960261	0.407799196320151	103547839137879	149613340310601	0.487839143838711	-128067308024771	-0.0435683909377849	-0.265073409779075	-125750970967627	-310722677778287	0.957022341932962	0.249639977216215	-144639398314434	-0.440850413632822	-503705931240875	-262281257671226	165445092484566	-0.523803599486737	127767789620849	-0.472144681982214	189310914382169	-16412656844317	-174987467057889	-0.762074653664006	0.351606090594919	-41504866063448	-54491853286842	-0.159940075433155	-481541957919013	28633575993127	-386553929371395	-519681591610785	322211129423649	4083132586594	0.83954287447345
646	ENSMUSG00000021456	ENSMUSG00000021456	Fbp2	583221551270643	565554004236647	571150517318008	541378793284504	562686249956633	471540479786078	-310076111235978	-0.0275169720732054	-178427529114287	-310076111235978	-310076111235978	117570605908346	-0.509589594324874	-0.370628408202546	-160451873195581	-245622413047667	-247865235294725	-0.157471831023181	-0.315707352137174	-0.344205265156996	-241326529405074	0.714278784849947	-165573843634126	-310076111235978	-212477190087585	-310076111235978	-310076111235978	0.890868595295202	-0.861255623848827	117850371958087	-310076111235978	-0.602952332958994	-310076111235978	-284187489187298	-119340497321766	0.812962397442745	-257667669916731	-310076111235978	-133511875284435	-274935341426019	0.218686061792003	-310076111235978	-310076111235978	232451786444622	399662013427784	0.0622068095765407
1942	ENSMUSG00000046844	ENSMUSG00000046844	Vat1l	247928391710325	268725994063293	130352974983669	293874166156033	267202757833853	316442638921976	113053299454364	-0.0228829033594051	-386585662348018	-0.0759982873167395	136786793712359	0.918035634082268	0.794738036061919	0.589018007179834	-0.133346301093749	0.724669800158402	-0.725521796167624	142571276306295	-360713164103652	-0.220198704371007	0.228051887241454	-244564204362357	-163582645015528	0.0582600266190845	-173345645653692	-313355222659915	-27162218731061	-0.383664172544303	-338887724857094	-230350837641619	-269606890715121	-178397902370337	-287471445091095	-386585662348018	-298104285858744	-279593905390957	-295816500427412	-22010014783964	-18657422847722	-279325719615069	-133675476895335	-239318921919759	-0.887326837083691	-123122920496532	-105082018539574	-278592318114607
1080	ENSMUSG00000038765	ENSMUSG00000038765	Lmx1b	-137207757254848	-0.795687658761766	-125423576215922	-162296961061974	-15185557838967	-145911714086382	-24900502933831	0.470328722920037	-0.0479592138963083	0.745395949469759	254748880553998	-0.492776898645301	-0.670262994177014	-0.476834904493312	-175676839105112	-0.0153004035139075	152864784477634	-38371675288106	-25885826393682	-287401825553742	-108025574720742	-463916580441499	176884438244539	-0.490832963206487	-0.161892095938074	460420060866222	-362804162628606	0.806848310204137	-0.74097288226239	-271678219473127	-431728713066349	-27802767205708	-332787364740521	-339070253120211	402187478793522	400883248338549	438820551300233	460631175633399	412020871975123	43810845851993	309512632435657	492681772570422	460680068081419	363758854219763	346319816493719	452224227398058
1286	ENSMUSG00000041309	ENSMUSG00000041309	Nkx6-2	-154994613354697	-154994613354697	-154994613354697	-154994613354697	-154994613354697	-154994613354697	-154994613354697	-154994613354697	-154994613354697	-154994613354697	-154994613354697	-154994613354697	-154994613354697	-154994613354697	-154994613354697	-154994613354697	-154994613354697	-154994613354697	-154994613354697	-154994613354697	-154994613354697	-154994613354697	-154994613354697	-154994613354697	-154994613354697	-113782011727153	-12831941296186	-154994613354697	-129183339517123	-0.910160520358826	-154994613354697	-154994613354697	-154994613354697	-154994613354697	4274289655702	586100830163847	618477706228883	65918088573836	414229574289543	499105487373295	454536939106758	785062002516995	658670865579778	486335530861618	498500377960275	64630683185256
1323	ENSMUSG00000046178	ENSMUSG00000046178	Nxph1	-23242553071126	-23242553071126	-23242553071126	-23242553071126	-23242553071126	-23242553071126	-196103210340439	-165220923571843	-152078562737789	-23242553071126	-23242553071126	-186870568806902	-23242553071126	-23242553071126	-157330483581693	-23242553071126	-197992488455511	-0.87278467362633	-18462239631419	-0.200349897505643	-163675948880356	-158397424192667	-200684024927034	-143609805308926	-2011883627907	-133008416062667	-183246130753089	135734024420445	-0.276503373895371	-23242553071126	-23242553071126	-23242553071126	-191363992342295	-0.854894771219647	587387757674708	478973796406581	465782467294474	598059249828726	510718491356864	532649873828567	372898956102847	578636098940273	483208978878438	480438096238118	498459236026857	514983966937284
1296	ENSMUSG00000029019	ENSMUSG00000029019	Nppb	-170317465225098	-243749744826719	-200468165549628	-243749744826719	-243749744826719	-243749744826719	162827354907343	495501487304575	241791957558309	-243749744826719	186786861955787	-0.382269308653254	246451821884668	382313493938295	432026571774562	498117932061575	17310148001693	569722194456756	528610720288969	554494973461463	-157833819469471	-243749744826719	-0.867633632998032	-0.298931202216886	-114443062817795	-202537143199174	-0.744151813105407	-213108818134051	-243749744826719	-0.41263284158825	-211561877451568	-243749744826719	-0.575930492047656	-195918911543916	-243749744826719	-243749744826719	-243749744826719	-243749744826719	-205895064290737	-243749744826719	-243749744826719	-243749744826719	-243749744826719	-243749744826719	-243749744826719	-243749744826719
329	ENSMUSG00000061048	ENSMUSG00000061048	Cdh3	-311971719443874	-206199994528925	-324119325339814	-301512875264283	-377003096158532	-242038579716182	-148263868996885	-378188869111926	-123280210969418	-100251834709118	-415643332425862	-186707162608197	-16787936500331	-262299678093208	-164989613657878	-154884778953463	-124428368171395	-138961626393241	-333773682349238	-136162929884155	317135895302553	0.149016505129903	-0.346838024454052	426919080804643	0.547174679091219	-159512378791119	280558380014301	-316770194574423	-444215959980485	0.166829887306153	236017832215923	180647396562378	0.758092464558261	-175862960009643	313713836298353	374744139822907	302949773012166	415820468683538	317086058445961	499441712100804	274432819576708	335364487895695	322346930746276	344105794655222	322385321774561	394225187540575
1522	ENSMUSG00000032356	ENSMUSG00000032356	Rasgrf1	-315790189533101	-215991075916154	-262951343825657	-389222469134722	-296198331475195	-345864388379744	146819249050379	359635983138799	52234772690365	46687504482863	513323007830057	157561060662667	0.860900444123381	0.760302776441638	147553670601981	243719472771635	134275098476437	175370604655827	238948395065054	3203576956729	262434796530861	-347511412996372	-173993025745665	-324402889334102	-0.209020001956477	0.903867701981333	110193058804221	-276582658352715	328178712877311	142202894006888	-389222469134722	-389222469134722	-367235753322007	-223134146426231	183736516088489	-158260368336412	-215405772850428	-0.306162644924647	309319926933349	369166271058178	-0.123290011101189	-0.556134736988406	-180484642109616	0.0321771916668707	-0.416205748676528	-0.0798297185794334
167	ENSMUSG00000035277	ENSMUSG00000035277	Arx	-236149966446365	-0.906296209135689	-132615949472934	-0.490101982539799	-143125828786838	-192791885691387	-236149966446365	-236149966446365	-236149966446365	-236149966446365	-236149966446365	155589340579904	-14836404976037	0.609851188323953	155624630143176	0.645779948548515	-113018516403587	-178070172433902	-236149966446365	-179608037725252	-236149966446365	-236149966446365	-236149966446365	-0.132882314988167	-236149966446365	182385580508971	-0.861786013787171	-205509039753697	-0.383780604279372	-110132702630148	-203962099071214	-0.973701959253641	-1950884280774	-210261344397684	568205481265995	554467424720551	568505922021972	45722582579435	38808721664715	538685814084353	449413687525877	52667011490386	512516623967986	524747735574261	538037679444121	584657036383177
1572	ENSMUSG00000030592	ENSMUSG00000030592	Ryr1	506612139299764	487748702847487	51338742623404	476671367659537	491246327588762	486657468685261	-285526878211462	115414752345505	-269756165181699	-600994701164139	-0.903961493728286	229504339316096	0.251083543769161	0.645341850843931	0.62892772807951	-0.397331638374746	-195005982498855	134195425706198	-0.600756951442996	-143440437999683	-277591341958526	123845448143832	0.688696202181802	-0.975587583512771	0.510394464713299	-367857850766681	-0.44628540450128	179310510935323	-282516353766581	145495182964839	0.536219052273582	11217357816199	-224871900129797	-180458572556509	-0.560736485703236	0.863111316366529	-374368012626758	-496082458346164	-0.581125700002703	-593346262839982	306783322292999	-417832948523149	-654304646068251	356525575836158	393202088136724	0.688111140586969
1695	ENSMUSG00000036790	ENSMUSG00000036790	Slitrk2	-0.671421119286888	-306397560945026	-209260131415638	-185309656679913	-318566072610574	-226353785239013	-30713489571449	-372449424872298	-264183234706314	-244609724428583	-318065523480101	-0.929375238664697	-0.779416424028086	0.832589023375486	141075574033289	148679835688976	-0.823486643520102	191427793718522	-136698776851223	0.126994023616692	-345726383538392	-330738368733948	-372449424872298	-372449424872298	-176066196786649	-299218985184196	-20311486135612	-120532466498707	-288965928463586	-372449424872298	-340261557497148	-245265593840041	-331387886503333	-372449424872298	419843642955169	398961029350204	472954384146548	390204784498371	254056791161237	389624948864894	28244865852867	430757284437658	379560999242277	418292437715238	377186486902717	472335503581928
925	ENSMUSG00000076609	ENSMUSG00000076609	Igkc	-221799391236961	-239077891368823	-151568497026345	-0.122312022732687	-19583304922596	-0.967193197398917	-0.425751955435352	0.580763365352825	-211378299359956	265220261409249	-199769555250554	305442691633414	218104750933538	505366398417392	17881395604671	-0.118949932568189	-0.208501550778064	-306803423852243	-558125322208597	-403564552677504	0.866358600556791	211114527363893	325095689207121	-0.274915152520396	343717258692007	-150478197063384	332289500563587	0.0891364905100076	245192992461445	0.694114678768487	-388098458432064	-224576436393611	-222806047666294	-194896565347619	-439869480169535	0.928817813605439	-3665108756584	-304350698399258	646127677405579	-322030660531064	266348155054479	-362336220208122	-362987907246831	527815615762696	169533947865224	0.478845508661363
114	ENSMUSG00000038763	ENSMUSG00000038763	Alpk3	50231461727202	465511962344662	470932811584977	426046917174342	444718985355598	432201488985036	-344714361929214	-0.109748513759785	-418351228531038	-422160110209014	-2291911585638	290387464574717	0.428175946930064	0.945224498698152	198755933964585	0.996226840216809	-0.780880805079082	0.0346355940546799	-148882390423396	-160133426318489	-230783411313051	135787051526672	-0.121284760487422	-117796640309869	0.0525018793173384	-508787209025185	-171391822617977	265217502746718	-298855083342612	18047362963631	268214997501929	257462027320277	-400897122064529	-0.145948632418106	-0.0912935197058733	-0.25029253725883	-382639494251457	-467194160482525	-0.02411565162061	-463019409638762	331333483123256	-381330399539658	-54999981065273	334934334728737	342115446614268	0.528795741340438
671	ENSMUSG00000047787	ENSMUSG00000047787	Flrt1	-0.772261821789891	-0.618029542773422	-0.446733036496101	-0.390493132133856	-0.361701240479067	-0.260460394868018	-254860014417612	-282324648863842	-305285922984641	-151904697981758	-115957911139745	-150365511571764	-296145381748301	-169519850283874	-125312371814238	-200477966750345	-145942697314107	-282109792298806	-288762636354397	-237037358262868	-134864014397706	-0.85508198075292	-215251831184536	-0.352886245127955	-208494432320743	-214427326689759	-198086165603931	-228636803977602	-257034684954665	-271636369104304	-267624676781441	-0.356028699147222	-314437895893703	-0.290963512097361	429540353069125	489259091654123	493949639811459	559386092857146	459050841716949	46976157848186	393787977937063	476772768421493	49440493318467	461450805518168	465212938879583	510809774031606
1324	ENSMUSG00000040258	ENSMUSG00000040258	Nxph4	-273943945795828	-365947596242742	-268810166713354	-310001490080395	-282881384911154	-305556242144531	227001938988386	-0.0206086110839641	281691997613806	-248558777195481	122796934868337	122444536457031	0.64140968255249	173766015583828	0.38264688816064	121421080260555	0.630536337520529	-0.331738206516447	-201887015153069	-0.730734105719147	0.163305145668122	-199144316662187	0.101293101516983	0.211141980907398	0.610420003567053	-105744464862553	-262664896653836	0.742548730147665	-185898876576421	-219944835594552	-0.2327643452646	-263155230418543	-142849231382152	-175589333949438	377694757788438	452054514784483	447768946428166	516689079145838	541706690703789	558020907476984	47731450625011	480874732743599	466694999369406	54273868298331	504259440873186	543539772076605
871	ENSMUSG00000086427	ENSMUSG00000086427	Hoxa11os	-210356244913026	-104584519998077	-0.887578907213301	-181271991094826	-0.640640383594934	-151232919298485	-258301491739706	-0.0666674188988639	-368411759287211	-279237503534448	-368411759287211	0.197379620184718	-0.819713952269116	0.377482730277063	186291201498186	0.668619309677307	-120319395100838	180347645653806	201824701479095	304489178735581	-341688717953305	-0.0520214280186106	-131015494941072	-259027748281427	-270812838138818	-195531900366234	-0.987323091659242	348502690049553	-0.606070843122608	-280665098778096	229863276661761	-319437193612624	-0.529977637524617	-150206649722697	286251440899294	-0.638767493466093	-0.556754196417013	450362797222731	0.260883403696999	417463731587425	287778058011878	205391232196764	0.162007316812829	148675951095886	0.206088368052964	529231637699949
1521	ENSMUSG00000020374	ENSMUSG00000020374	Rasgef1c	130310767534767	101694928068163	0.419528660942412	0.909442560761482	0.458670154972484	125213070002625	-174996545408843	-174996545408843	-129300505147752	-0.858222896560798	-120612644016646	-129441583504485	-0.872106287228475	-0.365889326145618	-174996545408843	-174996545408843	-140563503153094	-143053465268462	-149124047164477	-174996545408843	-125735292541079	-133285489270493	-174996545408843	-174996545408843	-0.773976242604494	-174996545408843	-174996545408843	-0.475103804273994	-0.628632044246788	-0.668492736252535	-0.580177737759461	-174996545408843	-174996545408843	-174996545408843	-124076305462906	-101914028002495	-174996545408843	-0.586165641424475	-174996545408843	-0.341346374485071	-0.868583356707143	-14608177538885	-149759604151208	-10910408818303	-0.633252514157082	-174996545408843
292	ENSMUSG00000067578	ENSMUSG00000067578	Cbln4	-229162670387394	-229162670387394	-229162670387394	-229162670387394	-229162670387394	-229162670387394	-163848141229586	-0.102597169098451	0.583169249319921	598093234836134	381189843309571	0.503492306184348	127997764417967	0.603712851837151	235966471744331	0.990839977091316	215173096281341	205400912660945	194672447126413	0.243972230189464	0.537178835361007	-229162670387394	0.546800017178324	-229162670387394	-150482789455974	-229162670387394	-229162670387394	-229162670387394	-229162670387394	-229162670387394	-229162670387394	-229162670387394	-229162670387394	-229162670387394	600008819275264	-0.0813206768574215	163082505291955	550553840101161	613311152831419	628119975057187	589452378354448	22439173874019	-0.749805536207731	457245531291328	303554076242285	59607837091298
294	ENSMUSG00000046318	ENSMUSG00000046318	Ccbe1	-246991601447793	-191924499846728	-14211758702128	-134259241224362	-199148106855976	-104531441493778	220381592030625	109063288642424	493956330226632	347304514811213	489991350524648	310980963795862	345563096217239	211569770965082	343467425681139	400388723102336	385979429102699	295758665151279	326296092932192	205248253815939	301556144749892	112955185513121	12573276669088	240813175768016	165904625669367	-294981030710995	0.441772486676671	-278580848280514	-384977506302101	181615616255804	-173453575933177	-167905728294403	428456605896571	346892399160912	-176484320700778	-48482912005227	-406627869384953	-218686711694503	-219415492007845	-451450886979372	-12174183625277	-618166913964421	-537284136226422	-0.853044198376389	-187085883359918	-288293176952769
1402	ENSMUSG00000030329	ENSMUSG00000030329	Pianp	-153396642342701	-170675142474563	-109554681484955	-141278718436491	-144284678057765	-0.954819554640301	0.745380460557262	-253172424806183	-277494370346116	-215246782586405	-209979619664656	-218142527120691	-160513798525546	-110225047502034	-102360702941701	-145671780169737	-147711818102081	-210060406706737	-315003151622421	-170236679861232	-170506173974658	-247546164487267	-291422291348247	-0.457399333610161	-116071660653923	139502212022222	-0.583403319484271	212995522846918	-0.560978184733995	-0.891050225016653	-140559779125601	-36253874228208	-258949638508514	-298965654208949	489538516669601	373046713159697	0.884725346017357	5644496657729	557916651576341	251741721747017	379796899469841	507633064323751	44508712623904	398080106326891	412249098676925	509523460246212
1426	ENSMUSG00000002831	ENSMUSG00000002831	Plin4	646418331752813	627514292226237	574803441574026	640781724720334	632161173248395	681333386452739	-0.969180386267342	-0.0230226436253265	-226133953030607	-183801055515053	-199502828904641	216678147190481	0.140827660873809	0.583137531058268	-148528496352784	-287008596548539	-314787385182715	-0.129835988555106	-132321845211939	-0.652952603872148	-231059966288642	100317674119391	-229384228473248	-132563430500109	-122001592547734	-440885978293732	-346066777425309	0.507617916421514	0.152773357232484	161224416163528	-123333932044723	-20967190232203	-0.630078244793521	-177074336081346	0.155716710881554	-0.0372379386914021	-36030661966649	-150044987968522	-0.193429234244875	-505162323132365	215336491587605	-352999801555172	-443526538373554	145746188829004	260206922096861	0.304084469563893
1673	ENSMUSG00000020264	ENSMUSG00000020264	Slc36a2	813444487081208	805746261741442	693614911449388	809159846867686	803077857125404	81387730953428	-192093655666175	-190935336298902	-120149785871012	-228415976036996	-134629308973759	-228415976036996	-228415976036996	-143214189323841	-198827957057863	-228415976036996	-193982933781247	-112118238697631	-144768337915085	-228415976036996	-179154723169232	0.661637543336028	-170672685034341	-228415976036996	-0.511229568596126	0.875386497069703	-0.784446109693486	-0.638165728722259	0.0139896920959552	121725463474555	-196228108661846	-0.272850291003836	0.437715008258061	112606939435308	-110160133997934	-0.377929669612947	-176007534717749	-0.550425118137944	0.523325833757046	-228415976036996	151418127327531	-154798390149182	-146477992896936	0.991380498588922	260476953821799	0.284640065724423
595	ENSMUSG00000026235	ENSMUSG00000026235	Epha4	0.267329605122491	0.0371236589214821	0.383137265561172	0.139421231283094	0.184853937965188	0.313542471351805	-285569594885257	-338439992058974	-280817075102263	-278451575536141	-335440914609805	-0.419096931804615	-0.77732883540404	-0.703092714153711	0.439985026312461	-0.811289070524294	-0.0565168836245826	0.882288815257496	-205077306667416	-260987262322842	-114917659182756	0.174171312704742	-0.304877364111049	-30315586367767	-105808665832297	-526017598625218	-297956769049401	-155221758855424	-413884257641054	-207551240624998	-467529585503136	-376504991037964	-376914910037017	-320884792358597	481819832661156	464826228164311	496126165187014	484805523163931	487427428856818	485295298837584	398751817245181	473550074823593	484585303867617	456291871175691	425227470131299	479620611072428
191	ENSMUSG00000038295	ENSMUSG00000038295	Atg9b	-0.692791568235436	-0.0235682202955552	-159493649788292	-0.572738240095364	-0.149427941220441	0.221377370386128	35072932288082	344613017775344	208297066516504	151369022960268	406718609560013	157404279462587	320293946791533	368816889729658	371277740160366	381771609814854	355799042692925	394506663074796	25351305694607	262455726025452	-0.369486898107827	-0.948145695730512	-0.7002003797851	-0.33419333255557	-0.492539926395046	260207548827568	239035490575479	121996647245963	461781827999476	0.110931167557273	-201257642635782	-0.794209199650288	0.0904282607833382	409618238037979	-347366661559355	-344261266499632	-319570122267452	-285675014379892	-302385354641691	-264406629554515	-243922083981006	-318355763170159	-343086821675963	-320377948369853	-283582119679295	-253792656052846
1527	ENSMUSG00000038132	ENSMUSG00000038132	Rbm24	479159383552947	468061311234611	501886547060355	480657369029547	510410695176189	466545838394101	-324201661831261	-0.304017123272322	-448363267663086	-55662945782907	-173061763268712	248253170716426	0.269687759123152	112353604153016	295258436861409	147758268963831	-0.405477253773314	-0.695754920243558	-131300716371218	-197703408230971	-237413058489392	0.249187436353429	-0.543914770522155	-204356956118208	-165735230805311	0.0661148152136208	209961487501396	0.777401412607687	-278443186478866	0.982823199013249	335604321112434	438774127473823	-270715967587052	-218298836275693	-10824924970591	-0.785278354198049	-28551825716482	-299052964046521	-0.72820421693639	-197746662258906	256746894636709	-290499266942631	-285618958724788	197479948914812	250402276334494	-0.454541652393624
1566	ENSMUSG00000085925	ENSMUSG00000085925	Rtl1	-218466747175401	-265332226761988	-250251136240521	-376522261549586	-376522261549586	-299870106427454	0.372706730729949	-167324496287747	-0.965648669475665	0.584526608404095	-169314191211079	-0.970103605437574	-138997966285778	-0.587266868648975	-0.600568172413774	156192601931289	-0.345115063373295	0.310450378897033	-20180283985767	0.133441227846546	0.125970529656976	-0.535440039252594	0.0716282536964901	0.262868255996707	130670706419579	0.960501387945501	-0.81995679592868	578582802571976	0.917635434954438	-312543700230772	-344334394174436	-349966732146538	-28988038168867	-264133956591457	628117124030803	474602694756089	480642350797301	586206993768704	591599232535382	481697793443122	351975058247216	513065183473294	380072141246352	400737808357484	377858603747347	467801696136358
140	ENSMUSG00000022548	ENSMUSG00000022548	Apod	122675416383927	16716179346337	214124975987062	175515259865153	129937376956577	195392403457712	0.737542647225469	15939899659186	-0.735223341668874	278359513878075	121494301560148	157547663494491	159023123389351	166210881249053	0.948482236446871	0.720606224843145	307024053784274	-132277004695938	-290662314774651	-105885679122725	-0.193530173593183	-233615291851133	0.980545269643114	-0.226870816632784	13267246871467	-677874398177009	-39378829243186	0.338118331215517	-542949582123036	-129208900667449	-205245965683555	-231477204182176	-382418569010586	-321005231931885	0.572729675685567	-187893189440245	-485970492752583	-280670819636601	-0.879492276196574	0.224414160475087	159315483693376	-379062441781712	-39730594146259	272578290992116	29111963555178	13848392195741
209	ENSMUSG00000032033	ENSMUSG00000032033	Barx2	0.934558278610828	0.610581148423568	100842835718729	0.128238885406398	-0.523516741486284	0.0253709098482302	-219878465673551	-354222887127389	-346007486604394	-136925074505765	-337319625473287	121119292378287	-113808564132382	-0.945684415867239	0.429841295865677	0.739416054602428	-183476205486563	-102099763712111	-208780621416891	-179312985904788	-0.69310244812637	-217427259082334	-223227812219264	-355683560873692	-0.872217882533475	-391703526865484	-305914597641383	-0.596292292049419	-308220030456772	-179648902290022	259842014804076	-0.180644964983284	-0.452078624735524	-208710061168992	499279896240942	0.718434800088795	0.84506013956933	203210061612932	458733988102145	21767021464369	369837798230165	0.812005815530547	-0.170129416471053	267571120018723	222704965299653	439365786266761
1186	ENSMUSG00000016386	ENSMUSG00000016386	Mpped2	112344220143628	0.856363093886314	0.600097186534041	0.26153374805245	0.338813400459568	0.830298611493354	-343500649056762	-306020009318667	0.0324637379187935	-103526686438154	-289116747664565	-192074501273726	-145983038730923	-166309073718976	-193876411016365	-173325784184646	-177668394879631	-0.358593801318619	-0.165596510746	0.317234241951905	-173970416376545	-301789592918412	-244631566474279	-254684923654428	-147117420971113	-0.942119202707455	-294321249098591	-0.417301786987175	0.518964580934003	-16229440235677	-311312781681612	-135312889079081	-343500649056762	-343500649056762	463832543557025	470951864781779	553471274657887	515806772860468	424251250645814	465014504193204	494473387259488	506154065163442	521075350471349	510445574851328	528229077253494	48647998803194
1847	ENSMUSG00000079588	ENSMUSG00000079588	Tmem182	569924605916703	557804457594282	568762409440509	55091970901354	561515584020021	54036419738499	-302908784193887	-0.117547320596812	-443455711066849	-55902786079541	-0.616818814859409	25838161642383	0.0247528476436409	0.714951211442813	154629280888918	-0.097035404260331	-217932496222974	0.0354641178943176	-0.840004189265657	-205353873686922	-202196999122939	0.832977890984482	0.803375374045544	-120761514291345	-0.615747092279809	374406434580814	178821784488634	163421558758888	166201902539892	137526846588392	285490577089529	3440045098164	-285243410457344	-251554371987211	-101540361305024	-0.310672531914761	-341162290350828	-307300732703486	-0.903295424186796	-487960315288214	282743083592977	-334241962614907	-423238751922001	22213041475213	264472119185186	-0.0831355733190788
790	ENSMUSG00000078706	ENSMUSG00000078706	Gm53	-19964478837895	-273077067980571	-273077067980571	-181521949293889	-219193715718847	-229718987225593	-236754747609749	-273077067980571	384332521459755	25934635114047	262088104927465	0.279077625340361	107488485431177	143156022011597	-179679405443799	177287342007251	181603827429865	-24113398784019	-273077067980571	-0.775121186328607	384854945052898	-231366011842221	-273077067980571	-273077067980571	428456461651855	-151504173112913	-2238976680224	-176988531120329	-206379623175593	-273077067980571	-273077067980571	-273077067980571	-273077067980571	-24718844593189	507560515074723	-173845029722772	0.556171574511001	603104055776464	457498659577626	572793860297362	490921492994255	0.364346711292112	-162846804550294	-0.0304198322314129	-148998183510824	564080218362102
1815	ENSMUSG00000021359	ENSMUSG00000021359	Tfap2a	-548556873230289	-332081317121022	-505275293953198	-495635267135697	-377893342816841	-471904718108156	-127891886947783	357941997634724	306140057107013	-459382617477526	342516746944906	-0.571604540017981	170752925425979	120426188751798	288938136504002	30377941798402	202124143647607	332051139637234	381664651324498	301739197269096	-223055160288957	-0.603106482473184	101553427686789	-334700248625258	-300189485634169	-407782098705905	-274427572923651	267617275943561	-0.870294308426422	-0.0735232480981551	-548556873230289	-243671329759596	0.317156284258497	208642709904777	0.81989197320182	-0.0780760762868109	0.638950588528315	0.862722660601703	0.618918161387052	24319683881793	-0.638043070089885	0.711064489656289	117505177531377	0.147514801745968	-0.606153749398812	128540792883799
1645	ENSMUSG00000062760	ENSMUSG00000062760	Shisal1	-0.874551651649134	-124362788610791	-137039261203831	-114467987455547	-0.61488823153913	-195792442034673	-175735359681865	-224988790304444	-292132514014858	-42378109613655	-42378109613655	0.993834757321745	-0.308021071102994	0.367783550900065	298539137946466	214126713985339	0.495996407466752	133488377126344	0.574999393608683	-0.164506707845808	-273626634512189	0.0677244314806096	-244663927304785	-107739109606497	-218723415306667	-302208201268892	-114787909257674	-0.22487895337401	-126383907700101	-202753605782807	160743626511432	365615558179613	-42378109613655	-375950262853748	370882774783558	310345741157694	289446329780021	19293403419018	384448996707034	430758752105031	277660988629716	287223320266261	386613794362951	361646076682582	397663396919194	27385555628972
591	ENSMUSG00000041608	ENSMUSG00000041608	Entpd3	-360579027151712	-187347633933145	-360579027151712	-360579027151712	-360579027151712	-360579027151712	-216336220550859	-293374420012295	11536464511345	-324386629925959	-188803885946222	-218847885463329	-0.58431158336963	-10622590375011	0.33352329387787	-0.242139951186439	-0.929696113151934	-0.809168605441123	-16252848626577	-0.657666915657049	-333855985817806	-23786637921396	-17155169573538	-251195016145929	-303679048006425	-26116191250312	-311399627193542	-26449049029147	-119705356915343	-0.00148736097410751	-328391159776562	-133082068442634	272243401185646	-148762059190637	310431998210304	315007374854335	33662575879636	105779203148582	267048461636513	272390390989788	106221747899739	282781193060927	359434942500612	279767864693054	32845511681815	207471325771156
469	ENSMUSG00000030470	ENSMUSG00000030470	Csrp3	54395734395281	386641005029846	474473433858396	374305192797229	175926705528341	364048663644363	-159195167885857	112173215259238	-476448740540618	-440256343314865	-178854538529737	378303049177148	223914010903534	337276402176286	263244633178031	15445798445486	-176293694865661	0.42299741275557	-0.6680137362396	269210175084301	-206529760798168	403818431301159	-0.519220102123906	-196629706979001	0.802799227753278	-377031625892025	-337229662148025	472140294279251	-194210178066666	248575843306964	0.354213656740145	225495698144782	-283900143202612	-120248895433317	-0.724550318352073	-423869376734468	-268993005057313	-455652155881153	198787699794078	-265691384538373	534796449359077	-220813150827673	-476448740540618	375917612693604	-0.18067001143729	-0.782683205681924
1937	ENSMUSG00000028186	ENSMUSG00000028186	Uox	-284868512140305	-284868512140305	-241586932863214	-284868512140305	-284868512140305	-284868512140305	-15668489878444	-217663905000887	304626698048801	-0.903307357952509	342670188237859	0.859216929337625	262891486561884	-0.118552417245806	166561631414591	306830631877522	157668577754228	140622508983402	134390648892417	298770992819337	0.466560790608942	112868892464508	-0.865682301742145	0.809839965724349	-0.798108313104218	50938771290039	-258193311747467	-188779975280063	-201385015731592	421854785682338	255195304181334	0.397440670441397	59017698364789	53416203424285	-284868512140305	-269821468457088	-284868512140305	-284868512140305	-284868512140305	-284868512140305	-284868512140305	-284868512140305	-284868512140305	-248192636810337	-284868512140305	-263563766627268
564	ENSMUSG00000034488	ENSMUSG00000034488	Edil3	-370648428529277	-320935520873793	-255443269252992	-245851028462311	-316006107471833	-267778910573923	441239667661261	375002704002999	187354957092287	169615458311837	346315118865382	323842285127423	222454970656439	35593680235519	289689905811797	23341083004221	190050566493048	158326991128782	179398812647078	16076434953431	31518869083668	332436116295918	273235273444816	192315929497803	167601396055576	-0.766490562989892	0.103745171722737	0.213900584365778	101669893243283	332986431318164	0.824122483784381	398618449025453	361948876202071	183757533516551	-365078598240442	-505998502287844	-440357355123716	-335507305732735	-0.210166760148399	-419137954355649	-0.764324941104587	-461989224902527	-456997688783791	-202739872837241	-338850184591107	-244102019805997
949	ENSMUSG00000069911	ENSMUSG00000069911	Insyn2b	0.397352503400735	0.506871654519296	102486195055902	104196823795465	0.2067077415645	-0.0882546803635007	-226004308025076	-226004308025076	-226004308025076	-0.821307551320572	-226004308025076	-145879314219514	-226004308025076	-140802521311921	-226004308025076	-190207592027244	-226004308025076	-226004308025076	-226004308025076	-226004308025076	-19928126669117	-151976201506483	-19426280224085	-161184728224457	-194767140104516	-184791706397532	-226004308025076	-170103881641761	-178306370534152	-13825764751596	-226004308025076	-226004308025076	-226004308025076	-226004308025076	198702483378011	417868967454008	426750126980572	416314792387383	10620222199988	464198341669047	153829795339451	548618381296129	353884416680065	323170732070969	397637267514717	254182222874712
1404	ENSMUSG00000017453	ENSMUSG00000017453	Pipox	0.545729810304509	0.0530897877456749	-0.652586688564532	-119611458648017	-118142439675172	0.0601226265402728	-174844256963878	-211166577334699	-211166577334699	-174974180108946	-211166577334699	-211166577334699	-211166577334699	-162365275678556	-211166577334699	-211166577334699	-211166577334699	-211166577334699	-211166577334699	-211166577334699	-211166577334699	-211166577334699	-211166577334699	-211166577334699	-179929409414138	-211166577334699	-184491376941862	-0.360519077248242	-163468639843775	-211166577334699	-211166577334699	-184611047931651	-211166577334699	-211166577334699	175072807339118	476383529110589	527338418368888	516853157514882	-0.111551434639013	796286889441361	311687202699848	493440670940036	549021341517616	297569512767381	296380919194204	381891895757662
1921	ENSMUSG00000007805	ENSMUSG00000007805	Twist2	-0.457156223431728	0.0324950265284008	-0.771484099714868	-0.539170882579706	-0.907814137942879	-0.103618084088722	35571596526692	378540980858535	484588567001079	294533639448678	392236327248024	288545122533351	356076486319905	321920948803746	280041306027797	34766786111275	295420387734695	342491562525928	38581352330678	453967570744677	190421445260992	18291616854589	162313336009458	-0.417798345640608	135203272653939	-400846367490502	-327095494080639	-257143659945022	-375361524313069	0.286183534376859	-225085689255493	-373685196936758	-26960403395506	119870226012137	-221966589707739	-301515811813103	-375699225445146	-255824007769948	172727433067481	1551650150797	0.741637310555991	-442058969118047	-416822027860412	0.102871802093079	-0.944570748509777	130833332956693
1265	ENSMUSG00000053702	ENSMUSG00000053702	Nebl	0.0650622255637456	-0.783918282280616	-0.49893111858348	-0.685881148619646	-0.657439294257277	-0.700590194722577	-160497047228852	-260497493450904	-342286969324415	-312835484292946	-297929896214142	-159447335719024	-259681212199294	-178601674431134	-16951929254981	-21914875981772	-299502487255108	-191442649402822	-275760601546456	-181535855891294	-0.480756900466514	-0.218580702178138	-149077283167986	-208777312692856	-0.947922633072907	-381421335670342	-295033507008653	-196751405671172	323429215684182	0.113821749503662	108630267713481	-0.701632529470378	-0.85009044765348	0.310376822132006	599469647317833	516696663303804	553470799034313	533852475252345	42084408636723	519186887679448	438435500120718	342274700212918	367104008349848	402734123752086	370355865782326	453892274674243
1849	ENSMUSG00000095407	ENSMUSG00000095407	Tmem200c	-0.0395781571658338	-0.807670648042635	-0.412171358369079	-0.313018194285388	-173462255698706	0.0914586852184618	-231928091755722	-29724262091353	-29724262091353	-29724262091353	-29724262091353	-251687659009172	-29724262091353	-158835008119249	-267654601934396	-127067756041413	-29724262091353	-239162826901067	-29724262091353	-29724262091353	-228493039082625	-29724262091353	-29724262091353	-208426895511195	-266005452992969	-256030019285985	-29724262091353	-266601694220862	-230545176108552	-105004259945158	-238754607791447	-170058789881272	-29724262091353	-29724262091353	417892781441025	0.951782309225475	138968757428536	344292331986059	472608291246819	473082172091007	369682728256658	255961987117322	171972398887783	298350264315021	276076650872099	486802613188859
50	ENSMUSG00000032281	ENSMUSG00000032281	Acsbg1	-199083275168896	-165404526008288	-22701641736228	-134621701713505	-230477031923164	-15843434409867	0.629426736335292	-142996870380022	436819290864143	-0.0920472428477837	100848090102731	0.751451001298786	20054038025911	137412600132619	295868714406225	35850268790348	201776815807099	410165276174525	449016986702253	335595133401296	-124710642357853	-183377813888131	-145901048201701	-112550331823184	-0.408730648473697	-185088019930995	-15582964665517	-190859093345679	0.181004983390424	318558348004263	-406334820411964	-0.269323659828237	376031801984872	522366607446287	-333706185590128	-350467507422339	-412414392214799	-425853280977161	-184074274121345	-377842432520079	-113899061716318	-391205247646232	-368046278965275	-248684646425372	-260696358142951	-282197669863013
1643	ENSMUSG00000053930	ENSMUSG00000053930	Shisa6	-152645548906811	-0.993376764321862	-15404602458294	-0.643392848360393	-160351950603043	-131388714848742	396518934508186	484554111152505	-0.87009410645098	-15018096464303	-227808423256548	140021242731079	133386809696215	300502737730323	173292180479039	198543108684445	181789307401665	138884365990934	314428677410849	206125537114268	-127468337830794	-230335948151523	0.349003679151781	-12725657760299	-320786186123567	-377172505644416	-391709906879124	-290898942290517	-392573833434387	-382877976024562	-418385107271961	-369410541597373	-396398391459247	-370554273989159	185990656849377	556009986603738	631606882734776	307605587433707	149154977972412	-0.409114151657877	-0.710626462254152	536470945057458	382800592418273	154682882133347	232665277275779	117168164157002
31	ENSMUSG00000068522	ENSMUSG00000068522	Aard	-207458328124461	-169700572938484	-177356590752651	-1893354890394	-157110242511257	-134794968092797	-215576078568273	-213686000586664	-280890607726082	-153050907282366	-280890607726082	-217017633632582	-163483876323757	-0.600199318895101	-226762175144751	-0.347927668202665	-175353930292618	-0.0122844111848144	-168555425996939	-0.685000667653857	-0.719433844714627	-0.217044922631542	-0.0209929342700077	-280890607726082	-125604759251849	-0.233671457005168	-102769142371185	444543549099253	0.0134795474787044	0.581714742928698	-222402594603999	-0.11811723245961	-239829069357117	-280890607726082	488105168690283	573712860256071	603122218700773	572262778439321	428505892976818	590136445572438	455931354424312	557809864914555	427610507349749	512436938695987	391863790042421	539994010096306
84	ENSMUSG00000055301	ENSMUSG00000055301	Adh7	-0.585972079309404	-0.077141942737148	0.628451793864177	-0.159592349488387	0.337078859723938	0.354261350155461	448370053134405	626161786917357	-24288955454929	0.00761050227106885	17134817821283	570330809843165	44547612637094	594667587957142	430847675394907	404955230895914	471994458516664	257763664261383	319044215583998	340872711125767	-0.449726934511586	29144390497658	-0.908517887203228	214731819945908	0.760176968838462	-28725579663035	-378851171196563	-274773531911098	-40221929731716	0.079596057266464	-0.854265089520413	0.541573739614801	-255575635991748	-361158405268844	-323895211198141	-131392264893796	-348950494505282	-358410373739633	-335423407801602	-341050170140766	-108800435431224	-399115801134741	-428030571154734	-243027703845056	-127829819961171	-299803986356195
1057	ENSMUSG00000020140	ENSMUSG00000020140	Lgr5	-233985976479433	-186908459582969	-228392897487657	-298954048756598	-297171653631393	-257562887782927	-0.0254154015838282	0.729073951479878	-140994624244198	-0.225185335577062	-32716535178298	-0.46119617199102	-0.279730298199666	-0.500741741050684	0.554840771127309	-0.166085450508509	138064118002359	100710412826562	0.171659888539617	0.225585199114506	0.885126377506043	0.0713459147560371	-170469100570665	-0.797752299116826	-199968930865294	-347721579158114	-226715703329201	-267694979602581	0.382504013388998	144559226336866	0.360098703274225	-0.213556357007715	-0.68143826724226	-0.799291033739128	615181351291984	395116760500329	474116780373429	347689109804932	540754842957004	498315415860677	449928898596865	279227219825051	345758568437592	507833028943056	452503015392338	522303291749435
1648	ENSMUSG00000062713	ENSMUSG00000062713	Sim2	358310293161639	336836363125087	329901994371011	288390942535402	288007268406697	290338287189408	-269186363976303	-146923286567868	-226234702968127	-298308495908358	-334500893134112	0.691420796187476	0.0654588055454068	-220257215317303	-0.554554453424047	-177389948135451	-272290017192858	0.00124038518270808	-168479696896337	-205845149891883	-265751311303207	224805610344103	-119271449745055	-120644268529081	-334500893134112	39226088650915	259326676733891	0.388839207949363	-308689619296538	-0.626707356988188	-334500893134112	-0.847200151940324	-334500893134112	-286670059851309	644484526407982	0.265336418635066	0.943561887306302	547636684135511	143124194275837	582366709209648	641721262700832	146615480116653	137879651219475	341888555848968	29781823421078	643383257852531
922	ENSMUSG00000076613	ENSMUSG00000076613	Ighg2b	-292409937308417	-292409937308417	-292409937308417	-292409937308417	-292409937308417	-292409937308417	0.293534275127573	188307849103327	-212062969334945	328526595416325	-19862327024518	263745553407227	207558120207698	494162999462094	0.00216163454228724	0.399530100093423	-0.310173903240914	-260466857168036	-292409937308417	-292409937308417	-105800725676873	0.783979967169496	252131561156216	0.633792726972492	54695209872285	-251197335680872	360878460227839	-196321400448175	-0.876347439866935	-184262665524827	-233921924186334	-206938986195707	-106253241686464	-225537771422526	-221490167215069	0.633343984878154	-190828196406732	-292409937308417	686036057036579	-151548029348081	188059725625567	-292409937308417	-292409937308417	488805782980215	218432755151699	-0.703743468530741
1481	ENSMUSG00000023484	ENSMUSG00000023484	Prph	-158774187673413	-158776963759709	-136279991525138	-286481617454069	-202489319151058	-229649805423911	0.31031857215533	-316641222837554	-300213397377703	-319305331790925	-236704446338198	-0.336471858965724	140630151438532	-0.467693339599024	-161161302511956	-0.888355052817118	-0.00549152545980292	-0.395918365339348	-283690110747459	-143449251241311	-269085158685162	-234203319760537	-263977319941835	-0.302160989058574	-265599339589533	42901388708584	218120311917751	-156562629170096	148892258216711	169279266649189	-0.252135640564221	-214768463713695	24159541004544	-17828887520531	486757067304978	356837096723393	329013739858135	390244117252715	636708273338668	671928656706623	483605900789776	41393801319281	388367606794059	485065210752834	514370583868737	505316824235172
1809	ENSMUSG00000052415	ENSMUSG00000052415	Tchh	-218400552685763	-340262103858153	-213990978549088	-153122335665768	-340262103858153	-194166464224868	-0.652887382352644	-248423739152019	365579935115479	332047152330063	0.647600935212155	252290671007668	280439785618566	183113603059405	251415183892847	268537767687356	332338550179546	310854777777113	450335422926942	373310773090817	18233342215418	242142386145866	218984811772395	0.409441980112538	14209984960465	-167382244937175	0.295894808790535	-187005064614516	0.495571883571076	23895710164004	-308074236483002	258489271569876	276307644714945	314243081517408	-289341863912216	-311590228198397	-261182027208701	-319465519198687	-302407423322171	-276885528908746	-340262103858153	-340262103858153	-340262103858153	-303586228528185	-314590758315651	-300397716957769
1520	ENSMUSG00000034472	ENSMUSG00000034472	Rasd2	418981669306808	450462565083818	399262834351936	37793233525456	458471821566293	390300398171692	-0.468694669296229	-0.142219910697216	-281015942752327	-0.594266096921617	-141295263317342	-0.269328251519926	-0.798785065151241	-107772170562232	-228462544963249	-207128712411792	-163766425158702	-0.694538040311875	-253028581449491	-389282132918312	-261515398048531	158558692137308	0.0859007204814421	-195320534058992	-192898904832663	-267709238050654	-161221303342495	0.901009035495359	-148408462681942	0.70178995840347	-308557231163261	-262098301886054	-278688556850197	-132872006697737	-0.974324727393568	192212546958754	-203359755671066	-139412286045677	-0.095666868809114	-302301731904344	243705212542103	-0.350306557824601	-21730062681915	456467082386714	550726280051392	-0.349080072182277
1353	ENSMUSG00000041423	ENSMUSG00000041423	Paqr6	0.538239078118782	-0.418152926310337	-0.0477608148229365	0.177951922659904	-0.334847597460953	-0.0452152399179422	-226203387257205	-224313309275595	-245821876153922	-291517916415013	-291517916415013	-14978677472663	-174111185012688	-177274238598205	-237389483833682	-25572120041718	-0.660022086554028	-259574836274632	-265645418170647	-194459416641551	-205601991057765	-0.793332788918875	-233774625412357	134414046676699	-0.0501647709700075	188091322917842	-291517916415013	-235617490031697	-117060514525932	-183370644631423	-23302990329293	-242543350740425	-269531200602298	-192765967445031	516041807847054	569597993479604	47465241839482	655603295187476	437129903597372	471563753106668	449650115110058	560510563712803	482597945032433	380185204802588	421666777482234	549941585514942
74	ENSMUSG00000030000	ENSMUSG00000030000	Add2	-371911567772029	-379291983446377	-445343847373649	-323345877284031	-352319709714122	-318900629348167	0.555833254220151	-154143215800987	394371149121089	513798013474331	517620790474626	180509163316765	224742433025353	190243925912907	359423000742929	38380324507195	305764186028272	386162342216231	192681208808716	304586188419425	0.16746726895627	0.71110909887081	-256316515957317	-184347943507818	-163710828812611	-0.622999517959929	220367742676582	0.78217498457126	-0.218622539165266	284107458323343	-264626006350994	-147682663862101	255683415378535	134975578118545	-374424077280302	-1992123398654	-142587078426322	-207865551480341	-282106698416923	-254345468604144	-232628169897025	-213309028196535	-110637281321408	-146305306124944	-11095428524565	-0.969999159829861
1700	ENSMUSG00000046345	ENSMUSG00000046345	Smco1	719476710206583	757430627573053	766385368797567	741626705503594	751107872385689	692212674834349	-204734595171029	0.232616156640157	-204734595171029	-204734595171029	-204734595171029	202136508804983	-116948678485034	-204734595171029	-175146576191895	-204734595171029	-204734595171029	-105359730941409	-156931460773959	-204734595171029	-178011553837123	-0.456861891357283	-105865512588546	-204734595171029	-147834616025742	-204734595171029	-178059394778192	127339702489513	-178923321333455	227280065806186	-172546727795879	-178179065767981	-131746226333797	-204734595171029	-116253218681755	0.939187771119616	-138374851498128	-204734595171029	-0.725326385131619	-204734595171029	278604416989691	-175819825151036	-204734595171029	203330263997436	348194093226602	0.924016494584231
1571	ENSMUSG00000015843	ENSMUSG00000015843	Rxrg	480649053663012	491577167988654	502586203591763	473860749180356	497576628718781	462539428727215	-443404062648943	-206853914140789	-443404062648943	-299530509755924	-115619165273885	0.582780283748521	-134000436245755	-146268977370183	0.0512297223168083	-0.920563301805311	-254822568093266	-140065184132778	-156901900403483	-28884329311785	-394142809781179	-0.923994042242224	-159561390543717	-300021523828716	-276695407582758	-244279276188076	0.56927908750655	-0.649766458816599	-359920566240231	-0.0741388576756288	-443404062648943	0.46803810531886	-356762182788027	-331015757690814	-372484292555596	-0.499422751504558	-313534190415004	-337371021105051	-254640410715608	-145307908263481	10144767156117	-0.528993419475113	-255579969455573	166886754022176	255912727147446	-0.654704588189419
1317	ENSMUSG00000059146	ENSMUSG00000059146	Ntrk3	491581421836543	440864181267535	293237919079527	474618256406303	473798206649991	473322148429639	-272875454072774	-295114942388585	-362319549528002	-297217621561671	-21216866582401	-254327786710599	-311850068427288	-277117762814848	-212695311487605	-192144684655886	-300108673586749	-204657417220628	-314516415130932	-362319549528002	-247200472710964	-28829144300941	-0.941946637407494	-273503824125668	-15726186869812	-2890891098399	-26120713171511	-0.337029554686994	-314621612037079	-274572889018887	-0.868518502299047	-335764020124954	-321258011159038	-263567600558021	436612148769939	0.372348943068948	-0.495832098824925	-148199630018642	228624750367363	-0.592695769428087	0.0217262799465248	-0.491089744375993	-0.644665708883536	169101702578006	0.18914973530282	-0.409852551036662
771	ENSMUSG00000097789	ENSMUSG00000097789	Gm2115	-0.770913658480454	-175105360751019	-126880092856088	-183483714905591	-142733955284752	-246156119702293	0.0822477187465296	146765428961538	119423794884328	-0.599467664238086	-0.861946092160533	193083984067684	0.853140853399699	154080276484686	132341346086031	0.298991459941443	208441365704492	0.817650398024862	-0.0777935621384209	-0.0196837493740496	14782159816709	334228592203817	321196381615937	349743465691852	195085126228537	0.490158874904695	-29971352164756	-311446435058709	-103770860957527	252609853283314	-174567739077517	16027757808217	-0.0254165947892693	-130712167992403	-350451223550879	-365850082633805	-419271028250571	-344046306903426	0.386924873697962	-351952199026185	-166374592313067	-365315014152339	-413695658782518	-253929732730475	-25689221612103	-178234125700862
884	ENSMUSG00000031722	ENSMUSG00000031722	Hp	372320443086974	450221354699221	537409455834668	574886444924754	520930580488507	630951523963403	-412563879709175	-257285895147957	0.989632023156367	-0.629789514484548	-290671003812053	-227699684589647	0.50390532907569	-126627350744425	-133934079217706	-197096173987623	0.282497470808091	0.511195207462001	-0.453687535361137	-0.832211193026452	-248208303613579	319544424099188	-0.349878222095048	-237203280498697	-0.495907139090577	-365166452390494	-126487936466955	0.0608988772308594	-0.872160234714095	149029507592477	-405754573905203	-41053660317075	12580890251318	-0.40383578665999	-243049518383898	-238011829315527	-242094447172405	128539860424745	236007740502733	-405427132785664	281076333348605	-340789921842225	-549715969406249	209020886879864	424891126199837	162757162851317
1750	ENSMUSG00000004366	ENSMUSG00000004366	Sst	-127724298516423	-127724298516423	-127724298516423	-127724298516423	-127724298516423	-127724298516423	-0.624097693586149	-127724298516423	-127724298516423	-0.915319012906699	-127724298516423	-0.821693366120649	-127724298516423	-127724298516423	-127724298516423	-0.919275825185907	-127724298516423	-127724298516423	-127724298516423	-0.306657987429615	-127724298516423	-127724298516423	-127724298516423	-127724298516423	-127724298516423	-127724298516423	-127724298516423	0.255327407272134	-127724298516423	-127724298516423	-127724298516423	-127724298516423	-127724298516423	-127724298516423	811707008123501	180602676755323	205222899521331	0.315278502494678	840080506245254	820745476224736	741011398377776	18548627657398	378873891288241	699681588011715	645012243138952	796864648664788
1379	ENSMUSG00000027419	ENSMUSG00000027419	Pcsk2	-0.833645100991107	-0.206279286819161	-107141259009235	-101816193912119	-121212477207035	-166645422831406	-234008232095074	-108194108618913	-270330552465895	-270330552465895	-270330552465895	-224775590561537	-1825446357799	-18512876575274	-195235505336327	-113219607467234	-235897510210146	-270330552465895	-222527418068825	-141674809223666	-270330552465895	-270330552465895	-270330552465895	-18151482706356	-270330552465895	461898655642236	153490547787624	-129384282089949	0.158495818353786	-270330552465895	-270330552465895	-201956780284607	-248343836653181	-270330552465895	691030325245394	-255283508782678	-16874881156421	-0.780707308741832	0.222826285257124	635774381421771	378381629683073	-135087051281259	-270330552465895	0.810222361333602	-146251667996149	412334202779541
1022	ENSMUSG00000078234	ENSMUSG00000078234	Klhdc7a	714252369102877	7477152461543	661729680711271	73422651870536	801374369372154	857947801544737	-197067787233075	-197067787233075	-197067787233075	-160875390007322	-197067787233075	-197067787233075	-197067787233075	-148266485576933	-197067787233075	-197067787233075	-162634744977326	-197067787233075	-197067787233075	-197067787233075	-197067787233075	0.62118328229852	-197067787233075	-197067787233075	-0.417819387588427	-155855185605531	-197067787233075	-197067787233075	-197067787233075	0.40386979006602	-197067787233075	-197067787233075	-0.397537935124074	-149236953950273	-0.78811945194013	299930375058786	0.949674516400966	0.747870915553545	0.0294364663772217	-0.289705905463926	229583507475364	0.349670319440393	166967801582632	0.0941976421410677	221029278049242	0.558898825561911
1004	ENSMUSG00000033998	ENSMUSG00000033998	Kcnk1	-0.366116865878629	0.713966833642766	0.0837473760112397	-0.157958319408196	0.307235418369765	0.169361081419174	-211328427104677	-247650747475498	-247650747475498	-247650747475498	-247650747475498	-139658984658094	-0.355297909173559	-247650747475498	-247650747475498	-0.654973269689776	-185439871534244	-0.78473071387928	-0.295221800586237	-118995004233269	-220927706141592	-124938099537746	-247650747475498	-247650747475498	-247650747475498	-12607785260784	-0.459853208756508	0.662414874355803	-135517406491334	-139503475691909	-247650747475498	-247650747475498	-189744414541664	-180778581589608	574534048604324	412948734539161	324684482334805	391505861455394	312057696760717	539419704385979	414418796107668	332604232864178	366864136069027	448125407664926	451002869976896	486514763613974
1841	ENSMUSG00000042757	ENSMUSG00000042757	Tmem108	-479133120206618	-479133120206618	-435851540929528	-479133120206618	-479133120206618	-352689902181135	218066022548802	140026550700644	133670746610174	-23915915758801	0.825552903697201	0.971078365277525	232109792863002	0.889949047608051	237127242062788	316274668661028	234169136286296	383098158569176	367854487468496	4641163925384	-0.749944797020755	-108325186181252	-310657405560398	-321349167598909	-447895952286057	-102956510314238	-144944093485538	-227216161833026	-0.308834995447305	-0.642158983953063	18486690891751	-0.514017609376973	-299664703121713	-184968846398202	0.340944617404501	253519155604043	229052336863341	-0.453103159950408	169746308981632	109606804551288	-102239652182015	266522542442351	239182944908439	13942231391734	114363222973396	0.293615523907271
875	ENSMUSG00000020875	ENSMUSG00000020875	Hoxb9	-10748192537407	-147804894628977	-236924420720369	-167510766223008	-1879291349877	-190373558598159	-191816305915825	-274930014481262	34704693487006	291547632748532	0.0581077267579557	-0.537430655387795	-0.156988223548672	-117760923621534	-200411953545349	0.444809771866247	0.383334369773086	-252936491848037	-301204874294508	-243029698336509	394388091522752	-261238004358199	-17738325374424	-279875994399054	375066260510797	-162931062158776	-133565280888729	-220766700202162	-0.869183157072247	-161300334113513	-284146313542054	-26921234732785	-3350250911549	-223000639322916	418028230816753	-102551490650884	0.136709103090078	603678379930431	427859367350463	640104294396891	604924463837033	127456289264406	-0.995152887746068	0.131071332946052	-0.513167999998365	560412819637965
734	ENSMUSG00000091387	ENSMUSG00000091387	Gcnt4	-383463621380369	-394135137765161	-359417264074513	-301691945303438	-412301034893231	-461967091797781	392491301651895	300642975369943	172074731494091	289555129312921	393886473175529	26159660466144	257803972456703	211961815547461	292708936438335	261152010861635	218654557990481	274162945503572	159620509335756	195384800868985	199392037822944	304068608664637	133370074744341	0.866963931591256	114689570612209	-160443560136337	-203384034448596	-226338676509275	-264451502316389	160352308242768	139358721066193	156750399736088	-124533208127509	-0.388042633494927	-351487048281107	-274363071754448	-297869437069454	-28140362280772	-186724948253438	-350203885417221	-252414987100076	-301521782004085	-262116841563526	-271630098000631	-315540942448301	-288302227036376
386	ENSMUSG00000070473	ENSMUSG00000070473	Cldn3	-255091657460547	-0.386161013512809	-0.498225740239001	-163536538773865	-0.207458558496654	-108996017827262	-218769337089726	-255091657460547	-209395617199457	-255091657460547	-255091657460547	-255091657460547	-255091657460547	-206290355804404	-200963224879216	-190637959272235	-13196020741777	-197011863448084	-207288523063477	-100530887929454	-255091657460547	-255091657460547	-255091657460547	-0.842143008991918	-19819167831526	282999872498325	481629483966433	-127605492479104	210976352398568	-191113096141733	240304058552849	-15433670862511	-0.977776637398792	-207260824177745	506315029524224	414960175623695	445757960068036	309736263844691	17197569188251	395985858317265	2132934270654	615332120685407	41632194025327	280467979257469	314482015901089	45906503153156
942	ENSMUSG00000024810	ENSMUSG00000024810	Il33	-146698458190706	-119006965540912	-0.749278734231194	-113998697335512	-0.974161875095559	-0.882699239713849	3673756245965	198423949948622	22085616922869	361422489255148	541428242281581	253352295587777	266609876662081	246696446864769	22464312827213	267162917142895	247682243928958	-0.455936586831417	-1822979560862	-216149304987183	314426259170358	-227537917405312	209329225951532	-0.220355646587912	237069108972331	537742714986373	45070068319333	-127987621347388	-330600020664458	407129105476818	191628342130955	477442624310324	382797450473057	-0.637384596961114	-40442087338382	-278581605430857	-199126284332262	-316745382784067	-126232855806441	-540808844151833	-196368774190423	-424042527544688	-464035675249834	-0.481552759815891	-0.564671578841187	-304390969564651
954	ENSMUSG00000054667	ENSMUSG00000054667	Irs4	-206376840713146	-206376840713146	-206376840713146	-206376840713146	-206376840713146	-163018759958168	-0.114059894818945	-139172233573729	-206376840713146	-206376840713146	0.635374592382811	-181808709380008	-0.889701093108213	-121175053999991	-152248408131815	-0.636316432748276	-0.675650671020248	-206376840713146	-122729202591234	-109318340939684	-120460915355898	-0.836641927753937	-126610162514336	-141557260912526	-127696959781726	-165164239085602	-105264422900253	-0.654305703371999	652857474312331	-11863018020403	-206376840713146	-206376840713146	-184390124900432	-139504674827256	681397216452781	529885784446488	478211527160293	534442239777336	460171845776282	470958600374686	386203843225668	479087193961142	441399952581332	504685101082905	482657303256717	473840134634254
1627	ENSMUSG00000001508	ENSMUSG00000001508	Sgca	525905717138862	5110976189877	537503099706243	497958963788618	515425301901733	490156562900491	-225725450370191	0.761360627915029	-343070058366388	-512485893008353	-0.754177953358649	186659197891305	-0.202774190494884	0.958715623432208	102252012450578	-0.568460169594058	-212330847333397	0.417467730709279	-0.373847599273777	-132214115199768	-213957027011557	0.60207708398582	-0.102479122314984	-149910437533598	-0.711618374649757	-390912998140696	-234039896967552	133585702273787	-191878521260247	154383629982356	290969385228026	25151030306396	-172591650467839	-179695442554602	-0.910312920660061	-0.309640049299096	-374297988889657	-457378562463155	-0.102343357974706	-405225950275404	341795945650143	-48357112298836	-487248951750719	309280281569913	336515715613013	0.560114139624728
519	ENSMUSG00000028031	ENSMUSG00000028031	Dkk2	-0.972473923594528	-0.412256222857939	-0.411567464336004	-0.383895043345978	-0.67388613249825	-0.161777558741438	365003265306324	414209812456965	332080787243576	359916090005861	329804782569547	325468141621341	295481402169894	311713455671916	312080700655139	198468130948076	35489796637716	149904567684728	354795929253765	346300225744674	377175109975914	316116651400554	450053752792226	157433877471716	359619217354341	299772019111434	279030273753683	-164389492643415	-380441375071138	186735600862494	0.493960144902845	-0.935977058436045	-0.0951632557818805	0.428175539264851	-124621704612885	-319854191300428	-376248964578914	-36462100039781	-0.615925897773426	-348725917941272	-155866715207	-462605789684784	-31670742535378	-0.79523022174914	-0.854543885177296	-245252984105195
174	ENSMUSG00000029685	ENSMUSG00000029685	Asb15	630395778488766	655835305794175	643447543998086	598816053893927	639156835878127	592572682249925	-228816856456473	0.604649488823633	-294131385614281	-294131385614281	-169427344530537	271887417830268	0.411177750896241	0.359580354902779	-156644902921903	-294131385614281	-259698343358532	-114289775958627	-195428093721639	-237589456893168	-225381803783377	12364271323355	0.360193459164745	-123254029052926	0.103503529978552	-294131385614281	-193018967801389	182769022741385	-268320111776708	305385361281527	-0.0346374310178037	193121012475286	-294131385614281	-1953794366443	-120668132782576	0.561213570612098	-21505130896483	-273334800954816	0.19632479419755	-294131385614281	369167517266687	-265216615594289	-294131385614281	245451228528631	319480331889737	102588567856926
746	ENSMUSG00000036395	ENSMUSG00000036395	Glb1l2	492844355306712	511204376825021	513799572268084	578710042806783	566534310306214	676967272769515	-189657170408573	-299767437956079	-254071397694988	-171927737512363	-245383536563881	-0.942446239946855	-182360706553754	-161359825161798	-270179418976945	-263970721958246	-214273331524114	0.035714405600868	-251964303559009	-243225509234966	-149612976331718	0.232108196682479	-155265170354226	-263747471964287	-202168516807685	-100642651495212	-0.778666496851705	-187127627174072	-0.58893767719709	0.87745606449497	-199779793557491	0.153185389477594	-107218840618073	-187379132997949	344749023434782	417355854158525	291240562363518	324822484730903	0.860448551915644	186686328948809	312695779280566	375970212277194	346453810757467	253974780705192	328278146050214	281123553170547
88	ENSMUSG00000042429	ENSMUSG00000042429	Adora1	437274844838453	398056520336995	282413055116014	43296545199632	424401154791023	494371545172705	-350534283204524	-350534283204524	-350534283204524	-350534283204524	-296150381812327	-0.56358063996843	-30006480210381	-0.461785844060847	-0.0438294517226199	-0.838414431718902	-172879468841811	-17069267354887	-214280731735704	-221878539962296	-264618357847277	-149913256096571	-206032015602672	-314514317212733	-252935362056131	-0.0565267078810292	-249421865391632	-209588012828578	0.167624953466497	-105517919020286	-0.0137148901578792	0.786929150549434	-201431594616324	-283662117318634	320184831596664	370282588964874	260400123473501	320524454956075	336640558135851	488741645579249	280934754077613	401363878773789	409653635647791	403350738351077	413597891326528	403314721982811
2	ENSMUSG00000090066	ENSMUSG00000090066	1110002E22Rik	51865813235936	462724839217701	479092200594649	420885901934542	459049817644817	430731130439954	-397895741110652	-0.861625097851481	-557485149573078	-514006934081406	-190397387067759	188802083921563	-0.623660673058187	0.0431743617751064	190764170177213	0.307676942230996	-134253123294343	0.0953880252667556	-117922553116944	-162906680734563	-235343313357733	0.871210964213953	0.120722828331541	-134960342596204	-0.501779988279014	-267312484513903	0.639747718732609	173000229441931	-309426968689227	122897261550336	372324615327318	433990839665414	134997958460264	172459283046834	-296020287372059	0.213517254494587	-390809324191145	-520375539663964	-167411488031858	-568040420024209	153102396293025	-399377799285495	-382015344010349	316504121132218	387092732861202	0.115084826623557
1455	ENSMUSG00000061718	ENSMUSG00000061718	Ppp1r1b	-110738776407319	-0.729810212213422	-0.382631475306943	-18417105600894	-130287703747216	-0.380754163756549	-18417105600894	-18417105600894	-18417105600894	-18417105600894	-18417105600894	-18417105600894	-133701574908226	-135369754352797	-154583037029806	-18417105600894	-18417105600894	-18417105600894	-158298557764574	-18417105600894	-18417105600894	-18417105600894	-18417105600894	-18417105600894	-18417105600894	0.0242724202348708	-18417105600894	-0.566848910274965	-0.184049650338795	-18417105600894	-18417105600894	-18417105600894	-18417105600894	-18417105600894	516519142485911	555801732288198	573095887111935	573296978967076	544199233423779	590849655635164	433982603995256	681015947604618	571839985869947	494505681081098	482352590303623	5548652017514
1214	ENSMUSG00000035923	ENSMUSG00000035923	Myf6	492559826350619	498788134373111	534393343562446	50168998945764	54268783326436	473167421761242	-158350826211791	142968501658286	-306188564224586	-475604398866552	0.977161817070291	247887847462316	0.992731762439744	221407546317027	0.00831697092396144	-180020115185251	-258474072118391	131376086850948	0.55483818632203	-0.953326210579664	-266657175611933	106800091137467	0.488629205214041	-119815188860886	-0.943098399706731	171890531874817	0.451381440057132	144645578107175	277351638739129	159525048266388	-0.0420361786398802	147604502779666	-265421682060827	-181440125058136	-112050964496276	-126757849619679	-363964255271373	-475604398866552	0.598133671803971	-440463629056592	36561566955558	-328337658438293	-475604398866552	313387564595133	308474368870389	-0.382213046718443
1075	ENSMUSG00000030226	ENSMUSG00000030226	Lmo3	-165560659789501	-0.200403142567045	-12227908051241	-0.740055411028187	-0.164425845306402	-122202579034523	-165560659789501	-165560659789501	-165560659789501	-129368262563747	-165560659789501	-165560659789501	-165560659789501	-165560659789501	-165560659789501	-165560659789501	-165560659789501	-13361757964912	-165560659789501	-165560659789501	-165560659789501	-165560659789501	-165560659789501	-165560659789501	-165560659789501	-165560659789501	-165560659789501	-165560659789501	-165560659789501	-165560659789501	-165560659789501	-165560659789501	-165560659789501	-165560659789501	394778536791873	557491184204024	602982668760812	52448333539146	2498342623624	595702782732265	452033950508043	496855286955488	546551236820584	513493791070979	501515601334524	490285345974277
26	ENSMUSG00000043122	ENSMUSG00000043122	A530016L24Rik	737110014113168	835754761541551	670076429817758	804365124004494	826384897429096	853022062442773	-168928223807091	-168928223807091	-168928223807091	-168928223807091	-168928223807091	-168928223807091	-118458742706377	-168928223807091	-11479979122576	-133131507809259	-0.834341173751265	-136985143666711	-121125089410021	-0.718697240336294	-168928223807091	-0.098798177717903	-168928223807091	-168928223807091	0.520548641738324	-168928223807091	-142253023414254	-113027797423776	-168928223807091	130642297884871	-168928223807091	-168928223807091	-0.698140065501682	-121097390524289	-118007983861154	-0.344999806104866	-168928223807091	0.809416230655439	0.0763601214445293	-133787453997131	213787771499753	-168928223807091	-0.869902406670311	0.562553157142637	328256502561787	0.840294459821754
1674	ENSMUSG00000023169	ENSMUSG00000023169	Slc38a1	-336850068214813	-401568708799647	-334069314105684	-33515007347451	-368683689609068	-395942470663004	130999189203497	150149080184326	0.172211847654532	116781147587113	117818059792774	145862592080932	151693732884126	139875050480942	214480611019725	210207413027184	127754890014024	243670155418505	26696259612816	227351561382218	170918015775163	13835899161321	0.594560869502638	181516790825944	0.360376985870444	219295460745126	250053434350555	244532885244495	157537925026959	136923031898782	123082455958385	-0.217800113800134	169078314199474	240224905891019	-492205841729921	-45909459174535	-427446716640411	-379593354645758	-214983105462936	-3913021995249	-260383257750218	-449556278930864	-442567924683232	-257189223566829	-331269321500316	-384715041586661
1947	ENSMUSG00000049641	ENSMUSG00000049641	Vgll2	465402919100682	421075027602097	394133258579191	338982708344189	332342640096975	338519380901823	-259479851739166	-0.251933641031544	-183147282305938	-41817195047218	-293467909388436	198285816351404	0.00190600029011545	157667885939716	190896353109687	0.76555331868816	-0.914787290956661	-0.411974766858584	-0.644830206685704	-0.913178004404968	-248641717791962	-0.0309542152050515	-0.530207893351418	-260387997864471	-0.36877391576301	353230483403339	324460395701274	202078026501547	423069609416722	0.509554654649937	574692206561083	271095702368957	-238703533387275	-152477152196177	-191587215767348	-260700560515401	-351812206799279	-41817195047218	-0.775589076798246	-38303118066222	26981900877244	-365181223833226	-41817195047218	261259227843376	193022695169417	-0.524446761731558
1876	ENSMUSG00000026418	ENSMUSG00000026418	Tnni1	378505023070062	215773420209201	130058515332651	13254378292259	-27945153693348	175223870324771	-269749174164135	-219667750503823	-23087539149102	-42009419177255	-103804400139481	426204635731009	214983487573182	365116633568011	535870606688748	419095240157336	197608441810197	0.0837670395987864	-119603548618252	0.235705544909067	-0.281829100137246	0.908992747287005	-0.230035989839007	-0.415529792814609	0.475806111875405	-326199100600377	-321833088864022	363683511717042	0.437425841061021	0.40123330965169	4806581246663	489823565637665	0.371111296998386	-0.669011370467069	0.498153220603484	-418892274298878	-379140673342285	-475132557718914	-0.789822176892924	-265963203289322	284595891561876	-3471952711239	-457639034608356	260853814248913	-310008895176865	-402554307683041
[truncated: 1,579 more rows]
[truncated: 23 more columns]
