# Supplementary material for: Somatic gene delivery faithfully recapitulates a molecular spectrum of high-risk sarcomas
Source: Nat Commun. 2025 Jun 16;16:5283. doi: 10.1038/s41467-025-60519-5 (PMC12170903; doi:10.1038/s41467-025-60519-5)
Supplement: Supplementary file 13 — Source Data [file 41467_2025_60519_MOESM13_ESM.zip › Source_Data_Fig5.xlsx]

## Sheet: Figure 5
Figure 5b
ID	TSNE_1	TSNE_2	Group	Subgroup	dataset	species	Sample_type	Small_Group	new_group
229386	-0.457204	-11.6701	ES	NA	Gruenewald	Human	Human	ES	ES
229388	0.409429	-4.45718	ES	NA	Gruenewald	Human	Human	ES	ES
229398	4.11088	-3.01911	ES	NA	Gruenewald	Human	Human	ES	ES
229400	4.15243	-3.96009	ES	NA	Gruenewald	Human	Human	ES	ES
229402	0.626118	-3.98612	ES	NA	Gruenewald	Human	Human	ES	ES
229406	-0.668571	-11.4902	ES	NA	Gruenewald	Human	Human	ES	ES
229408	4.35696	3.245	ES	NA	Gruenewald	Human	Human	ES	ES
229410	6.28993	-0.343538	ES	NA	Gruenewald	Human	Human	ES	ES
229412	4.32048	3.2671	ES	NA	Gruenewald	Human	Human	ES	ES
229420	6.27406	-0.168978	ES	NA	Gruenewald	Human	Human	ES	ES
INF_R_357_relapse1	-17.4405	-12.2354	ASPS	NA	INFORM	Human	Human	ASPS	ASPS
INF_R_357_relapse2a	-27.6794	-7.4974	ASPS	NA	INFORM	Human	Human	ASPS	ASPS
INF_R_357_relapse3	-17.4819	-11.8834	ASPS	NA	INFORM	Human	Human	ASPS	ASPS
INF_R_2366_primary	-17.52	-13.133	ASPS	NA	INFORM	Human	Human	ASPS	ASPS
INF_R_419_progression	-18.0299	-13.9397	ASPS	NA	INFORM	Human	Human	ASPS	ASPS
INF_R_2166_primary	-19.1929	-13.4062	ASPS	NA	INFORM	Human	Human	ASPS	ASPS
INF_R_1804_primary	6.05415	-3.59439	ASPS	NA	INFORM	Human	Human	ASPS	ASPS
INF_R_1680_primary	-17.3048	-13.1814	ASPS	NA	INFORM	Human	Human	ASPS	ASPS
INF_R_703_relapse1	15.6068	16.043	RMS_BCOR	NA	INFORM	Human	Human	RMS_BCOR	RMS_BCOR
INF_R_1807_relapse2	2.89286	3.91037	ASPS	NA	INFORM	Human	Human	ASPS	ASPS
INF_R_684_relapse1	9.78821	17.6603	RMS_BCOR	NA	INFORM	Human	Human	RMS_BCOR	RMS_BCOR
INF_R_963_relapse1	15.8269	16.1952	RMS_BCOR	NA	INFORM	Human	Human	RMS_BCOR	RMS_BCOR
INF_R_590_progression	-19.6771	-13.4456	ASPS	NA	INFORM	Human	Human	ASPS	ASPS
INF_R_644_progression	-17.4495	-12.1491	ASPS	NA	INFORM	Human	Human	ASPS	ASPS
INF_R_187_relapse1	8.7058	15.9048	RMS_BCOR	NA	INFORM	Human	Human	RMS_BCOR	RMS_BCOR
Neo_Kras_p53_1	-5.55165	-7.57112	eRMS (KrasG12V-P53)	eRMS (KrasG12V-P53)	Mouse	Mouse	GEMM	eRMS (KrasG12V-P53)	eRMS (KrasG12V-P53)
Neo_Kras_p53_2	-6.03551	-8.86618	eRMS (KrasG12V-P53)	eRMS (KrasG12V-P53)	Mouse	Mouse	GEMM	eRMS (KrasG12V-P53)	eRMS (KrasG12V-P53)
Neo_Kras_p53_3	5.23053	-0.882376	eRMS (KrasG12V-P53)	eRMS (KrasG12V-P53)	Mouse	Mouse	GEMM	eRMS (KrasG12V-P53)	eRMS (KrasG12V-P53)
Nf1_p53_2	3.42981	-1.52095	MPNST (Nf1_P53)	MPNST (Nf1_P53)	Mouse	Mouse	GEMM	MPNST (Nf1_P53)	MPNST (Nf1_P53)
Nf1_p53_3	-26.0602	-10.8609	MPNST (Nf1_P53)	MPNST (Nf1_P53)	Mouse	Mouse	GEMM	MPNST (Nf1_P53)	MPNST (Nf1_P53)
Nf1_p53_1	-25.3702	-10.7404	MPNST (Nf1_P53)	MPNST (Nf1_P53)	Mouse	Mouse	GEMM	MPNST (Nf1_P53)	MPNST (Nf1_P53)
Kras_p53_1	-8.8619	-4.84522	eRMS (KrasG12V-P53)	eRMS (KrasG12V-P53)	Mouse	Mouse	GEMM	eRMS (KrasG12V-P53)	eRMS (KrasG12V-P53)
Kras_p53_2	4.31077	-1.53166	eRMS (KrasG12V-P53)	eRMS (KrasG12V-P53)	Mouse	Mouse	GEMM	eRMS (KrasG12V-P53)	eRMS (KrasG12V-P53)
Kras_p53_3	4.3124	-0.853823	eRMS (KrasG12V-P53)	eRMS (KrasG12V-P53)	Mouse	Mouse	GEMM	eRMS (KrasG12V-P53)	eRMS (KrasG12V-P53)
SSX1_1	-5.97588	4.78768	Synovial Sarcoma	Synovial Sarcoma	Mouse	Mouse	GEMM	Synovial Sarcoma	Synovial Sarcoma
SSX2_Pten_1	-9.74954	7.20652	Synovial Sarcoma	Synovial Sarcoma	Mouse	Mouse	GEMM	Synovial Sarcoma	Synovial Sarcoma
SSX2_Pten_2	-5.82603	4.75021	Synovial Sarcoma	Synovial Sarcoma	Mouse	Mouse	GEMM	Synovial Sarcoma	Synovial Sarcoma
SSX2_Pten_3	15.1515	16.3111	Synovial Sarcoma	Synovial Sarcoma	Mouse	Mouse	GEMM	Synovial Sarcoma	Synovial Sarcoma
p53_3	9.33647	15.5764	UPS (P53)	UPS (P53)	Mouse	Mouse	GEMM	Pleiomorphic	UPS
p53_4	-25.3211	-9.3405	UPS (P53)	UPS (P53)	Mouse	Mouse	GEMM	Pleiomorphic	UPS
p53_1	3.43159	-1.26483	UPS (P53)	UPS (P53)	Mouse	Mouse	GEMM	Pleiomorphic	UPS
p53_5	-6.28844	-8.15271	UPS (P53)	UPS (P53)	Mouse	Mouse	GEMM	Pleiomorphic	UPS
p53_2	8.94607	14.786	UPS (P53)	UPS (P53)	Mouse	Mouse	GEMM	Pleiomorphic	UPS
Kras_p53_4	-6.02399	-7.63223	eRMS (KrasG12V-P53)	eRMS (KrasG12V-P53)	Mouse	Mouse	GEMM	eRMS (KrasG12V-P53)	eRMS (KrasG12V-P53)
Kras	2.21475	-0.251013	eRMS (KrasG12V_BCOR)	eRMS (KrasG12V_BCOR)	Mouse	Mouse	GEMM	eRMS (KrasG12V_BCOR)	eRMS (KrasG12V_BCOR)
Kras_Bcor_1	2.36055	-0.153482	eRMS (KrasG12V_BCOR)	eRMS (KrasG12V_BCOR)	Mouse	Mouse	GEMM	eRMS (KrasG12V_BCOR)	eRMS (KrasG12V_BCOR)
Kras_Bcor_4	4.56968	-1.00773	eRMS (KrasG12V_BCOR)	eRMS (KrasG12V_BCOR)	Mouse	Mouse	GEMM	eRMS (KrasG12V_BCOR)	eRMS (KrasG12V_BCOR)
Kras_Bcor_2	2.63781	-1.19196	eRMS (KrasG12V_BCOR)	eRMS (KrasG12V_BCOR)	Mouse	Mouse	GEMM	eRMS (KrasG12V_BCOR)	eRMS (KrasG12V_BCOR)
Kras_Bcor_3	-26.859	-10.6098	eRMS (KrasG12V_BCOR)	eRMS (KrasG12V_BCOR)	Mouse	Mouse	GEMM	eRMS (KrasG12V_BCOR)	eRMS (KrasG12V_BCOR)
Smarcb1_p53_1	3.76508	-0.126654	MRT (SMARCB1_P53)	MRT (SMARCB1_P53)	Mouse	Mouse	GEMM	MRT (SMARCB1_P53)	MRT (SMARCB1_P53)
Smarcb1_p53_2	-26.8497	-9.7396	MRT (SMARCB1_P53)	MRT (SMARCB1_P53)	Mouse	Mouse	GEMM	MRT (SMARCB1_P53)	MRT (SMARCB1_P53)
Smarcb1_p53_4	-25.9155	-9.54022	MRT (SMARCB1_P53)	MRT (SMARCB1_P53)	Mouse	Mouse	GEMM	MRT (SMARCB1_P53)	MRT (SMARCB1_P53)
Smarcb1_p53_3	-10.1225	-1.8295	MRT (SMARCB1_P53)	MRT (SMARCB1_P53)	Mouse	Mouse	GEMM	MRT (SMARCB1_P53)	MRT (SMARCB1_P53)
Nf1_p53_4	2.60804	-3.89549	MPNST (Nf1_P53)	MPNST (Nf1_P53)	Mouse	Mouse	GEMM	MPNST (Nf1_P53)	MPNST (Nf1_P53)
Nf1_p53_5	-25.9649	-11.1987	MPNST (Nf1_P53)	MPNST (Nf1_P53)	Mouse	Mouse	GEMM	MPNST (Nf1_P53)	MPNST (Nf1_P53)
Kras_p53_5	2.0206	-0.941731	eRMS (KrasG12V-P53)	eRMS (KrasG12V-P53)	Mouse	Mouse	GEMM	eRMS (KrasG12V-P53)	eRMS (KrasG12V-P53)
Kras_p53_6	-25.4241	-11.0596	eRMS (KrasG12V-P53)	eRMS (KrasG12V-P53)	Mouse	Mouse	GEMM	eRMS (KrasG12V-P53)	eRMS (KrasG12V-P53)
Pax-Foxo_1	0.00966333	-12.2421	aRMS (Pax3-Foxo1)	aRMS (Pax3-Foxo1)	Mouse	Mouse	GEMM	aRMS	aRMS (Pax3-Foxo1)
Pax-Foxo_P53_1	-0.0336958	-12.2713	aRMS (Pax3-Foxo1)	aRMS (Pax3-Foxo1)	Mouse	Mouse	GEMM	aRMS	aRMS (Pax3-Foxo1)
Pax-Foxo_P53_2	9.71487	15.7855	aRMS (Pax3-Foxo1)	aRMS (Pax3-Foxo1)	Mouse	Mouse	GEMM	aRMS	aRMS (Pax3-Foxo1)
ASP_TFE_P53_4	-18.0223	-13.6026	ASPS	ASPS	Mouse	Mouse	GEMM	ASPS	ASPS
ASP_TFE_P53_1	-17.9109	-13.5879	ASPS	ASPS	Mouse	Mouse	GEMM	ASPS	ASPS
ASP_TFE_P53_3	-18.0376	-13.5483	ASPS	ASPS	Mouse	Mouse	GEMM	ASPS	ASPS
NTRK_p53_1	-25.7881	-10.4991	P53-dominated IFS (ETV6-NTRK3_P53)	P53-dominated IFS (ETV6-NTRK3_P53)	Mouse	Mouse	GEMM	P53-dominated IFS (ETV6-NTRK3_P53)	P53-dominated IFS (ETV6-NTRK3_P53)
NTRK_p53_2	-27.0379	-8.99444	P53-dominated IFS (ETV6-NTRK3_P53)	P53-dominated IFS (ETV6-NTRK3_P53)	Mouse	Mouse	GEMM	P53-dominated IFS (ETV6-NTRK3_P53)	P53-dominated IFS (ETV6-NTRK3_P53)
NTRK_p53_5	-10.4614	-17.6385	Fusion-dominated IFS (ETV6-NTRK3_P53)	Fusion-dominated IFS (ETV6-NTRK3_P53)	Mouse	Mouse	GEMM	Fusion-dominated IFS (ETV6-NTRK3_P53)	Fusion-dominated IFS (ETV6-NTRK3_P53)
NTRK_p53_4	-9.25837	-16.8899	Fusion-dominated IFS (ETV6-NTRK3_P53)	Fusion-dominated IFS (ETV6-NTRK3_P53)	Mouse	Mouse	GEMM	Fusion-dominated IFS (ETV6-NTRK3_P53)	Fusion-dominated IFS (ETV6-NTRK3_P53)
NTRK_p53_3	-9.61186	-16.8732	Fusion-dominated IFS (ETV6-NTRK3_P53)	Fusion-dominated IFS (ETV6-NTRK3_P53)	Mouse	Mouse	GEMM	Fusion-dominated IFS (ETV6-NTRK3_P53)	Fusion-dominated IFS (ETV6-NTRK3_P53)
NTRK_p53_6	-9.29305	-16.2158	Fusion-dominated IFS (ETV6-NTRK3_P53)	Fusion-dominated IFS (ETV6-NTRK3_P53)	Mouse	Mouse	GEMM	Fusion-dominated IFS (ETV6-NTRK3_P53)	Fusion-dominated IFS (ETV6-NTRK3_P53)
ASP_TFE_neo_P53_1	-18.194	-13.532	ASPS	ASPS	Mouse	Mouse	GEMM	ASPS	ASPS
SSX1_neo_1	-12.0462	10.6143	Synovial Sarcoma	Synovial Sarcoma	Mouse	Mouse	GEMM	Synovial Sarcoma	Synovial Sarcoma
SSX1_neo_2	-11.7379	10.1432	Synovial Sarcoma	Synovial Sarcoma	Mouse	Mouse	GEMM	Synovial Sarcoma	Synovial Sarcoma
SSX1_neo_3	-11.5608	10.1428	Synovial Sarcoma	Synovial Sarcoma	Mouse	Mouse	GEMM	Synovial Sarcoma	Synovial Sarcoma
SSX1_Pten_neo_2	-10.9512	9.04499	Synovial Sarcoma	Synovial Sarcoma	Mouse	Mouse	GEMM	Synovial Sarcoma	Synovial Sarcoma
SSX1_Pten_neo_1	-10.8835	8.85983	Synovial Sarcoma	Synovial Sarcoma	Mouse	Mouse	GEMM	Synovial Sarcoma	Synovial Sarcoma
SSX1_Pten_neo_4	16.1496	17.1755	Synovial Sarcoma	Synovial Sarcoma	Mouse	Mouse	GEMM	Synovial Sarcoma	Synovial Sarcoma
SSX1_Pten_neo_5	-10.6176	9.82428	Synovial Sarcoma	Synovial Sarcoma	Mouse	Mouse	GEMM	Synovial Sarcoma	Synovial Sarcoma
SSX1_Pten_neo_6	-10.1668	8.89164	Synovial Sarcoma	Synovial Sarcoma	Mouse	Mouse	GEMM	Synovial Sarcoma	Synovial Sarcoma
NTRK_p53_neo_4	-10.7565	-17.7403	Fusion-dominated IFS (ETV6-NTRK3_P53)	Fusion-dominated IFS (ETV6-NTRK3_P53)	Mouse	Mouse	GEMM	Fusion-dominated IFS (ETV6-NTRK3_P53)	Fusion-dominated IFS (ETV6-NTRK3_P53)
NTRK_p53_neo_5	-26.0291	-11.3734	P53-dominated IFS (ETV6-NTRK3_P53)	P53-dominated IFS (ETV6-NTRK3_P53)	Mouse	Mouse	GEMM	P53-dominated IFS (ETV6-NTRK3_P53)	P53-dominated IFS (ETV6-NTRK3_P53)
NTRK_p53_neo_3	-6.52204	-7.58294	P53-dominated IFS (ETV6-NTRK3_P53)	P53-dominated IFS (ETV6-NTRK3_P53)	Mouse	Mouse	GEMM	P53-dominated IFS (ETV6-NTRK3_P53)	P53-dominated IFS (ETV6-NTRK3_P53)
NTRK_p53_neo_2	-9.41478	-16.8117	Fusion-dominated IFS (ETV6-NTRK3_P53)	Fusion-dominated IFS (ETV6-NTRK3_P53)	Mouse	Mouse	GEMM	Fusion-dominated IFS (ETV6-NTRK3_P53)	Fusion-dominated IFS (ETV6-NTRK3_P53)
NTRK_p53_neo_1	-9.66666	-17.1727	Fusion-dominated IFS (ETV6-NTRK3_P53)	Fusion-dominated IFS (ETV6-NTRK3_P53)	Mouse	Mouse	GEMM	Fusion-dominated IFS (ETV6-NTRK3_P53)	Fusion-dominated IFS (ETV6-NTRK3_P53)
NTRK_p53_neo_6	8.94918	14.6962	P53-dominated IFS (ETV6-NTRK3_P53)	P53-dominated IFS (ETV6-NTRK3_P53)	Mouse	Mouse	GEMM	P53-dominated IFS (ETV6-NTRK3_P53)	P53-dominated IFS (ETV6-NTRK3_P53)
SSX1_Pten_neo_3	15.0591	16.3747	Synovial Sarcoma	Synovial Sarcoma	Mouse	Mouse	GEMM	Synovial Sarcoma	Synovial Sarcoma
Pax-Foxo_P53_4	15.9038	15.4715	aRMS (Pax3-Foxo1)	aRMS (Pax3-Foxo1)	Mouse	Mouse	GEMM	aRMS	aRMS (Pax3-Foxo1)
Pax-Foxo_P53_5	-0.230188	-12.7182	aRMS (Pax3-Foxo1)	aRMS (Pax3-Foxo1)	Mouse	Mouse	GEMM	aRMS	aRMS (Pax3-Foxo1)
Pax-Foxo_P53_3	-0.360732	-12.5329	aRMS (Pax3-Foxo1)	aRMS (Pax3-Foxo1)	Mouse	Mouse	GEMM	aRMS	aRMS (Pax3-Foxo1)
Muscle_1	14.9246	16.1103	Muscle Control	Muscle Control	Mouse	Mouse	Control	Muscle Control	Muscle Control
Muscle_2	15.1667	16.1649	Muscle Control	Muscle Control	Mouse	Mouse	Control	Muscle Control	Muscle Control
Muscle_3	16.9767	16.8983	Muscle Control	Muscle Control	Mouse	Mouse	Control	Muscle Control	Muscle Control
Muscle_5	16.2026	16.5441	Muscle Control	Muscle Control	Mouse	Mouse	Control	Muscle Control	Muscle Control
Muscle_6	16.4969	16.6868	Muscle Control	Muscle Control	Mouse	Mouse	Control	Muscle Control	Muscle Control
Muscle_4	15.9647	16.4485	Muscle Control	Muscle Control	Mouse	Mouse	Control	Muscle Control	Muscle Control
SJASPS030015_D1	7.87771	-6.76569	ASPS	NA	StJudes	Human	Human	ASPS	ASPS
SJDSCRT030722_X1	5.48006	3.1856	DSRCT	NA	StJudes	Human	Human	DSRCT	DSRCT
SJDSRCT030490_D1	-0.692357	14.348	DSRCT	NA	StJudes	Human	Human	DSRCT	DSRCT
SJDSRCT046151_X1	-0.707323	14.3671	DSRCT	NA	StJudes	Human	Human	DSRCT	DSRCT
SJDSRCT046155_M1	-0.711659	14.3712	DSRCT	NA	StJudes	Human	Human	DSRCT	DSRCT
SJDSRCT049192_D1	-0.71096	14.3692	DSRCT	NA	StJudes	Human	Human	DSRCT	DSRCT
SJEWS001303_D1	0.637039	6.66571	EwS	NA	StJudes	Human	Human	EwS	EwS
SJEWS030393_A1	3.48924	6.89132	EwS	NA	StJudes	Human	Human	EwS	EwS
SJEWS030565_X1	1.95514	7.69156	EwS	NA	StJudes	Human	Human	EwS	EwS
SJEWS030635_D2	1.381	8.89642	EwS	NA	StJudes	Human	Human	EwS	EwS
SJEWS031029_D2	-1.03941	10.1666	EwS	NA	StJudes	Human	Human	EwS	EwS
SJEWS031208_D1	-0.17688	9.9244	EwS	NA	StJudes	Human	Human	EwS	EwS
SJEWS031703_D1	3.67932	6.80526	EwS	NA	StJudes	Human	Human	EwS	EwS
SJEWS031734_D1	1.02398	9.53477	EwS	NA	StJudes	Human	Human	EwS	EwS
SJEWS031747_D1	0.964723	9.45484	EwS	NA	StJudes	Human	Human	EwS	EwS
SJEWS031887_D1	0.842746	9.23277	EwS	NA	StJudes	Human	Human	EwS	EwS
SJEWS032650_D1	-0.942784	10.1394	EwS	NA	StJudes	Human	Human	EwS	EwS
SJEWS032883_D1	1.58717	7.59046	EwS	NA	StJudes	Human	Human	EwS	EwS
SJEWS046144_D1	2.82198	7.70895	EwS	NA	StJudes	Human	Human	EwS	EwS
SJEWS049193_D1	0.597659	5.80637	EwS	NA	StJudes	Human	Human	EwS	EwS
SJEWS063826_R1	7.42565	-0.981799	EwS	NA	StJudes	Human	Human	EwS	EwS
SJEWS063834_A3	0.614631	5.87309	EwS	NA	StJudes	Human	Human	EwS	EwS
SJEWS071780_X1	1.52351	8.77565	EwS	NA	StJudes	Human	Human	EwS	EwS
SJEWS071783_A1	2.79078	7.67044	EwS	NA	StJudes	Human	Human	EwS	EwS
SJEWS071785_A1	3.58911	6.90469	EwS	NA	StJudes	Human	Human	EwS	EwS
SJGIST030657_X1	-4.46836	-7.60123	GIST	NA	StJudes	Human	Human	GIST	GIST
SJGIST031251_D1	2.95894	3.46495	GIST	NA	StJudes	Human	Human	GIST	GIST
SJGIST032138_D1	-8.74981	8.2889	GIST	NA	StJudes	Human	Human	GIST	GIST
SJIFS030022_D1	3.71269	-4.42939	IFS	NA	StJudes	Human	Human	IFS	IFS
SJIFS030375_X1	2.57093	1.70924	IFS	NA	StJudes	Human	Human	IFS	IFS
SJLPS014753_D1	-12.0299	-1.53311	LPS	NA	StJudes	Human	Human	LPS	LPS
SJMRT015723_D1	-10.0656	7.78709	MRT	NA	StJudes	Human	Human	MRT	MRT
SJMRT030873_X1	2.98627	1.78439	MRT	NA	StJudes	Human	Human	MRT	MRT
SJMRT031055_X1	-14.4358	6.039	MRT	NA	StJudes	Human	Human	MRT	MRT
SJMRT031758_D1	3.29519	2.19069	MRT	NA	StJudes	Human	Human	MRT	MRT
SJMRT063832_X1	7.75461	-3.83327	MRT	NA	StJudes	Human	Human	MRT	MRT
SJOS001105_D1	-8.39204	-1.78704	OS	NA	StJudes	Human	Human	OS	OS
SJOS001107_D1	-1.09471	1.33717	OS	NA	StJudes	Human	Human	OS	OS
SJOS001108_M1	-6.79925	-3.02368	OS	NA	StJudes	Human	Human	OS	OS
SJOS001112_M2	-5.96212	-1.65415	OS	NA	StJudes	Human	Human	OS	OS
SJOS001116_M2	8.68718	-2.40591	OS	NA	StJudes	Human	Human	OS	OS
SJOS001121_X2	-9.85703	-3.80632	OS	NA	StJudes	Human	Human	OS	OS
SJOS001126_D1	-6.1846	-1.8907	OS	NA	StJudes	Human	Human	OS	OS
SJOS001127_R1	4.74726	-1.82344	OS	NA	StJudes	Human	Human	OS	OS
SJOS001132_M1	-8.62023	-3.42613	OS	NA	StJudes	Human	Human	OS	OS
SJOS003939_X1	-0.392009	3.20808	OS	NA	StJudes	Human	Human	OS	OS
SJOS010929_D1	-8.61868	-6.68754	OS	NA	StJudes	Human	Human	OS	OS
SJOS010930_D1	-23.9533	-10.9333	OS	NA	StJudes	Human	Human	OS	OS
SJOS012409_D1	17.0189	17.1718	OS	NA	StJudes	Human	Human	OS	OS
SJOS013768_M1	4.45821	-3.19322	OS	NA	StJudes	Human	Human	OS	OS
SJOS013769_X1	-7.26099	1.10287	OS	NA	StJudes	Human	Human	OS	OS
SJOS016015_D1	-23.3995	-11.0498	OS	NA	StJudes	Human	Human	OS	OS
SJOS016016_D1	4.89234	-7.65039	OS	NA	StJudes	Human	Human	OS	OS
SJOS030101_D1	7.65392	-2.54009	OS	NA	StJudes	Human	Human	OS	OS
SJOS030272_X1	4.88992	-7.66061	OS	NA	StJudes	Human	Human	OS	OS
SJOS030279_X1	2.74872	-2.16907	OS	NA	StJudes	Human	Human	OS	OS
SJOS030422_D1	3.17548	-2.85054	OS	NA	StJudes	Human	Human	OS	OS
SJOS030441_D1	-4.85786	-2.00924	OS	NA	StJudes	Human	Human	OS	OS
SJOS030566_X1	-0.35298	3.30254	OS	NA	StJudes	Human	Human	OS	OS
SJOS030579_D2	-4.88398	-1.32629	OS	NA	StJudes	Human	Human	OS	OS
SJOS030589_A1	6.67956	-2.34592	OS	NA	StJudes	Human	Human	OS	OS
SJOS030591_D2	-5.18164	-1.18881	OS	NA	StJudes	Human	Human	OS	OS
SJOS030597_X1	0.142532	2.63281	OS	NA	StJudes	Human	Human	OS	OS
SJOS030605_X1	0.995069	-2.14988	OS	NA	StJudes	Human	Human	OS	OS
SJOS030645_D2	-0.749148	1.61518	OS	NA	StJudes	Human	Human	OS	OS
SJOS030648_D1	8.34174	-2.39955	OS	NA	StJudes	Human	Human	OS	OS
SJOS030759_D1	5.14184	-2.30486	OS	NA	StJudes	Human	Human	OS	OS
SJOS030861_D3	-9.138	-3.26783	OS	NA	StJudes	Human	Human	OS	OS
SJOS030876_D1	3.03593	-3.74694	OS	NA	StJudes	Human	Human	OS	OS
SJOS031125_D1	-24.1344	-10.7156	OS	NA	StJudes	Human	Human	OS	OS
SJOS031130_D1	-6.49656	-2.53232	OS	NA	StJudes	Human	Human	OS	OS
SJOS031273_D1	3.28611	-3.18465	OS	NA	StJudes	Human	Human	OS	OS
SJOS031711_D2	6.0343	-2.23102	OS	NA	StJudes	Human	Human	OS	OS
SJOS031782_D1	8.04153	-2.24405	OS	NA	StJudes	Human	Human	OS	OS
SJOS031809_D2	-6.37886	-0.00914722	OS	NA	StJudes	Human	Human	OS	OS
SJOS031922_D2	-5.98688	-1.50622	OS	NA	StJudes	Human	Human	OS	OS
SJOS032181_D1	-5.04009	-1.21147	OS	NA	StJudes	Human	Human	OS	OS
SJOS032468_D1	-5.00164	-1.50565	OS	NA	StJudes	Human	Human	OS	OS
SJOS032521_D1	0.987188	-1.81006	OS	NA	StJudes	Human	Human	OS	OS
SJOS032828_D2	3.84582	-2.68693	OS	NA	StJudes	Human	Human	OS	OS
SJOS046149_R1	8.26922	-2.75896	OS	NA	StJudes	Human	Human	OS	OS
SJOS063819_D2	5.34842	-1.54526	OS	NA	StJudes	Human	Human	OS	OS
SJOS063822_X1	-5.61265	-0.404074	OS	NA	StJudes	Human	Human	OS	OS
SJOS063824_X1	0.185614	2.40559	OS	NA	StJudes	Human	Human	OS	OS
SJOS063833_X1	-0.545005	3.77343	OS	NA	StJudes	Human	Human	OS	OS
SJOS071782_X1	-6.82507	0.612472	OS	NA	StJudes	Human	Human	OS	OS
SJRB032703_D1	-6.90203	-3.30466	OS	NA	StJudes	Human	Human	OS	OS
SJRHB000026_R2	8.51641	14.3571	eRMS	eRMS_nonRAS	StJudes	Human	Human	eRMS	eRMS_nonRAS
SJRHB002_D	1.08459	-13.1108	eRMS	eRMS_nonRAS	StJudes	Human	Human	eRMS	eRMS_nonRAS
SJRHB003_D	8.94459	16.3166	eRMS	eRMS_RAS	StJudes	Human	Human	eRMS	eRMS_RAS
SJRHB004_D	10.0552	17.6427	eRMS	eRMS_nonRAS	StJudes	Human	Human	eRMS	eRMS_nonRAS
SJRHB006_D	8.70819	16.9732	eRMS	eRMS_nonRAS	StJudes	Human	Human	eRMS	eRMS_nonRAS
SJRHB008_D	11.1521	13.9523	aRMS	NA	StJudes	Human	Human	aRMS	aRMS
SJRHB009_D	19.172	-0.780145	aRMS	NA	StJudes	Human	Human	aRMS	aRMS
SJRHB010927_D1	8.10474	16.4014	eRMS	eRMS_nonRAS	StJudes	Human	Human	eRMS	eRMS_nonRAS
SJRHB010928_R1	-9.94973	1.52752	eRMS	eRMS_nonRAS	StJudes	Human	Human	eRMS	eRMS_nonRAS
SJRHB011_D	-3.17132	-4.07659	eRMS	eRMS_nonRAS	StJudes	Human	Human	eRMS	eRMS_nonRAS
SJRHB012_D	1.21123	-6.64797	eRMS	eRMS_nonRAS	StJudes	Human	Human	eRMS	eRMS_nonRAS
SJRHB012405_D1	8.14941	17.1598	eRMS	eRMS_nonRAS	StJudes	Human	Human	eRMS	eRMS_nonRAS
SJRHB013_D	4.94539	-3.70984	eRMS	eRMS_RAS	StJudes	Human	Human	eRMS	eRMS_RAS
SJRHB027_D	9.43949	13.2605	eRMS	eRMS_RAS	StJudes	Human	Human	eRMS	eRMS_RAS
SJRHB030142_D1	3.97643	-5.07867	eRMS	eRMS_nonRAS	StJudes	Human	Human	eRMS	eRMS_nonRAS
SJRHB030451_D1	0.892598	-12.264	eRMS	eRMS_RAS	StJudes	Human	Human	eRMS	eRMS_RAS
SJRHB030476_D1	18.0957	-0.622833	aRMS	NA	StJudes	Human	Human	aRMS	aRMS
SJRHB030549_D1	4.72468	1.3141	eRMS	eRMS_nonRAS	StJudes	Human	Human	eRMS	eRMS_nonRAS
SJRHB030550_D1	17.4169	-0.804333	aRMS	NA	StJudes	Human	Human	aRMS	aRMS
SJRHB030680_D1	3.55618	0.634703	eRMS	eRMS_RAS	StJudes	Human	Human	eRMS	eRMS_RAS
SJRHB030765_D1	16.6561	-0.936031	aRMS	NA	StJudes	Human	Human	aRMS	aRMS
SJRHB030787_D1	9.38159	-1.17192	aRMS	NA	StJudes	Human	Human	aRMS	aRMS
SJRHB031_D	9.66463	12.6048	eRMS	eRMS_nonRAS	StJudes	Human	Human	eRMS	eRMS_nonRAS
SJRHB031084_D1	3.93425	0.758384	eRMS	eRMS_nonRAS	StJudes	Human	Human	eRMS	eRMS_nonRAS
SJRHB031117_D1	17.0516	15.4762	aRMS	NA	StJudes	Human	Human	aRMS	aRMS
SJRHB031243_D1	7.39736	-2.72346	aRMS	NA	StJudes	Human	Human	aRMS	aRMS
SJRHB031244_D1	23.6846	1.77888	aRMS	NA	StJudes	Human	Human	aRMS	aRMS
SJRHB031320_D1	17.7365	2.22969	aRMS	NA	StJudes	Human	Human	aRMS	aRMS
SJRHB031519_D1	10.698	15.7979	eRMS	eRMS_RAS	StJudes	Human	Human	eRMS	eRMS_RAS
SJRHB031615_D1	9.46742	14.1068	eRMS	eRMS_nonRAS	StJudes	Human	Human	eRMS	eRMS_nonRAS
SJRHB031654_D1	8.42722	14.3985	eRMS	eRMS_nonRAS	StJudes	Human	Human	eRMS	eRMS_nonRAS
SJRHB031691_D1	9.17113	13.7677	eRMS	eRMS_RAS	StJudes	Human	Human	eRMS	eRMS_RAS
SJRHB031848_D1	11.5481	14.9257	aRMS	NA	StJudes	Human	Human	aRMS	aRMS
SJRHB032010_D1	8.2746	16.6135	eRMS	eRMS_nonRAS	StJudes	Human	Human	eRMS	eRMS_nonRAS
SJRHB032170_D1	7.38423	15.4206	eRMS	eRMS_RAS	StJudes	Human	Human	eRMS	eRMS_RAS
SJRHB032306_D1	17.8435	-0.81784	aRMS	NA	StJudes	Human	Human	aRMS	aRMS
SJRHB032408_D1	10.5045	14.4315	RMS_BCOR	NA	StJudes	Human	Human	RMS_BCOR	RMS_BCOR
SJRHB032471_D1	19.7866	0.670387	aRMS	NA	StJudes	Human	Human	aRMS	aRMS
SJRHB032803_D1	-1.1087	-13.2141	eRMS	eRMS_nonRAS	StJudes	Human	Human	eRMS	eRMS_nonRAS
SJRHB032877_D1	25.5389	4.81493	aRMS	NA	StJudes	Human	Human	aRMS	aRMS
SJRHB032927_D1	17.1457	-0.00880475	aRMS	NA	StJudes	Human	Human	aRMS	aRMS
SJRHB032992_D1	8.81167	13.3338	eRMS	eRMS_nonRAS	StJudes	Human	Human	eRMS	eRMS_nonRAS
SJRHB033007_D1	25.5238	4.75753	aRMS	NA	StJudes	Human	Human	aRMS	aRMS
SJRHB044_M	23.3524	-2.04135	aRMS	NA	StJudes	Human	Human	aRMS	aRMS
SJRHB049188_D1	8.55156	-2.57611	eRMS	eRMS_nonRAS	StJudes	Human	Human	eRMS	eRMS_nonRAS
SJRHB049189_D1	9.01552	12.4604	eRMS	eRMS_nonRAS	StJudes	Human	Human	eRMS	eRMS_nonRAS
SJRHB063823_X1	8.50253	13.5832	eRMS	eRMS_nonRAS	StJudes	Human	Human	eRMS	eRMS_nonRAS
SJSS049190_R1	-3.15703	4.44494	Synovial Sarcoma	NA	StJudes	Human	Human	Synovial Sarcoma	Synovial Sarcoma
SJSS063828_D3	6.54695	1.13144	Synovial Sarcoma	NA	StJudes	Human	Human	Synovial Sarcoma	Synovial Sarcoma
SJST031291_D1	2.90372	7.776	EwS	NA	StJudes	Human	Human	EwS	EwS
SJST031353_D1	-3.15852	4.43071	Synovial Sarcoma	NA	StJudes	Human	Human	Synovial Sarcoma	Synovial Sarcoma
SJST031379_D1	-3.19129	4.43701	Synovial Sarcoma	NA	StJudes	Human	Human	Synovial Sarcoma	Synovial Sarcoma
SJST031623_D1	-25.038	-10.1206	OS	NA	StJudes	Human	Human	OS	OS
SJST031624_D1	-10.6117	11.5589	Synovial Sarcoma	NA	StJudes	Human	Human	Synovial Sarcoma	Synovial Sarcoma
SJST031700_D1	-4.7308	-10.8998	ES	NA	StJudes	Human	Human	ES	ES
SJST031726_D1	6.53912	1.19122	Synovial Sarcoma	NA	StJudes	Human	Human	Synovial Sarcoma	Synovial Sarcoma
SJST031764_D1	1.15732	9.25091	EwS	NA	StJudes	Human	Human	EwS	EwS
SJST031846_D1	1.11057	7.13849	EwS	NA	StJudes	Human	Human	EwS	EwS
SJST032018_D1	-14.3983	6.3024	ES	NA	StJudes	Human	Human	ES	ES
SJST032243_D1	-9.15346	6.85002	OS	NA	StJudes	Human	Human	OS	OS
SJST032272_D1	-18.3784	-14.4378	EwS	NA	StJudes	Human	Human	EwS	EwS
SJST032337_D1	3.61208	-2.45546	OS	NA	StJudes	Human	Human	OS	OS
SJST032361_D1	0.0729165	-11.817	MRT	NA	StJudes	Human	Human	MRT	MRT
SJST032561_D1	9.0267	11.239	Synovial Sarcoma	NA	StJudes	Human	Human	Synovial Sarcoma	Synovial Sarcoma
SJST032627_D1	7.94653	14.379	eRMS	eRMS_nonRAS	StJudes	Human	Human	eRMS	eRMS_nonRAS
SJST032727_D1	1.47802	-1.88885	OS	NA	StJudes	Human	Human	OS	OS
SJST032743_D1	23.635	0.399347	aRMS	NA	StJudes	Human	Human	aRMS	aRMS
SJST032796_D1	-10.2585	-16.8015	MPNST	NA	StJudes	Human	Human	MPNST	MPNST
SJST032838_D1	2.52111	-4.58633	IFS	NA	StJudes	Human	Human	IFS	IFS
SJST032870_D4	4.46428	-2.44308	OS	NA	StJudes	Human	Human	OS	OS
SJST032945_D1	1.14314	7.01983	EwS	NA	StJudes	Human	Human	EwS	EwS
SJST032952_D1	0.299319	1.49562	IFS	NA	StJudes	Human	Human	IFS	IFS
SJST033063_D1	-29.1433	-9.12047	eRMS	eRMS_nonRAS	StJudes	Human	Human	eRMS	eRMS_nonRAS
SJSTS031206_X1	-4.60272	-10.2759	ES	NA	StJudes	Human	Human	ES	ES
SJSTS046147_R1	8.71636	-2.45772	ES	NA	StJudes	Human	Human	ES	ES
TCGA-3B-A9HL-01A-11R-A38C-07	-9.53861	-0.795944	LPS	DDLPS	TCGA	Human	Human	LPS	LPS
TCGA-3B-A9HO-01A-11R-A38C-07	-29.0744	-11.5293	LPS	DDLPS	TCGA	Human	Human	LPS	LPS
TCGA-3B-A9HP-01A-11R-A38C-07	19.95	1.32634	LMS	ULMS	TCGA	Human	Human	LMS	LMS
TCGA-3B-A9HQ-01A-11R-A38C-07	24.2369	-0.674072	LMS	STLMS	TCGA	Human	Human	LMS	LMS
TCGA-3B-A9HR-01A-11R-A38C-07	26.8754	1.67936	LMS	STLMS	TCGA	Human	Human	LMS	LMS
TCGA-3B-A9HT-01A-11R-A39D-07	-25.3984	-7.93027	LMS	STLMS	TCGA	Human	Human	LMS	LMS
TCGA-3B-A9HU-01A-11R-A39D-07	27.2272	-0.290751	LMS	STLMS	TCGA	Human	Human	LMS	LMS
TCGA-3B-A9HV-01A-11R-A39D-07	18.5898	4.13762	LMS	ULMS	TCGA	Human	Human	LMS	LMS
TCGA-3B-A9HX-01A-11R-A39D-07	19.0962	2.42052	LMS	STLMS	TCGA	Human	Human	LMS	LMS
TCGA-3B-A9HY-01A-11R-A39D-07	24.6555	2.64043	LMS	STLMS	TCGA	Human	Human	LMS	LMS
TCGA-3B-A9HZ-01A-11R-A39D-07	25.3419	0.430985	LMS	STLMS	TCGA	Human	Human	LMS	LMS
TCGA-3B-A9I0-01A-11R-A39D-07	24.2301	-0.414631	LMS	STLMS	TCGA	Human	Human	LMS	LMS
TCGA-3B-A9I1-01A-11R-A39D-07	16.368	5.70511	LMS	ULMS	TCGA	Human	Human	LMS	LMS
TCGA-3B-A9I3-01A-11R-A39D-07	0.0922586	-12.9493	LMS	STLMS	TCGA	Human	Human	LMS	LMS
TCGA-3R-A8YX-01A-11R-A37L-07	-5.37255	-9.15754	LPS	DDLPS	TCGA	Human	Human	LPS	LPS
TCGA-DX-A1KU-01A-32R-A24X-07	-4.03576	-6.30696	LPS	DDLPS	TCGA	Human	Human	LPS	LPS
TCGA-DX-A1KW-01A-22R-A24X-07	-11.9142	5.6783	LPS	DDLPS	TCGA	Human	Human	LPS	LPS
TCGA-DX-A1KY-01A-11R-A24X-07	-11.9461	7.64369	LPS	DDLPS	TCGA	Human	Human	LPS	LPS
TCGA-DX-A1KZ-01A-11R-A24X-07	-10.1458	-3.06262	LPS	DDLPS	TCGA	Human	Human	LPS	LPS
TCGA-DX-A1L0-01A-11R-A24X-07	-6.91187	0.425288	LPS	DDLPS	TCGA	Human	Human	LPS	LPS
TCGA-DX-A1L1-01A-11R-A24X-07	-27.7393	-11.5614	LPS	DDLPS	TCGA	Human	Human	LPS	LPS
TCGA-DX-A1L3-01A-11R-A24X-07	-10.6347	-2.57586	LPS	DDLPS	TCGA	Human	Human	LPS	LPS
TCGA-DX-A1L4-01A-12R-A26T-07	-24.301	-11.661	LPS	DDLPS	TCGA	Human	Human	LPS	LPS
TCGA-DX-A23R-01A-11R-A26T-07	-12.8549	7.30743	LPS	DDLPS	TCGA	Human	Human	LPS	LPS
TCGA-DX-A23T-01A-11R-A26T-07	-25.3848	-12.1839	LPS	DDLPS	TCGA	Human	Human	LPS	LPS
TCGA-DX-A23V-01A-11R-A29R-07	-12.6657	-1.8594	LPS	DDLPS	TCGA	Human	Human	LPS	LPS
TCGA-DX-A23Y-01A-11R-A27Q-07	-27.3797	-11.5576	LPS	DDLPS	TCGA	Human	Human	LPS	LPS
TCGA-DX-A240-01A-32R-A27Q-07	1.67892	-0.120218	LPS	DDLPS	TCGA	Human	Human	LPS	LPS
TCGA-DX-A2IZ-01A-11R-A21T-07	-11.7925	9.18323	LPS	DDLPS	TCGA	Human	Human	LPS	LPS
TCGA-DX-A2J0-01A-11R-A21T-07	-9.71191	-0.254412	LPS	DDLPS	TCGA	Human	Human	LPS	LPS
TCGA-DX-A2J1-01A-11R-A21T-07	-28.7165	-11.2463	LPS	DDLPS	TCGA	Human	Human	LPS	LPS
TCGA-DX-A2J4-01A-32R-A21T-07	-23.9709	-12.737	LPS	DDLPS	TCGA	Human	Human	LPS	LPS
TCGA-DX-A3LS-01A-11R-A21T-07	-23.5326	-10.4433	LPS	DDLPS	TCGA	Human	Human	LPS	LPS
TCGA-DX-A3LT-01A-12R-A21T-07	-10.8508	-3.77336	LPS	DDLPS	TCGA	Human	Human	LPS	LPS
TCGA-DX-A3LU-01A-11R-A21T-07	-29.3573	-11.7265	LPS	DDLPS	TCGA	Human	Human	LPS	LPS
TCGA-DX-A3LW-01A-21R-A21T-07	-10.7718	0.652332	LPS	DDLPS	TCGA	Human	Human	LPS	LPS
TCGA-DX-A3LY-01B-11R-A27Q-07	-12.8875	-2.28363	LPS	DDLPS	TCGA	Human	Human	LPS	LPS
TCGA-DX-A3M1-01A-11R-A22K-07	-10.2698	0.268544	LPS	DDLPS	TCGA	Human	Human	LPS	LPS
TCGA-DX-A3U5-01A-11R-A22K-07	-12.8287	-1.99084	LPS	DDLPS	TCGA	Human	Human	LPS	LPS
TCGA-DX-A3U6-01A-11R-A29R-07	-27.4464	-9.70545	LPS	DDLPS	TCGA	Human	Human	LPS	LPS
TCGA-DX-A3U7-01A-11R-A29R-07	22.5286	2.20439	LMS	STLMS	TCGA	Human	Human	LMS	LMS
TCGA-DX-A3U9-01A-11R-A30C-07	24.258	2.48399	LMS	STLMS	TCGA	Human	Human	LMS	LMS
TCGA-DX-A3UA-01A-12R-A30C-07	2.08171	0.820876	LMS	STLMS	TCGA	Human	Human	LMS	LMS
TCGA-DX-A3UB-01A-11R-A30C-07	8.45079	0.889252	LMS	STLMS	TCGA	Human	Human	LMS	LMS
TCGA-DX-A3UC-01A-11R-A30C-07	20.9083	1.29545	LMS	STLMS	TCGA	Human	Human	LMS	LMS
TCGA-DX-A3UD-01A-11R-A30C-07	21.4464	0.909628	LMS	STLMS	TCGA	Human	Human	LMS	LMS
TCGA-DX-A3UE-01A-11R-A30C-07	25.3789	1.24938	LMS	STLMS	TCGA	Human	Human	LMS	LMS
TCGA-DX-A3UF-01A-11R-A30C-07	23.2032	1.18634	LMS	STLMS	TCGA	Human	Human	LMS	LMS
TCGA-DX-A48J-01A-21R-A30C-07	26.1291	-1.74986	LMS	STLMS	TCGA	Human	Human	LMS	LMS
TCGA-DX-A48K-01A-11R-A30C-07	14.2562	15.7011	LMS	STLMS	TCGA	Human	Human	LMS	LMS
TCGA-DX-A48L-01A-11R-A30C-07	21.8899	1.70872	LMS	STLMS	TCGA	Human	Human	LMS	LMS
TCGA-DX-A48N-01A-11R-A30C-07	1.07004	8.05008	LPS	DDLPS	TCGA	Human	Human	LPS	LPS
TCGA-DX-A48O-01A-11R-A30C-07	25.724	-1.85734	LMS	STLMS	TCGA	Human	Human	LMS	LMS
TCGA-DX-A48P-01A-11R-A30C-07	25.4674	-1.26732	LMS	STLMS	TCGA	Human	Human	LMS	LMS
TCGA-DX-A48R-01A-11R-A30C-07	27.2701	2.17124	LMS	STLMS	TCGA	Human	Human	LMS	LMS
TCGA-DX-A48U-01A-11R-A30C-07	26.7952	-1.7814	LMS	STLMS	TCGA	Human	Human	LMS	LMS
TCGA-DX-A6B7-01A-11R-A30C-07	26.2978	-1.83512	LMS	STLMS	TCGA	Human	Human	LMS	LMS
TCGA-DX-A6B9-01A-12R-A32Q-07	22.9785	-0.685195	LMS	STLMS	TCGA	Human	Human	LMS	LMS
TCGA-DX-A6BA-01A-11R-A30C-07	25.8525	1.9695	LMS	STLMS	TCGA	Human	Human	LMS	LMS
TCGA-DX-A6BB-01A-12R-A32Q-07	24.4434	-1.27323	LMS	STLMS	TCGA	Human	Human	LMS	LMS
TCGA-DX-A6BE-01A-41R-A32Q-07	-24.141	-12.5853	LPS	DDLPS	TCGA	Human	Human	LPS	LPS
TCGA-DX-A6BF-01A-11R-A30C-07	-26.2061	-13.0686	LPS	DDLPS	TCGA	Human	Human	LPS	LPS
TCGA-DX-A6BG-01A-11R-A30C-07	2.2593	-5.00934	LPS	DDLPS	TCGA	Human	Human	LPS	LPS
TCGA-DX-A6BH-01A-12R-A30C-07	-9.96769	0.353321	LPS	DDLPS	TCGA	Human	Human	LPS	LPS
TCGA-DX-A6YQ-01A-12R-A33J-07	-24.4322	-9.12297	Fibroblastic/Myofibroblastic sarcoma	MFS	TCGA	Human	Human	Pleiomorphic	Fibroblastic/Myofibroblastic sarcoma
TCGA-DX-A6YR-01A-33R-A355-07	-0.538802	-0.323636	Fibroblastic/Myofibroblastic sarcoma	MFS	TCGA	Human	Human	Pleiomorphic	Fibroblastic/Myofibroblastic sarcoma
TCGA-DX-A6YS-01A-12R-A355-07	-6.87504	-0.300218	Fibroblastic/Myofibroblastic sarcoma	MFS	TCGA	Human	Human	Pleiomorphic	Fibroblastic/Myofibroblastic sarcoma
TCGA-DX-A6YT-01A-21R-A355-07	-0.918013	0.0199712	Fibroblastic/Myofibroblastic sarcoma	MFS	TCGA	Human	Human	Pleiomorphic	Fibroblastic/Myofibroblastic sarcoma
TCGA-DX-A6YU-01A-12R-A33J-07	-27.9406	-11.4287	Fibroblastic/Myofibroblastic sarcoma	MFS	TCGA	Human	Human	Pleiomorphic	Fibroblastic/Myofibroblastic sarcoma
TCGA-DX-A6YV-01A-12R-A355-07	-5.95128	-0.168726	Fibroblastic/Myofibroblastic sarcoma	MFS	TCGA	Human	Human	Pleiomorphic	Fibroblastic/Myofibroblastic sarcoma
TCGA-DX-A6YX-01A-11R-A41I-07	-6.11086	-9.58357	Fibroblastic/Myofibroblastic sarcoma	MFS	TCGA	Human	Human	Pleiomorphic	Fibroblastic/Myofibroblastic sarcoma
TCGA-DX-A6YZ-01A-12R-A355-07	-0.940923	-0.362687	Fibroblastic/Myofibroblastic sarcoma	MFS	TCGA	Human	Human	Pleiomorphic	Fibroblastic/Myofibroblastic sarcoma
TCGA-DX-A6Z0-01A-13R-A36F-07	-10.876	0.139076	Fibroblastic/Myofibroblastic sarcoma	MFS	TCGA	Human	Human	Pleiomorphic	Fibroblastic/Myofibroblastic sarcoma
TCGA-DX-A6Z2-01A-12R-A36F-07	26.0242	-0.821219	LMS	STLMS	TCGA	Human	Human	LMS	LMS
TCGA-DX-A7EF-01A-11R-A33J-07	-5.4204	-8.32983	Fibroblastic/Myofibroblastic sarcoma	UPS	TCGA	Human	Human	Pleiomorphic	UPS
TCGA-DX-A7EI-01A-11R-A33J-07	-12.7267	8.64689	LPS	DDLPS	TCGA	Human	Human	LPS	LPS
TCGA-DX-A7EL-01A-12R-A36F-07	25.6907	0.0293793	LMS	STLMS	TCGA	Human	Human	LMS	LMS
TCGA-DX-A7EM-01A-11R-A36F-07	26.3885	1.26134	LMS	STLMS	TCGA	Human	Human	LMS	LMS
TCGA-DX-A7EN-01A-11R-A39D-07	26.3592	1.42261	LMS	STLMS	TCGA	Human	Human	LMS	LMS
TCGA-DX-A7EO-01A-11R-A36F-07	-9.25515	11.3373	Synovial Sarcoma	Biphasic	TCGA	Human	Human	Synovial Sarcoma	Synovial Sarcoma
TCGA-DX-A7EQ-01A-11R-A466-07	-9.52539	12.3271	Synovial Sarcoma	Monophasic	TCGA	Human	Human	Synovial Sarcoma	Synovial Sarcoma
TCGA-DX-A7ER-01A-11R-A36F-07	-9.82822	11.3594	Synovial Sarcoma	Monophasic	TCGA	Human	Human	Synovial Sarcoma	Synovial Sarcoma
TCGA-DX-A7ES-01A-31R-A39D-07	-24.9984	-12.9057	LPS	DDLPS	TCGA	Human	Human	LPS	LPS
TCGA-DX-A7ET-01A-11R-A36F-07	-26.7014	-10.3388	Fibroblastic/Myofibroblastic sarcoma	UPS	TCGA	Human	Human	Pleiomorphic	UPS
TCGA-DX-A7EU-01A-22R-A36F-07	-8.24051	-0.139666	Fibroblastic/Myofibroblastic sarcoma	MFS	TCGA	Human	Human	Pleiomorphic	Fibroblastic/Myofibroblastic sarcoma
TCGA-DX-A8BG-01A-12R-A41I-07	-27.5372	-9.60069	Fibroblastic/Myofibroblastic sarcoma	MFS	TCGA	Human	Human	Pleiomorphic	Fibroblastic/Myofibroblastic sarcoma
TCGA-DX-A8BJ-01A-11R-A41I-07	1.76271	-3.14131	Fibroblastic/Myofibroblastic sarcoma	MFH	TCGA	Human	Human	Pleiomorphic	Fibroblastic/Myofibroblastic sarcoma
TCGA-DX-A8BK-01A-11R-A37L-07	-26.7854	-11.1101	Fibroblastic/Myofibroblastic sarcoma	UPS	TCGA	Human	Human	Pleiomorphic	UPS
TCGA-DX-A8BM-01A-11R-A41I-07	-4.78508	-5.14338	Fibroblastic/Myofibroblastic sarcoma	UPS	TCGA	Human	Human	Pleiomorphic	UPS
TCGA-DX-A8BN-01A-11R-A37L-07	-11.7839	-1.91735	Fibroblastic/Myofibroblastic sarcoma	UPS	TCGA	Human	Human	Pleiomorphic	UPS
TCGA-DX-A8BO-01A-11R-A41I-07	-25.1264	-11.4841	Fibroblastic/Myofibroblastic sarcoma	UPS	TCGA	Human	Human	Pleiomorphic	UPS
TCGA-DX-A8BP-01A-11R-A37L-07	-24.5178	-8.35715	Fibroblastic/Myofibroblastic sarcoma	MFH	TCGA	Human	Human	Pleiomorphic	Fibroblastic/Myofibroblastic sarcoma
TCGA-DX-A8BQ-01A-11R-A37L-07	-28.3047	-9.79667	Fibroblastic/Myofibroblastic sarcoma	MFH	TCGA	Human	Human	Pleiomorphic	Fibroblastic/Myofibroblastic sarcoma
TCGA-DX-A8BT-01A-11R-A37L-07	-10.1202	-2.44983	Fibroblastic/Myofibroblastic sarcoma	MFH	TCGA	Human	Human	Pleiomorphic	Fibroblastic/Myofibroblastic sarcoma
TCGA-DX-A8BU-01A-11R-A37L-07	8.7953	15.1048	Fibroblastic/Myofibroblastic sarcoma	MFH	TCGA	Human	Human	Pleiomorphic	Fibroblastic/Myofibroblastic sarcoma
TCGA-DX-A8BV-01A-11R-A37L-07	-1.14818	0.00053501	Fibroblastic/Myofibroblastic sarcoma	MFS	TCGA	Human	Human	Pleiomorphic	Fibroblastic/Myofibroblastic sarcoma
TCGA-DX-A8BX-01A-11R-A37L-07	-10.7379	-3.0324	Fibroblastic/Myofibroblastic sarcoma	UPS	TCGA	Human	Human	Pleiomorphic	UPS
TCGA-DX-AB2E-01A-11R-A39D-07	-7.1106	-9.54474	Fibroblastic/Myofibroblastic sarcoma	MFS	TCGA	Human	Human	Pleiomorphic	Fibroblastic/Myofibroblastic sarcoma
TCGA-DX-AB2F-01A-11R-A38C-07	-12.0442	-0.269051	LPS	DDLPS	TCGA	Human	Human	LPS	LPS
TCGA-DX-AB2G-01A-11R-A39D-07	-2.27529	0.288057	LPS	DDLPS	TCGA	Human	Human	LPS	LPS
TCGA-DX-AB2H-01A-11R-A39D-07	-11.0967	8.1957	LPS	DDLPS	TCGA	Human	Human	LPS	LPS
TCGA-DX-AB2L-01A-32R-A41I-07	2.46226	-2.58985	Fibroblastic/Myofibroblastic sarcoma	MFS	TCGA	Human	Human	Pleiomorphic	Fibroblastic/Myofibroblastic sarcoma
TCGA-DX-AB2O-01A-12R-A39D-07	-11.7871	5.78509	Fibroblastic/Myofibroblastic sarcoma	MFH	TCGA	Human	Human	Pleiomorphic	Fibroblastic/Myofibroblastic sarcoma
TCGA-DX-AB2P-01A-11R-A38C-07	-5.79704	-6.52081	Fibroblastic/Myofibroblastic sarcoma	MFH	TCGA	Human	Human	Pleiomorphic	Fibroblastic/Myofibroblastic sarcoma
TCGA-DX-AB2Q-01A-11R-A39D-07	-5.56727	-8.74723	Fibroblastic/Myofibroblastic sarcoma	MFH	TCGA	Human	Human	Pleiomorphic	Fibroblastic/Myofibroblastic sarcoma
TCGA-DX-AB2T-01A-11R-A38C-07	-24.4962	-12.0092	Fibroblastic/Myofibroblastic sarcoma	MFS	TCGA	Human	Human	Pleiomorphic	Fibroblastic/Myofibroblastic sarcoma
TCGA-DX-AB2V-01A-11R-A41I-07	-11.1135	-1.71572	Fibroblastic/Myofibroblastic sarcoma	MFS	TCGA	Human	Human	Pleiomorphic	Fibroblastic/Myofibroblastic sarcoma
TCGA-DX-AB2W-01A-11R-A39D-07	2.61567	-5.96863	Fibroblastic/Myofibroblastic sarcoma	MFH	TCGA	Human	Human	Pleiomorphic	Fibroblastic/Myofibroblastic sarcoma
TCGA-DX-AB2Z-01A-11R-A38C-07	-26.7381	-7.62692	Fibroblastic/Myofibroblastic sarcoma	MFH	TCGA	Human	Human	Pleiomorphic	Fibroblastic/Myofibroblastic sarcoma
TCGA-DX-AB30-01A-11R-A39D-07	-14.1274	8.99579	Fibroblastic/Myofibroblastic sarcoma	MFS	TCGA	Human	Human	Pleiomorphic	Fibroblastic/Myofibroblastic sarcoma
TCGA-DX-AB35-01A-21R-A41I-07	-8.17528	1.05185	LPS	DDLPS	TCGA	Human	Human	LPS	LPS
TCGA-DX-AB36-01A-11R-A41I-07	9.11685	13.661	LPS	DDLPS	TCGA	Human	Human	LPS	LPS
TCGA-DX-AB37-01A-11R-A41I-07	-25.6557	-12.9099	LPS	DDLPS	TCGA	Human	Human	LPS	LPS
TCGA-DX-AB3A-01A-11R-A41I-07	-7.60687	0.596999	LPS	DDLPS	TCGA	Human	Human	LPS	LPS
TCGA-DX-AB3B-01A-11R-A41I-07	-10.1546	11.1558	Synovial Sarcoma	Monophasic	TCGA	Human	Human	Synovial Sarcoma	Synovial Sarcoma
TCGA-DX-AB3C-01A-11R-A41I-07	-9.58784	11.3715	Synovial Sarcoma	Monophasic	TCGA	Human	Human	Synovial Sarcoma	Synovial Sarcoma
TCGA-FX-A2QS-01A-11R-A21T-07	-12.8215	7.31247	LPS	DDLPS	TCGA	Human	Human	LPS	LPS
TCGA-FX-A3NJ-01A-11R-A21T-07	25.9236	-1.53667	LMS	STLMS	TCGA	Human	Human	LMS	LMS
TCGA-FX-A3NK-01A-11R-A21T-07	-8.6855	0.55871	LPS	DDLPS	TCGA	Human	Human	LPS	LPS
TCGA-FX-A48G-01A-11R-A24X-07	15.8116	2.68721	LMS	ULMS	TCGA	Human	Human	LMS	LMS
TCGA-FX-A76Y-01A-11R-A355-07	16.4804	4.99766	LMS	ULMS	TCGA	Human	Human	LMS	LMS
TCGA-FX-A8OO-01A-11R-A36F-07	-10.0518	12.0731	Synovial Sarcoma	NA	TCGA	Human	Human	Synovial Sarcoma	Synovial Sarcoma
TCGA-HB-A2OT-01A-11R-A21T-07	-7.50445	-8.32587	Fibroblastic/Myofibroblastic sarcoma	UPS	TCGA	Human	Human	Pleiomorphic	UPS
TCGA-HB-A3L4-01A-11R-A21T-07	16.4928	3.75726	LMS	ULMS	TCGA	Human	Human	LMS	LMS
TCGA-HB-A43Z-01A-11R-A24X-07	20.265	3.22126	LMS	ULMS	TCGA	Human	Human	LMS	LMS
TCGA-HB-A5W3-01A-11R-A29R-07	22.839	0.642014	LMS	STLMS	TCGA	Human	Human	LMS	LMS
TCGA-HS-A5N7-01A-21R-A26T-07	24.0539	1.25724	LMS	STLMS	TCGA	Human	Human	LMS	LMS
TCGA-HS-A5N8-01A-11R-A26T-07	-11.281	7.47285	LMS	ULMS	TCGA	Human	Human	LMS	LMS
TCGA-HS-A5N9-01A-11R-A26T-07	12.3068	2.31497	LMS	ULMS	TCGA	Human	Human	LMS	LMS
TCGA-HS-A5NA-01A-11R-A26T-07	16.7946	2.84449	LMS	ULMS	TCGA	Human	Human	LMS	LMS
TCGA-IE-A4EH-01A-11R-A24X-07	16.2534	2.74928	LMS	ULMS	TCGA	Human	Human	LMS	LMS
TCGA-IE-A4EI-01A-11R-A24X-07	22.865	0.729337	LMS	STLMS	TCGA	Human	Human	LMS	LMS
TCGA-IE-A4EK-01A-11R-A24X-07	21.2743	0.207103	LMS	STLMS	TCGA	Human	Human	LMS	LMS
TCGA-IF-A4AJ-01A-11R-A24X-07	21.5843	1.58039	LMS	STLMS	TCGA	Human	Human	LMS	LMS
TCGA-IF-A4AK-01A-21R-A24X-07	23.8382	2.64928	LMS	STLMS	TCGA	Human	Human	LMS	LMS
TCGA-IS-A3K6-01A-11R-A21T-07	16.9431	1.82164	LMS	ULMS	TCGA	Human	Human	LMS	LMS
TCGA-IS-A3K7-01A-11R-A21T-07	-7.14106	-7.99953	LMS	ULMS	TCGA	Human	Human	LMS	LMS
TCGA-IS-A3K8-01A-11R-A21T-07	16.2245	3.70084	LMS	ULMS	TCGA	Human	Human	LMS	LMS
TCGA-IS-A3KA-01A-11R-A21T-07	7.88659	-6.78923	LMS	ULMS	TCGA	Human	Human	LMS	LMS
TCGA-IW-A3M4-01A-11R-A21T-07	16.3509	4.2526	LMS	ULMS	TCGA	Human	Human	LMS	LMS
TCGA-IW-A3M5-01A-22R-A21T-07	-10.864	7.79031	LMS	ULMS	TCGA	Human	Human	LMS	LMS
TCGA-IW-A3M6-01A-11R-A21T-07	19.5705	2.01863	LMS	ULMS	TCGA	Human	Human	LMS	LMS
TCGA-JV-A5VE-01A-11R-A29R-07	17.3212	2.01944	LMS	ULMS	TCGA	Human	Human	LMS	LMS
TCGA-JV-A5VF-01A-11R-A29R-07	-5.32553	-5.98244	LMS	ULMS	TCGA	Human	Human	LMS	LMS
TCGA-JV-A75J-01A-11R-A32Q-07	-10.972	7.86399	LMS	ULMS	TCGA	Human	Human	LMS	LMS
TCGA-K1-A3PN-01A-11R-A22K-07	25.5238	1.70571	LMS	ULMS	TCGA	Human	Human	LMS	LMS
TCGA-K1-A3PN-02A-11R-A22K-07	25.0991	1.94899	LMS	ULMS	TCGA	Human	Human	LMS	LMS
TCGA-K1-A3PO-01A-11R-A21T-07	21.3263	-1.31995	LMS	STLMS	TCGA	Human	Human	LMS	LMS
TCGA-K1-A42W-01A-11R-A24X-07	24.3035	0.418077	LMS	STLMS	TCGA	Human	Human	LMS	LMS
TCGA-K1-A42X-01A-11R-A24X-07	16.2373	5.18709	LMS	ULMS	TCGA	Human	Human	LMS	LMS
TCGA-K1-A6RV-01A-11R-A32Q-07	-5.53971	-7.9933	LMS	STLMS	TCGA	Human	Human	LMS	LMS
TCGA-KD-A5QS-01A-11R-A27Q-07	4.70342	0.0579556	LMS	ULMS	TCGA	Human	Human	LMS	LMS
TCGA-KD-A5QT-01A-11R-A27Q-07	17.2404	3.92269	LMS	ULMS	TCGA	Human	Human	LMS	LMS
TCGA-KD-A5QU-01A-11R-A27Q-07	16.9834	6.00933	LMS	ULMS	TCGA	Human	Human	LMS	LMS
TCGA-KF-A41W-01A-11R-A24X-07	6.70982	-1.30117	LMS	ULMS	TCGA	Human	Human	LMS	LMS
TCGA-LI-A67I-01A-31R-A30C-07	5.75223	-1.49452	Fibroblastic/Myofibroblastic sarcoma	MFS	TCGA	Human	Human	Pleiomorphic	Fibroblastic/Myofibroblastic sarcoma
TCGA-LI-A9QH-01A-11R-A37L-07	-0.469585	-0.251272	Fibroblastic/Myofibroblastic sarcoma	UPS	TCGA	Human	Human	Pleiomorphic	UPS
TCGA-MB-A5Y8-01A-11R-A29R-07	-7.10898	-8.11404	Fibroblastic/Myofibroblastic sarcoma	UPS	TCGA	Human	Human	Pleiomorphic	UPS
TCGA-MB-A5Y9-01A-11R-A29R-07	-28.4675	-10.2632	Fibroblastic/Myofibroblastic sarcoma	UPS	TCGA	Human	Human	Pleiomorphic	UPS
TCGA-MB-A8JK-01A-11R-A36F-07	-4.93839	-5.48859	Fibroblastic/Myofibroblastic sarcoma	UPS	TCGA	Human	Human	Pleiomorphic	UPS
TCGA-MB-A8JL-01A-11R-A36F-07	-10.401	7.39985	LMS	STLMS	TCGA	Human	Human	LMS	LMS
TCGA-MJ-A68H-01A-11R-A30C-07	21.0822	1.33446	LMS	ULMS	TCGA	Human	Human	LMS	LMS
TCGA-MJ-A68J-01A-11R-A30C-07	-9.76929	-2.72764	Fibroblastic/Myofibroblastic sarcoma	MFS	TCGA	Human	Human	Pleiomorphic	Fibroblastic/Myofibroblastic sarcoma
TCGA-MJ-A850-01A-11R-A355-07	-9.42059	12.6121	Synovial Sarcoma	Monophasic	TCGA	Human	Human	Synovial Sarcoma	Synovial Sarcoma
TCGA-MO-A47R-01A-11R-A24X-07	2.89479	3.40186	LMS	ULMS	TCGA	Human	Human	LMS	LMS
TCGA-N1-A6IA-01A-12R-A32Q-07	-5.55277	-6.2257	LMS	ULMS	TCGA	Human	Human	LMS	LMS
TCGA-PC-A5DK-01A-11R-A27Q-07	21.0397	0.435248	LMS	STLMS	TCGA	Human	Human	LMS	LMS
TCGA-PC-A5DL-01A-11R-A26T-07	27.7843	-1.33094	LMS	STLMS	TCGA	Human	Human	LMS	LMS
TCGA-PC-A5DO-01A-11R-A26T-07	23.7701	0.722471	LMS	STLMS	TCGA	Human	Human	LMS	LMS
TCGA-QC-A6FX-01A-11R-A32Q-07	-24.6374	-11.0612	Fibroblastic/Myofibroblastic sarcoma	UPS	TCGA	Human	Human	Pleiomorphic	UPS
TCGA-QQ-A5V2-01A-11R-A32Q-07	3.23634	-5.99583	Fibroblastic/Myofibroblastic sarcoma	MFH	TCGA	Human	Human	Pleiomorphic	Fibroblastic/Myofibroblastic sarcoma
TCGA-QQ-A5V9-01A-11R-A32Q-07	-10.2689	-3.37474	Fibroblastic/Myofibroblastic sarcoma	UPS	TCGA	Human	Human	Pleiomorphic	UPS
TCGA-QQ-A5VB-01A-11R-A36F-07	-23.5708	-9.02844	LMS	STLMS	TCGA	Human	Human	LMS	LMS
TCGA-QQ-A5VC-01A-31R-A32Q-07	-6.25148	-9.30179	LMS	STLMS	TCGA	Human	Human	LMS	LMS
TCGA-QQ-A8VB-01A-11R-A37L-07	-13.3386	8.5609	MPNST	NA	TCGA	Human	Human	MPNST	MPNST
TCGA-QQ-A8VF-01A-11R-A37L-07	9.55275	14.8862	LMS	STLMS	TCGA	Human	Human	LMS	LMS
TCGA-QQ-A8VG-01A-11R-A37L-07	-10.0887	-17.2071	MPNST	NA	TCGA	Human	Human	MPNST	MPNST
TCGA-QQ-A8VH-01A-11R-A37L-07	-10.8712	7.53628	MPNST	NA	TCGA	Human	Human	MPNST	MPNST
TCGA-RN-A68Q-01A-11R-A30C-07	-9.7832	-17.2297	MPNST	NA	TCGA	Human	Human	MPNST	MPNST
TCGA-RN-AAAQ-01A-21R-A39D-07	-9.08822	-16.9645	MPNST	NA	TCGA	Human	Human	MPNST	MPNST
TCGA-SG-A6Z4-01A-22R-A33J-07	-6.68308	-5.81734	Fibroblastic/Myofibroblastic sarcoma	UPS	TCGA	Human	Human	Pleiomorphic	UPS
TCGA-SG-A6Z7-01A-12R-A32Q-07	-13.8908	8.97043	LPS	DDLPS	TCGA	Human	Human	LPS	LPS
TCGA-SG-A849-01A-11R-A355-07	-27.106	-8.65855	Fibroblastic/Myofibroblastic sarcoma	UPS	TCGA	Human	Human	Pleiomorphic	UPS
TCGA-SI-A71P-01A-12R-A33J-07	-10.4881	-17.0359	MPNST	NA	TCGA	Human	Human	MPNST	MPNST
TCGA-SI-A71Q-01A-12R-A33J-07	-14.4081	9.1722	MPNST	NA	TCGA	Human	Human	MPNST	MPNST
TCGA-SI-AA8B-01A-11R-A38C-07	-4.98769	-6.58548	Fibroblastic/Myofibroblastic sarcoma	UPS	TCGA	Human	Human	Pleiomorphic	UPS
TCGA-SI-AA8C-01A-11R-A38C-07	-13.2411	8.4593	MPNST	NA	TCGA	Human	Human	MPNST	MPNST
TCGA-VT-A80G-01A-11R-A36F-07	5.93034	-1.72576	Fibroblastic/Myofibroblastic sarcoma	UPS	TCGA	Human	Human	Pleiomorphic	UPS
TCGA-VT-A80J-01A-11R-A36F-07	-24.728	-8.55042	Fibroblastic/Myofibroblastic sarcoma	UPS	TCGA	Human	Human	Pleiomorphic	UPS
TCGA-VT-AB3D-01A-12R-A41I-07	-28.0088	-8.85312	Fibroblastic/Myofibroblastic sarcoma	UPS	TCGA	Human	Human	Pleiomorphic	UPS
TCGA-WK-A8XO-01A-11R-A37L-07	2.3389	-5.51872	LPS	DDLPS	TCGA	Human	Human	LPS	LPS
TCGA-WK-A8XS-01A-11R-A37L-07	26.6497	3.02143	LMS	STLMS	TCGA	Human	Human	LMS	LMS
TCGA-WK-A8XT-01A-11R-A37L-07	-10.0971	12.4289	Synovial Sarcoma	Monophasic	TCGA	Human	Human	Synovial Sarcoma	Synovial Sarcoma
TCGA-WK-A8XX-01A-11R-A37L-07	27.0123	-0.273976	LMS	STLMS	TCGA	Human	Human	LMS	LMS
TCGA-WK-A8XY-01A-11R-A37L-07	27.1462	1.95857	LMS	STLMS	TCGA	Human	Human	LMS	LMS
TCGA-WK-A8XZ-01A-11R-A37L-07	26.6037	1.24074	LMS	STLMS	TCGA	Human	Human	LMS	LMS
TCGA-WK-A8Y0-01A-11R-A41I-07	-23.094	-9.52356	Fibroblastic/Myofibroblastic sarcoma	UPS	TCGA	Human	Human	Pleiomorphic	UPS
TCGA-WP-A9GB-01A-11R-A37L-07	16.9261	5.15142	LMS	ULMS	TCGA	Human	Human	LMS	LMS
TCGA-X2-A95T-01A-11R-A37L-07	16.4446	4.99901	LMS	ULMS	TCGA	Human	Human	LMS	LMS
TCGA-X6-A7W8-01A-21R-A355-07	-24.199	-9.83523	Fibroblastic/Myofibroblastic sarcoma	MFS	TCGA	Human	Human	Pleiomorphic	Fibroblastic/Myofibroblastic sarcoma
TCGA-X6-A7WA-01A-12R-A355-07	24.9636	0.457234	LMS	STLMS	TCGA	Human	Human	LMS	LMS
TCGA-X6-A7WB-01A-11R-A355-07	18.6234	4.04147	LMS	ULMS	TCGA	Human	Human	LMS	LMS
TCGA-X6-A7WD-01A-21R-A355-07	22.1394	2.25291	LMS	STLMS	TCGA	Human	Human	LMS	LMS
TCGA-X6-A8C2-01A-11R-A36F-07	-4.98574	-6.5521	Fibroblastic/Myofibroblastic sarcoma	UPS	TCGA	Human	Human	Pleiomorphic	UPS
TCGA-X6-A8C3-01A-11R-A36F-07	-23.6992	-8.70223	Fibroblastic/Myofibroblastic sarcoma	MFS	TCGA	Human	Human	Pleiomorphic	Fibroblastic/Myofibroblastic sarcoma
TCGA-X6-A8C5-01A-11R-A36F-07	25.0573	-1.18444	LMS	STLMS	TCGA	Human	Human	LMS	LMS
TCGA-X6-A8C6-01A-11R-A36F-07	-10.4311	-1.41775	Fibroblastic/Myofibroblastic sarcoma	MFS	TCGA	Human	Human	Pleiomorphic	Fibroblastic/Myofibroblastic sarcoma
TCGA-X6-A8C7-01A-11R-A36F-07	-10.5776	12.1785	Synovial Sarcoma	Biphasic	TCGA	Human	Human	Synovial Sarcoma	Synovial Sarcoma
TCGA-X9-A971-01A-11R-A38C-07	22.8402	2.48269	LMS	STLMS	TCGA	Human	Human	LMS	LMS
TCGA-Z4-AAPF-01A-11R-A39D-07	15.6924	17.4331	Synovial Sarcoma	NA	TCGA	Human	Human	Synovial Sarcoma	Synovial Sarcoma
TCGA-Z4-AAPG-01A-11R-A39D-07	-7.58638	-8.80904	Fibroblastic/Myofibroblastic sarcoma	UPS	TCGA	Human	Human	Pleiomorphic	UPS
