# Supplementary material for: Somatic gene delivery faithfully recapitulates a molecular spectrum of high-risk sarcomas
Source: Nat Commun. 2025 Jun 16;16:5283. doi: 10.1038/s41467-025-60519-5 (PMC12170903; doi:10.1038/s41467-025-60519-5)
Supplement: Supplementary file 13 — Source Data [file 41467_2025_60519_MOESM13_ESM.zip › Source_Data_Fig6.xlsx]

## Sheet: Figure 6
Figure 6b
Group	Sample_Type	Tumor_free_survival (Days)
eRMS tumor 1	GEMM	17
eRMS tumor 1	SAM_primary_cells	8
eRMS tumor 1	SAM_primary_cells	6
eRMS tumor 1	SAM_primary_cells	7
eRMS tumor 1	SAM_primary_fragments	14
eRMS tumor 1	SAM_primary_fragments	11
eRMS tumor 1	SAM_primary_fragments	10
eRMS tumor 1	SAM_2D_P6	7
eRMS tumor 1	SAM_2D_P6	7
eRMS tumor 1	SAM_2D_P6	7
eRMS tumor 1	SAM_3D_P6	6
eRMS tumor 1	SAM_3D_P6	5
eRMS tumor 1	SAM_3D_P6	5
eRMS tumor 2	GEMM	16
eRMS tumor 2	SAM_primary_cells	9
eRMS tumor 2	SAM_primary_cells	10
eRMS tumor 2	SAM_primary_cells	12
eRMS tumor 2	SAM_primary_fragments	6
eRMS tumor 2	SAM_primary_fragments	NA
eRMS tumor 2	SAM_primary_fragments	7
eRMS tumor 2	SAM_2D_P6	5
eRMS tumor 2	SAM_2D_P6	5
eRMS tumor 2	SAM_2D_P6	5
eRMS tumor 2	SAM_3D_P6	6
eRMS tumor 2	SAM_3D_P6	5
eRMS tumor 2	SAM_3D_P6	5
MPNST tumor 1	GEMM	76
MPNST tumor 1	SAM_primary_cells	16
MPNST tumor 1	SAM_primary_cells	18
MPNST tumor 1	SAM_primary_cells	17
MPNST tumor 1	SAM_primary_fragments	11
MPNST tumor 1	SAM_primary_fragments	10
MPNST tumor 1	SAM_primary_fragments	9
MPNST tumor 1	SAM_2D_P6	32
MPNST tumor 1	SAM_2D_P6	24
MPNST tumor 1	SAM_2D_P6	22
MPNST tumor 1	SAM_3D_P6	19
MPNST tumor 1	SAM_3D_P6	13
MPNST tumor 1	SAM_3D_P6	14
MPNST tumor 2	GEMM	82
MPNST tumor 2	SAM_primary_cells	NA
MPNST tumor 2	SAM_primary_cells	38
MPNST tumor 2	SAM_primary_cells	26
MPNST tumor 2	SAM_primary_fragments	NA
MPNST tumor 2	SAM_primary_fragments	NA
MPNST tumor 2	SAM_primary_fragments	NA
MPNST tumor 2	SAM_2D_P6	7
MPNST tumor 2	SAM_2D_P6	8
MPNST tumor 2	SAM_2D_P6	8
MPNST tumor 2	SAM_3D_P6	20
MPNST tumor 2	SAM_3D_P6	NA
MPNST tumor 2	SAM_3D_P6	15
P53-IFS tumor 1	GEMM	48
P53-IFS tumor 1	SAM_primary_cells	6
P53-IFS tumor 1	SAM_primary_cells	7
P53-IFS tumor 1	SAM_primary_cells	6
P53-IFS tumor 1	SAM_primary_fragments	8
P53-IFS tumor 1	SAM_primary_fragments	7
P53-IFS tumor 1	SAM_primary_fragments	7
P53-IFS tumor 1	SAM_2D_P6	5
P53-IFS tumor 1	SAM_2D_P6	5
P53-IFS tumor 1	SAM_2D_P6	5
P53-IFS tumor 1	SAM_3D_P6	4
P53-IFS tumor 1	SAM_3D_P6	5
P53-IFS tumor 1	SAM_3D_P6	5
P53-IFS tumor 2	GEMM	47
P53-IFS tumor 2	SAM_primary_cells	13
P53-IFS tumor 2	SAM_primary_cells	12
P53-IFS tumor 2	SAM_primary_cells	14
P53-IFS tumor 2	SAM_primary_fragments	29
P53-IFS tumor 2	SAM_primary_fragments	33
P53-IFS tumor 2	SAM_primary_fragments	34
P53-IFS tumor 2	SAM_2D_P6	8
P53-IFS tumor 2	SAM_2D_P6	9
P53-IFS tumor 2	SAM_2D_P6	8
P53-IFS tumor 2	SAM_3D_P6	8
P53-IFS tumor 2	SAM_3D_P6	8
P53-IFS tumor 2	SAM_3D_P6	7
PAX3::FOXO1+sgP53 tumor 1	GEMM	82
PAX3::FOXO1+sgP53 tumor 1	SAM_primary_cells	17
PAX3::FOXO1+sgP53 tumor 1	SAM_primary_cells	16
PAX3::FOXO1+sgP53 tumor 1	SAM_primary_cells	18
PAX3::FOXO1+sgP53 tumor 1	SAM_primary_fragments	21
PAX3::FOXO1+sgP53 tumor 1	SAM_primary_fragments	19
PAX3::FOXO1+sgP53 tumor 1	SAM_primary_fragments	22
PAX3::FOXO1+sgP53 tumor 1	SAM_2D_P6	NA
PAX3::FOXO1+sgP53 tumor 1	SAM_2D_P6	NA
PAX3::FOXO1+sgP53 tumor 1	SAM_2D_P6	NA
PAX3::FOXO1+sgP53 tumor 1	SAM_3D_P6	19
PAX3::FOXO1+sgP53 tumor 1	SAM_3D_P6	20
PAX3::FOXO1+sgP53 tumor 1	SAM_3D_P6	17
SS18::SSX+sgPten tumor 1	GEMM	255
SS18::SSX+sgPten tumor 1	SAM_primary_cells	22
SS18::SSX+sgPten tumor 1	SAM_primary_cells	30
SS18::SSX+sgPten tumor 1	SAM_primary_cells	NA
SS18::SSX+sgPten tumor 1	SAM_primary_fragments	40
SS18::SSX+sgPten tumor 1	SAM_primary_fragments	NA
SS18::SSX+sgPten tumor 1	SAM_primary_fragments	NA
SS18::SSX+sgPten tumor 1	SAM_2D_P6	NA
SS18::SSX+sgPten tumor 1	SAM_2D_P6	NA
SS18::SSX+sgPten tumor 1	SAM_2D_P6	NA
SS18::SSX+sgPten tumor 1	SAM_3D_P6	14
SS18::SSX+sgPten tumor 1	SAM_3D_P6	18
SS18::SSX+sgPten tumor 1	SAM_3D_P6	19
Figure 6c (Methylation t-SNE)
	tSNE_X	tSNE_Y	Group	Sample_Type
1	20518663	71785298	ETV6::NTRK3,sgP53-Pleo	Primary_tumor
2	18945799	58745998	ETV6::NTRK3,sgP53-Pleo	SAM primary cells
3	20048822	40442959	ETV6::NTRK3,sgP53-Pleo	SAM primary fragments
4	6218559	52586069	ETV6::NTRK3,sgP53-Pleo	SAM 2D P6
5	6355078	66929015	ETV6::NTRK3,sgP53-Pleo	SAM 3D P6
6	-9195535	53397004	ETV6::NTRK3,sgP53-Pleo	2D cell line
7	-6631949	68870355	ETV6::NTRK3,sgP53-Pleo	3D cell line
8	59687742	24008023	eRMS (KrasG12V-P53)	Primary_tumor
9	74540269	22828519	eRMS (KrasG12V-P53)	SAM primary cells
10	71461974	36640362	eRMS (KrasG12V-P53)	SAM primary fragments
11	59119312	-3397056	eRMS (KrasG12V-P53)	SAM 2D P6
12	46745396	14377997	eRMS (KrasG12V-P53)	SAM 3D P6
13	63725864	13594824	eRMS (KrasG12V-P53)	2D cell line
14	86717875	12688778	eRMS (KrasG12V-P53)	3D cell line
15	43037420	68200187	sgNf1,sgP53	Primary_tumor
16	80521642	72377764	sgNf1,sgP53	SAM primary cells
17	82743013	60142741	sgNf1,sgP53	SAM primary fragments
18	95357355	69484089	sgNf1,sgP53	SAM 2D P6
19	69540308	63120953	sgNf1,sgP53	SAM 3D P6
20	96959463	53454420	sgNf1,sgP53	2D cell line
21	108633278	65385882	sgNf1,sgP53	3D cell line
22	-145799179	-115834564	SS18::SSX+/-sgPten	Primary_tumor
23	-130743574	-115619876	SS18::SSX+/-sgPten	SAM primary cells
24	-137868530	-104668455	SS18::SSX+/-sgPten	SAM primary fragments
25	-125341499	-128712778	SS18::SSX+/-sgPten	2D cell line
26	-139603817	-129574476	SS18::SSX+/-sgPten	3D cell line
27	-90997383	-95288410	PAX3::FOXO1+/-sgP53	Primary_tumor
28	-104087719	-105466851	PAX3::FOXO1+/-sgP53	SAM primary cells
29	-105084685	-92864465	PAX3::FOXO1+/-sgP53	SAM primary fragments
30	-115523961	-97634308	PAX3::FOXO1+/-sgP53	3D cell line
Figure 6d (Correlation coefficients)
	Group	Primary Tumor	2D cell line	3D cell line	SAM primary cells	SAM primary fragments	SAM 2D P6	SAM 3D P6
1	eRMS (KrasG12V-P53)	1	0.9760565	0.9182427	0.9639422	0.9251916	0.8973801	0.9245124
2	sgNf1,sgP53	1	0.8740014	0.7726651	0.9255553	0.9185267	0.8635095	0.9286611
3	ETV6::NTRK3,sgP53-Pleo	1	0.8946831	0.9403290	0.9869927	0.8948797	0.9646192	0.9654516
4	PAX3::FOXO1+/-sgP53	1	NA	0.8165701	0.9217977	0.9321251	NA	NA
5	SS18::SSX+/-sgPten	1	0.8727248	0.9103621	0.9720217	0.9753155	NA	NA
Figure 6f (NTRK inhibition in vitro)
	ID	Group	Exp	Drug	DSS_asym
1	I070_004_IMT	IMT (Inflammatory myofibroblastic tumor)	1	Larotrectinib	15.1214
2	SA299_eRMS	KRASG12V,sgP53	1	Larotrectinib	5.68429
3	SA503_eRMS	KRASG12V,sgP53	1	Larotrectinib	3.04644
4	SA621_P53D-IFS	ETV6::NTRK3,sgP53-Pleo	1	Larotrectinib	0
5	SA622_P53D-IFS	ETV6::NTRK3,sgP53-Pleo	1	Larotrectinib	25.0665
6	SA624_FD-IFS	ETV6::NTRK3+/-sgP53-Mono	1	Larotrectinib	3.68649
7	SA625_FD-IFS	ETV6::NTRK3+/-sgP53-Mono	1	Larotrectinib	3.50024
8	I070_004_IMT	IMT (Inflammatory myofibroblastic tumor)	1	Repotrectinib	19.7706
9	SA153_eRMS	KRASG12V,sgP53	1	Repotrectinib	0.0343729
10	SA299_eRMS	KRASG12V,sgP53	1	Repotrectinib	1.96395
11	SA503_eRMS	KRASG12V,sgP53	1	Repotrectinib	8.38302
12	SA621_P53D-IFS	ETV6::NTRK3,sgP53-Pleo	1	Repotrectinib	2.7493
13	SA622_P53D-IFS	ETV6::NTRK3,sgP53-Pleo	1	Repotrectinib	22.1983
14	SA624_FD-IFS	ETV6::NTRK3+/-sgP53-Mono	1	Repotrectinib	25.7466
15	SA625_FD-IFS	ETV6::NTRK3+/-sgP53-Mono	1	Repotrectinib	15.6618
16	I070_004_IMT	IMT (Inflammatory myofibroblastic tumor)	2	Larotrectinib	0
17	SA153_eRMS	KRASG12V,sgP53	2	Larotrectinib	0
18	SA299_eRMS	KRASG12V,sgP53	2	Larotrectinib	0
19	SA503_eRMS	KRASG12V,sgP53	2	Larotrectinib	0
20	SA621_P53D-IFS	ETV6::NTRK3,sgP53-Pleo	2	Larotrectinib	7.47169
21	SA622_P53D-IFS	ETV6::NTRK3,sgP53-Pleo	2	Larotrectinib	6.75969
22	SA624_FD-IFS	ETV6::NTRK3+/-sgP53-Mono	2	Larotrectinib	16.8424
23	SA625_FD-IFS	ETV6::NTRK3+/-sgP53-Mono	2	Larotrectinib	10.8393
24	I070_004_IMT	IMT (Inflammatory myofibroblastic tumor)	2	Repotrectinib	2.50885
25	SA153_eRMS	KRASG12V,sgP53	2	Repotrectinib	6.65945
26	SA299_eRMS	KRASG12V,sgP53	2	Repotrectinib	8.67116
27	SA503_eRMS	KRASG12V,sgP53	2	Repotrectinib	6.26708
28	SA621_P53D-IFS	ETV6::NTRK3,sgP53-Pleo	2	Repotrectinib	11.6185
29	SA622_P53D-IFS	ETV6::NTRK3,sgP53-Pleo	2	Repotrectinib	12.4342
30	SA624_FD-IFS	ETV6::NTRK3+/-sgP53-Mono	2	Repotrectinib	31.6419
31	SA625_FD-IFS	ETV6::NTRK3+/-sgP53-Mono	2	Repotrectinib	9.50266
Figure 6g (NTRK inhibition in vivo)
ID	Group	Days	Width (mm)	Length (mm)	Volume
Vehicle 1	Vehicle	0	0	0	0
Vehicle 1	Vehicle	1
Vehicle 1	Vehicle	2
Vehicle 1	Vehicle	3
Vehicle 1	Vehicle	4
Vehicle 1	Vehicle	5
Vehicle 1	Vehicle	6
Vehicle 1	Vehicle	7	3.3	3.3	17.9685
Vehicle 1	Vehicle	8	3.7	3.5	22.6625
Vehicle 1	Vehicle	9	3.9	3.8	28.158
Vehicle 1	Vehicle	10	4.4	4.3	40.678
Vehicle 1	Vehicle	11	5	4.2	44.1
Vehicle 1	Vehicle	12
Vehicle 1	Vehicle	13
Vehicle 1	Vehicle	14	10.8	8.6	399.384
Vehicle 1	Vehicle	15
Vehicle 1	Vehicle	16	12.7	10.9	754.443
Vehicle 1	Vehicle	17
Vehicle 1	Vehicle	18	15	12.8	1228.8
Vehicle 2	Vehicle	0
Vehicle 2	Vehicle	1
Vehicle 2	Vehicle	2
Vehicle 2	Vehicle	3
Vehicle 2	Vehicle	4
Vehicle 2	Vehicle	5
Vehicle 2	Vehicle	6
Vehicle 2	Vehicle	7	4.9	4.3	45.3005
Vehicle 2	Vehicle	8	4.8	4.3	44.376
Vehicle 2	Vehicle	9	6.7	5.2	90.584
Vehicle 2	Vehicle	10	6.7	5.6	105.056
Vehicle 2	Vehicle	11	7	6.6	152.46
Vehicle 2	Vehicle	12
Vehicle 2	Vehicle	13
Vehicle 2	Vehicle	14	12.6	10	630
Vehicle 2	Vehicle	15
Vehicle 2	Vehicle	16	15	10.5	826.875
Vehicle 3	Vehicle	0	0	0	0
Vehicle 3	Vehicle	1
Vehicle 3	Vehicle	2
Vehicle 3	Vehicle	3
Vehicle 3	Vehicle	4
Vehicle 3	Vehicle	5
Vehicle 3	Vehicle	6
Vehicle 3	Vehicle	7	3.9	3.4	22.542
Vehicle 3	Vehicle	8	5.3	4.3	48.9985
Vehicle 3	Vehicle	9	5.8	4.8	66.816
Vehicle 3	Vehicle	10	6	4.8	69.12
Vehicle 3	Vehicle	11	6	5	75
Vehicle 3	Vehicle	12
Vehicle 3	Vehicle	13
Vehicle 3	Vehicle	14	12.3	11.7	841.873
Vehicle 3	Vehicle	15
Vehicle 3	Vehicle	16	15	15	1687.5
Vehicle 4	Vehicle	0	0	0	0
Vehicle 4	Vehicle	1
Vehicle 4	Vehicle	2
Vehicle 4	Vehicle	3
Vehicle 4	Vehicle	4
Vehicle 4	Vehicle	5
Vehicle 4	Vehicle	6
Vehicle 4	Vehicle	7	4.6	3.5	28.175
Vehicle 4	Vehicle	8	3.9	3.5	23.8875
Vehicle 4	Vehicle	9	5.6	4.9	67.228
Vehicle 4	Vehicle	10	5.2	4.5	52.65
Vehicle 4	Vehicle	11	5.7	4.7	62.9565
Vehicle 4	Vehicle	12
Vehicle 4	Vehicle	13
Vehicle 4	Vehicle	14	12.7	8.4	448.056
Vehicle 4	Vehicle	15
Vehicle 4	Vehicle	16	15	14.3	1533.67
Vehicle 5	Vehicle	0	0	0	0
Vehicle 5	Vehicle	1
Vehicle 5	Vehicle	2
Vehicle 5	Vehicle	3
Vehicle 5	Vehicle	4
Vehicle 5	Vehicle	5
Vehicle 5	Vehicle	6
Vehicle 5	Vehicle	7
Vehicle 5	Vehicle	8
Vehicle 5	Vehicle	9
Vehicle 5	Vehicle	10	5.2	4.7	57.434
Vehicle 5	Vehicle	11	7.7	5.5	116.463
Vehicle 5	Vehicle	12
Vehicle 5	Vehicle	13
Vehicle 5	Vehicle	14	12.2	9.1	505.141
Vehicle 5	Vehicle	15
Vehicle 5	Vehicle	16	15	12	1080
Vehicle 6	Vehicle	0	0	0	0
Vehicle 6	Vehicle	1
Vehicle 6	Vehicle	2
Vehicle 6	Vehicle	3
Vehicle 6	Vehicle	4
Vehicle 6	Vehicle	5
Vehicle 6	Vehicle	6
Vehicle 6	Vehicle	7	3.9	3.5	23.8875
Vehicle 6	Vehicle	8	6.7	5.5	101.338
Vehicle 6	Vehicle	9	6.8	6.7	152.626
Vehicle 6	Vehicle	10	9.1	6.5	192.237
Vehicle 6	Vehicle	11	10.8	10.4	584.064
Vehicle 6	Vehicle	12
Vehicle 6	Vehicle	13
Vehicle 6	Vehicle	14	14.7	12.2	1093.97
Vehicle 6	Vehicle	15
Vehicle 6	Vehicle	16
Vehicle 7	Vehicle	0	0	0	0
Vehicle 7	Vehicle	1
Vehicle 7	Vehicle	2
Vehicle 7	Vehicle	3
Vehicle 7	Vehicle	4
Vehicle 7	Vehicle	5
Vehicle 7	Vehicle	6
Vehicle 7	Vehicle	7
Vehicle 7	Vehicle	8
Vehicle 7	Vehicle	9
Vehicle 7	Vehicle	10	5.1	4.9	61.2255
Vehicle 7	Vehicle	11	6.7	5.8	112.694
Vehicle 7	Vehicle	12
Vehicle 7	Vehicle	13
Vehicle 7	Vehicle	14	10.7	9.4	472.726
Vehicle 7	Vehicle	15
Vehicle 7	Vehicle	16	15	12	1080
Vehicle 8	Vehicle	0	0	0	0
Vehicle 8	Vehicle	1
Vehicle 8	Vehicle	2
Vehicle 8	Vehicle	3
Vehicle 8	Vehicle	4
Vehicle 8	Vehicle	5
Vehicle 8	Vehicle	6
Vehicle 8	Vehicle	7	2.7	2.6	9.126
Vehicle 8	Vehicle	8	4.9	4	39.2
Vehicle 8	Vehicle	9	5.5	4.1	46.2275
Vehicle 8	Vehicle	10	6.5	4.5	65.8125
Vehicle 8	Vehicle	11	7.4	6	133.2
Vehicle 8	Vehicle	12
Vehicle 8	Vehicle	13
Vehicle 8	Vehicle	14	10.7	10.2	556.614
Vehicle 8	Vehicle	15
Vehicle 8	Vehicle	16	13.1	13.1	1124.05
Vehicle 8	Vehicle	17
Vehicle 8	Vehicle	18	15	14.6	1598.7
Larotrectinib 1	Larotrectinib	0	0	0	0
Larotrectinib 1	Larotrectinib	1
Larotrectinib 1	Larotrectinib	2
Larotrectinib 1	Larotrectinib	3
Larotrectinib 1	Larotrectinib	4
Larotrectinib 1	Larotrectinib	5
Larotrectinib 1	Larotrectinib	6
Larotrectinib 1	Larotrectinib	7	6	3.9	45.63
Larotrectinib 1	Larotrectinib	8	4.7	3.6	30.456
Larotrectinib 1	Larotrectinib	9	5.5	5	68.75
Larotrectinib 1	Larotrectinib	10	4.5	4.4	43.56
Larotrectinib 1	Larotrectinib	11	6.5	4.8	74.88
Larotrectinib 1	Larotrectinib	12
Larotrectinib 1	Larotrectinib	13
Larotrectinib 1	Larotrectinib	14	9.4	9	380.7
Larotrectinib 1	Larotrectinib	15
Larotrectinib 1	Larotrectinib	16	9.6	9.2	406.272
Larotrectinib 1	Larotrectinib	17
Larotrectinib 1	Larotrectinib	18	10.1	9.3	436.775
Larotrectinib 1	Larotrectinib	19
Larotrectinib 1	Larotrectinib	20
Larotrectinib 1	Larotrectinib	21	12	9.8	576.24
Larotrectinib 1	Larotrectinib	22
Larotrectinib 1	Larotrectinib	23	13.6	9.8	653.072
Larotrectinib 1	Larotrectinib	24
Larotrectinib 1	Larotrectinib	25
Larotrectinib 1	Larotrectinib	26
Larotrectinib 1	Larotrectinib	27
Larotrectinib 1	Larotrectinib	28
Larotrectinib 1	Larotrectinib	29
Larotrectinib 2	Larotrectinib	0	0	0	0
Larotrectinib 2	Larotrectinib	1
Larotrectinib 2	Larotrectinib	2
Larotrectinib 2	Larotrectinib	3
Larotrectinib 2	Larotrectinib	4
Larotrectinib 2	Larotrectinib	5
Larotrectinib 2	Larotrectinib	6
Larotrectinib 2	Larotrectinib	7
Larotrectinib 2	Larotrectinib	8
Larotrectinib 2	Larotrectinib	9	5	4.8	57.6
Larotrectinib 2	Larotrectinib	10	6	4.5	60.75
Larotrectinib 2	Larotrectinib	11	8.2	6.9	195.201
Larotrectinib 2	Larotrectinib	12
Larotrectinib 2	Larotrectinib	13
Larotrectinib 2	Larotrectinib	14	8.7	7.3	231.811
Larotrectinib 2	Larotrectinib	15
Larotrectinib 2	Larotrectinib	16	9.9	9.8	475.398
Larotrectinib 2	Larotrectinib	17
Larotrectinib 2	Larotrectinib	18	9.8	9.1	405.769
Larotrectinib 2	Larotrectinib	19
Larotrectinib 2	Larotrectinib	20
Larotrectinib 2	Larotrectinib	21	12.9	10.3	684.281
Larotrectinib 2	Larotrectinib	22
Larotrectinib 2	Larotrectinib	23	13.9	11	840.95
Larotrectinib 2	Larotrectinib	24
Larotrectinib 2	Larotrectinib	25
Larotrectinib 2	Larotrectinib	26
Larotrectinib 2	Larotrectinib	27
Larotrectinib 2	Larotrectinib	28
Larotrectinib 2	Larotrectinib	29
Larotrectinib 3	Larotrectinib	0	0	0	0
Larotrectinib 3	Larotrectinib	1
Larotrectinib 3	Larotrectinib	2
Larotrectinib 3	Larotrectinib	3
Larotrectinib 3	Larotrectinib	4
Larotrectinib 3	Larotrectinib	5
Larotrectinib 3	Larotrectinib	6
Larotrectinib 3	Larotrectinib	7	4.7	3.2	24.064
Larotrectinib 3	Larotrectinib	8	5.1	3.6	33.048
Larotrectinib 3	Larotrectinib	9	5.3	4.1	44.5465
Larotrectinib 3	Larotrectinib	10	5.2	3.8	37.544
Larotrectinib 3	Larotrectinib	11	5.7	4	45.6
Larotrectinib 3	Larotrectinib	12
Larotrectinib 3	Larotrectinib	13
Larotrectinib 3	Larotrectinib	14	8.1	8	259.2
Larotrectinib 3	Larotrectinib	15
Larotrectinib 3	Larotrectinib	16	9	8.6	332.82
Larotrectinib 3	Larotrectinib	17
Larotrectinib 3	Larotrectinib	18	10.5	8.5	379.312
Larotrectinib 3	Larotrectinib	19
Larotrectinib 3	Larotrectinib	20
Larotrectinib 3	Larotrectinib	21	12.7	9.1	525.843
Larotrectinib 3	Larotrectinib	22
Larotrectinib 3	Larotrectinib	23	13.3	10.6	747.194
Larotrectinib 3	Larotrectinib	24
Larotrectinib 3	Larotrectinib	25
Larotrectinib 3	Larotrectinib	26
Larotrectinib 3	Larotrectinib	27
Larotrectinib 3	Larotrectinib	28
Larotrectinib 3	Larotrectinib	29
Larotrectinib 4	Larotrectinib	0
Larotrectinib 4	Larotrectinib	1
Larotrectinib 4	Larotrectinib	2
Larotrectinib 4	Larotrectinib	3
Larotrectinib 4	Larotrectinib	4
Larotrectinib 4	Larotrectinib	5
Larotrectinib 4	Larotrectinib	6
Larotrectinib 4	Larotrectinib	7	3	2.6	10.14
Larotrectinib 4	Larotrectinib	8
Larotrectinib 4	Larotrectinib	9	3.5	3.2	17.92
Larotrectinib 4	Larotrectinib	10	3.2	3.1	15.376
Larotrectinib 4	Larotrectinib	11	4.5	3.6	29.16
Larotrectinib 4	Larotrectinib	12
Larotrectinib 4	Larotrectinib	13
Larotrectinib 4	Larotrectinib	14	5.4	4.2	47.628
Larotrectinib 4	Larotrectinib	15
Larotrectinib 4	Larotrectinib	16	6	5	75
Larotrectinib 4	Larotrectinib	17
Larotrectinib 4	Larotrectinib	18	5	4.5	50.625
Larotrectinib 4	Larotrectinib	19
Larotrectinib 4	Larotrectinib	20
Larotrectinib 4	Larotrectinib	21	9.6	5.7	155.952
Larotrectinib 4	Larotrectinib	22
Larotrectinib 4	Larotrectinib	23	8.7	6	156.6
Larotrectinib 4	Larotrectinib	24
Larotrectinib 4	Larotrectinib	25
Larotrectinib 4	Larotrectinib	26
Larotrectinib 4	Larotrectinib	27
Larotrectinib 4	Larotrectinib	28
Larotrectinib 4	Larotrectinib	29
Larotrectinib 5	Larotrectinib	0	0	0	0
Larotrectinib 5	Larotrectinib	1
Larotrectinib 5	Larotrectinib	2
Larotrectinib 5	Larotrectinib	3
Larotrectinib 5	Larotrectinib	4
Larotrectinib 5	Larotrectinib	5
Larotrectinib 5	Larotrectinib	6
Larotrectinib 5	Larotrectinib	7	4.1	3.8	29.602
Larotrectinib 5	Larotrectinib	8	4.4	4.2	38.808
Larotrectinib 5	Larotrectinib	9	5.8	5.8	97.556
Larotrectinib 5	Larotrectinib	10	6	5.3	84.27
Larotrectinib 5	Larotrectinib	11	7.1	6.1	132.095
Larotrectinib 5	Larotrectinib	12
Larotrectinib 5	Larotrectinib	13
Larotrectinib 5	Larotrectinib	14	8.1	6.4	165.888
Larotrectinib 5	Larotrectinib	15
Larotrectinib 5	Larotrectinib	16	8.9	7	218.05
Larotrectinib 5	Larotrectinib	17
Larotrectinib 5	Larotrectinib	18	9.8	8.3	337.561
Larotrectinib 5	Larotrectinib	19
Larotrectinib 5	Larotrectinib	20
Larotrectinib 5	Larotrectinib	21	9	7.9	280.845
Larotrectinib 5	Larotrectinib	22
Larotrectinib 5	Larotrectinib	23	11.6	9.8	557.032
Larotrectinib 5	Larotrectinib	24
Larotrectinib 5	Larotrectinib	25
Larotrectinib 5	Larotrectinib	26
Larotrectinib 5	Larotrectinib	27
Larotrectinib 5	Larotrectinib	28
Larotrectinib 5	Larotrectinib	29
Larotrectinib 6	Larotrectinib	0	0	0	0
Larotrectinib 6	Larotrectinib	1
Larotrectinib 6	Larotrectinib	2
Larotrectinib 6	Larotrectinib	3
Larotrectinib 6	Larotrectinib	4
Larotrectinib 6	Larotrectinib	5
Larotrectinib 6	Larotrectinib	6
Larotrectinib 6	Larotrectinib	7	3.8	3.5	23.275
Larotrectinib 6	Larotrectinib	8	6.7	6.2	128.774
Larotrectinib 6	Larotrectinib	9	6.8	6.1	126.514
Larotrectinib 6	Larotrectinib	10	6.8	5.4	99.144
Larotrectinib 6	Larotrectinib	11	7.8	7.1	196.599
Larotrectinib 6	Larotrectinib	12
Larotrectinib 6	Larotrectinib	13
Larotrectinib 6	Larotrectinib	14	8.6	7.3	229.147
Larotrectinib 6	Larotrectinib	15
Larotrectinib 6	Larotrectinib	16	10.5	7.6	303.24
Larotrectinib 6	Larotrectinib	17
Larotrectinib 6	Larotrectinib	18	9.8	8.6	362.404
Larotrectinib 6	Larotrectinib	19
Larotrectinib 6	Larotrectinib	20
Larotrectinib 6	Larotrectinib	21	12.9	9.2	545.928
Larotrectinib 6	Larotrectinib	22
Larotrectinib 6	Larotrectinib	23	15	9.6	691.2
Larotrectinib 6	Larotrectinib	24
Larotrectinib 6	Larotrectinib	25
Larotrectinib 6	Larotrectinib	26
Larotrectinib 6	Larotrectinib	27
Larotrectinib 6	Larotrectinib	28
Larotrectinib 6	Larotrectinib	29
Larotrectinib 7	Larotrectinib	0	0	0	0
Larotrectinib 7	Larotrectinib	1
Larotrectinib 7	Larotrectinib	2
Larotrectinib 7	Larotrectinib	3
Larotrectinib 7	Larotrectinib	4
Larotrectinib 7	Larotrectinib	5
Larotrectinib 7	Larotrectinib	6
Larotrectinib 7	Larotrectinib	7	3.8	3.2	19.456
Larotrectinib 7	Larotrectinib	8	5.3	4	42.4
Larotrectinib 7	Larotrectinib	9	6.4	4.6	67.712
Larotrectinib 7	Larotrectinib	10	5.2	3.6	33.696
Larotrectinib 7	Larotrectinib	11	6.7	5.6	105.056
Larotrectinib 7	Larotrectinib	12
Larotrectinib 7	Larotrectinib	13
Larotrectinib 7	Larotrectinib	14	6.5	6.3	128.993
Larotrectinib 7	Larotrectinib	15
Larotrectinib 7	Larotrectinib	16	7.2	6	129.6
Larotrectinib 7	Larotrectinib	17
Larotrectinib 7	Larotrectinib	18	6.8	5.8	114.376
Larotrectinib 7	Larotrectinib	19
Larotrectinib 7	Larotrectinib	20
Larotrectinib 7	Larotrectinib	21	7.6	6	136.8
Larotrectinib 7	Larotrectinib	22
Larotrectinib 7	Larotrectinib	23	9.4	6.3	186.543
Larotrectinib 7	Larotrectinib	24
Larotrectinib 7	Larotrectinib	25
Larotrectinib 7	Larotrectinib	26
Larotrectinib 7	Larotrectinib	27
Larotrectinib 7	Larotrectinib	28
Larotrectinib 7	Larotrectinib	29
Larotrectinib 8	Larotrectinib	0	0	0	0
Larotrectinib 8	Larotrectinib	1
Larotrectinib 8	Larotrectinib	2
Larotrectinib 8	Larotrectinib	3
Larotrectinib 8	Larotrectinib	4
Larotrectinib 8	Larotrectinib	5
Larotrectinib 8	Larotrectinib	6
Larotrectinib 8	Larotrectinib	7
Larotrectinib 8	Larotrectinib	8
Larotrectinib 8	Larotrectinib	9
Larotrectinib 8	Larotrectinib	10	4.1	3.6	26.568
Larotrectinib 8	Larotrectinib	11	5.2	4.7	57.434
Larotrectinib 8	Larotrectinib	12
Larotrectinib 8	Larotrectinib	13
Larotrectinib 8	Larotrectinib	14	7.6	6.2	146.072
Larotrectinib 8	Larotrectinib	15
Larotrectinib 8	Larotrectinib	16	9.3	7.1	234.406
Larotrectinib 8	Larotrectinib	17
Larotrectinib 8	Larotrectinib	18	10.6	8.9	419.813
Larotrectinib 8	Larotrectinib	19
Larotrectinib 8	Larotrectinib	20
Larotrectinib 8	Larotrectinib	21	12.7	8.7	480.631
Larotrectinib 8	Larotrectinib	22
Larotrectinib 8	Larotrectinib	23	14.6	10.8	851.472
Larotrectinib 8	Larotrectinib	24
Larotrectinib 8	Larotrectinib	25
Larotrectinib 8	Larotrectinib	26
Larotrectinib 8	Larotrectinib	27
Larotrectinib 8	Larotrectinib	28
Larotrectinib 8	Larotrectinib	29
Repotrectinib 1	Repotrectinib	0	0	0	0
Repotrectinib 1	Repotrectinib	1
Repotrectinib 1	Repotrectinib	2
Repotrectinib 1	Repotrectinib	3
Repotrectinib 1	Repotrectinib	4
Repotrectinib 1	Repotrectinib	5
Repotrectinib 1	Repotrectinib	6
Repotrectinib 1	Repotrectinib	7
Repotrectinib 1	Repotrectinib	8
Repotrectinib 1	Repotrectinib	9	5.5	5	68.75
Repotrectinib 1	Repotrectinib	10	4.3	4.2	37.926
Repotrectinib 1	Repotrectinib	11	0	0	0
Repotrectinib 1	Repotrectinib	12
Repotrectinib 1	Repotrectinib	13
Repotrectinib 1	Repotrectinib	14	0	0	0
Repotrectinib 1	Repotrectinib	15
Repotrectinib 1	Repotrectinib	16	0	0	0
Repotrectinib 1	Repotrectinib	17
Repotrectinib 1	Repotrectinib	18	0	0	0
Repotrectinib 1	Repotrectinib	19
Repotrectinib 1	Repotrectinib	20
Repotrectinib 1	Repotrectinib	21	0	0	0
Repotrectinib 1	Repotrectinib	22
Repotrectinib 1	Repotrectinib	23	0	0	0
Repotrectinib 1	Repotrectinib	24
Repotrectinib 1	Repotrectinib	25	0	0	0
Repotrectinib 1	Repotrectinib	26
Repotrectinib 1	Repotrectinib	27
Repotrectinib 1	Repotrectinib	28	0	0	0
Repotrectinib 1	Repotrectinib	29	0	0	0
Repotrectinib 2	Repotrectinib	0	0	0	0
Repotrectinib 2	Repotrectinib	1
Repotrectinib 2	Repotrectinib	2
Repotrectinib 2	Repotrectinib	3
Repotrectinib 2	Repotrectinib	4
Repotrectinib 2	Repotrectinib	5
Repotrectinib 2	Repotrectinib	6
Repotrectinib 2	Repotrectinib	7	3.3	3.2	16.896
Repotrectinib 2	Repotrectinib	8	4.6	4.1	38.663
Repotrectinib 2	Repotrectinib	9	4.8	4.1	40.344
Repotrectinib 2	Repotrectinib	10	3.8	3.6	24.624
Repotrectinib 2	Repotrectinib	11	0	0	0
Repotrectinib 2	Repotrectinib	12
Repotrectinib 2	Repotrectinib	13
Repotrectinib 2	Repotrectinib	14	0	0	0
Repotrectinib 2	Repotrectinib	15
Repotrectinib 2	Repotrectinib	16	0	0	0
Repotrectinib 2	Repotrectinib	17
Repotrectinib 2	Repotrectinib	18	0	0	0
Repotrectinib 2	Repotrectinib	19
Repotrectinib 2	Repotrectinib	20
Repotrectinib 2	Repotrectinib	21	0	0	0
Repotrectinib 2	Repotrectinib	22
Repotrectinib 2	Repotrectinib	23	0	0	0
Repotrectinib 2	Repotrectinib	24
Repotrectinib 2	Repotrectinib	25	0	0	0
Repotrectinib 2	Repotrectinib	26
Repotrectinib 2	Repotrectinib	27
Repotrectinib 2	Repotrectinib	28	0	0	0
Repotrectinib 2	Repotrectinib	29	0	0	0
Repotrectinib 3	Repotrectinib	0	0	0	0
Repotrectinib 3	Repotrectinib	1
Repotrectinib 3	Repotrectinib	2
Repotrectinib 3	Repotrectinib	3
Repotrectinib 3	Repotrectinib	4
Repotrectinib 3	Repotrectinib	5
Repotrectinib 3	Repotrectinib	6
Repotrectinib 3	Repotrectinib	7	4.7	3.4	27.166
Repotrectinib 3	Repotrectinib	8	4.2	4.1	35.301
Repotrectinib 3	Repotrectinib	9	4.9	4.8	56.448
Repotrectinib 3	Repotrectinib	10	3.5	3.8	23.275
Repotrectinib 3	Repotrectinib	11	3.1	3	13.95
Repotrectinib 3	Repotrectinib	12
Repotrectinib 3	Repotrectinib	13
Repotrectinib 3	Repotrectinib	14	0	0	0
Repotrectinib 3	Repotrectinib	15
Repotrectinib 3	Repotrectinib	16	0	0	0
Repotrectinib 3	Repotrectinib	17
Repotrectinib 3	Repotrectinib	18	0	0	0
Repotrectinib 3	Repotrectinib	19
Repotrectinib 3	Repotrectinib	20
Repotrectinib 3	Repotrectinib	21	0	0	0
Repotrectinib 3	Repotrectinib	22
Repotrectinib 3	Repotrectinib	23	0	0	0
Repotrectinib 3	Repotrectinib	24
Repotrectinib 3	Repotrectinib	25	0	0	0
Repotrectinib 3	Repotrectinib	26
Repotrectinib 3	Repotrectinib	27
Repotrectinib 3	Repotrectinib	28	0	0	0
Repotrectinib 3	Repotrectinib	29	0	0	0
Repotrectinib 4	Repotrectinib	0	0	0	0
Repotrectinib 4	Repotrectinib	1
Repotrectinib 4	Repotrectinib	2
Repotrectinib 4	Repotrectinib	3
Repotrectinib 4	Repotrectinib	4
Repotrectinib 4	Repotrectinib	5
Repotrectinib 4	Repotrectinib	6
Repotrectinib 4	Repotrectinib	7	4.3	4.1	36.1415
Repotrectinib 4	Repotrectinib	8	5.4	4.1	45.387
Repotrectinib 4	Repotrectinib	9	4	3.9	30.42
Repotrectinib 4	Repotrectinib	10	4.1	4.3	36.1415
Repotrectinib 4	Repotrectinib	11	3.6	3.4	20.808
Repotrectinib 4	Repotrectinib	12
Repotrectinib 4	Repotrectinib	13
Repotrectinib 4	Repotrectinib	14	0	0	0
Repotrectinib 4	Repotrectinib	15
Repotrectinib 4	Repotrectinib	16	0	0	0
Repotrectinib 4	Repotrectinib	17
Repotrectinib 4	Repotrectinib	18	0	0	0
Repotrectinib 4	Repotrectinib	19
Repotrectinib 4	Repotrectinib	20
Repotrectinib 4	Repotrectinib	21	0	0	0
Repotrectinib 4	Repotrectinib	22
Repotrectinib 4	Repotrectinib	23	0	0	0
Repotrectinib 4	Repotrectinib	24
Repotrectinib 4	Repotrectinib	25	0	0	0
Repotrectinib 4	Repotrectinib	26
Repotrectinib 4	Repotrectinib	27
Repotrectinib 4	Repotrectinib	28	0	0	0
Repotrectinib 4	Repotrectinib	29	0	0	0
Repotrectinib 5	Repotrectinib	0	0	0	0
Repotrectinib 5	Repotrectinib	1
Repotrectinib 5	Repotrectinib	2
Repotrectinib 5	Repotrectinib	3
Repotrectinib 5	Repotrectinib	4
Repotrectinib 5	Repotrectinib	5
Repotrectinib 5	Repotrectinib	6
Repotrectinib 5	Repotrectinib	7	4.9	4.6	51.842
Repotrectinib 5	Repotrectinib	8	4.4	3.9	33.462
Repotrectinib 5	Repotrectinib	9	4	4	32
Repotrectinib 5	Repotrectinib	10	3.6	3.4	20.808
Repotrectinib 5	Repotrectinib	11	0	0	0
Repotrectinib 5	Repotrectinib	12
Repotrectinib 5	Repotrectinib	13
Repotrectinib 5	Repotrectinib	14	0	0	0
Repotrectinib 5	Repotrectinib	15
Repotrectinib 5	Repotrectinib	16	0	0	0
Repotrectinib 5	Repotrectinib	17
Repotrectinib 5	Repotrectinib	18	0	0	0
Repotrectinib 5	Repotrectinib	19
Repotrectinib 5	Repotrectinib	20
Repotrectinib 5	Repotrectinib	21	0	0	0
Repotrectinib 5	Repotrectinib	22
Repotrectinib 5	Repotrectinib	23	0	0	0
Repotrectinib 5	Repotrectinib	24
Repotrectinib 5	Repotrectinib	25	0	0	0
Repotrectinib 5	Repotrectinib	26
Repotrectinib 5	Repotrectinib	27
Repotrectinib 5	Repotrectinib	28	0	0	0
Repotrectinib 5	Repotrectinib	29	0	0	0
Repotrectinib 6	Repotrectinib	0	0	0	0
Repotrectinib 6	Repotrectinib	1
Repotrectinib 6	Repotrectinib	2
Repotrectinib 6	Repotrectinib	3
Repotrectinib 6	Repotrectinib	4
Repotrectinib 6	Repotrectinib	5
Repotrectinib 6	Repotrectinib	6
Repotrectinib 6	Repotrectinib	7	4.1	3.3	22.3245
Repotrectinib 6	Repotrectinib	8	4.6	3.7	31.487
Repotrectinib 6	Repotrectinib	9	4.3	4.1	36.1415
Repotrectinib 6	Repotrectinib	10	3.4	3.2	17.408
Repotrectinib 6	Repotrectinib	11	0	0	0
Repotrectinib 6	Repotrectinib	12
Repotrectinib 6	Repotrectinib	13
Repotrectinib 6	Repotrectinib	14	0	0	0
Repotrectinib 6	Repotrectinib	15
Repotrectinib 6	Repotrectinib	16	0	0	0
Repotrectinib 6	Repotrectinib	17
Repotrectinib 6	Repotrectinib	18	0	0	0
Repotrectinib 6	Repotrectinib	19
Repotrectinib 6	Repotrectinib	20
Repotrectinib 6	Repotrectinib	21	0	0	0
Repotrectinib 6	Repotrectinib	22
Repotrectinib 6	Repotrectinib	23	0	0	0
Repotrectinib 6	Repotrectinib	24
Repotrectinib 6	Repotrectinib	25	0	0	0
Repotrectinib 6	Repotrectinib	26
Repotrectinib 6	Repotrectinib	27
Repotrectinib 6	Repotrectinib	28	0	0	0
Repotrectinib 6	Repotrectinib	29	0	0	0
Repotrectinib 7	Repotrectinib	0	0	0	0
Repotrectinib 7	Repotrectinib	1
Repotrectinib 7	Repotrectinib	2
Repotrectinib 7	Repotrectinib	3
Repotrectinib 7	Repotrectinib	4
Repotrectinib 7	Repotrectinib	5
Repotrectinib 7	Repotrectinib	6
Repotrectinib 7	Repotrectinib	7
Repotrectinib 7	Repotrectinib	8
Repotrectinib 7	Repotrectinib	9
Repotrectinib 7	Repotrectinib	10	4	3.8	28.88
Repotrectinib 7	Repotrectinib	11
Repotrectinib 7	Repotrectinib	12
Repotrectinib 7	Repotrectinib	13
Repotrectinib 7	Repotrectinib	14	0	0	0
Repotrectinib 7	Repotrectinib	15
Repotrectinib 7	Repotrectinib	16	0	0	0
Repotrectinib 7	Repotrectinib	17
Repotrectinib 7	Repotrectinib	18	0	0	0
Repotrectinib 7	Repotrectinib	19
Repotrectinib 7	Repotrectinib	20
Repotrectinib 7	Repotrectinib	21	0	0	0
Repotrectinib 7	Repotrectinib	22
Repotrectinib 7	Repotrectinib	23	0	0	0
Repotrectinib 7	Repotrectinib	24
Repotrectinib 7	Repotrectinib	25	0	0	0
Repotrectinib 7	Repotrectinib	26
Repotrectinib 7	Repotrectinib	27
Repotrectinib 7	Repotrectinib	28	0	0	0
Repotrectinib 7	Repotrectinib	29	0	0	0
Repotrectinib 8	Repotrectinib	0	0	0	0
Repotrectinib 8	Repotrectinib	1
Repotrectinib 8	Repotrectinib	2
Repotrectinib 8	Repotrectinib	3
Repotrectinib 8	Repotrectinib	4
Repotrectinib 8	Repotrectinib	5
Repotrectinib 8	Repotrectinib	6
Repotrectinib 8	Repotrectinib	7	4.6	3.2	23.552
Repotrectinib 8	Repotrectinib	8	4.6	4	36.8
Repotrectinib 8	Repotrectinib	9	4	4.1	32.8
Repotrectinib 8	Repotrectinib	10	3.5	3.3	19.0575
Repotrectinib 8	Repotrectinib	11
Repotrectinib 8	Repotrectinib	12
Repotrectinib 8	Repotrectinib	13
Repotrectinib 8	Repotrectinib	14	0	0	0
Repotrectinib 8	Repotrectinib	15
Repotrectinib 8	Repotrectinib	16	0	0	0
Repotrectinib 8	Repotrectinib	17
Repotrectinib 8	Repotrectinib	18	0	0	0
Repotrectinib 8	Repotrectinib	19
Repotrectinib 8	Repotrectinib	20
Repotrectinib 8	Repotrectinib	21	0	0	0
Repotrectinib 8	Repotrectinib	22
Repotrectinib 8	Repotrectinib	23	0	0	0
Repotrectinib 8	Repotrectinib	24
Repotrectinib 8	Repotrectinib	25	0	0	0
Repotrectinib 8	Repotrectinib	26
Repotrectinib 8	Repotrectinib	27
Repotrectinib 8	Repotrectinib	28	0	0	0
Repotrectinib 8	Repotrectinib	29	0	0	0
