# Supplementary material for: Somatic gene delivery faithfully recapitulates a molecular spectrum of high-risk sarcomas
Source: Nat Commun. 2025 Jun 16;16:5283. doi: 10.1038/s41467-025-60519-5 (PMC12170903; doi:10.1038/s41467-025-60519-5)
Supplement: Supplementary file 13 — Source Data [file 41467_2025_60519_MOESM13_ESM.zip › Source_Data_Supp_Fig1.xlsx]

## Sheet: Supp. Fig. 1
Supplementary Figure 1c
Supplementary Figure 1d
ID	Internal_ID	Vector	Age_at_EPO	Timepoint	Group_short	Group	IVIS (lu/s)	Poring pulse (mA)	Transfer pulse (mA)	Total current (mA)	Voltage
1	SA40trl	KRAS_GFP_LUC	P30	d7	80V (20µg)	KGL 80V (20µg)	45100	NA	174	174	Other
2	SA40tll	KRAS_GFP_LUC	P30	d7	80V (20µg)	KGL 80V (20µg)	29000	NA	186	186	Other
3	SA41trl	KRAS_GFP_LUC	P30	d7	80V (20µg)	KGL 80V (20µg)	107000	NA	324	324	Other
4	SA41tll	KRAS_GFP_LUC	P30	d7	80V (20µg)	KGL 80V (20µg)	64100	NA	172	172	Other
5	SA42trl	KRAS_GFP_LUC	P30	d7	80V (20µg)	KGL 80V (20µg)	70100	NA	220	220	Other
6	SA42tll	KRAS_GFP_LUC	P30	d7	80V (20µg)	KGL 80V (20µg)	78400	NA	290	290	Other
7	SA43trl	KRAS_GFP_LUC	P30	d7	80V (20µg)	KGL 80V (20µg)	60300	NA	257	257	Other
8	SA43tll	KRAS_GFP_LUC	P30	d7	80V (20µg)	KGL 80V (20µg)	65900	NA	288	288	Other
9	SA52trl	KRAS_GFP_LUC	P30	d7	90V (20µg)	KGL 90V (20µg)	979000	NA	273	273	Other
10	SA52tll	KRAS_GFP_LUC	P30	d7	90V (20µg)	KGL 90V (20µg)	151000	NA	497	497	Other
11	SA53trl	KRAS_GFP_LUC	P30	d7	90V (20µg)	KGL 90V (20µg)	46800	NA	242	242	Other
12	SA53tll	KRAS_GFP_LUC	P30	d7	90V (20µg)	KGL 90V (20µg)	80000	NA	286	286	Other
13	SA54trl	KRAS_GFP_LUC	P30	d7	90V (20µg)	KGL 90V (20µg)	132000	NA	232	232	Other
14	SA54tll	KRAS_GFP_LUC	P30	d7	90V (20µg)	KGL 90V (20µg)	528000	NA	285	285	Other
15	SA55trl	KRAS_GFP_LUC	P30	d7	90V (20µg)	KGL 90V (20µg)	84200	NA	300	300	Other
16	SA55tll	KRAS_GFP_LUC	P30	d7	90V (20µg)	KGL 90V (20µg)	76600	NA	252	252	Other
17	SA44trl	KRAS_GFP_LUC	P30	d7	100V (20µg)	KGL 100V (20µg)	45800	NA	312	312	100V
18	SA44tll	KRAS_GFP_LUC	P30	d7	100V (20µg)	KGL 100V (20µg)	100000	NA	304	304	100V
19	SA45trl	KRAS_GFP_LUC	P30	d7	100V (20µg)	KGL 100V (20µg)	111000	NA	398	398	100V
20	SA45tll	KRAS_GFP_LUC	P30	d7	100V (20µg)	KGL 100V (20µg)	136000	NA	273	273	100V
21	SA46trl	KRAS_GFP_LUC	P30	d7	100V (20µg)	KGL 100V (20µg)	133000	NA	315	315	100V
22	SA46tll	KRAS_GFP_LUC	P30	d7	100V (20µg)	KGL 100V (20µg)	178000	NA	389	389	100V
23	SA47trl	KRAS_GFP_LUC	P30	d7	100V (20µg)	KGL 100V (20µg)	65600	NA	300	300	100V
24	SA47tll	KRAS_GFP_LUC	P30	d7	100V (20µg)	KGL 100V (20µg)	77800	NA	371	371	100V
25	SA68trl	KRAS_LUC	P30	d7	100V (20µg)	K+L 100V (20µg)	218000	NA	307	307	100V
26	SA68tll	KRAS_LUC	P30	d7	100V (20µg)	K+L 100V (20µg)	508000	NA	375	375	100V
27	SA69trl	KRAS_LUC	P30	d7	100V (20µg)	K+L 100V (20µg)	263000	NA	311	311	100V
28	SA69tll	KRAS_LUC	P30	d7	100V (20µg)	K+L 100V (20µg)	149000	NA	253	253	100V
29	SA70trl	KRAS_LUC	P30	d7	100V (20µg)	K+L 100V (20µg)	251000	NA	367	367	100V
30	SA70tll	KRAS_LUC	P30	d7	100V (20µg)	K+L 100V (20µg)	196000	NA	252	252	100V
31	SA71trl	KRAS_LUC	P30	d7	100V (20µg)	K+L 100V (20µg)	249000	NA	333	333	100V
32	SA71tll	KRAS_LUC	P30	d7	100V (20µg)	K+L 100V (20µg)	209000	NA	275	275	100V
33	SA48trl	KRAS_GFP_LUC	P30	d7	120V (20µg)	KGL 120V (20µg)	92000	NA	552	552	Other
34	SA48tll	KRAS_GFP_LUC	P30	d7	120V (20µg)	KGL 120V (20µg)	126000	NA	447	447	Other
35	SA49trl	KRAS_GFP_LUC	P30	d7	120V (20µg)	KGL 120V (20µg)	47000	NA	420	420	Other
36	SA49tll	KRAS_GFP_LUC	P30	d7	120V (20µg)	KGL 120V (20µg)	81000	NA	483	483	Other
37	SA50trl	KRAS_GFP_LUC	P30	d7	120V (20µg)	KGL 120V (20µg)	48200	NA	574	574	Other
38	SA50tll	KRAS_GFP_LUC	P30	d7	120V (20µg)	KGL 120V (20µg)	38200	NA	546	546	Other
39	SA51trl	KRAS_GFP_LUC	P30	d7	120V (20µg)	KGL 120V (20µg)	96500	NA	383	383	Other
40	SA51tll	KRAS_GFP_LUC	P30	d7	120V (20µg)	KGL 120V (20µg)	96700	NA	459	459	Other
41	SA56trl	KRAS_GFP_LUC	P30	d7	Huang et al (20µg)	KGL Huang et al (20µg)	197000	NA	414	414	100V
42	SA56tll	KRAS_GFP_LUC	P30	d7	Huang et al (20µg)	KGL Huang et al (20µg)	132000	NA	300	300	100V
43	SA57trl	KRAS_GFP_LUC	P30	d7	Huang et al (20µg)	KGL Huang et al (20µg)	70100	NA	353	353	100V
44	SA57tll	KRAS_GFP_LUC	P30	d7	Huang et al (20µg)	KGL Huang et al (20µg)	198000	NA	385	385	100V
45	SA58trl	KRAS_GFP_LUC	P30	d7	Huang et al (20µg)	KGL Huang et al (20µg)	240000	NA	294	294	100V
46	SA58tll	KRAS_GFP_LUC	P30	d7	Huang et al (20µg)	KGL Huang et al (20µg)	161000	NA	350	350	100V
47	SA59trl	KRAS_GFP_LUC	P30	d7	Huang et al (20µg)	KGL Huang et al (20µg)	70900	NA	255	255	100V
48	SA59tll	KRAS_GFP_LUC	P30	d7	Huang et al (20µg)	KGL Huang et al (20µg)	61200	NA	334	334	100V
49	SA60trl	KRAS_GFP_LUC	P30	d7	Zanetti et al (20µg)	KGL Zanetti et al (20µg)	162000	428	187	615	Other
50	SA60tll	KRAS_GFP_LUC	P30	d7	Zanetti et al (20µg)	KGL Zanetti et al (20µg)	60500	545	232	777	Other
51	SA61trl	KRAS_GFP_LUC	P30	d7	Zanetti et al (20µg)	KGL Zanetti et al (20µg)	143000	478	233	711	Other
52	SA61tll	KRAS_GFP_LUC	P30	d7	Zanetti et al (20µg)	KGL Zanetti et al (20µg)	139000	410	199	609	Other
53	SA62trl	KRAS_GFP_LUC	P30	d7	Zanetti et al (20µg)	KGL Zanetti et al (20µg)	66100	442	174	616	Other
54	SA62tll	KRAS_GFP_LUC	P30	d7	Zanetti et al (20µg)	KGL Zanetti et al (20µg)	77200	573	237	810	Other
55	SA63trl	KRAS_GFP_LUC	P30	d7	Zanetti et al (20µg)	KGL Zanetti et al (20µg)	76400	455	208	663	Other
56	SA63tll	KRAS_GFP_LUC	P30	d7	Zanetti et al (20µg)	KGL Zanetti et al (20µg)	86600	491	197	688	Other
57	SA76trl	KRAS_LUC	P30	d7	100V + Hyal (20µg)	K+L 100V + Hyal (20µg)	836000	NA	312	312	100V
58	SA76tll	KRAS_LUC	P30	d7	100V + Hyal (20µg)	K+L 100V + Hyal (20µg)	420000	NA	326	326	100V
59	SA77trl	KRAS_LUC	P30	d7	100V + Hyal (20µg)	K+L 100V + Hyal (20µg)	386000	NA	309	309	100V
60	SA77tll	KRAS_LUC	P30	d7	100V + Hyal (20µg)	K+L 100V + Hyal (20µg)	557000	NA	409	409	100V
61	SA78trl	KRAS_LUC	P30	d7	100V + Hyal (20µg)	K+L 100V + Hyal (20µg)	535000	NA	359	359	100V
62	SA78tll	KRAS_LUC	P30	d7	100V + Hyal (20µg)	K+L 100V + Hyal (20µg)	424000	NA	353	353	100V
63	SA79trl	KRAS_LUC	P30	d7	100V + Hyal (20µg)	K+L 100V + Hyal (20µg)	276000	NA	307	307	100V
64	SA79tll	KRAS_LUC	P30	d7	100V + Hyal (20µg)	K+L 100V + Hyal (20µg)	225000	NA	328	328	100V
65	SA80trl	KRAS_LUC	P30	d7	100V + Glut (20µg)	K+L 100V + Glut (20µg)	82600	NA	335	335	100V
66	SA80tll	KRAS_LUC	P30	d7	100V + Glut (20µg)	K+L 100V + Glut (20µg)	87700	NA	325	325	100V
67	SA81trl	KRAS_LUC	P30	d7	100V + Glut (20µg)	K+L 100V + Glut (20µg)	169000	NA	322	322	100V
68	SA81tll	KRAS_LUC	P30	d7	100V + Glut (20µg)	K+L 100V + Glut (20µg)	104000	NA	398	398	100V
69	SA82trl	KRAS_LUC	P30	d7	100V + Glut (20µg)	K+L 100V + Glut (20µg)	107000	NA	292	292	100V
70	SA82tll	KRAS_LUC	P30	d7	100V + Glut (20µg)	K+L 100V + Glut (20µg)	121000	NA	397	397	100V
71	SA83trl	KRAS_LUC	P30	d7	100V + Glut (20µg)	K+L 100V + Glut (20µg)	133000	NA	308	308	100V
72	SA83tll	KRAS_LUC	P30	d7	100V + Glut (20µg)	K+L 100V + Glut (20µg)	296000	NA	290	290	100V
73	SA84trl	KRAS_LUC	P30	d7	100V + Hyal + Glut (20µg)	K+L 100V + Hyal + Glut (20µg)	240000	NA	331	331	100V
74	SA84tll	KRAS_LUC	P30	d7	100V + Hyal + Glut (20µg)	K+L 100V + Hyal + Glut (20µg)	303000	NA	283	283	100V
75	SA85trl	KRAS_LUC	P30	d7	100V + Hyal + Glut (20µg)	K+L 100V + Hyal + Glut (20µg)	2020000	NA	251	251	100V
76	SA85tll	KRAS_LUC	P30	d7	100V + Hyal + Glut (20µg)	K+L 100V + Hyal + Glut (20µg)	986000	NA	317	317	100V
77	SA86trl	KRAS_LUC	P30	d7	100V + Hyal + Glut (20µg)	K+L 100V + Hyal + Glut (20µg)	519000	NA	325	325	100V
78	SA86tll	KRAS_LUC	P30	d7	100V + Hyal + Glut (20µg)	K+L 100V + Hyal + Glut (20µg)	358000	NA	366	366	100V
79	SA87trl	KRAS_LUC	P30	d7	100V + Hyal + Glut (20µg)	K+L 100V + Hyal + Glut (20µg)	331000	NA	333	333	100V
80	SA87tll	KRAS_LUC	P30	d7	100V + Hyal + Glut (20µg)	K+L 100V + Hyal + Glut (20µg)	163000	NA	361	361	100V
81	SA88trl	KRAS_LUC	P30	d7	100V (8µg)	K+L 100V (8µg)	50500	NA	333	333	100V
82	SA88tll	KRAS_LUC	P30	d7	100V (8µg)	K+L 100V (8µg)	208000	NA	323	323	100V
83	SA89trl	KRAS_LUC	P30	d7	100V (8µg)	K+L 100V (8µg)	247000	NA	283	283	100V
84	SA89tll	KRAS_LUC	P30	d7	100V (8µg)	K+L 100V (8µg)	267000	NA	363	363	100V
85	SA90trl	KRAS_LUC	P30	d7	100V (8µg)	K+L 100V (8µg)	137000	NA	284	284	100V
86	SA90tll	KRAS_LUC	P30	d7	100V (8µg)	K+L 100V (8µg)	107000	NA	345	345	100V
87	SA91trl	KRAS_LUC	P30	d7	100V (8µg)	K+L 100V (8µg)	275000	NA	422	422	100V
88	SA91tll	KRAS_LUC	P30	d7	100V (8µg)	K+L 100V (8µg)	242000	NA	336	336	100V
89	SA107trl	KRAS_LUC	P30	d7	100V + Hyal (8µg)	K+L 100V + Hyal (8µg)	1080000	NA	250	250	100V
90	SA107tll	KRAS_LUC	P30	d7	100V + Hyal (8µg)	K+L 100V + Hyal (8µg)	4090000	NA	340	340	100V
91	SA108trl	KRAS_LUC	P30	d7	100V + Hyal (8µg)	K+L 100V + Hyal (8µg)	1670000	NA	270	270	100V
92	SA108tll	KRAS_LUC	P30	d7	100V + Hyal (8µg)	K+L 100V + Hyal (8µg)	3290000	NA	330	330	100V
93	SA74trl	KRAS_LUC	P30	d7	100V + Hyal (8µg)	K+L 100V + Hyal (8µg)	3990000	NA	398	398	100V
94	SA74tll	KRAS_LUC	P30	d7	100V + Hyal (8µg)	K+L 100V + Hyal (8µg)	3840000	NA	309	309	100V
95	SA75trl	KRAS_LUC	P30	d7	100V + Hyal (8µg)	K+L 100V + Hyal (8µg)	1080000	NA	322	322	100V
96	SA75tll	KRAS_LUC	P30	d7	100V + Hyal (8µg)	K+L 100V + Hyal (8µg)	3100000	NA	255	255	100V
97	SA64trl	KRAS_GFP_LUC	P0	d7	50V (20µg)	KGL 50V (20µg)	460000	NA	5	5	Other
98	SA64tll	KRAS_GFP_LUC	P0	d7	50V (20µg)	KGL 50V (20µg)	94200	NA	3	3	Other
99	SA65trl	KRAS_GFP_LUC	P0	d7	50V (20µg)	KGL 50V (20µg)	896000	NA	31	31	Other
100	SA65tll	KRAS_GFP_LUC	P0	d7	50V (20µg)	KGL 50V (20µg)	103000	NA	17	17	Other
101	SA66trl	KRAS_GFP_LUC	P0	d7	50V (20µg)	KGL 50V (20µg)	9430	NA	4	4	Other
102	SA66tll	KRAS_GFP_LUC	P0	d7	50V (20µg)	KGL 50V (20µg)	567000	NA	31	31	Other
103	SA67trl	KRAS_GFP_LUC	P0	d7	50V (20µg)	KGL 50V (20µg)	9540000	NA	31	31	Other
104	SA67tll	KRAS_GFP_LUC	P0	d7	50V (20µg)	KGL 50V (20µg)	128000	NA	18	18	Other
105	SA92trl	KRAS_LUC	P0	d7	50V (8µg)	K+L 50V (8µg)	4920000	NA	2	2	Other
106	SA92tll	KRAS_LUC	P0	d7	50V (8µg)	K+L 50V (8µg)	3170000	NA	4	4	Other
107	SA93trl	KRAS_LUC	P0	d7	50V (8µg)	K+L 50V (8µg)	1180000	NA	5	5	Other
108	SA93tll	KRAS_LUC	P0	d7	50V (8µg)	K+L 50V (8µg)	6760000	NA	10	10	Other
109	SA94trl	KRAS_LUC	P0	d7	50V (8µg)	K+L 50V (8µg)	1890000	NA	14	14	Other
110	SA94tll	KRAS_LUC	P0	d7	50V (8µg)	K+L 50V (8µg)	1540000	NA	6	6	Other
111	SA95trl	KRAS_LUC	P0	d7	50V (8µg)	K+L 50V (8µg)	2530000	NA	4	4	Other
112	SA95tll	KRAS_LUC	P0	d7	50V (8µg)	K+L 50V (8µg)	6880000	NA	10	10	Other
113	SA99trl	KRAS_LUC	P0	d7	60V (8µg)	K+L 60V (8µg)	1130000	NA	6	6	Other
114	SA99tll	KRAS_LUC	P0	d7	60V (8µg)	K+L 60V (8µg)	632000	NA	9	9	Other
115	SA100trl	KRAS_LUC	P0	d7	60V (8µg)	K+L 60V (8µg)	741000	NA	11	11	Other
116	SA100tll	KRAS_LUC	P0	d7	60V (8µg)	K+L 60V (8µg)	872000	NA	10	10	Other
117	SA101trl	KRAS_LUC	P0	d7	60V (8µg)	K+L 60V (8µg)	10300000	NA	8	8	Other
118	SA101tll	KRAS_LUC	P0	d7	60V (8µg)	K+L 60V (8µg)	3510000	NA	8	8	Other
119	SA102trl	KRAS_LUC	P0	d7	60V (8µg)	K+L 60V (8µg)	621000	NA	13	13	Other
120	SA102tll	KRAS_LUC	P0	d7	60V (8µg)	K+L 60V (8µg)	3610000	NA	9	9	Other
121	SA103trl	KRAS_LUC	P0	d7	70V (8µg)	K+L 70V (8µg)	1410000	NA	16	16	70V
122	SA103tll	KRAS_LUC	P0	d7	70V (8µg)	K+L 70V (8µg)	2270000	NA	14	14	70V
123	SA104trl	KRAS_LUC	P0	d7	70V (8µg)	K+L 70V (8µg)	2360000	NA	10	10	70V
124	SA104tll	KRAS_LUC	P0	d7	70V (8µg)	K+L 70V (8µg)	2530000	NA	18	18	70V
125	SA105trl	KRAS_LUC	P0	d7	70V (8µg)	K+L 70V (8µg)	30400000	NA	9	9	70V
126	SA105tll	KRAS_LUC	P0	d7	70V (8µg)	K+L 70V (8µg)	903000	NA	6	6	70V
127	SA106trl	KRAS_LUC	P0	d7	70V (8µg)	K+L 70V (8µg)	7480000	NA	9	9	70V
128	SA106tll	KRAS_LUC	P0	d7	70V (8µg)	K+L 70V (8µg)	7670000	NA	12	12	70V
1	SA40trl	KRAS_GFP_LUC	P30	d2	80V (20µg)	KGL 80V (20µg)	436000	NA	174	174	Other
2	SA40tll	KRAS_GFP_LUC	P30	d2	80V (20µg)	KGL 80V (20µg)	477000	NA	186	186	Other
3	SA41trl	KRAS_GFP_LUC	P30	d2	80V (20µg)	KGL 80V (20µg)	567000	NA	324	324	Other
4	SA41tll	KRAS_GFP_LUC	P30	d2	80V (20µg)	KGL 80V (20µg)	358000	NA	172	172	Other
5	SA42trl	KRAS_GFP_LUC	P30	d2	80V (20µg)	KGL 80V (20µg)	125000	NA	220	220	Other
6	SA42tll	KRAS_GFP_LUC	P30	d2	80V (20µg)	KGL 80V (20µg)	87400	NA	290	290	Other
7	SA43trl	KRAS_GFP_LUC	P30	d2	80V (20µg)	KGL 80V (20µg)	927000	NA	257	257	Other
8	SA43tll	KRAS_GFP_LUC	P30	d2	80V (20µg)	KGL 80V (20µg)	1070000	NA	288	288	Other
9	SA52trl	KRAS_GFP_LUC	P30	d2	90V (20µg)	KGL 90V (20µg)	1090000	NA	273	273	Other
10	SA52tll	KRAS_GFP_LUC	P30	d2	90V (20µg)	KGL 90V (20µg)	136000	NA	497	497	Other
11	SA53trl	KRAS_GFP_LUC	P30	d2	90V (20µg)	KGL 90V (20µg)	172000	NA	242	242	Other
12	SA53tll	KRAS_GFP_LUC	P30	d2	90V (20µg)	KGL 90V (20µg)	153000	NA	286	286	Other
13	SA54trl	KRAS_GFP_LUC	P30	d2	90V (20µg)	KGL 90V (20µg)	98800	NA	232	232	Other
14	SA54tll	KRAS_GFP_LUC	P30	d2	90V (20µg)	KGL 90V (20µg)	135000	NA	285	285	Other
15	SA55trl	KRAS_GFP_LUC	P30	d2	90V (20µg)	KGL 90V (20µg)	299000	NA	300	300	Other
16	SA55tll	KRAS_GFP_LUC	P30	d2	90V (20µg)	KGL 90V (20µg)	287000	NA	252	252	Other
17	SA44trl	KRAS_GFP_LUC	P30	d2	100V (20µg)	KGL 100V (20µg)	357000	NA	312	312	100V
18	SA44tll	KRAS_GFP_LUC	P30	d2	100V (20µg)	KGL 100V (20µg)	162000	NA	304	304	100V
19	SA45trl	KRAS_GFP_LUC	P30	d2	100V (20µg)	KGL 100V (20µg)	300000	NA	398	398	100V
20	SA45tll	KRAS_GFP_LUC	P30	d2	100V (20µg)	KGL 100V (20µg)	380000	NA	273	273	100V
21	SA46trl	KRAS_GFP_LUC	P30	d2	100V (20µg)	KGL 100V (20µg)	314000	NA	315	315	100V
22	SA46tll	KRAS_GFP_LUC	P30	d2	100V (20µg)	KGL 100V (20µg)	427000	NA	389	389	100V
23	SA47trl	KRAS_GFP_LUC	P30	d2	100V (20µg)	KGL 100V (20µg)	461000	NA	300	300	100V
24	SA47tll	KRAS_GFP_LUC	P30	d2	100V (20µg)	KGL 100V (20µg)	160000	NA	371	371	100V
25	SA68trl	KRAS_LUC	P30	d2	100V (20µg)	K+L 100V (20µg)	214000	NA	307	307	100V
26	SA68tll	KRAS_LUC	P30	d2	100V (20µg)	K+L 100V (20µg)	687000	NA	375	375	100V
27	SA69trl	KRAS_LUC	P30	d2	100V (20µg)	K+L 100V (20µg)	291000	NA	311	311	100V
28	SA69tll	KRAS_LUC	P30	d2	100V (20µg)	K+L 100V (20µg)	884000	NA	253	253	100V
29	SA70trl	KRAS_LUC	P30	d2	100V (20µg)	K+L 100V (20µg)	609000	NA	367	367	100V
30	SA70tll	KRAS_LUC	P30	d2	100V (20µg)	K+L 100V (20µg)	310000	NA	252	252	100V
31	SA71trl	KRAS_LUC	P30	d2	100V (20µg)	K+L 100V (20µg)	409000	NA	333	333	100V
32	SA71tll	KRAS_LUC	P30	d2	100V (20µg)	K+L 100V (20µg)	3260000	NA	275	275	100V
33	SA48trl	KRAS_GFP_LUC	P30	d2	120V (20µg)	KGL 120V (20µg)	249000	NA	552	552	Other
34	SA48tll	KRAS_GFP_LUC	P30	d2	120V (20µg)	KGL 120V (20µg)	134000	NA	447	447	Other
35	SA49trl	KRAS_GFP_LUC	P30	d2	120V (20µg)	KGL 120V (20µg)	568000	NA	420	420	Other
36	SA49tll	KRAS_GFP_LUC	P30	d2	120V (20µg)	KGL 120V (20µg)	289000	NA	483	483	Other
37	SA50trl	KRAS_GFP_LUC	P30	d2	120V (20µg)	KGL 120V (20µg)	223000	NA	574	574	Other
38	SA50tll	KRAS_GFP_LUC	P30	d2	120V (20µg)	KGL 120V (20µg)	318000	NA	546	546	Other
39	SA51trl	KRAS_GFP_LUC	P30	d2	120V (20µg)	KGL 120V (20µg)	65700	NA	383	383	Other
40	SA51tll	KRAS_GFP_LUC	P30	d2	120V (20µg)	KGL 120V (20µg)	73100	NA	459	459	Other
41	SA56trl	KRAS_GFP_LUC	P30	d2	Huang et al (20µg)	KGL Huang et al (20µg)	196000	NA	414	414	100V
42	SA56tll	KRAS_GFP_LUC	P30	d2	Huang et al (20µg)	KGL Huang et al (20µg)	40700	NA	300	300	100V
43	SA57trl	KRAS_GFP_LUC	P30	d2	Huang et al (20µg)	KGL Huang et al (20µg)	119000	NA	353	353	100V
44	SA57tll	KRAS_GFP_LUC	P30	d2	Huang et al (20µg)	KGL Huang et al (20µg)	83700	NA	385	385	100V
45	SA58trl	KRAS_GFP_LUC	P30	d2	Huang et al (20µg)	KGL Huang et al (20µg)	2220000	NA	294	294	100V
46	SA58tll	KRAS_GFP_LUC	P30	d2	Huang et al (20µg)	KGL Huang et al (20µg)	112000	NA	350	350	100V
47	SA59trl	KRAS_GFP_LUC	P30	d2	Huang et al (20µg)	KGL Huang et al (20µg)	135000	NA	255	255	100V
48	SA59tll	KRAS_GFP_LUC	P30	d2	Huang et al (20µg)	KGL Huang et al (20µg)	44600	NA	334	334	100V
49	SA60trl	KRAS_GFP_LUC	P30	d2	Zanetti et al (20µg)	KGL Zanetti et al (20µg)	214000	428	187	615	Other
50	SA60tll	KRAS_GFP_LUC	P30	d2	Zanetti et al (20µg)	KGL Zanetti et al (20µg)	285000	545	232	777	Other
51	SA61trl	KRAS_GFP_LUC	P30	d2	Zanetti et al (20µg)	KGL Zanetti et al (20µg)	184000	478	233	711	Other
52	SA61tll	KRAS_GFP_LUC	P30	d2	Zanetti et al (20µg)	KGL Zanetti et al (20µg)	272000	410	199	609	Other
53	SA62trl	KRAS_GFP_LUC	P30	d2	Zanetti et al (20µg)	KGL Zanetti et al (20µg)	5390000	442	174	616	Other
54	SA62tll	KRAS_GFP_LUC	P30	d2	Zanetti et al (20µg)	KGL Zanetti et al (20µg)	208000	573	237	810	Other
55	SA63trl	KRAS_GFP_LUC	P30	d2	Zanetti et al (20µg)	KGL Zanetti et al (20µg)	737000	455	208	663	Other
56	SA63tll	KRAS_GFP_LUC	P30	d2	Zanetti et al (20µg)	KGL Zanetti et al (20µg)	402000	491	197	688	Other
57	SA76trl	KRAS_LUC	P30	d2	100V + Hyal (20µg)	K+L 100V + Hyal (20µg)	8030000	NA	312	312	100V
58	SA76tll	KRAS_LUC	P30	d2	100V + Hyal (20µg)	K+L 100V + Hyal (20µg)	736000	NA	326	326	100V
59	SA77trl	KRAS_LUC	P30	d2	100V + Hyal (20µg)	K+L 100V + Hyal (20µg)	727000	NA	309	309	100V
60	SA77tll	KRAS_LUC	P30	d2	100V + Hyal (20µg)	K+L 100V + Hyal (20µg)	1800000	NA	409	409	100V
61	SA78trl	KRAS_LUC	P30	d2	100V + Hyal (20µg)	K+L 100V + Hyal (20µg)	5890000	NA	359	359	100V
62	SA78tll	KRAS_LUC	P30	d2	100V + Hyal (20µg)	K+L 100V + Hyal (20µg)	1380000	NA	353	353	100V
63	SA79trl	KRAS_LUC	P30	d2	100V + Hyal (20µg)	K+L 100V + Hyal (20µg)	364000	NA	307	307	100V
64	SA79tll	KRAS_LUC	P30	d2	100V + Hyal (20µg)	K+L 100V + Hyal (20µg)	4320000	NA	328	328	100V
65	SA80trl	KRAS_LUC	P30	d2	100V + Glut (20µg)	K+L 100V + Glut (20µg)	337000	NA	335	335	100V
66	SA80tll	KRAS_LUC	P30	d2	100V + Glut (20µg)	K+L 100V + Glut (20µg)	338000	NA	325	325	100V
67	SA81trl	KRAS_LUC	P30	d2	100V + Glut (20µg)	K+L 100V + Glut (20µg)	114000	NA	322	322	100V
68	SA81tll	KRAS_LUC	P30	d2	100V + Glut (20µg)	K+L 100V + Glut (20µg)	130000	NA	398	398	100V
69	SA82trl	KRAS_LUC	P30	d2	100V + Glut (20µg)	K+L 100V + Glut (20µg)	115000	NA	292	292	100V
70	SA82tll	KRAS_LUC	P30	d2	100V + Glut (20µg)	K+L 100V + Glut (20µg)	421000	NA	397	397	100V
71	SA83trl	KRAS_LUC	P30	d2	100V + Glut (20µg)	K+L 100V + Glut (20µg)	157000	NA	308	308	100V
72	SA83tll	KRAS_LUC	P30	d2	100V + Glut (20µg)	K+L 100V + Glut (20µg)	139000	NA	290	290	100V
73	SA84trl	KRAS_LUC	P30	d2	100V + Hyal + Glut (20µg)	K+L 100V + Hyal + Glut (20µg)	1940000	NA	331	331	100V
74	SA84tll	KRAS_LUC	P30	d2	100V + Hyal + Glut (20µg)	K+L 100V + Hyal + Glut (20µg)	1420000	NA	283	283	100V
75	SA85trl	KRAS_LUC	P30	d2	100V + Hyal + Glut (20µg)	K+L 100V + Hyal + Glut (20µg)	4210000	NA	251	251	100V
76	SA85tll	KRAS_LUC	P30	d2	100V + Hyal + Glut (20µg)	K+L 100V + Hyal + Glut (20µg)	2000000	NA	317	317	100V
77	SA86trl	KRAS_LUC	P30	d2	100V + Hyal + Glut (20µg)	K+L 100V + Hyal + Glut (20µg)	1270000	NA	325	325	100V
78	SA86tll	KRAS_LUC	P30	d2	100V + Hyal + Glut (20µg)	K+L 100V + Hyal + Glut (20µg)	2240000	NA	366	366	100V
79	SA87trl	KRAS_LUC	P30	d2	100V + Hyal + Glut (20µg)	K+L 100V + Hyal + Glut (20µg)	152000	NA	333	333	100V
80	SA87tll	KRAS_LUC	P30	d2	100V + Hyal + Glut (20µg)	K+L 100V + Hyal + Glut (20µg)	126000	NA	361	361	100V
81	SA88trl	KRAS_LUC	P30	d2	100V (8µg)	K+L 100V (8µg)	121000	NA	333	333	100V
82	SA88tll	KRAS_LUC	P30	d2	100V (8µg)	K+L 100V (8µg)	195000	NA	323	323	100V
83	SA89trl	KRAS_LUC	P30	d2	100V (8µg)	K+L 100V (8µg)	1290000	NA	283	283	100V
84	SA89tll	KRAS_LUC	P30	d2	100V (8µg)	K+L 100V (8µg)	1300000	NA	363	363	100V
85	SA90trl	KRAS_LUC	P30	d2	100V (8µg)	K+L 100V (8µg)	1300000	NA	284	284	100V
86	SA90tll	KRAS_LUC	P30	d2	100V (8µg)	K+L 100V (8µg)	1310000	NA	345	345	100V
87	SA91trl	KRAS_LUC	P30	d2	100V (8µg)	K+L 100V (8µg)	1320000	NA	422	422	100V
88	SA91tll	KRAS_LUC	P30	d2	100V (8µg)	K+L 100V (8µg)	1320000	NA	336	336	100V
89	SA107trl	KRAS_LUC	P30	d2	100V + Hyal (8µg)	K+L 100V + Hyal (8µg)	8270000	NA	250	250	100V
90	SA107tll	KRAS_LUC	P30	d2	100V + Hyal (8µg)	K+L 100V + Hyal (8µg)	20700000	NA	340	340	100V
91	SA108trl	KRAS_LUC	P30	d2	100V + Hyal (8µg)	K+L 100V + Hyal (8µg)	11200000	NA	270	270	100V
92	SA108tll	KRAS_LUC	P30	d2	100V + Hyal (8µg)	K+L 100V + Hyal (8µg)	5610000	NA	330	330	100V
93	SA74trl	KRAS_LUC	P30	d2	100V + Hyal (8µg)	K+L 100V + Hyal (8µg)	7630000	NA	398	398	100V
94	SA74tll	KRAS_LUC	P30	d2	100V + Hyal (8µg)	K+L 100V + Hyal (8µg)	16700000	NA	309	309	100V
95	SA75trl	KRAS_LUC	P30	d2	100V + Hyal (8µg)	K+L 100V + Hyal (8µg)	11900000	NA	322	322	100V
96	SA75tll	KRAS_LUC	P30	d2	100V + Hyal (8µg)	K+L 100V + Hyal (8µg)	5540000	NA	255	255	100V
Supplementary Figure 1e
	ID	Internal_ID	Mouse_strain	Transposase	Vector	Age_at_EPO	Group_short	Group_long	Group	Time (Days)	Status	Sex
1	49	SA799trl	C57BL/6J	PBT	KRAS_LUC	P30	100V + Hyal (8µg)	K+L 100V + Hyal (8µg)	K+L (PBT)	13	1	M
2	50	SA799tll	C57BL/6J	PBT	KRAS_LUC	P30	100V + Hyal (8µg)	K+L 100V + Hyal (8µg)	K+L (PBT)	13	1	M
3	51	SA800trl	C57BL/6J	PBT	KRAS_LUC	P30	100V + Hyal (8µg)	K+L 100V + Hyal (8µg)	K+L (PBT)	13	1	M
4	52	SA800tll	C57BL/6J	PBT	KRAS_LUC	P30	100V + Hyal (8µg)	K+L 100V + Hyal (8µg)	K+L (PBT)	12	1	M
5	53	SA801trl	C57BL/6J	PBT	KRAS_LUC	P30	100V + Hyal (8µg)	K+L 100V + Hyal (8µg)	K+L (PBT)	13	1	M
6	54	SA801tll	C57BL/6J	PBT	KRAS_LUC	P30	100V + Hyal (8µg)	K+L 100V + Hyal (8µg)	K+L (PBT)	13	1	M
7	55	SA802trl	C57BL/6J	PBT	KRAS_LUC	P30	100V + Hyal (8µg)	K+L 100V + Hyal (8µg)	K+L (PBT)	14	1	F
8	56	SA802tll	C57BL/6J	PBT	KRAS_LUC	P30	100V + Hyal (8µg)	K+L 100V + Hyal (8µg)	K+L (PBT)	13	1	F
9	57	SA803trl	C57BL/6J	PBT	KRAS_LUC	P30	100V + Hyal (8µg)	K+L 100V + Hyal (8µg)	K+L (PBT)	14	1	F
10	58	SA803tll	C57BL/6J	PBT	KRAS_LUC	P30	100V + Hyal (8µg)	K+L 100V + Hyal (8µg)	K+L (PBT)	13	1	F
11	59	SA804trl	C57BL/6J	PBT	KRAS_LUC	P30	100V + Hyal (8µg)	K+L 100V + Hyal (8µg)	K+L (PBT)	14	1	F
12	60	SA804tll	C57BL/6J	PBT	KRAS_LUC	P30	100V + Hyal (8µg)	K+L 100V + Hyal (8µg)	K+L (PBT)	13	1	F
13	79	SA716trl	C57BL/6J	PBT	KRAS_LUC	P0	70V (8µg)	K+L 70V (8µg)	K+L (PBT)	18	1	F
14	80	SA716tll	C57BL/6J	PBT	KRAS_LUC	P0	70V (8µg)	K+L 70V (8µg)	K+L (PBT)	23	1	F
15	81	SA717trl	C57BL/6J	PBT	KRAS_LUC	P0	70V (8µg)	K+L 70V (8µg)	K+L (PBT)	20	1	F
16	82	SA717tll	C57BL/6J	PBT	KRAS_LUC	P0	70V (8µg)	K+L 70V (8µg)	K+L (PBT)	22	1	F
17	83	SA718trl	C57BL/6J	PBT	KRAS_LUC	P0	70V (8µg)	K+L 70V (8µg)	K+L (PBT)	21	1	F
18	84	SA718tll	C57BL/6J	PBT	KRAS_LUC	P0	70V (8µg)	K+L 70V (8µg)	K+L (PBT)	22	1	F
19	85	SA719trl	C57BL/6J	PBT	KRAS_LUC	P0	70V (8µg)	K+L 70V (8µg)	K+L (PBT)	22	1	F
20	87	SA720trl	C57BL/6J	PBT	KRAS_LUC	P0	70V (8µg)	K+L 70V (8µg)	K+L (PBT)	22	1	F
21	88	SA720tll	C57BL/6J	PBT	KRAS_LUC	P0	70V (8µg)	K+L 70V (8µg)	K+L (PBT)	21	1	F
22	89	SA721trl	C57BL/6J	PBT	KRAS_LUC	P0	70V (8µg)	K+L 70V (8µg)	K+L (PBT)	20	1	M
23	90	SA721lll	C57BL/6J	PBT	KRAS_LUC	P0	70V (8µg)	K+L 70V (8µg)	K+L (PBT)	22	1	M
24	91	SA722trl	C57BL/6J	PBT	KRAS_LUC	P0	70V (8µg)	K+L 70V (8µg)	K+L (PBT)	19	1	M
25	92	SA722tll	C57BL/6J	PBT	KRAS_LUC	P0	70V (8µg)	K+L 70V (8µg)	K+L (PBT)	21	1	M
26	93	SA723trl	C57BL/6J	PBT	KRAS_LUC	P0	70V (8µg)	K+L 70V (8µg)	K+L (PBT)	20	1	M
27	94	SA723tll	C57BL/6J	PBT	KRAS_LUC	P0	70V (8µg)	K+L 70V (8µg)	K+L (PBT)	21	1	M
28	95	SA724trl	C57BL/6J	PBT	KRAS_LUC	P0	70V (8µg)	K+L 70V (8µg)	K+L (PBT)	21	1	M
29	96	SA724tll	C57BL/6J	PBT	KRAS_LUC	P0	70V (8µg)	K+L 70V (8µg)	K+L (PBT)	21	1	M
30	49	SA799trl	C57BL/6J	PBT	KRAS_LUC	P30	100V + Hyal (8µg)	K+L 100V + Hyal (8µg)	K+L (PBT)	13	1	M
31	50	SA799tll	C57BL/6J	PBT	KRAS_LUC	P30	100V + Hyal (8µg)	K+L 100V + Hyal (8µg)	K+L (PBT)	13	1	M
32	51	SA800trl	C57BL/6J	PBT	KRAS_LUC	P30	100V + Hyal (8µg)	K+L 100V + Hyal (8µg)	K+L (PBT)	13	1	M
33	52	SA800tll	C57BL/6J	PBT	KRAS_LUC	P30	100V + Hyal (8µg)	K+L 100V + Hyal (8µg)	K+L (PBT)	12	1	M
34	53	SA801trl	C57BL/6J	PBT	KRAS_LUC	P30	100V + Hyal (8µg)	K+L 100V + Hyal (8µg)	K+L (PBT)	13	1	M
35	54	SA801tll	C57BL/6J	PBT	KRAS_LUC	P30	100V + Hyal (8µg)	K+L 100V + Hyal (8µg)	K+L (PBT)	13	1	M
36	55	SA802trl	C57BL/6J	PBT	KRAS_LUC	P30	100V + Hyal (8µg)	K+L 100V + Hyal (8µg)	K+L (PBT)	14	1	F
37	56	SA802tll	C57BL/6J	PBT	KRAS_LUC	P30	100V + Hyal (8µg)	K+L 100V + Hyal (8µg)	K+L (PBT)	13	1	F
38	57	SA803trl	C57BL/6J	PBT	KRAS_LUC	P30	100V + Hyal (8µg)	K+L 100V + Hyal (8µg)	K+L (PBT)	14	1	F
39	58	SA803tll	C57BL/6J	PBT	KRAS_LUC	P30	100V + Hyal (8µg)	K+L 100V + Hyal (8µg)	K+L (PBT)	13	1	F
40	59	SA804trl	C57BL/6J	PBT	KRAS_LUC	P30	100V + Hyal (8µg)	K+L 100V + Hyal (8µg)	K+L (PBT)	14	1	F
41	60	SA804tll	C57BL/6J	PBT	KRAS_LUC	P30	100V + Hyal (8µg)	K+L 100V + Hyal (8µg)	K+L (PBT)	13	1	F
42	79	SA716trl	C57BL/6J	PBT	KRAS_LUC	P0	70V (8µg)	K+L 70V (8µg)	K+L (PBT)	18	1	F
43	80	SA716tll	C57BL/6J	PBT	KRAS_LUC	P0	70V (8µg)	K+L 70V (8µg)	K+L (PBT)	23	1	F
44	81	SA717trl	C57BL/6J	PBT	KRAS_LUC	P0	70V (8µg)	K+L 70V (8µg)	K+L (PBT)	20	1	F
45	82	SA717tll	C57BL/6J	PBT	KRAS_LUC	P0	70V (8µg)	K+L 70V (8µg)	K+L (PBT)	22	1	F
46	83	SA718trl	C57BL/6J	PBT	KRAS_LUC	P0	70V (8µg)	K+L 70V (8µg)	K+L (PBT)	21	1	F
47	84	SA718tll	C57BL/6J	PBT	KRAS_LUC	P0	70V (8µg)	K+L 70V (8µg)	K+L (PBT)	22	1	F
48	85	SA719trl	C57BL/6J	PBT	KRAS_LUC	P0	70V (8µg)	K+L 70V (8µg)	K+L (PBT)	22	1	F
49	87	SA720trl	C57BL/6J	PBT	KRAS_LUC	P0	70V (8µg)	K+L 70V (8µg)	K+L (PBT)	22	1	F
50	88	SA720tll	C57BL/6J	PBT	KRAS_LUC	P0	70V (8µg)	K+L 70V (8µg)	K+L (PBT)	21	1	F
51	89	SA721trl	C57BL/6J	PBT	KRAS_LUC	P0	70V (8µg)	K+L 70V (8µg)	K+L (PBT)	20	1	M
52	90	SA721lll	C57BL/6J	PBT	KRAS_LUC	P0	70V (8µg)	K+L 70V (8µg)	K+L (PBT)	22	1	M
53	91	SA722trl	C57BL/6J	PBT	KRAS_LUC	P0	70V (8µg)	K+L 70V (8µg)	K+L (PBT)	19	1	M
54	92	SA722tll	C57BL/6J	PBT	KRAS_LUC	P0	70V (8µg)	K+L 70V (8µg)	K+L (PBT)	21	1	M
55	93	SA723trl	C57BL/6J	PBT	KRAS_LUC	P0	70V (8µg)	K+L 70V (8µg)	K+L (PBT)	20	1	M
56	94	SA723tll	C57BL/6J	PBT	KRAS_LUC	P0	70V (8µg)	K+L 70V (8µg)	K+L (PBT)	21	1	M
57	95	SA724trl	C57BL/6J	PBT	KRAS_LUC	P0	70V (8µg)	K+L 70V (8µg)	K+L (PBT)	21	1	M
58	96	SA724tll	C57BL/6J	PBT	KRAS_LUC	P0	70V (8µg)	K+L 70V (8µg)	K+L (PBT)	21	1	M
59	49	SA799trl	C57BL/6J	PBT	KRAS_LUC	P30	100V + Hyal (8µg)	K+L 100V + Hyal (8µg)	K+L (PBT)	13	1	M
60	50	SA799tll	C57BL/6J	PBT	KRAS_LUC	P30	100V + Hyal (8µg)	K+L 100V + Hyal (8µg)	K+L (PBT)	13	1	M
61	51	SA800trl	C57BL/6J	PBT	KRAS_LUC	P30	100V + Hyal (8µg)	K+L 100V + Hyal (8µg)	K+L (PBT)	13	1	M
62	52	SA800tll	C57BL/6J	PBT	KRAS_LUC	P30	100V + Hyal (8µg)	K+L 100V + Hyal (8µg)	K+L (PBT)	12	1	M
63	53	SA801trl	C57BL/6J	PBT	KRAS_LUC	P30	100V + Hyal (8µg)	K+L 100V + Hyal (8µg)	K+L (PBT)	13	1	M
64	54	SA801tll	C57BL/6J	PBT	KRAS_LUC	P30	100V + Hyal (8µg)	K+L 100V + Hyal (8µg)	K+L (PBT)	13	1	M
65	55	SA802trl	C57BL/6J	PBT	KRAS_LUC	P30	100V + Hyal (8µg)	K+L 100V + Hyal (8µg)	K+L (PBT)	14	1	F
66	56	SA802tll	C57BL/6J	PBT	KRAS_LUC	P30	100V + Hyal (8µg)	K+L 100V + Hyal (8µg)	K+L (PBT)	13	1	F
67	57	SA803trl	C57BL/6J	PBT	KRAS_LUC	P30	100V + Hyal (8µg)	K+L 100V + Hyal (8µg)	K+L (PBT)	14	1	F
68	58	SA803tll	C57BL/6J	PBT	KRAS_LUC	P30	100V + Hyal (8µg)	K+L 100V + Hyal (8µg)	K+L (PBT)	13	1	F
69	59	SA804trl	C57BL/6J	PBT	KRAS_LUC	P30	100V + Hyal (8µg)	K+L 100V + Hyal (8µg)	K+L (PBT)	14	1	F
70	60	SA804tll	C57BL/6J	PBT	KRAS_LUC	P30	100V + Hyal (8µg)	K+L 100V + Hyal (8µg)	K+L (PBT)	13	1	F
71	79	SA716trl	C57BL/6J	PBT	KRAS_LUC	P0	70V (8µg)	K+L 70V (8µg)	K+L (PBT)	18	1	F				Tumor	Bilateral
72	80	SA716tll	C57BL/6J	PBT	KRAS_LUC	P0	70V (8µg)	K+L 70V (8µg)	K+L (PBT)	23	1	F				No	No
73	81	SA717trl	C57BL/6J	PBT	KRAS_LUC	P0	70V (8µg)	K+L 70V (8µg)	K+L (PBT)	20	1	F				No	No
74	82	SA717tll	C57BL/6J	PBT	KRAS_LUC	P0	70V (8µg)	K+L 70V (8µg)	K+L (PBT)	22	1	F				No	No
75	83	SA718trl	C57BL/6J	PBT	KRAS_LUC	P0	70V (8µg)	K+L 70V (8µg)	K+L (PBT)	21	1	F				No	No
76	84	SA718tll	C57BL/6J	PBT	KRAS_LUC	P0	70V (8µg)	K+L 70V (8µg)	K+L (PBT)	22	1	F				Yes	Yes
77	85	SA719trl	C57BL/6J	PBT	KRAS_LUC	P0	70V (8µg)	K+L 70V (8µg)	K+L (PBT)	22	1	F				Yes	No
78	87	SA720trl	C57BL/6J	PBT	KRAS_LUC	P0	70V (8µg)	K+L 70V (8µg)	K+L (PBT)	22	1	F				No	No
79	88	SA720tll	C57BL/6J	PBT	KRAS_LUC	P0	70V (8µg)	K+L 70V (8µg)	K+L (PBT)	21	1	F				No	No
80	89	SA721trl	C57BL/6J	PBT	KRAS_LUC	P0	70V (8µg)	K+L 70V (8µg)	K+L (PBT)	20	1	M				Yes	No
81	90	SA721lll	C57BL/6J	PBT	KRAS_LUC	P0	70V (8µg)	K+L 70V (8µg)	K+L (PBT)	22	1	M				Yes	No
82	91	SA722trl	C57BL/6J	PBT	KRAS_LUC	P0	70V (8µg)	K+L 70V (8µg)	K+L (PBT)	19	1	M				Yes	No
83	92	SA722tll	C57BL/6J	PBT	KRAS_LUC	P0	70V (8µg)	K+L 70V (8µg)	K+L (PBT)	21	1	M				Yes	No
84	93	SA723trl	C57BL/6J	PBT	KRAS_LUC	P0	70V (8µg)	K+L 70V (8µg)	K+L (PBT)	20	1	M				Yes	Yes
85	94	SA723tll	C57BL/6J	PBT	KRAS_LUC	P0	70V (8µg)	K+L 70V (8µg)	K+L (PBT)	21	1	M				Yes	Yes
86	95	SA724trl	C57BL/6J	PBT	KRAS_LUC	P0	70V (8µg)	K+L 70V (8µg)	K+L (PBT)	21	1	M				Yes	Yes
87	96	SA724tll	C57BL/6J	PBT	KRAS_LUC	P0	70V (8µg)	K+L 70V (8µg)	K+L (PBT)	21	1	M				Yes	Yes
																No	No
																Yes	Yes
Supplementary Figure 1f (Boxplots and attached heatmap of latency and penetrance in CD1 mice)																No	No
Group	Penetrance (%)	Bilateral (%)	Mean latency (days)		ID	Internal_ID	Vector	Age_at_EPO	Group_short	Group	Sex	Latency_rl	Latency_ll	Time	Status	No	No
KGL 80V (20µg)	0	0	NA		1	SA40	KRAS_GFP_LUC	P30	80V (20µg)	KGL 80V (20µg)	F	none	none	365	0	No	No
KGL 90V (20µg)	37.5	25	31.25		2	SA41	KRAS_GFP_LUC	P30	80V (20µg)	KGL 80V (20µg)	F	none	none	365	0	Yes	No
KGL 100V (20µg)	100	0	67.25		3	SA42	KRAS_GFP_LUC	P30	80V (20µg)	KGL 80V (20µg)	F	none	none	365	0	Yes	No
K+L 100V (20µg)	100	100	30.75		4	SA43	KRAS_GFP_LUC	P30	80V (20µg)	KGL 80V (20µg)	F	none	none	365	0	No	No
KGL 120V (20µg)	25	25	66.5		5	SA52	KRAS_GFP_LUC	P30	90V (20µg)	KGL 90V (20µg)	F	156	155	155	1	No	No
KGL Huang et al (20µg)	50	0	93		6	SA53	KRAS_GFP_LUC	P30	90V (20µg)	KGL 90V (20µg)	F	none	88	88	1	No	No
KGL Zanetti et al (20µg)	0	0	NA		7	SA54	KRAS_GFP_LUC	P30	90V (20µg)	KGL 90V (20µg)	F	none	none	365	0	No	No
K+L 100V + Hyal (20µg)	100	100	29.375		8	SA55	KRAS_GFP_LUC	P30	90V (20µg)	KGL 90V (20µg)	F	none	none	365	0	No	No
K+L 100V + Glut (20µg)	100	100	39.75		9	SA44	KRAS_GFP_LUC	P30	100V (20µg)	KGL 100V (20µg)	F	none	38	38	1	Yes	Yes
K+L 100V + Hyal + Glut (20µg)	100	100	32.625		10	SA45	KRAS_GFP_LUC	P30	100V (20µg)	KGL 100V (20µg)	F	101	none	101	1	Yes	Yes
K+L 100V (8µg)	100	87.5	33.5714		11	SA46	KRAS_GFP_LUC	P30	100V (20µg)	KGL 100V (20µg)	F	none	38	38	1	Yes	Yes
K+L 100V + Hyal (8µg)	100	100	18.75		12	SA47	KRAS_GFP_LUC	P30	100V (20µg)	KGL 100V (20µg)	F	92	none	92	1	Yes	Yes
KGL 50V (20µg)	50	25	44		13	SA68	KRAS_LUC	P30	100V (20µg)	K+L 100V (20µg)	F	29	39	29	1	Yes	Yes
K+L 50V (8µg)	100	87.5	22.8571		14	SA69	KRAS_LUC	P30	100V (20µg)	K+L 100V (20µg)	F	30	31	30	1	Yes	Yes
K+L 60V (8µg)	100	75	22.3333		15	SA70	KRAS_LUC	P30	100V (20µg)	K+L 100V (20µg)	F	26	28	26	1	Yes	Yes
K+L 70V (8µg)	100	87.5	20.5714		16	SA71	KRAS_LUC	P30	100V (20µg)	K+L 100V (20µg)	F	31	32	31	1	Yes	Yes
					17	SA48	KRAS_GFP_LUC	P30	120V (20µg)	KGL 120V (20µg)	F	none	none	365	0	Yes	Yes
					18	SA49	KRAS_GFP_LUC	P30	120V (20µg)	KGL 120V (20µg)	F	63	70	63	1	Yes	Yes
					19	SA50	KRAS_GFP_LUC	P30	120V (20µg)	KGL 120V (20µg)	F	none	none	365	0	Yes	Yes
					20	SA51	KRAS_GFP_LUC	P30	120V (20µg)	KGL 120V (20µg)	F	none	none	365	0	Yes	Yes
					21	SA56	KRAS_GFP_LUC	P30	Huang et al (20µg)	KGL Huang et al (20µg)	F	none	none	365	0	Yes	Yes
					22	SA57	KRAS_GFP_LUC	P30	Huang et al (20µg)	KGL Huang et al (20µg)	F	none	102	102	1	Yes	Yes
					23	SA58	KRAS_GFP_LUC	P30	Huang et al (20µg)	KGL Huang et al (20µg)	F	84	none	84	1	Yes	No
					24	SA59	KRAS_GFP_LUC	P30	Huang et al (20µg)	KGL Huang et al (20µg)	F	none	none	365	0	Yes	Yes
					25	SA60	KRAS_GFP_LUC	P30	Zanetti et al (20µg)	KGL Zanetti et al (20µg)	F	none	none	365	0	Yes	Yes
					26	SA61	KRAS_GFP_LUC	P30	Zanetti et al (20µg)	KGL Zanetti et al (20µg)	F	none	none	365	0	Yes	Yes
					27	SA62	KRAS_GFP_LUC	P30	Zanetti et al (20µg)	KGL Zanetti et al (20µg)	F	none	none	365	0	Yes	Yes
					28	SA63	KRAS_GFP_LUC	P30	Zanetti et al (20µg)	KGL Zanetti et al (20µg)	F	none	none	365	0	Yes	Yes
					29	SA76	KRAS_LUC	P30	100V + Hyal (20µg)	K+L 100V + Hyal (20µg)	F	28	30	28	1	No	No
					30	SA77	KRAS_LUC	P30	100V + Hyal (20µg)	K+L 100V + Hyal (20µg)	F	27	28	27	1	Yes	No
					31	SA78	KRAS_LUC	P30	100V + Hyal (20µg)	K+L 100V + Hyal (20µg)	F	29	30	29	1	Yes	No
					32	SA79	KRAS_LUC	P30	100V + Hyal (20µg)	K+L 100V + Hyal (20µg)	F	32	31	31	1	No	No
					33	SA80	KRAS_LUC	P30	100V + Glut (20µg)	K+L 100V + Glut (20µg)	F	42	38	38	1	Yes	No
					34	SA81	KRAS_LUC	P30	100V + Glut (20µg)	K+L 100V + Glut (20µg)	F	30	31	30	1	Yes	Yes
					35	SA82	KRAS_LUC	P30	100V + Glut (20µg)	K+L 100V + Glut (20µg)	F	40	48	40	1	Yes	Yes
					36	SA83	KRAS_LUC	P30	100V + Glut (20µg)	K+L 100V + Glut (20µg)	F	42	47	42	1	Yes	Yes
					37	SA84	KRAS_LUC	P30	100V + Hyal + Glut (20µg)	K+L 100V + Hyal + Glut (20µg)	F	26	30	26	1	Yes	Yes
					38	SA85	KRAS_LUC	P30	100V + Hyal + Glut (20µg)	K+L 100V + Hyal + Glut (20µg)	F	35	35	35	1	Yes	No
					39	SA86	KRAS_LUC	P30	100V + Hyal + Glut (20µg)	K+L 100V + Hyal + Glut (20µg)	F	34	41	34	1	Yes	No
					40	SA87	KRAS_LUC	P30	100V + Hyal + Glut (20µg)	K+L 100V + Hyal + Glut (20µg)	F	29	31	29	1	Yes	Yes
					41	SA88	KRAS_LUC	P30	100V (8µg)	K+L 100V (8µg)	F	31	39	31	1	Yes	No
					42	SA89	KRAS_LUC	P30	100V (8µg)	K+L 100V (8µg)	F	35	37	35	1	Yes	Yes
					43	SA90	KRAS_LUC	P30	100V (8µg)	K+L 100V (8µg)	F	30	none	30	1	Yes	Yes
					44	SA91	KRAS_LUC	P30	100V (8µg)	K+L 100V (8µg)	F	31	32	31	1	Yes	Yes
					45	SA107	KRAS_LUC	P30	100V + Hyal (8µg)	K+L 100V + Hyal (8µg)	F	19	18	18	1
					46	SA108	KRAS_LUC	P30	100V + Hyal (8µg)	K+L 100V + Hyal (8µg)	M	19	19	19	1
					47	SA74	KRAS_LUC	P30	100V + Hyal (8µg)	K+L 100V + Hyal (8µg)	F	18	20	18	1
					48	SA75	KRAS_LUC	P30	100V + Hyal (8µg)	K+L 100V + Hyal (8µg)	M	19	18	18	1
					49	SA64	KRAS_GFP_LUC	P0	50V (20µg)	KGL 50V (20µg)	M	none	none	365	0
					50	SA65	KRAS_GFP_LUC	P0	50V (20µg)	KGL 50V (20µg)	M	none	39	39	1
					51	SA66	KRAS_GFP_LUC	P0	50V (20µg)	KGL 50V (20µg)	M	none	49	49	1
					52	SA67	KRAS_GFP_LUC	P0	50V (20µg)	KGL 50V (20µg)	M	none	none	365	0
					53	SA92	KRAS_LUC	P0	50V (8µg)	K+L 50V (8µg)	NA	19	none	19	1
					54	SA93	KRAS_LUC	P0	50V (8µg)	K+L 50V (8µg)	NA	18	20	18	1
					55	SA94	KRAS_LUC	P0	50V (8µg)	K+L 50V (8µg)	NA	27	29	27	1
					56	SA95	KRAS_LUC	P0	50V (8µg)	K+L 50V (8µg)	NA	22	25	22	1
					57	SA99	KRAS_LUC	P0	60V (8µg)	K+L 60V (8µg)	NA	21	23	21	1
					58	SA100	KRAS_LUC	P0	60V (8µg)	K+L 60V (8µg)	NA	none	21	21	1
					59	SA101	KRAS_LUC	P0	60V (8µg)	K+L 60V (8µg)	NA	22	none	22	1
					60	SA102	KRAS_LUC	P0	60V (8µg)	K+L 60V (8µg)	NA	22	25	22	1
					61	SA103	KRAS_LUC	P0	70V (8µg)	K+L 70V (8µg)	NA	22	none	22	1
					62	SA104	KRAS_LUC	P0	70V (8µg)	K+L 70V (8µg)	NA	22	22	22	1
					63	SA105	KRAS_LUC	P0	70V (8µg)	K+L 70V (8µg)	NA	18	19	18	1
					64	SA106	KRAS_LUC	P0	70V (8µg)	K+L 70V (8µg)	NA	20	21	20	1
Supplementary Figure 1i (Genotyping of tumors by PCR from gDNA and agarose gel electrophoresis)
Supplementary Figure 1j (TIDE analysis)
Base position	% of sequences
-10	3.3
-9
-8
-7	8.7
-6
-5
-4	7.4
-3
-2	10.3
-1	22
0	42.4
1	1.4
2
3
4
5
6
7
8
9
10
