# Supplementary material for: Somatic gene delivery faithfully recapitulates a molecular spectrum of high-risk sarcomas
Source: Nat Commun. 2025 Jun 16;16:5283. doi: 10.1038/s41467-025-60519-5 (PMC12170903; doi:10.1038/s41467-025-60519-5)
Supplement: Supplementary file 13 — Source Data [file 41467_2025_60519_MOESM13_ESM.zip › Source_Data_Supp_Fig2.xlsx]

## Sheet: Supp. Fig. 2
Supplementary Figure 2a (IVIS positivity of tumors induced in CD-1 mice)
ID	Internal_ID	Vector	Age_at_EPO	Group_short	Group	Time	Status	Sex	Tumor_IVIS_pos	IVIS_signal
1	SA40trl	KRAS_GFP_LUC	P30	80V (20µg)	KGL 80V (20µg)	365	0	F	NA	NA
2	SA40tll	KRAS_GFP_LUC	P30	80V (20µg)	KGL 80V (20µg)	365	0	F	NA	NA
3	SA41trl	KRAS_GFP_LUC	P30	80V (20µg)	KGL 80V (20µg)	365	0	F	NA	NA
4	SA41tll	KRAS_GFP_LUC	P30	80V (20µg)	KGL 80V (20µg)	365	0	F	NA	NA
5	SA42trl	KRAS_GFP_LUC	P30	80V (20µg)	KGL 80V (20µg)	365	0	F	NA	NA
6	SA42tll	KRAS_GFP_LUC	P30	80V (20µg)	KGL 80V (20µg)	365	0	F	NA	NA
7	SA43trl	KRAS_GFP_LUC	P30	80V (20µg)	KGL 80V (20µg)	365	0	F	NA	NA
8	SA43tll	KRAS_GFP_LUC	P30	80V (20µg)	KGL 80V (20µg)	365	0	F	NA	NA
9	SA52trl	KRAS_GFP_LUC	P30	90V (20µg)	KGL 90V (20µg)	156	1	F	No	NA
10	SA52tll	KRAS_GFP_LUC	P30	90V (20µg)	KGL 90V (20µg)	155	1	F	No	NA
11	SA53trl	KRAS_GFP_LUC	P30	90V (20µg)	KGL 90V (20µg)	93	0	F	NA	NA
12	SA53tll	KRAS_GFP_LUC	P30	90V (20µg)	KGL 90V (20µg)	88	1	F	No	NA
13	SA54trl	KRAS_GFP_LUC	P30	90V (20µg)	KGL 90V (20µg)	365	0	F	NA	NA
14	SA54tll	KRAS_GFP_LUC	P30	90V (20µg)	KGL 90V (20µg)	365	0	F	NA	NA
15	SA55trl	KRAS_GFP_LUC	P30	90V (20µg)	KGL 90V (20µg)	365	0	F	NA	NA
16	SA55tll	KRAS_GFP_LUC	P30	90V (20µg)	KGL 90V (20µg)	365	0	F	NA	NA
17	SA44trl	KRAS_GFP_LUC	P30	100V (20µg)	KGL 100V (20µg)	38	0	F	NA	NA
18	SA44tll	KRAS_GFP_LUC	P30	100V (20µg)	KGL 100V (20µg)	43	1	F	No	NA
19	SA45trl	KRAS_GFP_LUC	P30	100V (20µg)	KGL 100V (20µg)	101	1	F	No	NA
20	SA45tll	KRAS_GFP_LUC	P30	100V (20µg)	KGL 100V (20µg)	108	0	F	NA	NA
21	SA46trl	KRAS_GFP_LUC	P30	100V (20µg)	KGL 100V (20µg)	43	0	F	NA	NA
22	SA46tll	KRAS_GFP_LUC	P30	100V (20µg)	KGL 100V (20µg)	38	1	F	No	NA
23	SA47trl	KRAS_GFP_LUC	P30	100V (20µg)	KGL 100V (20µg)	92	1	F	No	NA
24	SA47tll	KRAS_GFP_LUC	P30	100V (20µg)	KGL 100V (20µg)	105	0	F	NA	NA
25	SA68trl	KRAS_LUC	P30	100V (20µg)	K+L 100V (20µg)	29	1	F	No	NA
26	SA68tll	KRAS_LUC	P30	100V (20µg)	K+L 100V (20µg)	39	1	F	No	NA
27	SA69trl	KRAS_LUC	P30	100V (20µg)	K+L 100V (20µg)	30	1	F	Yes	3366000
28	SA69tll	KRAS_LUC	P30	100V (20µg)	K+L 100V (20µg)	31	1	F	Yes	638000
29	SA70trl	KRAS_LUC	P30	100V (20µg)	K+L 100V (20µg)	26	1	F	No	NA
30	SA70tll	KRAS_LUC	P30	100V (20µg)	K+L 100V (20µg)	28	1	F	No	NA
31	SA71trl	KRAS_LUC	P30	100V (20µg)	K+L 100V (20µg)	31	1	F	No	NA
32	SA71tll	KRAS_LUC	P30	100V (20µg)	K+L 100V (20µg)	32	1	F	No	NA
33	SA48trl	KRAS_GFP_LUC	P30	120V (20µg)	KGL 120V (20µg)	365	0	F	NA	NA
34	SA48tll	KRAS_GFP_LUC	P30	120V (20µg)	KGL 120V (20µg)	365	0	F	NA	NA
35	SA49trl	KRAS_GFP_LUC	P30	120V (20µg)	KGL 120V (20µg)	63	1	F	No	NA
36	SA49tll	KRAS_GFP_LUC	P30	120V (20µg)	KGL 120V (20µg)	70	1	F	No	NA
37	SA50trl	KRAS_GFP_LUC	P30	120V (20µg)	KGL 120V (20µg)	365	0	F	NA	NA
38	SA50tll	KRAS_GFP_LUC	P30	120V (20µg)	KGL 120V (20µg)	365	0	F	NA	NA
39	SA51trl	KRAS_GFP_LUC	P30	120V (20µg)	KGL 120V (20µg)	365	0	F	NA	NA
40	SA51tll	KRAS_GFP_LUC	P30	120V (20µg)	KGL 120V (20µg)	365	0	F	NA	NA
41	SA56trl	KRAS_GFP_LUC	P30	Huang et al (20µg)	KGL Huang et al (20µg)	365	0	F	NA	NA
42	SA56tll	KRAS_GFP_LUC	P30	Huang et al (20µg)	KGL Huang et al (20µg)	365	0	F	NA	NA
43	SA57trl	KRAS_GFP_LUC	P30	Huang et al (20µg)	KGL Huang et al (20µg)	110	0	F	NA	NA
44	SA57tll	KRAS_GFP_LUC	P30	Huang et al (20µg)	KGL Huang et al (20µg)	102	1	F	No	NA
45	SA58trl	KRAS_GFP_LUC	P30	Huang et al (20µg)	KGL Huang et al (20µg)	84	1	F	No	NA
46	SA58tll	KRAS_GFP_LUC	P30	Huang et al (20µg)	KGL Huang et al (20µg)	91	0	F	NA	NA
47	SA59trl	KRAS_GFP_LUC	P30	Huang et al (20µg)	KGL Huang et al (20µg)	365	0	F	NA	NA
48	SA59tll	KRAS_GFP_LUC	P30	Huang et al (20µg)	KGL Huang et al (20µg)	365	0	F	NA	NA
49	SA60trl	KRAS_GFP_LUC	P30	Zanetti et al (20µg)	KGL Zanetti et al (20µg)	365	0	F	NA	NA
50	SA60tll	KRAS_GFP_LUC	P30	Zanetti et al (20µg)	KGL Zanetti et al (20µg)	365	0	F	NA	NA
51	SA61trl	KRAS_GFP_LUC	P30	Zanetti et al (20µg)	KGL Zanetti et al (20µg)	365	0	F	NA	NA
52	SA61tll	KRAS_GFP_LUC	P30	Zanetti et al (20µg)	KGL Zanetti et al (20µg)	365	0	F	NA	NA
53	SA62trl	KRAS_GFP_LUC	P30	Zanetti et al (20µg)	KGL Zanetti et al (20µg)	365	0	F	NA	NA
54	SA62tll	KRAS_GFP_LUC	P30	Zanetti et al (20µg)	KGL Zanetti et al (20µg)	365	0	F	NA	NA
55	SA63trl	KRAS_GFP_LUC	P30	Zanetti et al (20µg)	KGL Zanetti et al (20µg)	365	0	F	NA	NA
56	SA63tll	KRAS_GFP_LUC	P30	Zanetti et al (20µg)	KGL Zanetti et al (20µg)	365	0	F	NA	NA
57	SA76trl	KRAS_LUC	P30	100V + Hyal (20µg)	K+L 100V + Hyal (20µg)	28	1	F	Yes	747500
58	SA76tll	KRAS_LUC	P30	100V + Hyal (20µg)	K+L 100V + Hyal (20µg)	30	1	F	No	NA
59	SA77trl	KRAS_LUC	P30	100V + Hyal (20µg)	K+L 100V + Hyal (20µg)	27	1	F	No	NA
60	SA77tll	KRAS_LUC	P30	100V + Hyal (20µg)	K+L 100V + Hyal (20µg)	28	1	F	No	NA
61	SA78trl	KRAS_LUC	P30	100V + Hyal (20µg)	K+L 100V + Hyal (20µg)	29	1	F	No	NA
62	SA78tll	KRAS_LUC	P30	100V + Hyal (20µg)	K+L 100V + Hyal (20µg)	30	1	F	Yes	452700
63	SA79trl	KRAS_LUC	P30	100V + Hyal (20µg)	K+L 100V + Hyal (20µg)	32	1	F	No	NA
64	SA79tll	KRAS_LUC	P30	100V + Hyal (20µg)	K+L 100V + Hyal (20µg)	31	1	F	No	NA
65	SA80trl	KRAS_LUC	P30	100V + Glut (20µg)	K+L 100V + Glut (20µg)	42	1	F	No	NA
66	SA80tll	KRAS_LUC	P30	100V + Glut (20µg)	K+L 100V + Glut (20µg)	38	1	F	No	NA
67	SA81trl	KRAS_LUC	P30	100V + Glut (20µg)	K+L 100V + Glut (20µg)	30	1	F	No	NA
68	SA81tll	KRAS_LUC	P30	100V + Glut (20µg)	K+L 100V + Glut (20µg)	31	1	F	No	NA
69	SA82trl	KRAS_LUC	P30	100V + Glut (20µg)	K+L 100V + Glut (20µg)	40	1	F	No	NA
70	SA82tll	KRAS_LUC	P30	100V + Glut (20µg)	K+L 100V + Glut (20µg)	48	1	F	No	NA
71	SA83trl	KRAS_LUC	P30	100V + Glut (20µg)	K+L 100V + Glut (20µg)	42	1	F	No	NA
72	SA83tll	KRAS_LUC	P30	100V + Glut (20µg)	K+L 100V + Glut (20µg)	47	1	F	No	NA
73	SA84trl	KRAS_LUC	P30	100V + Hyal + Glut (20µg)	K+L 100V + Hyal + Glut (20µg)	26	1	F	No	NA
74	SA84tll	KRAS_LUC	P30	100V + Hyal + Glut (20µg)	K+L 100V + Hyal + Glut (20µg)	30	1	F	No	NA
75	SA85trl	KRAS_LUC	P30	100V + Hyal + Glut (20µg)	K+L 100V + Hyal + Glut (20µg)	35	1	F	No	NA
76	SA85tll	KRAS_LUC	P30	100V + Hyal + Glut (20µg)	K+L 100V + Hyal + Glut (20µg)	35	1	F	No	NA
77	SA86trl	KRAS_LUC	P30	100V + Hyal + Glut (20µg)	K+L 100V + Hyal + Glut (20µg)	34	1	F	No	NA
78	SA86tll	KRAS_LUC	P30	100V + Hyal + Glut (20µg)	K+L 100V + Hyal + Glut (20µg)	41	1	F	No	NA
79	SA87trl	KRAS_LUC	P30	100V + Hyal + Glut (20µg)	K+L 100V + Hyal + Glut (20µg)	29	1	F	No	NA
80	SA87tll	KRAS_LUC	P30	100V + Hyal + Glut (20µg)	K+L 100V + Hyal + Glut (20µg)	31	1	F	No	NA
81	SA88trl	KRAS_LUC	P30	100V (8µg)	K+L 100V (8µg)	31	1	F	No	NA
82	SA88tll	KRAS_LUC	P30	100V (8µg)	K+L 100V (8µg)	39	1	F	No	NA
83	SA89trl	KRAS_LUC	P30	100V (8µg)	K+L 100V (8µg)	35	1	F	No	NA
84	SA89tll	KRAS_LUC	P30	100V (8µg)	K+L 100V (8µg)	37	1	F	No	NA
85	SA90trl	KRAS_LUC	P30	100V (8µg)	K+L 100V (8µg)	30	1	F	No	NA
86	SA90tll	KRAS_LUC	P30	100V (8µg)	K+L 100V (8µg)	34	0	F	NA	NA
87	SA91trl	KRAS_LUC	P30	100V (8µg)	K+L 100V (8µg)	31	1	F	No	NA
88	SA91tll	KRAS_LUC	P30	100V (8µg)	K+L 100V (8µg)	32	1	F	Yes	1531000
89	SA107trl	KRAS_LUC	P30	100V + Hyal (8µg)	K+L 100V + Hyal (8µg)	19	1	F	No	NA
90	SA107tll	KRAS_LUC	P30	100V + Hyal (8µg)	K+L 100V + Hyal (8µg)	18	1	F	No	NA
91	SA108trl	KRAS_LUC	P30	100V + Hyal (8µg)	K+L 100V + Hyal (8µg)	19	1	M	No	NA
92	SA108tll	KRAS_LUC	P30	100V + Hyal (8µg)	K+L 100V + Hyal (8µg)	19	1	M	No	NA
93	SA74trl	KRAS_LUC	P30	100V + Hyal (8µg)	K+L 100V + Hyal (8µg)	18	1	F	No	NA
94	SA74tll	KRAS_LUC	P30	100V + Hyal (8µg)	K+L 100V + Hyal (8µg)	20	1	F	No	NA
95	SA75trl	KRAS_LUC	P30	100V + Hyal (8µg)	K+L 100V + Hyal (8µg)	19	1	M	No	NA
96	SA75tll	KRAS_LUC	P30	100V + Hyal (8µg)	K+L 100V + Hyal (8µg)	18	1	M	No	NA
97	SA64trl	KRAS_GFP_LUC	P0	50V (20µg)	KGL 50V (20µg)	365	0	M	NA	NA
98	SA64tll	KRAS_GFP_LUC	P0	50V (20µg)	KGL 50V (20µg)	365	0	M	NA	NA
99	SA65trl	KRAS_GFP_LUC	P0	50V (20µg)	KGL 50V (20µg)	47	0	M	NA	NA
100	SA65tll	KRAS_GFP_LUC	P0	50V (20µg)	KGL 50V (20µg)	39	1	M	No	NA
101	SA66trl	KRAS_GFP_LUC	P0	50V (20µg)	KGL 50V (20µg)	61	0	M	NA	NA
102	SA66tll	KRAS_GFP_LUC	P0	50V (20µg)	KGL 50V (20µg)	49	1	M	No	NA
103	SA67trl	KRAS_GFP_LUC	P0	50V (20µg)	KGL 50V (20µg)	365	0	M	NA	NA
104	SA67tll	KRAS_GFP_LUC	P0	50V (20µg)	KGL 50V (20µg)	365	0	M	NA	NA
105	SA92trl	KRAS_LUC	P0	50V (8µg)	K+L 50V (8µg)	19	1	NA	Yes	64010000
106	SA92tll	KRAS_LUC	P0	50V (8µg)	K+L 50V (8µg)	22	0	NA	NA	NA
107	SA93trl	KRAS_LUC	P0	50V (8µg)	K+L 50V (8µg)	18	1	NA	Yes	88780000
108	SA93tll	KRAS_LUC	P0	50V (8µg)	K+L 50V (8µg)	20	1	NA	Yes	59030000
109	SA94trl	KRAS_LUC	P0	50V (8µg)	K+L 50V (8µg)	27	1	NA	Yes	83520000
110	SA94tll	KRAS_LUC	P0	50V (8µg)	K+L 50V (8µg)	29	1	NA	Yes	83520000
111	SA95trl	KRAS_LUC	P0	50V (8µg)	K+L 50V (8µg)	22	1	NA	Yes	113700000
112	SA95tll	KRAS_LUC	P0	50V (8µg)	K+L 50V (8µg)	25	1	M	Yes	36370000
113	SA99trl	KRAS_LUC	P0	60V (8µg)	K+L 60V (8µg)	21	1	M	Yes	18720000
114	SA99tll	KRAS_LUC	P0	60V (8µg)	K+L 60V (8µg)	23	1	NA	Yes	71810000
115	SA100trl	KRAS_LUC	P0	60V (8µg)	K+L 60V (8µg)	24	0	NA	NA	NA
116	SA100tll	KRAS_LUC	P0	60V (8µg)	K+L 60V (8µg)	21	1	NA	Yes	99610000
117	SA101trl	KRAS_LUC	P0	60V (8µg)	K+L 60V (8µg)	22	1	NA	Yes	73830000
118	SA101tll	KRAS_LUC	P0	60V (8µg)	K+L 60V (8µg)	24	0	NA	NA	NA
119	SA102trl	KRAS_LUC	P0	60V (8µg)	K+L 60V (8µg)	22	1	NA	Yes	88780000
120	SA102tll	KRAS_LUC	P0	60V (8µg)	K+L 60V (8µg)	25	1	NA	Yes	59030000
121	SA103trl	KRAS_LUC	P0	70V (8µg)	K+L 70V (8µg)	22	1	NA	Yes	73830000
122	SA103tll	KRAS_LUC	P0	70V (8µg)	K+L 70V (8µg)	25	0	NA	NA	NA
123	SA104trl	KRAS_LUC	P0	70V (8µg)	K+L 70V (8µg)	22	1	NA	Yes	464000
124	SA104tll	KRAS_LUC	P0	70V (8µg)	K+L 70V (8µg)	22	1	NA	Yes	485300
125	SA105trl	KRAS_LUC	P0	70V (8µg)	K+L 70V (8µg)	18	1	NA	Yes	575700000
126	SA105tll	KRAS_LUC	P0	70V (8µg)	K+L 70V (8µg)	19	1	NA	Yes	55630000
127	SA106trl	KRAS_LUC	P0	70V (8µg)	K+L 70V (8µg)	20	1	NA	Yes	32200000
128	SA106tll	KRAS_LUC	P0	70V (8µg)	K+L 70V (8µg)	21	1	NA	Yes	27560000
Supplementary Figure 2b (PCR for luciferase presence in gDNA)
Supplementary Figure 2c (Kaplan-Meier of CD1 mice with KRAS_GFP_LUC vs. KRAS_LUC)
ID	Internal_ID	Vector	Age_at_EPO	Group_short	Group	Time (Days)	Status	Sex	Tumor_IVIS_pos	IVIS_signal
1	SA44trl	KRAS_GFP_LUC	P30	100V (20µg)	KGL 100V (20µg)	38	0	F	NA	NA
2	SA44tll	KRAS_GFP_LUC	P30	100V (20µg)	KGL 100V (20µg)	43	1	F	No	NA
3	SA45trl	KRAS_GFP_LUC	P30	100V (20µg)	KGL 100V (20µg)	101	1	F	No	NA
4	SA45tll	KRAS_GFP_LUC	P30	100V (20µg)	KGL 100V (20µg)	108	0	F	NA	NA
5	SA46trl	KRAS_GFP_LUC	P30	100V (20µg)	KGL 100V (20µg)	43	0	F	NA	NA
6	SA46tll	KRAS_GFP_LUC	P30	100V (20µg)	KGL 100V (20µg)	38	1	F	No	NA
7	SA47trl	KRAS_GFP_LUC	P30	100V (20µg)	KGL 100V (20µg)	92	1	F	No	NA
8	SA47tll	KRAS_GFP_LUC	P30	100V (20µg)	KGL 100V (20µg)	105	0	F	NA	NA
9	SA68trl	KRAS_LUC	P30	100V (20µg)	K+L 100V (20µg)	29	1	F	No	NA
10	SA68tll	KRAS_LUC	P30	100V (20µg)	K+L 100V (20µg)	39	1	F	No	NA
11	SA69trl	KRAS_LUC	P30	100V (20µg)	K+L 100V (20µg)	30	1	F	Yes	3366000
12	SA69tll	KRAS_LUC	P30	100V (20µg)	K+L 100V (20µg)	31	1	F	Yes	638000
13	SA70trl	KRAS_LUC	P30	100V (20µg)	K+L 100V (20µg)	26	1	F	No	NA
14	SA70tll	KRAS_LUC	P30	100V (20µg)	K+L 100V (20µg)	28	1	F	No	NA
15	SA71trl	KRAS_LUC	P30	100V (20µg)	K+L 100V (20µg)	31	1	F	No	NA
16	SA71tll	KRAS_LUC	P30	100V (20µg)	K+L 100V (20µg)	32	1	F	No	NA
Supplementary Figure 2d (left panel: P30 EPO)
	ID	Internal_ID	Mouse_strain	Transposase	Vector	Age_at_EPO	Group	Time (days)	Status	Sex
1	17	SA126trl	C57BL/6J	SB13	KRAS_LUC	P30	K+L 100V + Hyal (8µg)	15	1	F
2	18	SA126tll	C57BL/6J	SB13	KRAS_LUC	P30	K+L 100V + Hyal (8µg)	16	1	F
3	19	SA127trl	C57BL/6J	SB13	KRAS_LUC	P30	K+L 100V + Hyal (8µg)	15	1	F
4	20	SA127tll	C57BL/6J	SB13	KRAS_LUC	P30	K+L 100V + Hyal (8µg)	15	1	F
5	21	SA128trl	C57BL/6J	SB13	KRAS_LUC	P30	K+L 100V + Hyal (8µg)	15	1	F
6	22	SA128tll	C57BL/6J	SB13	KRAS_LUC	P30	K+L 100V + Hyal (8µg)	16	1	F
7	23	SA129trl	C57BL/6J	SB13	KRAS_LUC	P30	K+L 100V + Hyal (8µg)	16	1	F
8	24	SA129tll	C57BL/6J	SB13	KRAS_LUC	P30	K+L 100V + Hyal (8µg)	16	1	F
9	25	SA293trl	C57BL/6J	SB13	KRAS_LUC	P30	K+L 100V + Hyal (8µg)	14	1	M
10	26	SA293tll	C57BL/6J	SB13	KRAS_LUC	P30	K+L 100V + Hyal (8µg)	12	1	M
11	27	SA294trl	C57BL/6J	SB13	KRAS_LUC	P30	K+L 100V + Hyal (8µg)	14	1	M
12	28	SA294tll	C57BL/6J	SB13	KRAS_LUC	P30	K+L 100V + Hyal (8µg)	14	1	M
13	29	SA295trl	C57BL/6J	SB13	KRAS_LUC	P30	K+L 100V + Hyal (8µg)	14	1	M
14	30	SA295tll	C57BL/6J	SB13	KRAS_LUC	P30	K+L 100V + Hyal (8µg)	12	1	M
15	31	SA296trl	C57BL/6J	SB13	KRAS_LUC	P30	K+L 100V + Hyal (8µg)	13	1	M
16	32	SA296tll	C57BL/6J	SB13	KRAS_LUC	P30	K+L 100V + Hyal (8µg)	13	1	M
17	33	SA297trl	C57BL/6J	SB13	KRAS_LUC	P30	K+L 100V + Hyal (8µg)	14	1	M
18	34	SA297tll	C57BL/6J	SB13	KRAS_LUC	P30	K+L 100V + Hyal (8µg)	13	1	M
19	35	SA298trl	C57BL/6J	SB13	KRAS_LUC	P30	K+L 100V + Hyal (8µg)	14	1	M
20	36	SA298tll	C57BL/6J	SB13	KRAS_LUC	P30	K+L 100V + Hyal (8µg)	14	1	M
21	37	SA299trl	C57BL/6J	SB13	KRAS_LUC	P30	K+L 100V + Hyal (8µg)	14	1	F
22	38	SA299tll	C57BL/6J	SB13	KRAS_LUC	P30	K+L 100V + Hyal (8µg)	14	1	F
23	39	SA300trl	C57BL/6J	SB13	KRAS_LUC	P30	K+L 100V + Hyal (8µg)	14	1	F
24	40	SA300tll	C57BL/6J	SB13	KRAS_LUC	P30	K+L 100V + Hyal (8µg)	14	1	F
25	41	SA301trl	C57BL/6J	SB13	KRAS_LUC	P30	K+L 100V + Hyal (8µg)	13	1	F
26	42	SA301tll	C57BL/6J	SB13	KRAS_LUC	P30	K+L 100V + Hyal (8µg)	14	1	F
27	43	SA302trl	C57BL/6J	SB13	KRAS_LUC	P30	K+L 100V + Hyal (8µg)	14	1	F
28	44	SA302tll	C57BL/6J	SB13	KRAS_LUC	P30	K+L 100V + Hyal (8µg)	14	1	F
29	45	SA303trl	C57BL/6J	SB13	KRAS_LUC	P30	K+L 100V + Hyal (8µg)	13	1	F
30	46	SA303tll	C57BL/6J	SB13	KRAS_LUC	P30	K+L 100V + Hyal (8µg)	13	1	F
31	47	SA304trl	C57BL/6J	SB13	KRAS_LUC	P30	K+L 100V + Hyal (8µg)	13	1	F
32	48	SA304tll	C57BL/6J	SB13	KRAS_LUC	P30	K+L 100V + Hyal (8µg)	14	1	F
33	49	SA799trl	C57BL/6J	PBT	KRAS_LUC	P30	K+L 100V + Hyal (8µg)	13	1	M
34	50	SA799tll	C57BL/6J	PBT	KRAS_LUC	P30	K+L 100V + Hyal (8µg)	13	1	M
35	51	SA800trl	C57BL/6J	PBT	KRAS_LUC	P30	K+L 100V + Hyal (8µg)	13	1	M
36	52	SA800tll	C57BL/6J	PBT	KRAS_LUC	P30	K+L 100V + Hyal (8µg)	12	1	M
37	53	SA801trl	C57BL/6J	PBT	KRAS_LUC	P30	K+L 100V + Hyal (8µg)	13	1	M
38	54	SA801tll	C57BL/6J	PBT	KRAS_LUC	P30	K+L 100V + Hyal (8µg)	13	1	M
39	55	SA802trl	C57BL/6J	PBT	KRAS_LUC	P30	K+L 100V + Hyal (8µg)	14	1	F
40	56	SA802tll	C57BL/6J	PBT	KRAS_LUC	P30	K+L 100V + Hyal (8µg)	13	1	F
41	57	SA803trl	C57BL/6J	PBT	KRAS_LUC	P30	K+L 100V + Hyal (8µg)	14	1	F
42	58	SA803tll	C57BL/6J	PBT	KRAS_LUC	P30	K+L 100V + Hyal (8µg)	13	1	F
43	59	SA804trl	C57BL/6J	PBT	KRAS_LUC	P30	K+L 100V + Hyal (8µg)	14	1	F
44	60	SA804tll	C57BL/6J	PBT	KRAS_LUC	P30	K+L 100V + Hyal (8µg)	13	1	F
45	17	SA126trl	C57BL/6J	SB13	KRAS_LUC	P30	K+L 100V + Hyal (8µg)	15	1	F
46	18	SA126tll	C57BL/6J	SB13	KRAS_LUC	P30	K+L 100V + Hyal (8µg)	16	1	F
47	19	SA127trl	C57BL/6J	SB13	KRAS_LUC	P30	K+L 100V + Hyal (8µg)	15	1	F
48	20	SA127tll	C57BL/6J	SB13	KRAS_LUC	P30	K+L 100V + Hyal (8µg)	15	1	F
49	21	SA128trl	C57BL/6J	SB13	KRAS_LUC	P30	K+L 100V + Hyal (8µg)	15	1	F
50	22	SA128tll	C57BL/6J	SB13	KRAS_LUC	P30	K+L 100V + Hyal (8µg)	16	1	F
51	23	SA129trl	C57BL/6J	SB13	KRAS_LUC	P30	K+L 100V + Hyal (8µg)	16	1	F
52	24	SA129tll	C57BL/6J	SB13	KRAS_LUC	P30	K+L 100V + Hyal (8µg)	16	1	F
53	25	SA293trl	C57BL/6J	SB13	KRAS_LUC	P30	K+L 100V + Hyal (8µg)	14	1	M
54	26	SA293tll	C57BL/6J	SB13	KRAS_LUC	P30	K+L 100V + Hyal (8µg)	12	1	M
55	27	SA294trl	C57BL/6J	SB13	KRAS_LUC	P30	K+L 100V + Hyal (8µg)	14	1	M
56	28	SA294tll	C57BL/6J	SB13	KRAS_LUC	P30	K+L 100V + Hyal (8µg)	14	1	M
57	29	SA295trl	C57BL/6J	SB13	KRAS_LUC	P30	K+L 100V + Hyal (8µg)	14	1	M
58	30	SA295tll	C57BL/6J	SB13	KRAS_LUC	P30	K+L 100V + Hyal (8µg)	12	1	M
59	31	SA296trl	C57BL/6J	SB13	KRAS_LUC	P30	K+L 100V + Hyal (8µg)	13	1	M
60	32	SA296tll	C57BL/6J	SB13	KRAS_LUC	P30	K+L 100V + Hyal (8µg)	13	1	M
61	33	SA297trl	C57BL/6J	SB13	KRAS_LUC	P30	K+L 100V + Hyal (8µg)	14	1	M
62	34	SA297tll	C57BL/6J	SB13	KRAS_LUC	P30	K+L 100V + Hyal (8µg)	13	1	M
63	35	SA298trl	C57BL/6J	SB13	KRAS_LUC	P30	K+L 100V + Hyal (8µg)	14	1	M
64	36	SA298tll	C57BL/6J	SB13	KRAS_LUC	P30	K+L 100V + Hyal (8µg)	14	1	M
65	37	SA299trl	C57BL/6J	SB13	KRAS_LUC	P30	K+L 100V + Hyal (8µg)	14	1	F
66	38	SA299tll	C57BL/6J	SB13	KRAS_LUC	P30	K+L 100V + Hyal (8µg)	14	1	F
67	39	SA300trl	C57BL/6J	SB13	KRAS_LUC	P30	K+L 100V + Hyal (8µg)	14	1	F
68	40	SA300tll	C57BL/6J	SB13	KRAS_LUC	P30	K+L 100V + Hyal (8µg)	14	1	F
69	41	SA301trl	C57BL/6J	SB13	KRAS_LUC	P30	K+L 100V + Hyal (8µg)	13	1	F
70	42	SA301tll	C57BL/6J	SB13	KRAS_LUC	P30	K+L 100V + Hyal (8µg)	14	1	F
71	43	SA302trl	C57BL/6J	SB13	KRAS_LUC	P30	K+L 100V + Hyal (8µg)	14	1	F
72	44	SA302tll	C57BL/6J	SB13	KRAS_LUC	P30	K+L 100V + Hyal (8µg)	14	1	F
73	45	SA303trl	C57BL/6J	SB13	KRAS_LUC	P30	K+L 100V + Hyal (8µg)	13	1	F
74	46	SA303tll	C57BL/6J	SB13	KRAS_LUC	P30	K+L 100V + Hyal (8µg)	13	1	F
75	47	SA304trl	C57BL/6J	SB13	KRAS_LUC	P30	K+L 100V + Hyal (8µg)	13	1	F
76	48	SA304tll	C57BL/6J	SB13	KRAS_LUC	P30	K+L 100V + Hyal (8µg)	14	1	F
77	49	SA799trl	C57BL/6J	PBT	KRAS_LUC	P30	K+L 100V + Hyal (8µg)	13	1	M
78	50	SA799tll	C57BL/6J	PBT	KRAS_LUC	P30	K+L 100V + Hyal (8µg)	13	1	M
79	51	SA800trl	C57BL/6J	PBT	KRAS_LUC	P30	K+L 100V + Hyal (8µg)	13	1	M
80	52	SA800tll	C57BL/6J	PBT	KRAS_LUC	P30	K+L 100V + Hyal (8µg)	12	1	M
81	53	SA801trl	C57BL/6J	PBT	KRAS_LUC	P30	K+L 100V + Hyal (8µg)	13	1	M
82	54	SA801tll	C57BL/6J	PBT	KRAS_LUC	P30	K+L 100V + Hyal (8µg)	13	1	M
83	55	SA802trl	C57BL/6J	PBT	KRAS_LUC	P30	K+L 100V + Hyal (8µg)	14	1	F
84	56	SA802tll	C57BL/6J	PBT	KRAS_LUC	P30	K+L 100V + Hyal (8µg)	13	1	F
85	57	SA803trl	C57BL/6J	PBT	KRAS_LUC	P30	K+L 100V + Hyal (8µg)	14	1	F
86	58	SA803tll	C57BL/6J	PBT	KRAS_LUC	P30	K+L 100V + Hyal (8µg)	13	1	F
87	59	SA804trl	C57BL/6J	PBT	KRAS_LUC	P30	K+L 100V + Hyal (8µg)	14	1	F
88	60	SA804tll	C57BL/6J	PBT	KRAS_LUC	P30	K+L 100V + Hyal (8µg)	13	1	F
89	17	SA126trl	C57BL/6J	SB13	KRAS_LUC	P30	K+L 100V + Hyal (8µg)	15	1	F
90	18	SA126tll	C57BL/6J	SB13	KRAS_LUC	P30	K+L 100V + Hyal (8µg)	16	1	F
91	19	SA127trl	C57BL/6J	SB13	KRAS_LUC	P30	K+L 100V + Hyal (8µg)	15	1	F
92	20	SA127tll	C57BL/6J	SB13	KRAS_LUC	P30	K+L 100V + Hyal (8µg)	15	1	F
93	21	SA128trl	C57BL/6J	SB13	KRAS_LUC	P30	K+L 100V + Hyal (8µg)	15	1	F
94	22	SA128tll	C57BL/6J	SB13	KRAS_LUC	P30	K+L 100V + Hyal (8µg)	16	1	F
95	23	SA129trl	C57BL/6J	SB13	KRAS_LUC	P30	K+L 100V + Hyal (8µg)	16	1	F
96	24	SA129tll	C57BL/6J	SB13	KRAS_LUC	P30	K+L 100V + Hyal (8µg)	16	1	F
97	25	SA293trl	C57BL/6J	SB13	KRAS_LUC	P30	K+L 100V + Hyal (8µg)	14	1	M
98	26	SA293tll	C57BL/6J	SB13	KRAS_LUC	P30	K+L 100V + Hyal (8µg)	12	1	M
99	27	SA294trl	C57BL/6J	SB13	KRAS_LUC	P30	K+L 100V + Hyal (8µg)	14	1	M
100	28	SA294tll	C57BL/6J	SB13	KRAS_LUC	P30	K+L 100V + Hyal (8µg)	14	1	M
101	29	SA295trl	C57BL/6J	SB13	KRAS_LUC	P30	K+L 100V + Hyal (8µg)	14	1	M
102	30	SA295tll	C57BL/6J	SB13	KRAS_LUC	P30	K+L 100V + Hyal (8µg)	12	1	M
103	31	SA296trl	C57BL/6J	SB13	KRAS_LUC	P30	K+L 100V + Hyal (8µg)	13	1	M
104	32	SA296tll	C57BL/6J	SB13	KRAS_LUC	P30	K+L 100V + Hyal (8µg)	13	1	M
105	33	SA297trl	C57BL/6J	SB13	KRAS_LUC	P30	K+L 100V + Hyal (8µg)	14	1	M
106	34	SA297tll	C57BL/6J	SB13	KRAS_LUC	P30	K+L 100V + Hyal (8µg)	13	1	M
107	35	SA298trl	C57BL/6J	SB13	KRAS_LUC	P30	K+L 100V + Hyal (8µg)	14	1	M
108	36	SA298tll	C57BL/6J	SB13	KRAS_LUC	P30	K+L 100V + Hyal (8µg)	14	1	M
109	37	SA299trl	C57BL/6J	SB13	KRAS_LUC	P30	K+L 100V + Hyal (8µg)	14	1	F
110	38	SA299tll	C57BL/6J	SB13	KRAS_LUC	P30	K+L 100V + Hyal (8µg)	14	1	F
111	39	SA300trl	C57BL/6J	SB13	KRAS_LUC	P30	K+L 100V + Hyal (8µg)	14	1	F
112	40	SA300tll	C57BL/6J	SB13	KRAS_LUC	P30	K+L 100V + Hyal (8µg)	14	1	F
113	41	SA301trl	C57BL/6J	SB13	KRAS_LUC	P30	K+L 100V + Hyal (8µg)	13	1	F
114	42	SA301tll	C57BL/6J	SB13	KRAS_LUC	P30	K+L 100V + Hyal (8µg)	14	1	F
115	43	SA302trl	C57BL/6J	SB13	KRAS_LUC	P30	K+L 100V + Hyal (8µg)	14	1	F
116	44	SA302tll	C57BL/6J	SB13	KRAS_LUC	P30	K+L 100V + Hyal (8µg)	14	1	F
117	45	SA303trl	C57BL/6J	SB13	KRAS_LUC	P30	K+L 100V + Hyal (8µg)	13	1	F
118	46	SA303tll	C57BL/6J	SB13	KRAS_LUC	P30	K+L 100V + Hyal (8µg)	13	1	F
119	47	SA304trl	C57BL/6J	SB13	KRAS_LUC	P30	K+L 100V + Hyal (8µg)	13	1	F
120	48	SA304tll	C57BL/6J	SB13	KRAS_LUC	P30	K+L 100V + Hyal (8µg)	14	1	F
121	49	SA799trl	C57BL/6J	PBT	KRAS_LUC	P30	K+L 100V + Hyal (8µg)	13	1	M
122	50	SA799tll	C57BL/6J	PBT	KRAS_LUC	P30	K+L 100V + Hyal (8µg)	13	1	M
123	51	SA800trl	C57BL/6J	PBT	KRAS_LUC	P30	K+L 100V + Hyal (8µg)	13	1	M
124	52	SA800tll	C57BL/6J	PBT	KRAS_LUC	P30	K+L 100V + Hyal (8µg)	12	1	M
125	53	SA801trl	C57BL/6J	PBT	KRAS_LUC	P30	K+L 100V + Hyal (8µg)	13	1	M
126	54	SA801tll	C57BL/6J	PBT	KRAS_LUC	P30	K+L 100V + Hyal (8µg)	13	1	M
127	55	SA802trl	C57BL/6J	PBT	KRAS_LUC	P30	K+L 100V + Hyal (8µg)	14	1	F
128	56	SA802tll	C57BL/6J	PBT	KRAS_LUC	P30	K+L 100V + Hyal (8µg)	13	1	F
129	57	SA803trl	C57BL/6J	PBT	KRAS_LUC	P30	K+L 100V + Hyal (8µg)	14	1	F
130	58	SA803tll	C57BL/6J	PBT	KRAS_LUC	P30	K+L 100V + Hyal (8µg)	13	1	F
131	59	SA804trl	C57BL/6J	PBT	KRAS_LUC	P30	K+L 100V + Hyal (8µg)	14	1	F
132	60	SA804tll	C57BL/6J	PBT	KRAS_LUC	P30	K+L 100V + Hyal (8µg)	13	1	F
133	113	SA107trl	CD1	SB13	KRAS_LUC	P30	K+L 100V + Hyal (8µg)	19	1	F
134	114	SA107tll	CD1	SB13	KRAS_LUC	P30	K+L 100V + Hyal (8µg)	18	1	F
135	115	SA108trl	CD1	SB13	KRAS_LUC	P30	K+L 100V + Hyal (8µg)	19	1	M
136	116	SA108tll	CD1	SB13	KRAS_LUC	P30	K+L 100V + Hyal (8µg)	19	1	M
137	117	SA74trl	CD1	SB13	KRAS_LUC	P30	K+L 100V + Hyal (8µg)	18	1	F
138	118	SA74tll	CD1	SB13	KRAS_LUC	P30	K+L 100V + Hyal (8µg)	20	1	F
139	119	SA75trl	CD1	SB13	KRAS_LUC	P30	K+L 100V + Hyal (8µg)	19	1	M
140	120	SA75tll	CD1	SB13	KRAS_LUC	P30	K+L 100V + Hyal (8µg)	18	1	M
141	113	SA107trl	CD1	SB13	KRAS_LUC	P30	K+L 100V + Hyal (8µg)	19	1	F
142	114	SA107tll	CD1	SB13	KRAS_LUC	P30	K+L 100V + Hyal (8µg)	18	1	F
143	115	SA108trl	CD1	SB13	KRAS_LUC	P30	K+L 100V + Hyal (8µg)	19	1	M
144	116	SA108tll	CD1	SB13	KRAS_LUC	P30	K+L 100V + Hyal (8µg)	19	1	M
145	117	SA74trl	CD1	SB13	KRAS_LUC	P30	K+L 100V + Hyal (8µg)	18	1	F
146	118	SA74tll	CD1	SB13	KRAS_LUC	P30	K+L 100V + Hyal (8µg)	20	1	F
147	119	SA75trl	CD1	SB13	KRAS_LUC	P30	K+L 100V + Hyal (8µg)	19	1	M
148	120	SA75tll	CD1	SB13	KRAS_LUC	P30	K+L 100V + Hyal (8µg)	18	1	M
149	113	SA107trl	CD1	SB13	KRAS_LUC	P30	K+L 100V + Hyal (8µg)	19	1	F
150	114	SA107tll	CD1	SB13	KRAS_LUC	P30	K+L 100V + Hyal (8µg)	18	1	F
151	115	SA108trl	CD1	SB13	KRAS_LUC	P30	K+L 100V + Hyal (8µg)	19	1	M
152	116	SA108tll	CD1	SB13	KRAS_LUC	P30	K+L 100V + Hyal (8µg)	19	1	M
153	117	SA74trl	CD1	SB13	KRAS_LUC	P30	K+L 100V + Hyal (8µg)	18	1	F
154	118	SA74tll	CD1	SB13	KRAS_LUC	P30	K+L 100V + Hyal (8µg)	20	1	F
155	119	SA75trl	CD1	SB13	KRAS_LUC	P30	K+L 100V + Hyal (8µg)	19	1	M
156	120	SA75tll	CD1	SB13	KRAS_LUC	P30	K+L 100V + Hyal (8µg)	18	1	M
Supplementary Figure 2d (right panel: P0 EPO)
	ID	Internal_ID	Mouse_strain	Transposase	Vector	Age_at_EPO	Group	Time (days)	Status	Sex
1	61	SA109trl	C57BL/6J	SB13	KRAS_GFP_LUC	P0	KGL 70V (8µg)	24	1	NA
2	62	SA109tll	C57BL/6J	SB13	KRAS_GFP_LUC	P0	KGL 70V (8µg)	34	0	NA
3	63	SA110trl	C57BL/6J	SB13	KRAS_GFP_LUC	P0	KGL 70V (8µg)	42	1	M
4	64	SA110tll	C57BL/6J	SB13	KRAS_GFP_LUC	P0	KGL 70V (8µg)	48	0	M
5	65	SA111trl	C57BL/6J	SB13	KRAS_GFP_LUC	P0	KGL 70V (8µg)	365	0	F
6	66	SA111tll	C57BL/6J	SB13	KRAS_GFP_LUC	P0	KGL 70V (8µg)	365	0	F
7	67	SA112trl	C57BL/6J	SB13	KRAS_GFP_LUC	P0	KGL 70V (8µg)	38	1	NA
8	68	SA112tll	C57BL/6J	SB13	KRAS_GFP_LUC	P0	KGL 70V (8µg)	45	0	NA
9	69	SA113trl	C57BL/6J	SB13	KRAS_LUC	P0	K+L 70V (8µg)	20	1	NA
10	70	SA113tll	C57BL/6J	SB13	KRAS_LUC	P0	K+L 70V (8µg)	19	1	NA
11	71	SA114trl	C57BL/6J	SB13	KRAS_LUC	P0	K+L 70V (8µg)	23	1	NA
12	72	SA114tll	C57BL/6J	SB13	KRAS_LUC	P0	K+L 70V (8µg)	19	1	NA
13	73	SA115trl	C57BL/6J	SB13	KRAS_LUC	P0	K+L 70V (8µg)	19	1	NA
14	74	SA115tll	C57BL/6J	SB13	KRAS_LUC	P0	K+L 70V (8µg)	20	1	NA
15	75	SA116trl	C57BL/6J	SB13	KRAS_LUC	P0	K+L 70V (8µg)	27	0	NA
16	76	SA116tll	C57BL/6J	SB13	KRAS_LUC	P0	K+L 70V (8µg)	19	1	NA
17	77	SA117trl	C57BL/6J	SB13	KRAS_LUC	P0	K+L 70V (8µg)	24	1	NA
18	78	SA117tll	C57BL/6J	SB13	KRAS_LUC	P0	K+L 70V (8µg)	21	1	NA
19	79	SA716trl	C57BL/6J	PBT	KRAS_LUC	P0	K+L 70V (8µg)	18	1	F
20	80	SA716tll	C57BL/6J	PBT	KRAS_LUC	P0	K+L 70V (8µg)	23	1	F
21	81	SA717trl	C57BL/6J	PBT	KRAS_LUC	P0	K+L 70V (8µg)	20	1	F
22	82	SA717tll	C57BL/6J	PBT	KRAS_LUC	P0	K+L 70V (8µg)	22	1	F
23	83	SA718trl	C57BL/6J	PBT	KRAS_LUC	P0	K+L 70V (8µg)	21	1	F
24	84	SA718tll	C57BL/6J	PBT	KRAS_LUC	P0	K+L 70V (8µg)	22	1	F
25	85	SA719trl	C57BL/6J	PBT	KRAS_LUC	P0	K+L 70V (8µg)	22	1	F
26	86	SA719tll	C57BL/6J	PBT	KRAS_LUC	P0	K+L 70V (8µg)	24	0	F
27	87	SA720trl	C57BL/6J	PBT	KRAS_LUC	P0	K+L 70V (8µg)	22	1	F
28	88	SA720tll	C57BL/6J	PBT	KRAS_LUC	P0	K+L 70V (8µg)	21	1	F
29	89	SA721trl	C57BL/6J	PBT	KRAS_LUC	P0	K+L 70V (8µg)	20	1	M
30	90	SA721lll	C57BL/6J	PBT	KRAS_LUC	P0	K+L 70V (8µg)	22	1	M
31	91	SA722trl	C57BL/6J	PBT	KRAS_LUC	P0	K+L 70V (8µg)	19	1	M
32	92	SA722tll	C57BL/6J	PBT	KRAS_LUC	P0	K+L 70V (8µg)	21	1	M
33	93	SA723trl	C57BL/6J	PBT	KRAS_LUC	P0	K+L 70V (8µg)	20	1	M
34	94	SA723tll	C57BL/6J	PBT	KRAS_LUC	P0	K+L 70V (8µg)	21	1	M
35	95	SA724trl	C57BL/6J	PBT	KRAS_LUC	P0	K+L 70V (8µg)	21	1	M
36	96	SA724tll	C57BL/6J	PBT	KRAS_LUC	P0	K+L 70V (8µg)	21	1	M
37	97	SA805trl	C57BL/6J	PBT	KRAS_GFP_LUC	P0	KGL 70V (8µg)	24	1	F
38	98	SA805tll	C57BL/6J	PBT	KRAS_GFP_LUC	P0	KGL 70V (8µg)	25	1	F
39	99	SA806trl	C57BL/6J	PBT	KRAS_GFP_LUC	P0	KGL 70V (8µg)	25	1	F
40	100	SA806tll	C57BL/6J	PBT	KRAS_GFP_LUC	P0	KGL 70V (8µg)	26	1	F
41	101	SA807trl	C57BL/6J	PBT	KRAS_GFP_LUC	P0	KGL 70V (8µg)	24	1	F
42	102	SA807tll	C57BL/6J	PBT	KRAS_GFP_LUC	P0	KGL 70V (8µg)	22	1	F
43	103	SA808trl	C57BL/6J	PBT	KRAS_GFP_LUC	P0	KGL 70V (8µg)	25	1	F
44	104	SA808tll	C57BL/6J	PBT	KRAS_GFP_LUC	P0	KGL 70V (8µg)	26	1	F
45	105	SA809trl	C57BL/6J	PBT	KRAS_GFP_LUC	P0	KGL 70V (8µg)	24	1	F
46	106	SA809tll	C57BL/6J	PBT	KRAS_GFP_LUC	P0	KGL 70V (8µg)	26	1	F
47	107	SA810trl	C57BL/6J	PBT	KRAS_GFP_LUC	P0	KGL 70V (8µg)	24	1	F
48	108	SA810tll	C57BL/6J	PBT	KRAS_GFP_LUC	P0	KGL 70V (8µg)	25	1	F
49	109	SA811trl	C57BL/6J	PBT	KRAS_GFP_LUC	P0	KGL 70V (8µg)	26	1	F
50	110	SA811tll	C57BL/6J	PBT	KRAS_GFP_LUC	P0	KGL 70V (8µg)	25	1	F
51	111	SA812trl	C57BL/6J	PBT	KRAS_GFP_LUC	P0	KGL 70V (8µg)	24	1	M
52	112	SA812tll	C57BL/6J	PBT	KRAS_GFP_LUC	P0	KGL 70V (8µg)	25	1	M
Supplementary Figure 2e (left panel: P30 EPO)
	ID	Internal_ID	Mouse_strain	Transposase	Vector	Age_at_EPO	Group	Time (days)	Status	Sex
1	1	SA118trl	C57BL/6J	PBT	KRAS_GFP_LUC	P30	KGL 100V + Hyal (8µg)	17	1	F
2	2	SA118tll	C57BL/6J	PBT	KRAS_GFP_LUC	P30	KGL 100V + Hyal (8µg)	16	1	F
3	3	SA119trl	C57BL/6J	PBT	KRAS_GFP_LUC	P30	KGL 100V + Hyal (8µg)	16	1	F
4	4	SA119tll	C57BL/6J	PBT	KRAS_GFP_LUC	P30	KGL 100V + Hyal (8µg)	16	1	F
5	5	SA120trl	C57BL/6J	PBT	KRAS_GFP_LUC	P30	KGL 100V + Hyal (8µg)	18	1	F
6	6	SA120tll	C57BL/6J	PBT	KRAS_GFP_LUC	P30	KGL 100V + Hyal (8µg)	24	1	F
7	7	SA121trl	C57BL/6J	PBT	KRAS_GFP_LUC	P30	KGL 100V + Hyal (8µg)	16	1	F
8	8	SA121tll	C57BL/6J	PBT	KRAS_GFP_LUC	P30	KGL 100V + Hyal (8µg)	17	1	F
9	9	SA122trl	C57BL/6J	SB13	KRAS_GFP_LUC	P30	KGL 100V + Hyal (8µg)	22	1	F
10	10	SA122tll	C57BL/6J	SB13	KRAS_GFP_LUC	P30	KGL 100V + Hyal (8µg)	27	1	F
11	11	SA123trl	C57BL/6J	SB13	KRAS_GFP_LUC	P30	KGL 100V + Hyal (8µg)	17	1	F
12	12	SA123tll	C57BL/6J	SB13	KRAS_GFP_LUC	P30	KGL 100V + Hyal (8µg)	17	1	F
13	13	SA124trl	C57BL/6J	SB13	KRAS_GFP_LUC	P30	KGL 100V + Hyal (8µg)	21	1	F
14	14	SA124tll	C57BL/6J	SB13	KRAS_GFP_LUC	P30	KGL 100V + Hyal (8µg)	24	1	F
15	15	SA125trl	C57BL/6J	SB13	KRAS_GFP_LUC	P30	KGL 100V + Hyal (8µg)	16	1	F
16	16	SA125tll	C57BL/6J	SB13	KRAS_GFP_LUC	P30	KGL 100V + Hyal (8µg)	16	1	F
17	17	SA126trl	C57BL/6J	SB13	KRAS_LUC	P30	K+L 100V + Hyal (8µg)	15	1	F
18	18	SA126tll	C57BL/6J	SB13	KRAS_LUC	P30	K+L 100V + Hyal (8µg)	16	1	F
19	19	SA127trl	C57BL/6J	SB13	KRAS_LUC	P30	K+L 100V + Hyal (8µg)	15	1	F
20	20	SA127tll	C57BL/6J	SB13	KRAS_LUC	P30	K+L 100V + Hyal (8µg)	15	1	F
21	21	SA128trl	C57BL/6J	SB13	KRAS_LUC	P30	K+L 100V + Hyal (8µg)	15	1	F
22	22	SA128tll	C57BL/6J	SB13	KRAS_LUC	P30	K+L 100V + Hyal (8µg)	16	1	F
23	23	SA129trl	C57BL/6J	SB13	KRAS_LUC	P30	K+L 100V + Hyal (8µg)	16	1	F
24	24	SA129tll	C57BL/6J	SB13	KRAS_LUC	P30	K+L 100V + Hyal (8µg)	16	1	F
25	25	SA293trl	C57BL/6J	SB13	KRAS_LUC	P30	K+L 100V + Hyal (8µg)	14	1	M
26	26	SA293tll	C57BL/6J	SB13	KRAS_LUC	P30	K+L 100V + Hyal (8µg)	12	1	M
27	27	SA294trl	C57BL/6J	SB13	KRAS_LUC	P30	K+L 100V + Hyal (8µg)	14	1	M
28	28	SA294tll	C57BL/6J	SB13	KRAS_LUC	P30	K+L 100V + Hyal (8µg)	14	1	M
29	29	SA295trl	C57BL/6J	SB13	KRAS_LUC	P30	K+L 100V + Hyal (8µg)	14	1	M
30	30	SA295tll	C57BL/6J	SB13	KRAS_LUC	P30	K+L 100V + Hyal (8µg)	12	1	M
31	31	SA296trl	C57BL/6J	SB13	KRAS_LUC	P30	K+L 100V + Hyal (8µg)	13	1	M
32	32	SA296tll	C57BL/6J	SB13	KRAS_LUC	P30	K+L 100V + Hyal (8µg)	13	1	M
33	33	SA297trl	C57BL/6J	SB13	KRAS_LUC	P30	K+L 100V + Hyal (8µg)	14	1	M
34	34	SA297tll	C57BL/6J	SB13	KRAS_LUC	P30	K+L 100V + Hyal (8µg)	13	1	M
35	35	SA298trl	C57BL/6J	SB13	KRAS_LUC	P30	K+L 100V + Hyal (8µg)	14	1	M
36	36	SA298tll	C57BL/6J	SB13	KRAS_LUC	P30	K+L 100V + Hyal (8µg)	14	1	M
37	37	SA299trl	C57BL/6J	SB13	KRAS_LUC	P30	K+L 100V + Hyal (8µg)	14	1	F
38	38	SA299tll	C57BL/6J	SB13	KRAS_LUC	P30	K+L 100V + Hyal (8µg)	14	1	F
39	39	SA300trl	C57BL/6J	SB13	KRAS_LUC	P30	K+L 100V + Hyal (8µg)	14	1	F
40	40	SA300tll	C57BL/6J	SB13	KRAS_LUC	P30	K+L 100V + Hyal (8µg)	14	1	F
41	41	SA301trl	C57BL/6J	SB13	KRAS_LUC	P30	K+L 100V + Hyal (8µg)	13	1	F
42	42	SA301tll	C57BL/6J	SB13	KRAS_LUC	P30	K+L 100V + Hyal (8µg)	14	1	F
43	43	SA302trl	C57BL/6J	SB13	KRAS_LUC	P30	K+L 100V + Hyal (8µg)	14	1	F
44	44	SA302tll	C57BL/6J	SB13	KRAS_LUC	P30	K+L 100V + Hyal (8µg)	14	1	F
45	45	SA303trl	C57BL/6J	SB13	KRAS_LUC	P30	K+L 100V + Hyal (8µg)	13	1	F
46	46	SA303tll	C57BL/6J	SB13	KRAS_LUC	P30	K+L 100V + Hyal (8µg)	13	1	F
47	47	SA304trl	C57BL/6J	SB13	KRAS_LUC	P30	K+L 100V + Hyal (8µg)	13	1	F
48	48	SA304tll	C57BL/6J	SB13	KRAS_LUC	P30	K+L 100V + Hyal (8µg)	14	1	F
49	49	SA799trl	C57BL/6J	PBT	KRAS_LUC	P30	K+L 100V + Hyal (8µg)	13	1	M
50	50	SA799tll	C57BL/6J	PBT	KRAS_LUC	P30	K+L 100V + Hyal (8µg)	13	1	M
51	51	SA800trl	C57BL/6J	PBT	KRAS_LUC	P30	K+L 100V + Hyal (8µg)	13	1	M
52	52	SA800tll	C57BL/6J	PBT	KRAS_LUC	P30	K+L 100V + Hyal (8µg)	12	1	M
53	53	SA801trl	C57BL/6J	PBT	KRAS_LUC	P30	K+L 100V + Hyal (8µg)	13	1	M
54	54	SA801tll	C57BL/6J	PBT	KRAS_LUC	P30	K+L 100V + Hyal (8µg)	13	1	M
55	55	SA802trl	C57BL/6J	PBT	KRAS_LUC	P30	K+L 100V + Hyal (8µg)	14	1	F
56	56	SA802tll	C57BL/6J	PBT	KRAS_LUC	P30	K+L 100V + Hyal (8µg)	13	1	F
57	57	SA803trl	C57BL/6J	PBT	KRAS_LUC	P30	K+L 100V + Hyal (8µg)	14	1	F
58	58	SA803tll	C57BL/6J	PBT	KRAS_LUC	P30	K+L 100V + Hyal (8µg)	13	1	F
59	59	SA804trl	C57BL/6J	PBT	KRAS_LUC	P30	K+L 100V + Hyal (8µg)	14	1	F
60	60	SA804tll	C57BL/6J	PBT	KRAS_LUC	P30	K+L 100V + Hyal (8µg)	13	1	F
Supplementary Figure 2e (right panel: P0 EPO)
	ID	Internal_ID	Mouse_strain	Transposase	Vector	Age_at_EPO	Group	Time (days)	Status	Sex
1	61	SA109trl	C57BL/6J	SB13	KRAS_GFP_LUC	P0	KGL 70V (8µg)	24	1	NA
2	62	SA109tll	C57BL/6J	SB13	KRAS_GFP_LUC	P0	KGL 70V (8µg)	34	0	NA
3	63	SA110trl	C57BL/6J	SB13	KRAS_GFP_LUC	P0	KGL 70V (8µg)	42	1	M
4	64	SA110tll	C57BL/6J	SB13	KRAS_GFP_LUC	P0	KGL 70V (8µg)	48	0	M
5	65	SA111trl	C57BL/6J	SB13	KRAS_GFP_LUC	P0	KGL 70V (8µg)	365	0	F
6	66	SA111tll	C57BL/6J	SB13	KRAS_GFP_LUC	P0	KGL 70V (8µg)	365	0	F
7	67	SA112trl	C57BL/6J	SB13	KRAS_GFP_LUC	P0	KGL 70V (8µg)	38	1	NA
8	68	SA112tll	C57BL/6J	SB13	KRAS_GFP_LUC	P0	KGL 70V (8µg)	45	0	NA
9	69	SA113trl	C57BL/6J	SB13	KRAS_LUC	P0	K+L 70V (8µg)	20	1	NA
10	70	SA113tll	C57BL/6J	SB13	KRAS_LUC	P0	K+L 70V (8µg)	19	1	NA
11	71	SA114trl	C57BL/6J	SB13	KRAS_LUC	P0	K+L 70V (8µg)	23	1	NA
12	72	SA114tll	C57BL/6J	SB13	KRAS_LUC	P0	K+L 70V (8µg)	19	1	NA
13	73	SA115trl	C57BL/6J	SB13	KRAS_LUC	P0	K+L 70V (8µg)	19	1	NA
14	74	SA115tll	C57BL/6J	SB13	KRAS_LUC	P0	K+L 70V (8µg)	20	1	NA
15	75	SA116trl	C57BL/6J	SB13	KRAS_LUC	P0	K+L 70V (8µg)	27	0	NA
16	76	SA116tll	C57BL/6J	SB13	KRAS_LUC	P0	K+L 70V (8µg)	19	1	NA
17	77	SA117trl	C57BL/6J	SB13	KRAS_LUC	P0	K+L 70V (8µg)	24	1	NA
18	78	SA117tll	C57BL/6J	SB13	KRAS_LUC	P0	K+L 70V (8µg)	21	1	NA
19	79	SA716trl	C57BL/6J	PBT	KRAS_LUC	P0	K+L 70V (8µg)	18	1	F
20	80	SA716tll	C57BL/6J	PBT	KRAS_LUC	P0	K+L 70V (8µg)	23	1	F
21	81	SA717trl	C57BL/6J	PBT	KRAS_LUC	P0	K+L 70V (8µg)	20	1	F
22	82	SA717tll	C57BL/6J	PBT	KRAS_LUC	P0	K+L 70V (8µg)	22	1	F
23	83	SA718trl	C57BL/6J	PBT	KRAS_LUC	P0	K+L 70V (8µg)	21	1	F
24	84	SA718tll	C57BL/6J	PBT	KRAS_LUC	P0	K+L 70V (8µg)	22	1	F
25	85	SA719trl	C57BL/6J	PBT	KRAS_LUC	P0	K+L 70V (8µg)	22	1	F
26	86	SA719tll	C57BL/6J	PBT	KRAS_LUC	P0	K+L 70V (8µg)	24	0	F
27	87	SA720trl	C57BL/6J	PBT	KRAS_LUC	P0	K+L 70V (8µg)	22	1	F
28	88	SA720tll	C57BL/6J	PBT	KRAS_LUC	P0	K+L 70V (8µg)	21	1	F
29	89	SA721trl	C57BL/6J	PBT	KRAS_LUC	P0	K+L 70V (8µg)	20	1	M
30	90	SA721lll	C57BL/6J	PBT	KRAS_LUC	P0	K+L 70V (8µg)	22	1	M
31	91	SA722trl	C57BL/6J	PBT	KRAS_LUC	P0	K+L 70V (8µg)	19	1	M
32	92	SA722tll	C57BL/6J	PBT	KRAS_LUC	P0	K+L 70V (8µg)	21	1	M
33	93	SA723trl	C57BL/6J	PBT	KRAS_LUC	P0	K+L 70V (8µg)	20	1	M
34	94	SA723tll	C57BL/6J	PBT	KRAS_LUC	P0	K+L 70V (8µg)	21	1	M
35	95	SA724trl	C57BL/6J	PBT	KRAS_LUC	P0	K+L 70V (8µg)	21	1	M
36	96	SA724tll	C57BL/6J	PBT	KRAS_LUC	P0	K+L 70V (8µg)	21	1	M
37	97	SA805trl	C57BL/6J	PBT	KRAS_GFP_LUC	P0	KGL 70V (8µg)	24	1	F
38	98	SA805tll	C57BL/6J	PBT	KRAS_GFP_LUC	P0	KGL 70V (8µg)	25	1	F
39	99	SA806trl	C57BL/6J	PBT	KRAS_GFP_LUC	P0	KGL 70V (8µg)	25	1	F
40	100	SA806tll	C57BL/6J	PBT	KRAS_GFP_LUC	P0	KGL 70V (8µg)	26	1	F
41	101	SA807trl	C57BL/6J	PBT	KRAS_GFP_LUC	P0	KGL 70V (8µg)	24	1	F
42	102	SA807tll	C57BL/6J	PBT	KRAS_GFP_LUC	P0	KGL 70V (8µg)	22	1	F
43	103	SA808trl	C57BL/6J	PBT	KRAS_GFP_LUC	P0	KGL 70V (8µg)	25	1	F
44	104	SA808tll	C57BL/6J	PBT	KRAS_GFP_LUC	P0	KGL 70V (8µg)	26	1	F
45	105	SA809trl	C57BL/6J	PBT	KRAS_GFP_LUC	P0	KGL 70V (8µg)	24	1	F
46	106	SA809tll	C57BL/6J	PBT	KRAS_GFP_LUC	P0	KGL 70V (8µg)	26	1	F
47	107	SA810trl	C57BL/6J	PBT	KRAS_GFP_LUC	P0	KGL 70V (8µg)	24	1	F
48	108	SA810tll	C57BL/6J	PBT	KRAS_GFP_LUC	P0	KGL 70V (8µg)	25	1	F
49	109	SA811trl	C57BL/6J	PBT	KRAS_GFP_LUC	P0	KGL 70V (8µg)	26	1	F
50	110	SA811tll	C57BL/6J	PBT	KRAS_GFP_LUC	P0	KGL 70V (8µg)	25	1	F
51	111	SA812trl	C57BL/6J	PBT	KRAS_GFP_LUC	P0	KGL 70V (8µg)	24	1	M
52	112	SA812tll	C57BL/6J	PBT	KRAS_GFP_LUC	P0	KGL 70V (8µg)	25	1	M
Supplementary Figure 2f (right panel: Latency P30 EPO)
	ID	Internal_ID	Mouse_strain	Transposase	Vector	Age_at_EPO	Group	Time (days)	Status	Sex	Tumor_IVIS_pos
1	1	SA118trl	C57BL/6J	PBT	KRAS_GFP_LUC	P30	KGL (PBT)	17	1	F	Yes
2	2	SA118tll	C57BL/6J	PBT	KRAS_GFP_LUC	P30	KGL (PBT)	16	1	F	Yes
3	3	SA119trl	C57BL/6J	PBT	KRAS_GFP_LUC	P30	KGL (PBT)	16	1	F	Yes
4	4	SA119tll	C57BL/6J	PBT	KRAS_GFP_LUC	P30	KGL (PBT)	16	1	F	Yes
5	5	SA120trl	C57BL/6J	PBT	KRAS_GFP_LUC	P30	KGL (PBT)	18	1	F	Yes
6	6	SA120tll	C57BL/6J	PBT	KRAS_GFP_LUC	P30	KGL (PBT)	24	1	F	Yes
7	7	SA121trl	C57BL/6J	PBT	KRAS_GFP_LUC	P30	KGL (PBT)	16	1	F	Yes
8	8	SA121tll	C57BL/6J	PBT	KRAS_GFP_LUC	P30	KGL (PBT)	17	1	F	Yes
9	9	SA122trl	C57BL/6J	SB13	KRAS_GFP_LUC	P30	KGL (SB13)	22	1	F	Yes
10	10	SA122tll	C57BL/6J	SB13	KRAS_GFP_LUC	P30	KGL (SB13)	27	1	F	Yes
11	11	SA123trl	C57BL/6J	SB13	KRAS_GFP_LUC	P30	KGL (SB13)	17	1	F	Yes
12	12	SA123tll	C57BL/6J	SB13	KRAS_GFP_LUC	P30	KGL (SB13)	17	1	F	Yes
13	13	SA124trl	C57BL/6J	SB13	KRAS_GFP_LUC	P30	KGL (SB13)	21	1	F	Yes
14	14	SA124tll	C57BL/6J	SB13	KRAS_GFP_LUC	P30	KGL (SB13)	24	1	F	Yes
15	15	SA125trl	C57BL/6J	SB13	KRAS_GFP_LUC	P30	KGL (SB13)	16	1	F	Yes
16	16	SA125tll	C57BL/6J	SB13	KRAS_GFP_LUC	P30	KGL (SB13)	16	1	F	Yes
17	17	SA126trl	C57BL/6J	SB13	KRAS_LUC	P30	K+L (SB13)	15	1	F	Yes
18	18	SA126tll	C57BL/6J	SB13	KRAS_LUC	P30	K+L (SB13)	16	1	F	Yes
19	19	SA127trl	C57BL/6J	SB13	KRAS_LUC	P30	K+L (SB13)	15	1	F	Yes
20	20	SA127tll	C57BL/6J	SB13	KRAS_LUC	P30	K+L (SB13)	15	1	F	Yes
21	21	SA128trl	C57BL/6J	SB13	KRAS_LUC	P30	K+L (SB13)	15	1	F	Yes
22	22	SA128tll	C57BL/6J	SB13	KRAS_LUC	P30	K+L (SB13)	16	1	F	Yes
23	23	SA129trl	C57BL/6J	SB13	KRAS_LUC	P30	K+L (SB13)	16	1	F	Yes
24	24	SA129tll	C57BL/6J	SB13	KRAS_LUC	P30	K+L (SB13)	16	1	F	Yes
25	25	SA293trl	C57BL/6J	SB13	KRAS_LUC	P30	K+L (SB13)	14	1	M	Yes
26	26	SA293tll	C57BL/6J	SB13	KRAS_LUC	P30	K+L (SB13)	12	1	M	Yes
27	27	SA294trl	C57BL/6J	SB13	KRAS_LUC	P30	K+L (SB13)	14	1	M	Yes
28	28	SA294tll	C57BL/6J	SB13	KRAS_LUC	P30	K+L (SB13)	14	1	M	Yes
29	29	SA295trl	C57BL/6J	SB13	KRAS_LUC	P30	K+L (SB13)	14	1	M	Yes
30	30	SA295tll	C57BL/6J	SB13	KRAS_LUC	P30	K+L (SB13)	12	1	M	Yes
31	31	SA296trl	C57BL/6J	SB13	KRAS_LUC	P30	K+L (SB13)	13	1	M	Yes
32	32	SA296tll	C57BL/6J	SB13	KRAS_LUC	P30	K+L (SB13)	13	1	M	Yes
33	33	SA297trl	C57BL/6J	SB13	KRAS_LUC	P30	K+L (SB13)	14	1	M	Yes
34	34	SA297tll	C57BL/6J	SB13	KRAS_LUC	P30	K+L (SB13)	13	1	M	Yes
35	35	SA298trl	C57BL/6J	SB13	KRAS_LUC	P30	K+L (SB13)	14	1	M	Yes
36	36	SA298tll	C57BL/6J	SB13	KRAS_LUC	P30	K+L (SB13)	14	1	M	Yes
37	37	SA299trl	C57BL/6J	SB13	KRAS_LUC	P30	K+L (SB13)	14	1	F	Yes
38	38	SA299tll	C57BL/6J	SB13	KRAS_LUC	P30	K+L (SB13)	14	1	F	Yes
39	39	SA300trl	C57BL/6J	SB13	KRAS_LUC	P30	K+L (SB13)	14	1	F	Yes
40	40	SA300tll	C57BL/6J	SB13	KRAS_LUC	P30	K+L (SB13)	14	1	F	Yes
41	41	SA301trl	C57BL/6J	SB13	KRAS_LUC	P30	K+L (SB13)	13	1	F	Yes
42	42	SA301tll	C57BL/6J	SB13	KRAS_LUC	P30	K+L (SB13)	14	1	F	Yes
43	43	SA302trl	C57BL/6J	SB13	KRAS_LUC	P30	K+L (SB13)	14	1	F	Yes
44	44	SA302tll	C57BL/6J	SB13	KRAS_LUC	P30	K+L (SB13)	14	1	F	Yes
45	45	SA303trl	C57BL/6J	SB13	KRAS_LUC	P30	K+L (SB13)	13	1	F	Yes
46	46	SA303tll	C57BL/6J	SB13	KRAS_LUC	P30	K+L (SB13)	13	1	F	Yes
47	47	SA304trl	C57BL/6J	SB13	KRAS_LUC	P30	K+L (SB13)	13	1	F	Yes
48	48	SA304tll	C57BL/6J	SB13	KRAS_LUC	P30	K+L (SB13)	14	1	F	Yes
49	49	SA799trl	C57BL/6J	PBT	KRAS_LUC	P30	K+L (PBT)	13	1	M	Yes
50	50	SA799tll	C57BL/6J	PBT	KRAS_LUC	P30	K+L (PBT)	13	1	M	Yes
51	51	SA800trl	C57BL/6J	PBT	KRAS_LUC	P30	K+L (PBT)	13	1	M	Yes
52	52	SA800tll	C57BL/6J	PBT	KRAS_LUC	P30	K+L (PBT)	12	1	M	Yes
53	53	SA801trl	C57BL/6J	PBT	KRAS_LUC	P30	K+L (PBT)	13	1	M	Yes
54	54	SA801tll	C57BL/6J	PBT	KRAS_LUC	P30	K+L (PBT)	13	1	M	Yes
55	55	SA802trl	C57BL/6J	PBT	KRAS_LUC	P30	K+L (PBT)	14	1	F	Yes
56	56	SA802tll	C57BL/6J	PBT	KRAS_LUC	P30	K+L (PBT)	13	1	F	Yes
57	57	SA803trl	C57BL/6J	PBT	KRAS_LUC	P30	K+L (PBT)	14	1	F	Yes
58	58	SA803tll	C57BL/6J	PBT	KRAS_LUC	P30	K+L (PBT)	13	1	F	Yes
59	59	SA804trl	C57BL/6J	PBT	KRAS_LUC	P30	K+L (PBT)	14	1	F	Yes
60	60	SA804tll	C57BL/6J	PBT	KRAS_LUC	P30	K+L (PBT)	13	1	F	Yes
61	113	SA107trl	CD1	SB13	KRAS_LUC	P30	K+L (SB13) - CD1	19	1	F	No
62	114	SA107tll	CD1	SB13	KRAS_LUC	P30	K+L (SB13) - CD1	18	1	F	No
63	115	SA108trl	CD1	SB13	KRAS_LUC	P30	K+L (SB13) - CD1	19	1	M	No
64	116	SA108tll	CD1	SB13	KRAS_LUC	P30	K+L (SB13) - CD1	19	1	M	No
65	117	SA74trl	CD1	SB13	KRAS_LUC	P30	K+L (SB13) - CD1	18	1	F	No
66	118	SA74tll	CD1	SB13	KRAS_LUC	P30	K+L (SB13) - CD1	20	1	F	No
67	119	SA75trl	CD1	SB13	KRAS_LUC	P30	K+L (SB13) - CD1	19	1	M	No
68	120	SA75tll	CD1	SB13	KRAS_LUC	P30	K+L (SB13) - CD1	18	1	M	No
	Group	Age_at_EPO	KGL (SB13)	K+L (SB13) - CD1	KGL (PBT)	K+L (SB13)	K+L (PBT)
1	Penetrance (%)	P30	100	100	100	100	100.00
2	Bilateral tumor (%)	P30	100	100	100	100	100.00
3	IVIS positivity (%)	P30	100	10.6	100	100	100.00
Supplementary Figure 2f (left panel: Latency P0 EPO)
	ID	Internal_ID	Mouse_strain	Transposase	Vector	Age_at_EPO	Group	Time (days)	Status	Sex	Tumor_IVIS_pos
1	61	SA109trl	C57BL/6J	SB13	KRAS_GFP_LUC	P0	KGL (SB13)	24	1	NA	Yes
2	63	SA110trl	C57BL/6J	SB13	KRAS_GFP_LUC	P0	KGL (SB13)	42	1	M	Yes
3	67	SA112trl	C57BL/6J	SB13	KRAS_GFP_LUC	P0	KGL (SB13)	38	1	NA	Yes
4	69	SA113trl	C57BL/6J	SB13	KRAS_LUC	P0	K+L (SB13)	20	1	NA	Yes
5	70	SA113tll	C57BL/6J	SB13	KRAS_LUC	P0	K+L (SB13)	19	1	NA	Yes
6	71	SA114trl	C57BL/6J	SB13	KRAS_LUC	P0	K+L (SB13)	23	1	NA	Yes
7	72	SA114tll	C57BL/6J	SB13	KRAS_LUC	P0	K+L (SB13)	19	1	NA	Yes
8	73	SA115trl	C57BL/6J	SB13	KRAS_LUC	P0	K+L (SB13)	19	1	NA	Yes
9	74	SA115tll	C57BL/6J	SB13	KRAS_LUC	P0	K+L (SB13)	20	1	NA	Yes
10	76	SA116tll	C57BL/6J	SB13	KRAS_LUC	P0	K+L (SB13)	19	1	NA	Yes
11	77	SA117trl	C57BL/6J	SB13	KRAS_LUC	P0	K+L (SB13)	24	1	NA	Yes
12	78	SA117tll	C57BL/6J	SB13	KRAS_LUC	P0	K+L (SB13)	21	1	NA	Yes
13	79	SA716trl	C57BL/6J	PBT	KRAS_LUC	P0	K+L (PBT)	18	1	F	Yes
14	80	SA716tll	C57BL/6J	PBT	KRAS_LUC	P0	K+L (PBT)	23	1	F	Yes
15	81	SA717trl	C57BL/6J	PBT	KRAS_LUC	P0	K+L (PBT)	20	1	F	Yes
16	82	SA717tll	C57BL/6J	PBT	KRAS_LUC	P0	K+L (PBT)	22	1	F	Yes
17	83	SA718trl	C57BL/6J	PBT	KRAS_LUC	P0	K+L (PBT)	21	1	F	Yes
18	84	SA718tll	C57BL/6J	PBT	KRAS_LUC	P0	K+L (PBT)	22	1	F	Yes
19	85	SA719trl	C57BL/6J	PBT	KRAS_LUC	P0	K+L (PBT)	22	1	F	Yes
20	87	SA720trl	C57BL/6J	PBT	KRAS_LUC	P0	K+L (PBT)	22	1	F	Yes
21	88	SA720tll	C57BL/6J	PBT	KRAS_LUC	P0	K+L (PBT)	21	1	F	Yes
22	89	SA721trl	C57BL/6J	PBT	KRAS_LUC	P0	K+L (PBT)	20	1	M	Yes
23	90	SA721lll	C57BL/6J	PBT	KRAS_LUC	P0	K+L (PBT)	22	1	M	Yes
24	91	SA722trl	C57BL/6J	PBT	KRAS_LUC	P0	K+L (PBT)	19	1	M	Yes
25	92	SA722tll	C57BL/6J	PBT	KRAS_LUC	P0	K+L (PBT)	21	1	M	Yes
26	93	SA723trl	C57BL/6J	PBT	KRAS_LUC	P0	K+L (PBT)	20	1	M	Yes
27	94	SA723tll	C57BL/6J	PBT	KRAS_LUC	P0	K+L (PBT)	21	1	M	Yes
28	95	SA724trl	C57BL/6J	PBT	KRAS_LUC	P0	K+L (PBT)	21	1	M	Yes
29	96	SA724tll	C57BL/6J	PBT	KRAS_LUC	P0	K+L (PBT)	21	1	M	Yes
30	97	SA805trl	C57BL/6J	PBT	KRAS_GFP_LUC	P0	KGL (PBT)	24	1	F	Yes
31	98	SA805tll	C57BL/6J	PBT	KRAS_GFP_LUC	P0	KGL (PBT)	25	1	F	Yes
32	99	SA806trl	C57BL/6J	PBT	KRAS_GFP_LUC	P0	KGL (PBT)	25	1	F	Yes
33	100	SA806tll	C57BL/6J	PBT	KRAS_GFP_LUC	P0	KGL (PBT)	26	1	F	Yes
34	101	SA807trl	C57BL/6J	PBT	KRAS_GFP_LUC	P0	KGL (PBT)	24	1	F	Yes
35	102	SA807tll	C57BL/6J	PBT	KRAS_GFP_LUC	P0	KGL (PBT)	22	1	F	Yes
36	103	SA808trl	C57BL/6J	PBT	KRAS_GFP_LUC	P0	KGL (PBT)	25	1	F	Yes
37	104	SA808tll	C57BL/6J	PBT	KRAS_GFP_LUC	P0	KGL (PBT)	26	1	F	Yes
38	105	SA809trl	C57BL/6J	PBT	KRAS_GFP_LUC	P0	KGL (PBT)	24	1	F	Yes
39	106	SA809tll	C57BL/6J	PBT	KRAS_GFP_LUC	P0	KGL (PBT)	26	1	F	Yes
40	107	SA810trl	C57BL/6J	PBT	KRAS_GFP_LUC	P0	KGL (PBT)	24	1	F	Yes
41	108	SA810tll	C57BL/6J	PBT	KRAS_GFP_LUC	P0	KGL (PBT)	25	1	F	Yes
42	109	SA811trl	C57BL/6J	PBT	KRAS_GFP_LUC	P0	KGL (PBT)	26	1	F	Yes
43	110	SA811tll	C57BL/6J	PBT	KRAS_GFP_LUC	P0	KGL (PBT)	25	1	F	Yes
44	111	SA812trl	C57BL/6J	PBT	KRAS_GFP_LUC	P0	KGL (PBT)	24	1	M	Yes
45	112	SA812tll	C57BL/6J	PBT	KRAS_GFP_LUC	P0	KGL (PBT)	25	1	M	Yes
46	121	SA103trl	CD1	SB13	KRAS_LUC	P0	K+L (SB13) - CD1	22	1	NA	Yes
47	123	SA104trl	CD1	SB13	KRAS_LUC	P0	K+L (SB13) - CD1	22	1	NA	Yes
48	124	SA104tll	CD1	SB13	KRAS_LUC	P0	K+L (SB13) - CD1	22	1	NA	Yes
49	125	SA105trl	CD1	SB13	KRAS_LUC	P0	K+L (SB13) - CD1	18	1	NA	Yes
50	126	SA105tll	CD1	SB13	KRAS_LUC	P0	K+L (SB13) - CD1	19	1	NA	Yes
51	127	SA106trl	CD1	SB13	KRAS_LUC	P0	K+L (SB13) - CD1	20	1	NA	Yes
52	128	SA106tll	CD1	SB13	KRAS_LUC	P0	K+L (SB13) - CD1	21	1	NA	Yes
	Group	Age_at_EPO	KGL (SB13)	K+L (SB13) - CD1	KGL (PBT)	K+L (SB13)	K+L (PBT)
4	Penetrance (%)	P0	75	100	100	100	100.00
5	Bilateral tumor (%)	P0	0	87.5	100	80	88.89
6	IVIS positivity (%)	P0	100	100	100	100	100.00
