# Supplementary material for: Somatic gene delivery faithfully recapitulates a molecular spectrum of high-risk sarcomas
Source: Nat Commun. 2025 Jun 16;16:5283. doi: 10.1038/s41467-025-60519-5 (PMC12170903; doi:10.1038/s41467-025-60519-5)
Supplement: Supplementary file 13 — Source Data [file 41467_2025_60519_MOESM13_ESM.zip › Source_Data_Supp_Fig3.xlsx]

## Sheet: Supp. Fig. 3
Supplementary Figure 3a (Genotyping of vectors)
Supplementary Figure 3b (Validation of sgRNAs in vitro)
	Gene	Replicate	sg-RNA	Timepoint	KO score original	sd
1	Trp53	1	guide 1	d3	23.2	0.7
2	Trp53	1	guide 2	d3	86.1	2.193
3	Trp53	1	guide 3	d3	NA	NA
4	Trp53	1	guide 4	d3	NA	NA
5	Trp53	1	guide 5	d3	NA	NA
6	Trp53	2	guide 1	d3	21.8	0.7
7	Trp53	2	guide 2	d3	86.1	2.193
8	Trp53	3	guide 1	d3	22.5	0.7
9	Trp53	3	guide 2	d3	82.3	2.193
10	PTEN	1	guide 1	d3	78.8	NA
11	PTEN	1	guide 2	d3	56.7	NA
12	PTEN	1	guide 3	d3	NA	NA
13	PTEN	1	guide 4	d3	NA	NA
14	PTEN	1	guide 5	d3	NA	NA
15	BCOR	1	guide 1	d3	81.11	NA
16	BCOR	1	guide 2	d3	45.85	NA
17	BCOR	1	guide 3	d3	49.53	NA
18	BCOR	1	guide 4	d3	60.13	NA
19	BCOR	1	guide 5	d3	43.91	NA
20	CDKN2A	1	guide 1	d3	41.09	NA
21	CDKN2A	1	guide 2	d3	118.52	NA
22	CDKN2A	1	guide 3	d3	16.01	NA
23	CDKN2A	1	guide 4	d3	57.75	NA
24	CDKN2A	1	guide 5	d3	62.07	NA
25	SMARCB1	1	guide 1	d3	72.46	NA
26	SMARCB1	1	guide 2	d3	50.39	NA
27	SMARCB1	1	guide 3	d3	73.97	NA
28	SMARCB1	1	guide 4	d3	72.46	NA
29	SMARCB1	1	guide 5	d3	31.79	NA
30	APC	1	guide 1	d3	102.3	NA
31	APC	1	guide 2	d3	76.13	NA
32	APC	1	guide 3	d3	0	NA
33	APC	1	guide 4	d3	60.99	NA
34	APC	1	guide 5	d3	0	NA
35	STAG2	1	guide 1	d3	6.92	NA
36	STAG2	1	guide 2	d3	44.77	NA
37	STAG2	1	guide 3	d3	0	NA
38	STAG2	1	guide 4	d3	8	NA
39	STAG2	1	guide 5	d3	0	NA
Supplementary Figure 3c & d (Survival/latency and penetrance)
ID	Group_count	Internal_ID	Successfull	Mouse_strain	Transposase	Vector	Age_at_EPO	EPO_Setting	Group	Category	Genetics	Comment	Oncogene	Tumor_suppressor	Trp53_mutated	Fusion_gene	Sex	Total current (mA)	Time	Status	End_date	Mouse_as_event	Penetrance and laterality
1	1	SA126trl	Yes	C57BL/6J	SB13	distinct	P30	100V + Hyal (8µg)	eRMS (KRASG12V_P53)	Ras-driven models	KRASG12V_sgP53 (P30+P0)	none	KrasG12V	sg-P53	Yes	No	F	303	15	1	Finished	Yes	Penetrance	100
2	2	SA126tll	Yes	C57BL/6J	SB13	distinct	P30	100V + Hyal (8µg)	eRMS (KRASG12V_P53)	Ras-driven models	KRASG12V_sgP53 (P30+P0)	none	KrasG12V	sg-P53	Yes	No	F	329	16	1	Finished	No	Laterality	95.2381
3	3	SA127trl	Yes	C57BL/6J	SB13	distinct	P30	100V + Hyal (8µg)	eRMS (KRASG12V_P53)	Ras-driven models	KRASG12V_sgP53 (P30+P0)	none	KrasG12V	sg-P53	Yes	No	F	299	15	1	Finished	Yes	KRASG12V_sgP53 (P30+P0)
4	4	SA127tll	Yes	C57BL/6J	SB13	distinct	P30	100V + Hyal (8µg)	eRMS (KRASG12V_P53)	Ras-driven models	KRASG12V_sgP53 (P30+P0)	none	KrasG12V	sg-P53	Yes	No	F	371	15	1	Finished	No
5	5	SA128trl	Yes	C57BL/6J	SB13	distinct	P30	100V + Hyal (8µg)	eRMS (KRASG12V_P53)	Ras-driven models	KRASG12V_sgP53 (P30+P0)	none	KrasG12V	sg-P53	Yes	No	F	262	15	1	Finished	Yes
6	6	SA128tll	Yes	C57BL/6J	SB13	distinct	P30	100V + Hyal (8µg)	eRMS (KRASG12V_P53)	Ras-driven models	KRASG12V_sgP53 (P30+P0)	none	KrasG12V	sg-P53	Yes	No	F	321	16	1	Finished	No
7	7	SA129trl	Yes	C57BL/6J	SB13	distinct	P30	100V + Hyal (8µg)	eRMS (KRASG12V_P53)	Ras-driven models	KRASG12V_sgP53 (P30+P0)	none	KrasG12V	sg-P53	Yes	No	F	234	16	1	Finished	Yes
8	8	SA129tll	Yes	C57BL/6J	SB13	distinct	P30	100V + Hyal (8µg)	eRMS (KRASG12V_P53)	Ras-driven models	KRASG12V_sgP53 (P30+P0)	none	KrasG12V	sg-P53	Yes	No	F	399	16	1	Finished	No
9	9	SA293trl	Yes	C57BL/6J	SB13	distinct	P30	100V + Hyal (8µg)	eRMS (KRASG12V_P53)	Ras-driven models	KRASG12V_sgP53 (P30+P0)	none	KrasG12V	sg-P53	Yes	No	M	405	14	1	Finished	No
10	10	SA293tll	Yes	C57BL/6J	SB13	distinct	P30	100V + Hyal (8µg)	eRMS (KRASG12V_P53)	Ras-driven models	KRASG12V_sgP53 (P30+P0)	none	KrasG12V	sg-P53	Yes	No	M	415	12	1	Finished	Yes
11	11	SA294trl	Yes	C57BL/6J	SB13	distinct	P30	100V + Hyal (8µg)	eRMS (KRASG12V_P53)	Ras-driven models	KRASG12V_sgP53 (P30+P0)	none	KrasG12V	sg-P53	Yes	No	M	302	14	1	Finished	Yes
12	12	SA294tll	Yes	C57BL/6J	SB13	distinct	P30	100V + Hyal (8µg)	eRMS (KRASG12V_P53)	Ras-driven models	KRASG12V_sgP53 (P30+P0)	none	KrasG12V	sg-P53	Yes	No	M	388	14	1	Finished	No
13	13	SA295trl	Yes	C57BL/6J	SB13	distinct	P30	100V + Hyal (8µg)	eRMS (KRASG12V_P53)	Ras-driven models	KRASG12V_sgP53 (P30+P0)	none	KrasG12V	sg-P53	Yes	No	M	370	14	1	Finished	No
14	14	SA295tll	Yes	C57BL/6J	SB13	distinct	P30	100V + Hyal (8µg)	eRMS (KRASG12V_P53)	Ras-driven models	KRASG12V_sgP53 (P30+P0)	none	KrasG12V	sg-P53	Yes	No	M	401	12	1	Finished	Yes
15	15	SA296trl	Yes	C57BL/6J	SB13	distinct	P30	100V + Hyal (8µg)	eRMS (KRASG12V_P53)	Ras-driven models	KRASG12V_sgP53 (P30+P0)	none	KrasG12V	sg-P53	Yes	No	M	399	13	1	Finished	Yes
16	16	SA296tll	Yes	C57BL/6J	SB13	distinct	P30	100V + Hyal (8µg)	eRMS (KRASG12V_P53)	Ras-driven models	KRASG12V_sgP53 (P30+P0)	none	KrasG12V	sg-P53	Yes	No	M	370	13	1	Finished	No
17	17	SA297trl	Yes	C57BL/6J	SB13	distinct	P30	100V + Hyal (8µg)	eRMS (KRASG12V_P53)	Ras-driven models	KRASG12V_sgP53 (P30+P0)	none	KrasG12V	sg-P53	Yes	No	M	328	14	1	Finished	No
18	18	SA297tll	Yes	C57BL/6J	SB13	distinct	P30	100V + Hyal (8µg)	eRMS (KRASG12V_P53)	Ras-driven models	KRASG12V_sgP53 (P30+P0)	none	KrasG12V	sg-P53	Yes	No	M	299	13	1	Finished	Yes
19	19	SA298trl	Yes	C57BL/6J	SB13	distinct	P30	100V + Hyal (8µg)	eRMS (KRASG12V_P53)	Ras-driven models	KRASG12V_sgP53 (P30+P0)	none	KrasG12V	sg-P53	Yes	No	M	325	14	1	Finished	Yes
20	20	SA298tll	Yes	C57BL/6J	SB13	distinct	P30	100V + Hyal (8µg)	eRMS (KRASG12V_P53)	Ras-driven models	KRASG12V_sgP53 (P30+P0)	none	KrasG12V	sg-P53	Yes	No	M	357	14	1	Finished	No
21	21	SA299trl	Yes	C57BL/6J	SB13	distinct	P30	100V + Hyal (8µg)	eRMS (KRASG12V_P53)	Ras-driven models	KRASG12V_sgP53 (P30+P0)	none	KrasG12V	sg-P53	Yes	No	F	375	14	1	Finished	Yes
22	22	SA299tll	Yes	C57BL/6J	SB13	distinct	P30	100V + Hyal (8µg)	eRMS (KRASG12V_P53)	Ras-driven models	KRASG12V_sgP53 (P30+P0)	none	KrasG12V	sg-P53	Yes	No	F	409	14	1	Finished	No
23	23	SA300trl	Yes	C57BL/6J	SB13	distinct	P30	100V + Hyal (8µg)	eRMS (KRASG12V_P53)	Ras-driven models	KRASG12V_sgP53 (P30+P0)	none	KrasG12V	sg-P53	Yes	No	F	223	14	1	Finished	Yes
24	24	SA300tll	Yes	C57BL/6J	SB13	distinct	P30	100V + Hyal (8µg)	eRMS (KRASG12V_P53)	Ras-driven models	KRASG12V_sgP53 (P30+P0)	none	KrasG12V	sg-P53	Yes	No	F	318	14	1	Finished	No
25	25	SA301trl	Yes	C57BL/6J	SB13	distinct	P30	100V + Hyal (8µg)	eRMS (KRASG12V_P53)	Ras-driven models	KRASG12V_sgP53 (P30+P0)	none	KrasG12V	sg-P53	Yes	No	F	355	13	1	Finished	Yes
26	26	SA301tll	Yes	C57BL/6J	SB13	distinct	P30	100V + Hyal (8µg)	eRMS (KRASG12V_P53)	Ras-driven models	KRASG12V_sgP53 (P30+P0)	none	KrasG12V	sg-P53	Yes	No	F	318	14	1	Finished	No
27	27	SA302trl	Yes	C57BL/6J	SB13	distinct	P30	100V + Hyal (8µg)	eRMS (KRASG12V_P53)	Ras-driven models	KRASG12V_sgP53 (P30+P0)	none	KrasG12V	sg-P53	Yes	No	F	320	14	1	Finished	Yes
28	28	SA302tll	Yes	C57BL/6J	SB13	distinct	P30	100V + Hyal (8µg)	eRMS (KRASG12V_P53)	Ras-driven models	KRASG12V_sgP53 (P30+P0)	none	KrasG12V	sg-P53	Yes	No	F	342	14	1	Finished	No
29	29	SA303trl	Yes	C57BL/6J	SB13	distinct	P30	100V + Hyal (8µg)	eRMS (KRASG12V_P53)	Ras-driven models	KRASG12V_sgP53 (P30+P0)	none	KrasG12V	sg-P53	Yes	No	F	356	13	1	Finished	Yes
30	30	SA303tll	Yes	C57BL/6J	SB13	distinct	P30	100V + Hyal (8µg)	eRMS (KRASG12V_P53)	Ras-driven models	KRASG12V_sgP53 (P30+P0)	none	KrasG12V	sg-P53	Yes	No	F	383	13	1	Finished	No
31	31	SA304trl	Yes	C57BL/6J	SB13	distinct	P30	100V + Hyal (8µg)	eRMS (KRASG12V_P53)	Ras-driven models	KRASG12V_sgP53 (P30+P0)	none	KrasG12V	sg-P53	Yes	No	F	359	13	1	Finished	Yes
32	32	SA304tll	Yes	C57BL/6J	SB13	distinct	P30	100V + Hyal (8µg)	eRMS (KRASG12V_P53)	Ras-driven models	KRASG12V_sgP53 (P30+P0)	none	KrasG12V	sg-P53	Yes	No	F	397	14	1	Finished	No
33	1	SA113trl	Yes	C57BL/6J	SB13	distinct	P0	70V (8µg)	eRMS (KRASG12V_P53)	Ras-driven models	KRASG12V_sgP53 (P30+P0)	none	KrasG12V	sg-P53	Yes	No		7	20	1	Finished	No
34	2	SA113tll	Yes	C57BL/6J	SB13	distinct	P0	70V (8µg)	eRMS (KRASG12V_P53)	Ras-driven models	KRASG12V_sgP53 (P30+P0)	none	KrasG12V	sg-P53	Yes	No		10	19	1	Finished	Yes
35	3	SA114trl	Yes	C57BL/6J	SB13	distinct	P0	70V (8µg)	eRMS (KRASG12V_P53)	Ras-driven models	KRASG12V_sgP53 (P30+P0)	none	KrasG12V	sg-P53	Yes	No		7	23	1	Finished	No
36	4	SA114tll	Yes	C57BL/6J	SB13	distinct	P0	70V (8µg)	eRMS (KRASG12V_P53)	Ras-driven models	KRASG12V_sgP53 (P30+P0)	none	KrasG12V	sg-P53	Yes	No		5	19	1	Finished	Yes
37	5	SA115trl	Yes	C57BL/6J	SB13	distinct	P0	70V (8µg)	eRMS (KRASG12V_P53)	Ras-driven models	KRASG12V_sgP53 (P30+P0)	none	KrasG12V	sg-P53	Yes	No		6	19	1	Finished	Yes
38	6	SA115tll	Yes	C57BL/6J	SB13	distinct	P0	70V (8µg)	eRMS (KRASG12V_P53)	Ras-driven models	KRASG12V_sgP53 (P30+P0)	none	KrasG12V	sg-P53	Yes	No		8	20	1	Finished	No
39	7	SA116trl	Yes	C57BL/6J	SB13	distinct	P0	70V (8µg)	eRMS (KRASG12V_P53)	Ras-driven models	KRASG12V_sgP53 (P30+P0)	none	KrasG12V	sg-P53	Yes	No		7	27	0	Finished	No
40	8	SA116tll	Yes	C57BL/6J	SB13	distinct	P0	70V (8µg)	eRMS (KRASG12V_P53)	Ras-driven models	KRASG12V_sgP53 (P30+P0)	none	KrasG12V	sg-P53	Yes	No		8	19	1	Finished	Yes
41	9	SA117trl	Yes	C57BL/6J	SB13	distinct	P0	70V (8µg)	eRMS (KRASG12V_P53)	Ras-driven models	KRASG12V_sgP53 (P30+P0)	none	KrasG12V	sg-P53	Yes	No		6	24	1	Finished	No
42	10	SA117tll	Yes	C57BL/6J	SB13	distinct	P0	70V (8µg)	eRMS (KRASG12V_P53)	Ras-driven models	KRASG12V_sgP53 (P30+P0)	none	KrasG12V	sg-P53	Yes	No		9	21	1	Finished	Yes
43	1	SA122trl	Yes	C57BL/6J	SB13	conjunct	P30	100V + Hyal (8µg)	eRMS (KRASG12D_P53)	Ras-driven models	KRASG12D_sgP53 (P30+P0)	none	KrasG12D	sg-P53	Yes	No	F	331	22	1	Finished	Yes	Penetrance	100
44	2	SA122tll	Yes	C57BL/6J	SB13	conjunct	P30	100V + Hyal (8µg)	eRMS (KRASG12D_P53)	Ras-driven models	KRASG12D_sgP53 (P30+P0)	none	KrasG12D	sg-P53	Yes	No	F	351	27	1	Finished	No	Laterality	100
45	3	SA123trl	Yes	C57BL/6J	SB13	conjunct	P30	100V + Hyal (8µg)	eRMS (KRASG12D_P53)	Ras-driven models	KRASG12D_sgP53 (P30+P0)	none	KrasG12D	sg-P53	Yes	No	F	260	17	1	Finished	Yes	KRASG12D_sgP53 (P30+P0)
46	4	SA123tll	Yes	C57BL/6J	SB13	conjunct	P30	100V + Hyal (8µg)	eRMS (KRASG12D_P53)	Ras-driven models	KRASG12D_sgP53 (P30+P0)	none	KrasG12D	sg-P53	Yes	No	F	338	17	1	Finished	No
47	5	SA124trl	Yes	C57BL/6J	SB13	conjunct	P30	100V + Hyal (8µg)	eRMS (KRASG12D_P53)	Ras-driven models	KRASG12D_sgP53 (P30+P0)	none	KrasG12D	sg-P53	Yes	No	F	280	21	1	Finished	Yes
48	6	SA124tll	Yes	C57BL/6J	SB13	conjunct	P30	100V + Hyal (8µg)	eRMS (KRASG12D_P53)	Ras-driven models	KRASG12D_sgP53 (P30+P0)	none	KrasG12D	sg-P53	Yes	No	F	328	24	1	Finished	No
49	7	SA125trl	Yes	C57BL/6J	SB13	conjunct	P30	100V + Hyal (8µg)	eRMS (KRASG12D_P53)	Ras-driven models	KRASG12D_sgP53 (P30+P0)	none	KrasG12D	sg-P53	Yes	No	F	322	16	1	Finished	Yes
50	8	SA125tll	Yes	C57BL/6J	SB13	conjunct	P30	100V + Hyal (8µg)	eRMS (KRASG12D_P53)	Ras-driven models	KRASG12D_sgP53 (P30+P0)	none	KrasG12D	sg-P53	Yes	No	F	325	16	1	Finished	No
51	9	SA118trl	Yes	C57BL/6J	PBT	conjunct	P30	100V + Hyal (8µg)	eRMS (KRASG12D_P53)	Ras-driven models	KRASG12D_sgP53 (P30+P0)	none	KrasG12D	sg-P53	Yes	No	F	309	17	1	Finished	No
52	10	SA118tll	Yes	C57BL/6J	PBT	conjunct	P30	100V + Hyal (8µg)	eRMS (KRASG12D_P53)	Ras-driven models	KRASG12D_sgP53 (P30+P0)	none	KrasG12D	sg-P53	Yes	No	F	315	16	1	Finished	Yes
53	11	SA119trl	Yes	C57BL/6J	PBT	conjunct	P30	100V + Hyal (8µg)	eRMS (KRASG12D_P53)	Ras-driven models	KRASG12D_sgP53 (P30+P0)	none	KrasG12D	sg-P53	Yes	No	F	341	16	1	Finished	Yes
54	12	SA119tll	Yes	C57BL/6J	PBT	conjunct	P30	100V + Hyal (8µg)	eRMS (KRASG12D_P53)	Ras-driven models	KRASG12D_sgP53 (P30+P0)	none	KrasG12D	sg-P53	Yes	No	F	325	16	1	Finished	No
55	13	SA120trl	Yes	C57BL/6J	PBT	conjunct	P30	100V + Hyal (8µg)	eRMS (KRASG12D_P53)	Ras-driven models	KRASG12D_sgP53 (P30+P0)	none	KrasG12D	sg-P53	Yes	No	F	272	18	1	Finished	Yes
56	14	SA120tll	Yes	C57BL/6J	PBT	conjunct	P30	100V + Hyal (8µg)	eRMS (KRASG12D_P53)	Ras-driven models	KRASG12D_sgP53 (P30+P0)	none	KrasG12D	sg-P53	Yes	No	F	310	24	1	Finished	No
57	15	SA121trl	Yes	C57BL/6J	PBT	conjunct	P30	100V + Hyal (8µg)	eRMS (KRASG12D_P53)	Ras-driven models	KRASG12D_sgP53 (P30+P0)	none	KrasG12D	sg-P53	Yes	No	F	297	16	1	Finished	Yes
58	16	SA121tll	Yes	C57BL/6J	PBT	conjunct	P30	100V + Hyal (8µg)	eRMS (KRASG12D_P53)	Ras-driven models	KRASG12D_sgP53 (P30+P0)	none	KrasG12D	sg-P53	Yes	No	F	334	17	1	Finished	No
59	1	SA805trl	Yes	C57BL/6J	PBT	conjunct	P0	70V (8µg)	eRMS (KRASG12D_P53)	Ras-driven models	KRASG12D_sgP53 (P30+P0)	none	KrasG12D	sg-P53	Yes	No	F	3	24	1	Finished	Yes
60	2	SA805tll	Yes	C57BL/6J	PBT	conjunct	P0	70V (8µg)	eRMS (KRASG12D_P53)	Ras-driven models	KRASG12D_sgP53 (P30+P0)	none	KrasG12D	sg-P53	Yes	No	F	5	25	1	Finished	No
61	3	SA806trl	Yes	C57BL/6J	PBT	conjunct	P0	70V (8µg)	eRMS (KRASG12D_P53)	Ras-driven models	KRASG12D_sgP53 (P30+P0)	none	KrasG12D	sg-P53	Yes	No	F	5	25	1	Finished	Yes
62	4	SA806tll	Yes	C57BL/6J	PBT	conjunct	P0	70V (8µg)	eRMS (KRASG12D_P53)	Ras-driven models	KRASG12D_sgP53 (P30+P0)	none	KrasG12D	sg-P53	Yes	No	F	4	26	1	Finished	No
63	5	SA807trl	Yes	C57BL/6J	PBT	conjunct	P0	70V (8µg)	eRMS (KRASG12D_P53)	Ras-driven models	KRASG12D_sgP53 (P30+P0)	none	KrasG12D	sg-P53	Yes	No	F	4	24	1	Finished	No
64	6	SA807tll	Yes	C57BL/6J	PBT	conjunct	P0	70V (8µg)	eRMS (KRASG12D_P53)	Ras-driven models	KRASG12D_sgP53 (P30+P0)	none	KrasG12D	sg-P53	Yes	No	F	5	22	1	Finished	Yes
65	7	SA808trl	Yes	C57BL/6J	PBT	conjunct	P0	70V (8µg)	eRMS (KRASG12D_P53)	Ras-driven models	KRASG12D_sgP53 (P30+P0)	none	KrasG12D	sg-P53	Yes	No	F	5	25	1	Finished	Yes
66	8	SA808tll	Yes	C57BL/6J	PBT	conjunct	P0	70V (8µg)	eRMS (KRASG12D_P53)	Ras-driven models	KRASG12D_sgP53 (P30+P0)	none	KrasG12D	sg-P53	Yes	No	F	6	26	1	Finished	No
67	9	SA809trl	Yes	C57BL/6J	PBT	conjunct	P0	70V (8µg)	eRMS (KRASG12D_P53)	Ras-driven models	KRASG12D_sgP53 (P30+P0)	none	KrasG12D	sg-P53	Yes	No	F	4	24	1	Finished	Yes
68	10	SA809tll	Yes	C57BL/6J	PBT	conjunct	P0	70V (8µg)	eRMS (KRASG12D_P53)	Ras-driven models	KRASG12D_sgP53 (P30+P0)	none	KrasG12D	sg-P53	Yes	No	F	5	26	1	Finished	No
69	11	SA810trl	Yes	C57BL/6J	PBT	conjunct	P0	70V (8µg)	eRMS (KRASG12D_P53)	Ras-driven models	KRASG12D_sgP53 (P30+P0)	none	KrasG12D	sg-P53	Yes	No	F	6	24	1	Finished	Yes
70	12	SA810tll	Yes	C57BL/6J	PBT	conjunct	P0	70V (8µg)	eRMS (KRASG12D_P53)	Ras-driven models	KRASG12D_sgP53 (P30+P0)	none	KrasG12D	sg-P53	Yes	No	F	6	25	1	Finished	No
71	13	SA811trl	Yes	C57BL/6J	PBT	conjunct	P0	70V (8µg)	eRMS (KRASG12D_P53)	Ras-driven models	KRASG12D_sgP53 (P30+P0)	none	KrasG12D	sg-P53	Yes	No	F	4	26	1	Finished	No
72	14	SA811tll	Yes	C57BL/6J	PBT	conjunct	P0	70V (8µg)	eRMS (KRASG12D_P53)	Ras-driven models	KRASG12D_sgP53 (P30+P0)	none	KrasG12D	sg-P53	Yes	No	F	5	25	1	Finished	Yes
73	15	SA812trl	Yes	C57BL/6J	PBT	conjunct	P0	70V (8µg)	eRMS (KRASG12D_P53)	Ras-driven models	KRASG12D_sgP53 (P30+P0)	none	KrasG12D	sg-P53	Yes	No	M	3	24	1	Finished	Yes
74	16	SA812tll	Yes	C57BL/6J	PBT	conjunct	P0	70V (8µg)	eRMS (KRASG12D_P53)	Ras-driven models	KRASG12D_sgP53 (P30+P0)	none	KrasG12D	sg-P53	Yes	No	M	6	25	1	Finished	No
75	1	SA166trl	Yes	C57BL/6J	SB13	distinct	P30	100V + Hyal (8µg)	SS18::SSX+/-sgPten	Synovial Sarcoma	Flag-HA-SS18-SSX1_sg-empty (P30)	Flag-HA-SS18-SSX1	SS18-SSX1	sg-empty	No	Yes	F	308	365	0	Finished	Yes	Penetrance	16.6667
76	2	SA166tll	Yes	C57BL/6J	SB13	distinct	P30	100V + Hyal (8µg)	SS18::SSX+/-sgPten	Synovial Sarcoma	Flag-HA-SS18-SSX1_sg-empty (P30)	Flag-HA-SS18-SSX1	SS18-SSX1	sg-empty	No	Yes	F	388	365	0	Finished	No	Laterality	0
77	3	SA167trl	Yes	C57BL/6J	SB13	distinct	P30	100V + Hyal (8µg)	SS18::SSX+/-sgPten	Synovial Sarcoma	Flag-HA-SS18-SSX1_sg-empty (P30)	Flag-HA-SS18-SSX1	SS18-SSX1	sg-empty	No	Yes	F	334	365	0	Finished	Yes	Flag-HA-SS18-SSX1_sg-empty (P30)
78	4	SA167tll	Yes	C57BL/6J	SB13	distinct	P30	100V + Hyal (8µg)	SS18::SSX+/-sgPten	Synovial Sarcoma	Flag-HA-SS18-SSX1_sg-empty (P30)	Flag-HA-SS18-SSX1	SS18-SSX1	sg-empty	No	Yes	F	342	365	0	Finished	No
79	5	SA168trl	Yes	C57BL/6J	SB13	distinct	P30	100V + Hyal (8µg)	SS18::SSX+/-sgPten	Synovial Sarcoma	Flag-HA-SS18-SSX1_sg-empty (P30)	Flag-HA-SS18-SSX1	SS18-SSX1	sg-empty	No	Yes	F	278	365	0	Finished	Yes
80	6	SA168tll	Yes	C57BL/6J	SB13	distinct	P30	100V + Hyal (8µg)	SS18::SSX+/-sgPten	Synovial Sarcoma	Flag-HA-SS18-SSX1_sg-empty (P30)	Flag-HA-SS18-SSX1	SS18-SSX1	sg-empty	No	Yes	F	329	365	0	Finished	No
81	7	SA169trl	Yes	C57BL/6J	SB13	distinct	P30	100V + Hyal (8µg)	SS18::SSX+/-sgPten	Synovial Sarcoma	Flag-HA-SS18-SSX1_sg-empty (P30)	Flag-HA-SS18-SSX1	SS18-SSX1	sg-empty	No	Yes	M	350	365	0	Finished	No
82	8	SA169tll	Yes	C57BL/6J	SB13	distinct	P30	100V + Hyal (8µg)	SS18::SSX+/-sgPten	Synovial Sarcoma	Flag-HA-SS18-SSX1_sg-empty (P30)	Flag-HA-SS18-SSX1	SS18-SSX1	sg-empty	No	Yes	M	406	233	1	Finished	Yes
83	9	SA170trl	Yes	C57BL/6J	SB13	distinct	P30	100V + Hyal (8µg)	SS18::SSX+/-sgPten	Synovial Sarcoma	Flag-HA-SS18-SSX1_sg-empty (P30)	Flag-HA-SS18-SSX1	SS18-SSX1	sg-empty	No	Yes	M	352	365	0	Finished	Yes
84	10	SA170tll	Yes	C57BL/6J	SB13	distinct	P30	100V + Hyal (8µg)	SS18::SSX+/-sgPten	Synovial Sarcoma	Flag-HA-SS18-SSX1_sg-empty (P30)	Flag-HA-SS18-SSX1	SS18-SSX1	sg-empty	No	Yes	M	412	365	0	Finished	No
85	11	SA171trl	Yes	C57BL/6J	SB13	distinct	P30	100V + Hyal (8µg)	SS18::SSX+/-sgPten	Synovial Sarcoma	Flag-HA-SS18-SSX1_sg-empty (P30)	Flag-HA-SS18-SSX1	SS18-SSX1	sg-empty	No	Yes	M	347	365	0	Finished	Yes
86	12	SA171tll	Yes	C57BL/6J	SB13	distinct	P30	100V + Hyal (8µg)	SS18::SSX+/-sgPten	Synovial Sarcoma	Flag-HA-SS18-SSX1_sg-empty (P30)	Flag-HA-SS18-SSX1	SS18-SSX1	sg-empty	No	Yes	M	401	365	0	Finished	No
87	13	SA190trl	Yes	C57BL/6J	SB13	distinct	P30	100V + Hyal (8µg)	SS18::SSX+/-sgPten	Synovial Sarcoma	Flag-HA-SS18-SSX2_sg-Pten (P30)	Flag-HA-SS18-SSX2	SS18-SSX2	sg-Pten	No	Yes	F	379	365	0	Finished	Yes	Penetrance	50
88	14	SA190tll	Yes	C57BL/6J	SB13	distinct	P30	100V + Hyal (8µg)	SS18::SSX+/-sgPten	Synovial Sarcoma	Flag-HA-SS18-SSX2_sg-Pten (P30)	Flag-HA-SS18-SSX2	SS18-SSX2	sg-Pten	No	Yes	F	433	365	0	Finished	No	Laterality	0
89	15	SA191trl	Yes	C57BL/6J	SB13	distinct	P30	100V + Hyal (8µg)	SS18::SSX+/-sgPten	Synovial Sarcoma	Flag-HA-SS18-SSX2_sg-Pten (P30)	Flag-HA-SS18-SSX2	SS18-SSX2	sg-Pten	No	Yes	F	334	365	0	Finished	Yes	Flag-HA-SS18-SSX2_sg-Pten (P30)
90	16	SA191tll	Yes	C57BL/6J	SB13	distinct	P30	100V + Hyal (8µg)	SS18::SSX+/-sgPten	Synovial Sarcoma	Flag-HA-SS18-SSX2_sg-Pten (P30)	Flag-HA-SS18-SSX2	SS18-SSX2	sg-Pten	No	Yes	F	369	365	0	Finished	No
91	17	SA192trl	Yes	C57BL/6J	SB13	distinct	P30	100V + Hyal (8µg)	SS18::SSX+/-sgPten	Synovial Sarcoma	Flag-HA-SS18-SSX2_sg-Pten (P30)	Flag-HA-SS18-SSX2	SS18-SSX2	sg-Pten	No	Yes	F	413	255	1	Finished	Yes
92	18	SA192tll	Yes	C57BL/6J	SB13	distinct	P30	100V + Hyal (8µg)	SS18::SSX+/-sgPten	Synovial Sarcoma	Flag-HA-SS18-SSX2_sg-Pten (P30)	Flag-HA-SS18-SSX2	SS18-SSX2	sg-Pten	No	Yes	F	412	365	0	Finished	No
93	19	SA193trl	Yes	C57BL/6J	SB13	distinct	P30	100V + Hyal (8µg)	SS18::SSX+/-sgPten	Synovial Sarcoma	Flag-HA-SS18-SSX2_sg-Pten (P30)	Flag-HA-SS18-SSX2	SS18-SSX2	sg-Pten	No	Yes	M	281	365	0	Finished	No
94	20	SA193tll	Yes	C57BL/6J	SB13	distinct	P30	100V + Hyal (8µg)	SS18::SSX+/-sgPten	Synovial Sarcoma	Flag-HA-SS18-SSX2_sg-Pten (P30)	Flag-HA-SS18-SSX2	SS18-SSX2	sg-Pten	No	Yes	M	376	227	1	Finished	Yes
95	21	SA194trl	Yes	C57BL/6J	SB13	distinct	P30	100V + Hyal (8µg)	SS18::SSX+/-sgPten	Synovial Sarcoma	Flag-HA-SS18-SSX2_sg-Pten (P30)	Flag-HA-SS18-SSX2	SS18-SSX2	sg-Pten	No	Yes	M	455	252	1	Finished	Yes
96	22	SA194tll	Yes	C57BL/6J	SB13	distinct	P30	100V + Hyal (8µg)	SS18::SSX+/-sgPten	Synovial Sarcoma	Flag-HA-SS18-SSX2_sg-Pten (P30)	Flag-HA-SS18-SSX2	SS18-SSX2	sg-Pten	No	Yes	M	402	365	0	Finished	No
97	23	SA195trl	Yes	C57BL/6J	SB13	distinct	P30	100V + Hyal (8µg)	SS18::SSX+/-sgPten	Synovial Sarcoma	Flag-HA-SS18-SSX2_sg-Pten (P30)	Flag-HA-SS18-SSX2	SS18-SSX2	sg-Pten	No	Yes	M	290	365	0	Finished	Yes
98	24	SA195tll	Yes	C57BL/6J	SB13	distinct	P30	100V + Hyal (8µg)	SS18::SSX+/-sgPten	Synovial Sarcoma	Flag-HA-SS18-SSX2_sg-Pten (P30)	Flag-HA-SS18-SSX2	SS18-SSX2	sg-Pten	No	Yes	M	384	365	0	Finished	No
99	25	SA749trl	Yes	C57BL/6J	SB13	distinct	P0	70V (8µg)	SS18::SSX+/-sgPten	Synovial Sarcoma	SS18-SSX1_sg-empty (P0)	none	SS18-SSX1	sg-empty	No	Yes	F	3	219	1	Finished	Yes	Penetrance	100
100	26	SA749tll	Yes	C57BL/6J	SB13	distinct	P0	70V (8µg)	SS18::SSX+/-sgPten	Synovial Sarcoma	SS18-SSX1_sg-empty (P0)	none	SS18-SSX1	sg-empty	No	Yes	F	6	225	0	Finished	No	Laterality	37.5
101	27	SA750trl	Yes	C57BL/6J	SB13	distinct	P0	70V (8µg)	SS18::SSX+/-sgPten	Synovial Sarcoma	SS18-SSX1_sg-empty (P0)	none	SS18-SSX1	sg-empty	No	Yes	F	5	224	1	Finished	Yes	SS18-SSX1_sg-empty (P0)
102	28	SA750tll	Yes	C57BL/6J	SB13	distinct	P0	70V (8µg)	SS18::SSX+/-sgPten	Synovial Sarcoma	SS18-SSX1_sg-empty (P0)	none	SS18-SSX1	sg-empty	No	Yes	F	3	233	0	Finished	No
103	29	SA751trl	Yes	C57BL/6J	SB13	distinct	P0	70V (8µg)	SS18::SSX+/-sgPten	Synovial Sarcoma	SS18-SSX1_sg-empty (P0)	none	SS18-SSX1	sg-empty	No	Yes	F	2	290	0	Finished	No
104	30	SA751tll	Yes	C57BL/6J	SB13	distinct	P0	70V (8µg)	SS18::SSX+/-sgPten	Synovial Sarcoma	SS18-SSX1_sg-empty (P0)	none	SS18-SSX1	sg-empty	No	Yes	F	4	254	1	Finished	Yes
105	31	SA752trl	Yes	C57BL/6J	SB13	distinct	P0	70V (8µg)	SS18::SSX+/-sgPten	Synovial Sarcoma	SS18-SSX1_sg-empty (P0)	none	SS18-SSX1	sg-empty	No	Yes	F	7	214	1	Finished	Yes
106	32	SA752tll	Yes	C57BL/6J	SB13	distinct	P0	70V (8µg)	SS18::SSX+/-sgPten	Synovial Sarcoma	SS18-SSX1_sg-empty (P0)	none	SS18-SSX1	sg-empty	No	Yes	F	5	225	0	Finished	No
107	33	SA753trl	Yes	C57BL/6J	SB13	distinct	P0	70V (8µg)	SS18::SSX+/-sgPten	Synovial Sarcoma	SS18-SSX1_sg-empty (P0)	none	SS18-SSX1	sg-empty	No	Yes	F	8	261	0	Finished	No
108	34	SA753tll	Yes	C57BL/6J	SB13	distinct	P0	70V (8µg)	SS18::SSX+/-sgPten	Synovial Sarcoma	SS18-SSX1_sg-empty (P0)	none	SS18-SSX1	sg-empty	No	Yes	F	5	221	1	Finished	Yes
109	35	SA754trl	Yes	C57BL/6J	SB13	distinct	P0	70V (8µg)	SS18::SSX+/-sgPten	Synovial Sarcoma	SS18-SSX1_sg-empty (P0)	none	SS18-SSX1	sg-empty	No	Yes	M	2	233	1	Finished	No
110	36	SA754tll	Yes	C57BL/6J	SB13	distinct	P0	70V (8µg)	SS18::SSX+/-sgPten	Synovial Sarcoma	SS18-SSX1_sg-empty (P0)	none	SS18-SSX1	sg-empty	No	Yes	M	4	219	1	Finished	Yes
111	37	SA755trl	Yes	C57BL/6J	SB13	distinct	P0	70V (8µg)	SS18::SSX+/-sgPten	Synovial Sarcoma	SS18-SSX1_sg-empty (P0)	none	SS18-SSX1	sg-empty	No	Yes	M	4	271	1	Finished	Yes
112	38	SA755tll	Yes	C57BL/6J	SB13	distinct	P0	70V (8µg)	SS18::SSX+/-sgPten	Synovial Sarcoma	SS18-SSX1_sg-empty (P0)	none	SS18-SSX1	sg-empty	No	Yes	M	5	271	1	Finished	No
113	39	SA756trl	Yes	C57BL/6J	SB13	distinct	P0	70V (8µg)	SS18::SSX+/-sgPten	Synovial Sarcoma	SS18-SSX1_sg-empty (P0)	none	SS18-SSX1	sg-empty	No	Yes	M	3	233	1	Finished	No
114	40	SA756tll	Yes	C57BL/6J	SB13	distinct	P0	70V (8µg)	SS18::SSX+/-sgPten	Synovial Sarcoma	SS18-SSX1_sg-empty (P0)	none	SS18-SSX1	sg-empty	No	Yes	M	4	219	1	Finished	Yes
115	41	SA763trl	Yes	C57BL/6J	SB13	distinct	P0	70V (8µg)	SS18::SSX+/-sgPten	Synovial Sarcoma	SS18-SSX1_sg-Pten (P0)	none	SS18-SSX1	sg-Pten	No	Yes	F	5	100	1	Finished	Yes	Penetrance	100
116	42	SA763tll	Yes	C57BL/6J	SB13	distinct	P0	70V (8µg)	SS18::SSX+/-sgPten	Synovial Sarcoma	SS18-SSX1_sg-Pten (P0)	none	SS18-SSX1	sg-Pten	No	Yes	F	7	100	1	Finished	No	Laterality	100
117	43	SA764trl	Yes	C57BL/6J	SB13	distinct	P0	70V (8µg)	SS18::SSX+/-sgPten	Synovial Sarcoma	SS18-SSX1_sg-Pten (P0)	none	SS18-SSX1	sg-Pten	No	Yes	F	5	120	1	Finished	Yes	SS18-SSX1_sg-Pten (P0)
118	44	SA764tll	Yes	C57BL/6J	SB13	distinct	P0	70V (8µg)	SS18::SSX+/-sgPten	Synovial Sarcoma	SS18-SSX1_sg-Pten (P0)	none	SS18-SSX1	sg-Pten	No	Yes	F	6	120	1	Finished	No
119	45	SA765trl	Yes	C57BL/6J	SB13	distinct	P0	70V (8µg)	SS18::SSX+/-sgPten	Synovial Sarcoma	SS18-SSX1_sg-Pten (P0)	none	SS18-SSX1	sg-Pten	No	Yes	M	7	119	1	Finished	Yes
120	46	SA765tll	Yes	C57BL/6J	SB13	distinct	P0	70V (8µg)	SS18::SSX+/-sgPten	Synovial Sarcoma	SS18-SSX1_sg-Pten (P0)	none	SS18-SSX1	sg-Pten	No	Yes	M	6	119	1	Finished	No
121	47	SA766trl	Yes	C57BL/6J	SB13	distinct	P0	70V (8µg)	SS18::SSX+/-sgPten	Synovial Sarcoma	SS18-SSX1_sg-Pten (P0)	none	SS18-SSX1	sg-Pten	No	Yes	M	7	119	1	Finished	Yes
122	48	SA766tll	Yes	C57BL/6J	SB13	distinct	P0	70V (8µg)	SS18::SSX+/-sgPten	Synovial Sarcoma	SS18-SSX1_sg-Pten (P0)	none	SS18-SSX1	sg-Pten	No	Yes	M	9	119	1	Finished	No
123	49	SA780trl	Yes	C57BL/6J	SB13	distinct	P0	70V (8µg)	SS18::SSX+/-sgPten	Synovial Sarcoma	SS18-SSX1_sg-Pten (P0)	none	SS18-SSX1	sg-Pten	No	Yes	F	7	100	1	Finished	Yes
124	50	SA780tll	Yes	C57BL/6J	SB13	distinct	P0	70V (8µg)	SS18::SSX+/-sgPten	Synovial Sarcoma	SS18-SSX1_sg-Pten (P0)	none	SS18-SSX1	sg-Pten	No	Yes	F	5	109	1	Finished	No
			No	C57BL/6J	SB13	distinct	P30	100V + Hyal (8µg)	SS18::SSX+/-sgPten	Synovial Sarcoma	Flag-HA-SS18-SSX1_sg-Pten (P30)	Flag-HA-SS18-SSX1	SS18-SSX1	sg-Pten	No	Yes			365	0	Finished	Yes	Flag-HA Synovial Sarcoma conditions that didn't work
			No	C57BL/6J	SB13	distinct	P30	100V + Hyal (8µg)	SS18::SSX+/-sgPten	Synovial Sarcoma	Flag-HA-SS18-SSX1_sg-APC (P30)	Flag-HA-SS18-SSX1	SS18-SSX1	sg-APC	No	Yes			365	0	Finished	Yes	Flag-HA Synovial Sarcoma conditions that didn't work
			No	C57BL/6J	SB13	distinct	P30	100V + Hyal (8µg)	SS18::SSX+/-sgPten	Synovial Sarcoma	Flag-HA-SS18-SSX2_sg-empty (P30)	Flag-HA-SS18-SSX2	SS18-SSX2	sg-empty	No	Yes			365	0	Finished	Yes	Flag-HA Synovial Sarcoma conditions that didn't work
			No	C57BL/6J	SB13	distinct	P30	100V + Hyal (8µg)	SS18::SSX+/-sgPten	Synovial Sarcoma	Flag-HA-SS18-SSX2_sg-APC (P30)	Flag-HA-SS18-SSX2	SS18-SSX2	sg-APC	No	Yes			365	0	Finished	Yes	Flag-HA Synovial Sarcoma conditions that didn't work
125	1	SA281trl	Yes	C57BL/6J	SB13	distinct	P30	100V + Hyal (8µg)	sgP53	P53 + second hits	sg-P53 (P30)	none		sg-P53	Yes	No	M	257	365	0	Finished	Yes	Penetrance	50
126	2	SA281tll	Yes	C57BL/6J	SB13	distinct	P30	100V + Hyal (8µg)	sgP53	P53 + second hits	sg-P53 (P30)	none		sg-P53	Yes	No	M	340	365	0	Finished	No	Laterality	0
127	3	SA282trl	Yes	C57BL/6J	SB13	distinct	P30	100V + Hyal (8µg)	sgP53	P53 + second hits	sg-P53 (P30)	none		sg-P53	Yes	No	M	301	170	0	Finished	No	sg-P53 (P30)
128	4	SA282tll	Yes	C57BL/6J	SB13	distinct	P30	100V + Hyal (8µg)	sgP53	P53 + second hits	sg-P53 (P30)	none		sg-P53	Yes	No	M	301	163	1	Finished	Yes
129	5	SA283trl	Yes	C57BL/6J	SB13	distinct	P30	100V + Hyal (8µg)	sgP53	P53 + second hits	sg-P53 (P30)	none		sg-P53	Yes	No	M	329	266	1	Finished	Yes
130	6	SA283tll	Yes	C57BL/6J	SB13	distinct	P30	100V + Hyal (8µg)	sgP53	P53 + second hits	sg-P53 (P30)	none		sg-P53	Yes	No	M	299	365	0	Finished	No
131	7	SA284trl	Yes	C57BL/6J	SB13	distinct	P30	100V + Hyal (8µg)	sgP53	P53 + second hits	sg-P53 (P30)	none		sg-P53	Yes	No	M	334	365	0	Finished	Yes
132	8	SA284tll	Yes	C57BL/6J	SB13	distinct	P30	100V + Hyal (8µg)	sgP53	P53 + second hits	sg-P53 (P30)	none		sg-P53	Yes	No	M	360	365	0	Finished	No
133	9	SA285trl	Yes	C57BL/6J	SB13	distinct	P30	100V + Hyal (8µg)	sgP53	P53 + second hits	sg-P53 (P30)	none		sg-P53	Yes	No	M	317	121	0	Finished	No
134	10	SA285tll	Yes	C57BL/6J	SB13	distinct	P30	100V + Hyal (8µg)	sgP53	P53 + second hits	sg-P53 (P30)	none		sg-P53	Yes	No	M	332	116	1	Finished	Yes
135	11	SA286trl	Yes	C57BL/6J	SB13	distinct	P30	100V + Hyal (8µg)	sgP53	P53 + second hits	sg-P53 (P30)	none		sg-P53	Yes	No	M	362	365	0	Finished	Yes
136	12	SA286tll	Yes	C57BL/6J	SB13	distinct	P30	100V + Hyal (8µg)	sgP53	P53 + second hits	sg-P53 (P30)	none		sg-P53	Yes	No	M	358	365	0	Finished	No
137	13	SA287trl	Yes	C57BL/6J	SB13	distinct	P30	100V + Hyal (8µg)	sgP53	P53 + second hits	sg-P53 (P30)	none		sg-P53	Yes	No	F	308	222	1	Finished	Yes
138	14	SA287tll	Yes	C57BL/6J	SB13	distinct	P30	100V + Hyal (8µg)	sgP53	P53 + second hits	sg-P53 (P30)	none		sg-P53	Yes	No	F	335	231	0	Finished	No
139	15	SA288trl	Yes	C57BL/6J	SB13	distinct	P30	100V + Hyal (8µg)	sgP53	P53 + second hits	sg-P53 (P30)	none		sg-P53	Yes	No	F	301	365	0	Finished	Yes
140	16	SA288tll	Yes	C57BL/6J	SB13	distinct	P30	100V + Hyal (8µg)	sgP53	P53 + second hits	sg-P53 (P30)	none		sg-P53	Yes	No	F	408	365	0	Finished	No
141	17	SA289trl	Yes	C57BL/6J	SB13	distinct	P30	100V + Hyal (8µg)	sgP53	P53 + second hits	sg-P53 (P30)	none		sg-P53	Yes	No	F	265	365	0	Finished	Yes
142	18	SA289tll	Yes	C57BL/6J	SB13	distinct	P30	100V + Hyal (8µg)	sgP53	P53 + second hits	sg-P53 (P30)	none		sg-P53	Yes	No	F	332	365	0	Finished	No
143	19	SA290trl	Yes	C57BL/6J	SB13	distinct	P30	100V + Hyal (8µg)	sgP53	P53 + second hits	sg-P53 (P30)	none		sg-P53	Yes	No	F	332	227	1	Finished	Yes
144	20	SA290tll	Yes	C57BL/6J	SB13	distinct	P30	100V + Hyal (8µg)	sgP53	P53 + second hits	sg-P53 (P30)	none		sg-P53	Yes	No	F	362	237	0	Finished	No
145	21	SA291trl	Yes	C57BL/6J	SB13	distinct	P30	100V + Hyal (8µg)	sgP53	P53 + second hits	sg-P53 (P30)	none		sg-P53	Yes	No	F	334	280	0	Finished	No
146	22	SA291tll	Yes	C57BL/6J	SB13	distinct	P30	100V + Hyal (8µg)	sgP53	P53 + second hits	sg-P53 (P30)	none		sg-P53	Yes	No	F	363	267	1	Finished	Yes
147	23	SA292trl	Yes	C57BL/6J	SB13	distinct	P30	100V + Hyal (8µg)	sgP53	P53 + second hits	sg-P53 (P30)	none		sg-P53	Yes	No	F	334	365	0	Finished	Yes
148	24	SA292tll	Yes	C57BL/6J	SB13	distinct	P30	100V + Hyal (8µg)	sgP53	P53 + second hits	sg-P53 (P30)	none		sg-P53	Yes	No	F	404	365	0	Finished	No
149	1	SA335trl	Yes	C57BL/6J	none	distinct	P30	100V + Hyal (8µg)	sgSmarcb1,sgP53	P53 + second hits	sg-SMARCB1_sg-P53 (P30)	none		sg-P53	Yes	No	M	335	85	0	Finished	No	Penetrance	100
150	2	SA335tll	Yes	C57BL/6J	none	distinct	P30	100V + Hyal (8µg)	sgSmarcb1,sgP53	P53 + second hits	sg-SMARCB1_sg-P53 (P30)	none		sg-P53	Yes	No	M	449	77	1	Finished	Yes	Laterality	16.6667
151	3	SA336trl	Yes	C57BL/6J	none	distinct	P30	100V + Hyal (8µg)	sgSmarcb1,sgP53	P53 + second hits	sg-SMARCB1_sg-P53 (P30)	none		sg-P53	Yes	No	M	330	148	0	Finished	No	sg-SMARCB1_sg-P53 (P30)
152	4	SA336tll	Yes	C57BL/6J	none	distinct	P30	100V + Hyal (8µg)	sgSmarcb1,sgP53	P53 + second hits	sg-SMARCB1_sg-P53 (P30)	none		sg-P53	Yes	No	M	333	138	1	Finished	Yes
153	5	SA337trl	Yes	C57BL/6J	none	distinct	P30	100V + Hyal (8µg)	sgSmarcb1,sgP53	P53 + second hits	sg-SMARCB1_sg-P53 (P30)	none		sg-P53	Yes	No	M	372	240	1	Finished	Yes
154	6	SA337tll	Yes	C57BL/6J	none	distinct	P30	100V + Hyal (8µg)	sgSmarcb1,sgP53	P53 + second hits	sg-SMARCB1_sg-P53 (P30)	none		sg-P53	Yes	No	M	390	254	1	Finished	No
155	7	SA338trl	Yes	C57BL/6J	none	distinct	P30	100V + Hyal (8µg)	sgSmarcb1,sgP53	P53 + second hits	sg-SMARCB1_sg-P53 (P30)	none		sg-P53	Yes	No	F	421	204	0	Finished	No
156	8	SA338tll	Yes	C57BL/6J	none	distinct	P30	100V + Hyal (8µg)	sgSmarcb1,sgP53	P53 + second hits	sg-SMARCB1_sg-P53 (P30)	none		sg-P53	Yes	No	F	396	191	1	Finished	Yes
157	9	SA339trl	Yes	C57BL/6J	none	distinct	P30	100V + Hyal (8µg)	sgSmarcb1,sgP53	P53 + second hits	sg-SMARCB1_sg-P53 (P30)	none		sg-P53	Yes	No	F	325	138	0	Finished	No
158	10	SA339tll	Yes	C57BL/6J	none	distinct	P30	100V + Hyal (8µg)	sgSmarcb1,sgP53	P53 + second hits	sg-SMARCB1_sg-P53 (P30)	none		sg-P53	Yes	No	F	384	131	1	Finished	Yes
159	11	SA340trl	Yes	C57BL/6J	none	distinct	P30	100V + Hyal (8µg)	sgSmarcb1,sgP53	P53 + second hits	sg-SMARCB1_sg-P53 (P30)	none		sg-P53	Yes	No	F	306	204	0	Finished	No
160	12	SA340tll	Yes	C57BL/6J	none	distinct	P30	100V + Hyal (8µg)	sgSmarcb1,sgP53	P53 + second hits	sg-SMARCB1_sg-P53 (P30)	none		sg-P53	Yes	No	F	366	178	1	Finished	Yes
161	1	SA130trl	Yes	C57BL/6J	none	distinct	P30	100V + Hyal (8µg)	sgNf1,sgP53	P53 + second hits	sg-NF1_sg-P53 (P30)	none	sg-NF1	sg-P53	Yes	No	M	288	69	1	Finished	No	Penetrance	100
162	2	SA130tll	Yes	C57BL/6J	none	distinct	P30	100V + Hyal (8µg)	sgNf1,sgP53	P53 + second hits	sg-NF1_sg-P53 (P30)	none	sg-NF1	sg-P53	Yes	No	M	315	67	1	Finished	Yes	Laterality	85.7143
163	3	SA131trl	Yes	C57BL/6J	none	distinct	P30	100V + Hyal (8µg)	sgNf1,sgP53	P53 + second hits	sg-NF1_sg-P53 (P30)	none	sg-NF1	sg-P53	Yes	No	M	269	78	1	Finished	No	sg-NF1_sg-P53 (P30)
164	4	SA131tll	Yes	C57BL/6J	none	distinct	P30	100V + Hyal (8µg)	sgNf1,sgP53	P53 + second hits	sg-NF1_sg-P53 (P30)	none	sg-NF1	sg-P53	Yes	No	M	337	76	1	Finished	Yes
165	5	SA132trl	Yes	C57BL/6J	none	distinct	P30	100V + Hyal (8µg)	sgNf1,sgP53	P53 + second hits	sg-NF1_sg-P53 (P30)	none	sg-NF1	sg-P53	Yes	No	M	284	70	1	Finished	No
166	6	SA132tll	Yes	C57BL/6J	none	distinct	P30	100V + Hyal (8µg)	sgNf1,sgP53	P53 + second hits	sg-NF1_sg-P53 (P30)	none	sg-NF1	sg-P53	Yes	No	M	337	68	1	Finished	Yes
167	7	SA133trl	Yes	C57BL/6J	none	distinct	P30	100V + Hyal (8µg)	sgNf1,sgP53	P53 + second hits	sg-NF1_sg-P53 (P30)	none	sg-NF1	sg-P53	Yes	No	F	261	55	1	Finished	Yes
168	8	SA133tll	Yes	C57BL/6J	none	distinct	P30	100V + Hyal (8µg)	sgNf1,sgP53	P53 + second hits	sg-NF1_sg-P53 (P30)	none	sg-NF1	sg-P53	Yes	No	F	335	59	1	Finished	No
169	9	SA134trl	Yes	C57BL/6J	none	distinct	P30	100V + Hyal (8µg)	sgNf1,sgP53	P53 + second hits	sg-NF1_sg-P53 (P30)	none	sg-NF1	sg-P53	Yes	No	F	330	80	1	Finished	Yes
170	10	SA134tll	Yes	C57BL/6J	none	distinct	P30	100V + Hyal (8µg)	sgNf1,sgP53	P53 + second hits	sg-NF1_sg-P53 (P30)	none	sg-NF1	sg-P53	Yes	No	F	357	80	1	Finished	No
171	11	SA135trl	Yes	C57BL/6J	none	distinct	P30	100V + Hyal (8µg)	sgNf1,sgP53	P53 + second hits	sg-NF1_sg-P53 (P30)	none	sg-NF1	sg-P53	Yes	No	F	385	68	1	Finished	Yes
172	12	SA135tll	Yes	C57BL/6J	none	distinct	P30	100V + Hyal (8µg)	sgNf1,sgP53	P53 + second hits	sg-NF1_sg-P53 (P30)	none	sg-NF1	sg-P53	Yes	No	F	303	72	1	Finished	No
173	13	SA136trl	Yes	C57BL/6J	none	distinct	P30	100V + Hyal (8µg)	sgNf1,sgP53	P53 + second hits	sg-NF1_sg-P53 (P30)	none	sg-NF1	sg-P53	Yes	No	F	290	75	1	Finished	Yes
174	14	SA136tll	Yes	C57BL/6J	none	distinct	P30	100V + Hyal (8µg)	sgNf1,sgP53	P53 + second hits	sg-NF1_sg-P53 (P30)	none	sg-NF1	sg-P53	Yes	No	F	286	76	1	Finished	No
175	15	SA137trl	Yes	C57BL/6J	none	distinct	P30	100V + Hyal (8µg)	sgNf1,sgP53	P53 + second hits	sg-NF1_sg-P53 (P30)	none	sg-NF1	sg-P53	Yes	No	F	270	66	1	Finished	Yes
176	16	SA137tll	Yes	C57BL/6J	none	distinct	P30	100V + Hyal (8µg)	sgNf1,sgP53	P53 + second hits	sg-NF1_sg-P53 (P30)	none	sg-NF1	sg-P53	Yes	No	F	335	69	1	Finished	No
177	17	SA495trl	Yes	C57BL/6J	none	distinct	P30	100V + Hyal (8µg)	sgNf1,sgP53	P53 + second hits	sg-NF1_sg-P53 (P30)	none	sg-NF1	sg-P53	Yes	No	M	285	85	1	Finished	No
178	18	SA495tll	Yes	C57BL/6J	none	distinct	P30	100V + Hyal (8µg)	sgNf1,sgP53	P53 + second hits	sg-NF1_sg-P53 (P30)	none	sg-NF1	sg-P53	Yes	No	M	382	83	1	Finished	Yes
179	19	SA496trl	Yes	C57BL/6J	none	distinct	P30	100V + Hyal (8µg)	sgNf1,sgP53	P53 + second hits	sg-NF1_sg-P53 (P30)	none	sg-NF1	sg-P53	Yes	No	M	267	49	1	Finished	No
180	20	SA496tll	Yes	C57BL/6J	none	distinct	P30	100V + Hyal (8µg)	sgNf1,sgP53	P53 + second hits	sg-NF1_sg-P53 (P30)	none	sg-NF1	sg-P53	Yes	No	M	364	44	1	Finished	Yes
181	21	SA497trl	Yes	C57BL/6J	none	distinct	P30	100V + Hyal (8µg)	sgNf1,sgP53	P53 + second hits	sg-NF1_sg-P53 (P30)	none	sg-NF1	sg-P53	Yes	No	M	301	83	0	Finished	No
182	22	SA497tll	Yes	C57BL/6J	none	distinct	P30	100V + Hyal (8µg)	sgNf1,sgP53	P53 + second hits	sg-NF1_sg-P53 (P30)	none	sg-NF1	sg-P53	Yes	No	M	359	70	1	Finished	Yes
183	23	SA498trl	Yes	C57BL/6J	none	distinct	P30	100V + Hyal (8µg)	sgNf1,sgP53	P53 + second hits	sg-NF1_sg-P53 (P30)	none	sg-NF1	sg-P53	Yes	No	F	320	56	1	Finished	Yes
184	24	SA498tll	Yes	C57BL/6J	none	distinct	P30	100V + Hyal (8µg)	sgNf1,sgP53	P53 + second hits	sg-NF1_sg-P53 (P30)	none	sg-NF1	sg-P53	Yes	No	F	468	58	1	Finished	No
185	25	SA499trl	Yes	C57BL/6J	none	distinct	P30	100V + Hyal (8µg)	sgNf1,sgP53	P53 + second hits	sg-NF1_sg-P53 (P30)	none	sg-NF1	sg-P53	Yes	No	F	303	65	0	Finished	No
186	26	SA499tll	Yes	C57BL/6J	none	distinct	P30	100V + Hyal (8µg)	sgNf1,sgP53	P53 + second hits	sg-NF1_sg-P53 (P30)	none	sg-NF1	sg-P53	Yes	No	F	390	63	1	Finished	Yes
187	27	SA500trl	Yes	C57BL/6J	none	distinct	P30	100V + Hyal (8µg)	sgNf1,sgP53	P53 + second hits	sg-NF1_sg-P53 (P30)	none	sg-NF1	sg-P53	Yes	No	F	299	77	1	Finished	No
188	28	SA500tll	Yes	C57BL/6J	none	distinct	P30	100V + Hyal (8µg)	sgNf1,sgP53	P53 + second hits	sg-NF1_sg-P53 (P30)	none	sg-NF1	sg-P53	Yes	No	F	396	68	1	Finished	Yes
			No	C57BL/6J	none	distinct	P30	100V + Hyal (8µg)		P53 + second hits	sg-NF1 (P30)	none	sg-NF1	sg-empty	No	No			365	0	Finished	Yes	sgNF1 (no tumorigenesis)
			No	C57BL/6J	none	distinct	P30	100V + Hyal (8µg)		P53 + second hits	sg-SMARCB1 (P30)	none	sg-SMARCB1	sg-empty	No	No			365	0	Finished	Yes	sgSMARCB1 (no tumorigenesis)
			No	C57BL/6J	none	distinct	P30	100V + Hyal (8µg)		Ras-driven models	sg-BCOR (P30)	none	sg-BCOR	sg-empty	No	No			365	0	Finished	Yes	sgBCOR (no tumorigenesis)
			No	C57BL/6J	none	distinct	P0	70V (8µg)		Ras-driven models	sg-BCOR (P0)	none	sg-BCOR	sg-empty	No	No			365	0	Finished	Yes	sgBCOR (no tumorigenesis)
			No	C57BL/6J	SB13	distinct	P0	70V (8µg)		PAX-FOXO-driven models	Pax3-Foxo1_sg-empty (P0)	none	Pax3-Foxo1	sg-empty	No	Yes			365	0	44971	Yes
			No	C57BL/6J	SB13	distinct	P0	70V (8µg)		PAX-FOXO-driven models	Pax3-Foxo1_sg-P53 (P0)	none	Pax3-Foxo1	sg-P53	Yes	Yes			365	0	44971	Yes
189	1	SA305trl	Yes	C57BL/6J	SB13	distinct	P30	100V + Hyal (8µg)	eRMS (KRASG12V_empty)	Ras-driven models	KRASG12V_sg-empty (P30)	none	KrasG12V	sg-empty	Yes	No	F	291	365	0	Finished	Yes	Penetrance	12.5
190	2	SA305tll	Yes	C57BL/6J	SB13	distinct	P30	100V + Hyal (8µg)	eRMS (KRASG12V_empty)	Ras-driven models	KRASG12V_sg-empty (P30)	none	KrasG12V	sg-empty	Yes	No	F	347	365	0	Finished	No	Laterality	0
191	3	SA306trl	Yes	C57BL/6J	SB13	distinct	P30	100V + Hyal (8µg)	eRMS (KRASG12V_empty)	Ras-driven models	KRASG12V_sg-empty (P30)	none	KrasG12V	sg-empty	Yes	No	F	282	365	0	Finished	Yes	KRASG12V_sg-empty (P30)
192	4	SA306tll	Yes	C57BL/6J	SB13	distinct	P30	100V + Hyal (8µg)	eRMS (KRASG12V_empty)	Ras-driven models	KRASG12V_sg-empty (P30)	none	KrasG12V	sg-empty	Yes	No	F	290	365	0	Finished	No
193	5	SA307trl	Yes	C57BL/6J	SB13	distinct	P30	100V + Hyal (8µg)	eRMS (KRASG12V_empty)	Ras-driven models	KRASG12V_sg-empty (P30)	none	KrasG12V	sg-empty	Yes	No	F	399	30	1	Finished	Yes
194	6	SA307tll	Yes	C57BL/6J	SB13	distinct	P30	100V + Hyal (8µg)	eRMS (KRASG12V_empty)	Ras-driven models	KRASG12V_sg-empty (P30)	none	KrasG12V	sg-empty	Yes	No	F	368	37	0	Finished	No
195	7	SA308trl	Yes	C57BL/6J	SB13	distinct	P30	100V + Hyal (8µg)	eRMS (KRASG12V_empty)	Ras-driven models	KRASG12V_sg-empty (P30)	none	KrasG12V	sg-empty	Yes	No	F	355	365	0	Finished	Yes
196	8	SA308tll	Yes	C57BL/6J	SB13	distinct	P30	100V + Hyal (8µg)	eRMS (KRASG12V_empty)	Ras-driven models	KRASG12V_sg-empty (P30)	none	KrasG12V	sg-empty	Yes	No	F	298	365	0	Finished	No
197	9	SA309trl	Yes	C57BL/6J	SB13	distinct	P30	100V + Hyal (8µg)	eRMS (KRASG12V_empty)	Ras-driven models	KRASG12V_sg-empty (P30)	none	KrasG12V	sg-empty	Yes	No	M	277	365	0	Finished	Yes
198	10	SA309tll	Yes	C57BL/6J	SB13	distinct	P30	100V + Hyal (8µg)	eRMS (KRASG12V_empty)	Ras-driven models	KRASG12V_sg-empty (P30)	none	KrasG12V	sg-empty	Yes	No	M	351	365	0	Finished	No
199	11	SA310trl	Yes	C57BL/6J	SB13	distinct	P30	100V + Hyal (8µg)	eRMS (KRASG12V_empty)	Ras-driven models	KRASG12V_sg-empty (P30)	none	KrasG12V	sg-empty	Yes	No	M	296	365	0	Finished	Yes
200	12	SA310tll	Yes	C57BL/6J	SB13	distinct	P30	100V + Hyal (8µg)	eRMS (KRASG12V_empty)	Ras-driven models	KRASG12V_sg-empty (P30)	none	KrasG12V	sg-empty	Yes	No	M	345	365	0	Finished	No
201	13	SA311trl	Yes	C57BL/6J	SB13	distinct	P30	100V + Hyal (8µg)	eRMS (KRASG12V_empty)	Ras-driven models	KRASG12V_sg-empty (P30)	none	KrasG12V	sg-empty	Yes	No	M	295	365	0	Finished	Yes
202	14	SA311tll	Yes	C57BL/6J	SB13	distinct	P30	100V + Hyal (8µg)	eRMS (KRASG12V_empty)	Ras-driven models	KRASG12V_sg-empty (P30)	none	KrasG12V	sg-empty	Yes	No	M	300	365	0	Finished	No
203	15	SA312trl	Yes	C57BL/6J	SB13	distinct	P30	100V + Hyal (8µg)	eRMS (KRASG12V_empty)	Ras-driven models	KRASG12V_sg-empty (P30)	none	KrasG12V	sg-empty	Yes	No	M	307	365	0	Finished	Yes
204	16	SA312tll	Yes	C57BL/6J	SB13	distinct	P30	100V + Hyal (8µg)	eRMS (KRASG12V_empty)	Ras-driven models	KRASG12V_sg-empty (P30)	none	KrasG12V	sg-empty	Yes	No	M	317	365	0	Finished	No
205	1	SA313trl	Yes	C57BL/6J	SB13	distinct	P30	100V + Hyal (8µg)	eRMS (KRASG12V_BCOR)	Ras-driven models	KRASG12V_sg-BCOR (P30)	none	KrasG12V	sg-BCOR	Yes	No	F	356	50	0	Finished	No	Penetrance	62.5
206	2	SA313tll	Yes	C57BL/6J	SB13	distinct	P30	100V + Hyal (8µg)	eRMS (KRASG12V_BCOR)	Ras-driven models	KRASG12V_sg-BCOR (P30)	none	KrasG12V	sg-BCOR	Yes	No	F	359	22	1	Finished	Yes	Laterality	0
207	3	SA314trl	Yes	C57BL/6J	SB13	distinct	P30	100V + Hyal (8µg)	eRMS (KRASG12V_BCOR)	Ras-driven models	KRASG12V_sg-BCOR (P30)	none	KrasG12V	sg-BCOR	Yes	No	F	297	365	0	Finished	Yes	KRASG12V_sg-BCOR (P30)
208	4	SA314tll	Yes	C57BL/6J	SB13	distinct	P30	100V + Hyal (8µg)	eRMS (KRASG12V_BCOR)	Ras-driven models	KRASG12V_sg-BCOR (P30)	none	KrasG12V	sg-BCOR	Yes	No	F	347	365	0	Finished	No
209	5	SA315trl	Yes	C57BL/6J	SB13	distinct	P30	100V + Hyal (8µg)	eRMS (KRASG12V_BCOR)	Ras-driven models	KRASG12V_sg-BCOR (P30)	none	KrasG12V	sg-BCOR	Yes	No	F	366	86	0	Finished	No
210	6	SA315tll	Yes	C57BL/6J	SB13	distinct	P30	100V + Hyal (8µg)	eRMS (KRASG12V_BCOR)	Ras-driven models	KRASG12V_sg-BCOR (P30)	none	KrasG12V	sg-BCOR	Yes	No	F	445	85	1	Finished	Yes
211	7	SA316trl	Yes	C57BL/6J	SB13	distinct	P30	100V + Hyal (8µg)	eRMS (KRASG12V_BCOR)	Ras-driven models	KRASG12V_sg-BCOR (P30)	none	KrasG12V	sg-BCOR	Yes	No	F	372	50	0	Finished	No
212	8	SA316tll	Yes	C57BL/6J	SB13	distinct	P30	100V + Hyal (8µg)	eRMS (KRASG12V_BCOR)	Ras-driven models	KRASG12V_sg-BCOR (P30)	none	KrasG12V	sg-BCOR	Yes	No	F	303	46	1	Finished	Yes
213	9	SA317trl	Yes	C57BL/6J	SB13	distinct	P30	100V + Hyal (8µg)	eRMS (KRASG12V_BCOR)	Ras-driven models	KRASG12V_sg-BCOR (P30)	none	KrasG12V	sg-BCOR	Yes	No	M	286	43	0	Finished	No
214	10	SA317tll	Yes	C57BL/6J	SB13	distinct	P30	100V + Hyal (8µg)	eRMS (KRASG12V_BCOR)	Ras-driven models	KRASG12V_sg-BCOR (P30)	none	KrasG12V	sg-BCOR	Yes	No	M	386	30	1	Finished	Yes
215	11	SA318trl	Yes	C57BL/6J	SB13	distinct	P30	100V + Hyal (8µg)	eRMS (KRASG12V_BCOR)	Ras-driven models	KRASG12V_sg-BCOR (P30)	none	KrasG12V	sg-BCOR	Yes	No	M	284	101	1	Finished	Yes
216	12	SA318tll	Yes	C57BL/6J	SB13	distinct	P30	100V + Hyal (8µg)	eRMS (KRASG12V_BCOR)	Ras-driven models	KRASG12V_sg-BCOR (P30)	none	KrasG12V	sg-BCOR	Yes	No	M	307	108	0	Finished	No
217	13	SA319trl	Yes	C57BL/6J	SB13	distinct	P30	100V + Hyal (8µg)	eRMS (KRASG12V_BCOR)	Ras-driven models	KRASG12V_sg-BCOR (P30)	none	KrasG12V	sg-BCOR	Yes	No	M	296	365	0	Finished	Yes
218	14	SA319tll	Yes	C57BL/6J	SB13	distinct	P30	100V + Hyal (8µg)	eRMS (KRASG12V_BCOR)	Ras-driven models	KRASG12V_sg-BCOR (P30)	none	KrasG12V	sg-BCOR	Yes	No	M	317	365	0	Finished	No
219	15	SA320trl	Yes	C57BL/6J	SB13	distinct	P30	100V + Hyal (8µg)	eRMS (KRASG12V_BCOR)	Ras-driven models	KRASG12V_sg-BCOR (P30)	none	KrasG12V	sg-BCOR	Yes	No	M	344	365	0	Finished	Yes
220	16	SA320tll	Yes	C57BL/6J	SB13	distinct	P30	100V + Hyal (8µg)	eRMS (KRASG12V_BCOR)	Ras-driven models	KRASG12V_sg-BCOR (P30)	none	KrasG12V	sg-BCOR	Yes	No	M	335	365	0	Finished	No
221	1	SA579trl	Yes	C57BL/6J	SB13	distinct	P30	100V + Hyal (8µg)	aRMS(Pax3-Foxo1)	PAX-FOXO-driven models	Pax3-Foxo1_sg-empty (P30)	none	Pax3-Foxo1	sg-empty	No	Yes	F	308	93	0	44966	No	Penetrance	16.6667
222	2	SA579tll	Yes	C57BL/6J	SB13	distinct	P30	100V + Hyal (8µg)	aRMS(Pax3-Foxo1)	PAX-FOXO-driven models	Pax3-Foxo1_sg-empty (P30)	none	Pax3-Foxo1	sg-empty	No	Yes	F	352	82	1	44966	Yes	Laterality	0
223	3	SA580trl	Yes	C57BL/6J	SB13	distinct	P30	100V + Hyal (8µg)	aRMS(Pax3-Foxo1)	PAX-FOXO-driven models	Pax3-Foxo1_sg-empty (P30)	none	Pax3-Foxo1	sg-empty	No	Yes	F	354	365	0	44966	Yes	Pax3-Foxo1_sg-empty (P30)
224	4	SA580tll	Yes	C57BL/6J	SB13	distinct	P30	100V + Hyal (8µg)	aRMS(Pax3-Foxo1)	PAX-FOXO-driven models	Pax3-Foxo1_sg-empty (P30)	none	Pax3-Foxo1	sg-empty	No	Yes	F	325	365	0	44966	No
225	5	SA581trl	Yes	C57BL/6J	SB13	distinct	P30	100V + Hyal (8µg)	aRMS(Pax3-Foxo1)	PAX-FOXO-driven models	Pax3-Foxo1_sg-empty (P30)	none	Pax3-Foxo1	sg-empty	No	Yes	F	328	365	0	44966	Yes
226	6	SA581tll	Yes	C57BL/6J	SB13	distinct	P30	100V + Hyal (8µg)	aRMS(Pax3-Foxo1)	PAX-FOXO-driven models	Pax3-Foxo1_sg-empty (P30)	none	Pax3-Foxo1	sg-empty	No	Yes	F	385	365	0	44966	No
227	7	SA582trl	Yes	C57BL/6J	SB13	distinct	P30	100V + Hyal (8µg)	aRMS(Pax3-Foxo1)	PAX-FOXO-driven models	Pax3-Foxo1_sg-empty (P30)	none	Pax3-Foxo1	sg-empty	No	Yes	M	259	365	0	44966	Yes
228	8	SA582tll	Yes	C57BL/6J	SB13	distinct	P30	100V + Hyal (8µg)	aRMS(Pax3-Foxo1)	PAX-FOXO-driven models	Pax3-Foxo1_sg-empty (P30)	none	Pax3-Foxo1	sg-empty	No	Yes	M	329	365	0	44966	No
229	9	SA583trl	Yes	C57BL/6J	SB13	distinct	P30	100V + Hyal (8µg)	aRMS(Pax3-Foxo1)	PAX-FOXO-driven models	Pax3-Foxo1_sg-empty (P30)	none	Pax3-Foxo1	sg-empty	No	Yes	M	283	365	0	44966	Yes
230	10	SA583tll	Yes	C57BL/6J	SB13	distinct	P30	100V + Hyal (8µg)	aRMS(Pax3-Foxo1)	PAX-FOXO-driven models	Pax3-Foxo1_sg-empty (P30)	none	Pax3-Foxo1	sg-empty	No	Yes	M	312	365	0	44966	No
231	11	SA584trl	Yes	C57BL/6J	SB13	distinct	P30	100V + Hyal (8µg)	aRMS(Pax3-Foxo1)	PAX-FOXO-driven models	Pax3-Foxo1_sg-empty (P30)	none	Pax3-Foxo1	sg-empty	No	Yes	M	300	365	0	44966	Yes
232	12	SA584tll	Yes	C57BL/6J	SB13	distinct	P30	100V + Hyal (8µg)	aRMS(Pax3-Foxo1)	PAX-FOXO-driven models	Pax3-Foxo1_sg-empty (P30)	none	Pax3-Foxo1	sg-empty	No	Yes	M	461	365	0	44966	No
233	13	SA597trl	Yes	C57BL/6J	SB13	distinct	P30	100V + Hyal (8µg)	aRMS(Pax3-Foxo1)	PAX-FOXO-driven models	Pax3-Foxo1_sg-P53 (P30)	none	Pax3-Foxo1	sg-P53	Yes	Yes	F	375	365	0	44966	Yes	Penetrance	41.6667
234	14	SA597tll	Yes	C57BL/6J	SB13	distinct	P30	100V + Hyal (8µg)	aRMS(Pax3-Foxo1)	PAX-FOXO-driven models	Pax3-Foxo1_sg-P53 (P30)	none	Pax3-Foxo1	sg-P53	Yes	Yes	F	301	365	0	44966	No	Laterality	0
235	15	SA598trl	Yes	C57BL/6J	SB13	distinct	P30	100V + Hyal (8µg)	aRMS(Pax3-Foxo1)	PAX-FOXO-driven models	Pax3-Foxo1_sg-P53 (P30)	none	Pax3-Foxo1	sg-P53	Yes	Yes	F	397	365	0	44966	Yes	Pax3-Foxo1_sg-P53 (P30)
236	16	SA598tll	Yes	C57BL/6J	SB13	distinct	P30	100V + Hyal (8µg)	aRMS(Pax3-Foxo1)	PAX-FOXO-driven models	Pax3-Foxo1_sg-P53 (P30)	none	Pax3-Foxo1	sg-P53	Yes	Yes	F	409	365	0	44966	No
237	17	SA599trl	Yes	C57BL/6J	SB13	distinct	P30	100V + Hyal (8µg)	aRMS(Pax3-Foxo1)	PAX-FOXO-driven models	Pax3-Foxo1_sg-P53 (P30)	none	Pax3-Foxo1	sg-P53	Yes	Yes	F	298	135	1	44966	Yes
238	18	SA599tll	Yes	C57BL/6J	SB13	distinct	P30	100V + Hyal (8µg)	aRMS(Pax3-Foxo1)	PAX-FOXO-driven models	Pax3-Foxo1_sg-P53 (P30)	none	Pax3-Foxo1	sg-P53	Yes	Yes	F	363	141	0	44966	No
239	19	SA600trl	Yes	C57BL/6J	SB13	distinct	P30	100V + Hyal (8µg)	aRMS(Pax3-Foxo1)	PAX-FOXO-driven models	Pax3-Foxo1_sg-P53 (P30)	none	Pax3-Foxo1	sg-P53	Yes	Yes	M	324	365	0	44966	Yes
240	20	SA600tll	Yes	C57BL/6J	SB13	distinct	P30	100V + Hyal (8µg)	aRMS(Pax3-Foxo1)	PAX-FOXO-driven models	Pax3-Foxo1_sg-P53 (P30)	none	Pax3-Foxo1	sg-P53	Yes	Yes	M	436	365	0	44966	No
241	21	SA601trl	Yes	C57BL/6J	SB13	distinct	P30	100V + Hyal (8µg)	aRMS(Pax3-Foxo1)	PAX-FOXO-driven models	Pax3-Foxo1_sg-P53 (P30)	none	Pax3-Foxo1	sg-P53	Yes	Yes	M	261	365	0	44966	Yes
242	22	SA601tll	Yes	C57BL/6J	SB13	distinct	P30	100V + Hyal (8µg)	aRMS(Pax3-Foxo1)	PAX-FOXO-driven models	Pax3-Foxo1_sg-P53 (P30)	none	Pax3-Foxo1	sg-P53	Yes	Yes	M	417	365	0	44966	No
243	23	SA602trl	Yes	C57BL/6J	SB13	distinct	P30	100V + Hyal (8µg)	aRMS(Pax3-Foxo1)	PAX-FOXO-driven models	Pax3-Foxo1_sg-P53 (P30)	none	Pax3-Foxo1	sg-P53	Yes	Yes	M	318	51	0	44966	No
244	24	SA602tll	Yes	C57BL/6J	SB13	distinct	P30	100V + Hyal (8µg)	aRMS(Pax3-Foxo1)	PAX-FOXO-driven models	Pax3-Foxo1_sg-P53 (P30)	none	Pax3-Foxo1	sg-P53	Yes	Yes	M	391	47	1	44966	Yes
245	25	SA793trl	Yes	C57BL/6J	SB13	distinct	P30	100V + Hyal (8µg)	aRMS(Pax3-Foxo1)	PAX-FOXO-driven models	Pax3-Foxo1_sg-P53 (P30)	none	Pax3-Foxo1	sg-P53	Yes	Yes	F	364	365	0	44982	Yes
246	26	SA793tll	Yes	C57BL/6J	SB13	distinct	P30	100V + Hyal (8µg)	aRMS(Pax3-Foxo1)	PAX-FOXO-driven models	Pax3-Foxo1_sg-P53 (P30)	none	Pax3-Foxo1	sg-P53	Yes	Yes	F	382	365	0	44982	No
247	27	SA794trl	Yes	C57BL/6J	SB13	distinct	P30	100V + Hyal (8µg)	aRMS(Pax3-Foxo1)	PAX-FOXO-driven models	Pax3-Foxo1_sg-P53 (P30)	none	Pax3-Foxo1	sg-P53	Yes	Yes	F	341	92	1	44982	Yes
248	28	SA794tll	Yes	C57BL/6J	SB13	distinct	P30	100V + Hyal (8µg)	aRMS(Pax3-Foxo1)	PAX-FOXO-driven models	Pax3-Foxo1_sg-P53 (P30)	none	Pax3-Foxo1	sg-P53	Yes	Yes	F	545	98	0	44982	No
249	29	SA795trl	Yes	C57BL/6J	SB13	distinct	P30	100V + Hyal (8µg)	aRMS(Pax3-Foxo1)	PAX-FOXO-driven models	Pax3-Foxo1_sg-P53 (P30)	none	Pax3-Foxo1	sg-P53	Yes	Yes	F	382	365	0	44982	Yes
250	30	SA795tll	Yes	C57BL/6J	SB13	distinct	P30	100V + Hyal (8µg)	aRMS(Pax3-Foxo1)	PAX-FOXO-driven models	Pax3-Foxo1_sg-P53 (P30)	none	Pax3-Foxo1	sg-P53	Yes	Yes	F	347	365	0	44982	No
251	31	SA796trl	Yes	C57BL/6J	SB13	distinct	P30	100V + Hyal (8µg)	aRMS(Pax3-Foxo1)	PAX-FOXO-driven models	Pax3-Foxo1_sg-P53 (P30)	none	Pax3-Foxo1	sg-P53	Yes	Yes	M	382	125	0	44982	No
252	32	SA796tll	Yes	C57BL/6J	SB13	distinct	P30	100V + Hyal (8µg)	aRMS(Pax3-Foxo1)	PAX-FOXO-driven models	Pax3-Foxo1_sg-P53 (P30)	none	Pax3-Foxo1	sg-P53	Yes	Yes	M	421	116	1	44982	Yes
253	33	SA797trl	Yes	C57BL/6J	SB13	distinct	P30	100V + Hyal (8µg)	aRMS(Pax3-Foxo1)	PAX-FOXO-driven models	Pax3-Foxo1_sg-P53 (P30)	none	Pax3-Foxo1	sg-P53	Yes	Yes	M	292	107	0	44982	No
254	34	SA797tll	Yes	C57BL/6J	SB13	distinct	P30	100V + Hyal (8µg)	aRMS(Pax3-Foxo1)	PAX-FOXO-driven models	Pax3-Foxo1_sg-P53 (P30)	none	Pax3-Foxo1	sg-P53	Yes	Yes	M	419	97	1	44982	Yes
255	35	SA798trl	Yes	C57BL/6J	SB13	distinct	P30	100V + Hyal (8µg)	aRMS(Pax3-Foxo1)	PAX-FOXO-driven models	Pax3-Foxo1_sg-P53 (P30)	none	Pax3-Foxo1	sg-P53	Yes	Yes	M	376	365	0	44982	Yes
256	36	SA798tll	Yes	C57BL/6J	SB13	distinct	P30	100V + Hyal (8µg)	aRMS(Pax3-Foxo1)	PAX-FOXO-driven models	Pax3-Foxo1_sg-P53 (P30)	none	Pax3-Foxo1	sg-P53	Yes	Yes	M	420	365	0	44982	No
257	1	SA609trl	Yes	C57BL/6J	SB13	distinct	P30	100V + Hyal (8µg)	IFS(ETV6-NTRK3)	NTRK-driven models	ETV6-NTRK3_sg-empty (P30)	none	ETV6-NTRK3	sg-empty	No	Yes	male	329	177	1	Finished	Yes	Penetrance	12.5
258	2	SA609tll	Yes	C57BL/6J	SB13	distinct	P30	100V + Hyal (8µg)	IFS(ETV6-NTRK3)	NTRK-driven models	ETV6-NTRK3_sg-empty (P30)	none	ETV6-NTRK3	sg-empty	No	Yes	male	396	185	0	Finished	No	Laterality	0
259	3	SA610trl	Yes	C57BL/6J	SB13	distinct	P30	100V + Hyal (8µg)	IFS(ETV6-NTRK3)	NTRK-driven models	ETV6-NTRK3_sg-empty (P30)	none	ETV6-NTRK3	sg-empty	No	Yes	male	277	365	0	44968	Yes	ETV6-NTRK3_sg-empty (P30)
260	4	SA610tll	Yes	C57BL/6J	SB13	distinct	P30	100V + Hyal (8µg)	IFS(ETV6-NTRK3)	NTRK-driven models	ETV6-NTRK3_sg-empty (P30)	none	ETV6-NTRK3	sg-empty	No	Yes	male	422	365	0	44968	No
261	5	SA611trl	Yes	C57BL/6J	SB13	distinct	P30	100V + Hyal (8µg)	IFS(ETV6-NTRK3)	NTRK-driven models	ETV6-NTRK3_sg-empty (P30)	none	ETV6-NTRK3	sg-empty	No	Yes	male	296	365	0	44968	Yes
262	6	SA611tll	Yes	C57BL/6J	SB13	distinct	P30	100V + Hyal (8µg)	IFS(ETV6-NTRK3)	NTRK-driven models	ETV6-NTRK3_sg-empty (P30)	none	ETV6-NTRK3	sg-empty	No	Yes	male	309	365	0	44968	No
263	7	SA612trl	Yes	C57BL/6J	SB13	distinct	P30	100V + Hyal (8µg)	IFS(ETV6-NTRK3)	NTRK-driven models	ETV6-NTRK3_sg-empty (P30)	none	ETV6-NTRK3	sg-empty	No	Yes	female	313	365	0	44968	Yes
264	8	SA612tll	Yes	C57BL/6J	SB13	distinct	P30	100V + Hyal (8µg)	IFS(ETV6-NTRK3)	NTRK-driven models	ETV6-NTRK3_sg-empty (P30)	none	ETV6-NTRK3	sg-empty	No	Yes	female	391	365	0	44968	No
265	9	SA613trl	Yes	C57BL/6J	SB13	distinct	P30	100V + Hyal (8µg)	IFS(ETV6-NTRK3)	NTRK-driven models	ETV6-NTRK3_sg-empty (P30)	none	ETV6-NTRK3	sg-empty	No	Yes	female	338	365	0	44968	Yes
266	10	SA613tll	Yes	C57BL/6J	SB13	distinct	P30	100V + Hyal (8µg)	IFS(ETV6-NTRK3)	NTRK-driven models	ETV6-NTRK3_sg-empty (P30)	none	ETV6-NTRK3	sg-empty	No	Yes	female	330	365	0	44968	No
267	11	SA614trl	Yes	C57BL/6J	SB13	distinct	P30	100V + Hyal (8µg)	IFS(ETV6-NTRK3)	NTRK-driven models	ETV6-NTRK3_sg-empty (P30)	none	ETV6-NTRK3	sg-empty	No	Yes	female	345	365	0	44968	Yes
268	12	SA614tll	Yes	C57BL/6J	SB13	distinct	P30	100V + Hyal (8µg)	IFS(ETV6-NTRK3)	NTRK-driven models	ETV6-NTRK3_sg-empty (P30)	none	ETV6-NTRK3	sg-empty	No	Yes	female	425	365	0	44968	No
269	13	SA757trl	No	C57BL/6J	SB13	distinct	P0	70V (8µg)	IFS(ETV6-NTRK3)	NTRK-driven models	ETV6-NTRK3_sg-empty (P0)	none	ETV6-NTRK3	sg-empty	No	Yes	female	3	365	0	44985	Yes	Penetrance	0
270	14	SA757tll	No	C57BL/6J	SB13	distinct	P0	70V (8µg)	IFS(ETV6-NTRK3)	NTRK-driven models	ETV6-NTRK3_sg-empty (P0)	none	ETV6-NTRK3	sg-empty	No	Yes	female	6	365	0	44985	No	Laterality	0
271	15	SA758trl	No	C57BL/6J	SB13	distinct	P0	70V (8µg)	IFS(ETV6-NTRK3)	NTRK-driven models	ETV6-NTRK3_sg-empty (P0)	none	ETV6-NTRK3	sg-empty	No	Yes	female	4	365	0	44985	Yes	ETV6-NTRK3_sg-empty (P0)
272	16	SA758tll	No	C57BL/6J	SB13	distinct	P0	70V (8µg)	IFS(ETV6-NTRK3)	NTRK-driven models	ETV6-NTRK3_sg-empty (P0)	none	ETV6-NTRK3	sg-empty	No	Yes	female	7	365	0	44985	No
273	17	SA759trl	No	C57BL/6J	SB13	distinct	P0	70V (8µg)	IFS(ETV6-NTRK3)	NTRK-driven models	ETV6-NTRK3_sg-empty (P0)	none	ETV6-NTRK3	sg-empty	No	Yes	female	6	365	0	44985	Yes
274	18	SA759tll	No	C57BL/6J	SB13	distinct	P0	70V (8µg)	IFS(ETV6-NTRK3)	NTRK-driven models	ETV6-NTRK3_sg-empty (P0)	none	ETV6-NTRK3	sg-empty	No	Yes	female	4	365	0	44985	No
275	19	SA760trl	No	C57BL/6J	SB13	distinct	P0	70V (8µg)	IFS(ETV6-NTRK3)	NTRK-driven models	ETV6-NTRK3_sg-empty (P0)	none	ETV6-NTRK3	sg-empty	No	Yes	male	5	365	0	44985	Yes
276	20	SA760tll	No	C57BL/6J	SB13	distinct	P0	70V (8µg)	IFS(ETV6-NTRK3)	NTRK-driven models	ETV6-NTRK3_sg-empty (P0)	none	ETV6-NTRK3	sg-empty	No	Yes	male	6	365	0	44985	No
277	21	SA761trl	No	C57BL/6J	SB13	distinct	P0	70V (8µg)	IFS(ETV6-NTRK3)	NTRK-driven models	ETV6-NTRK3_sg-empty (P0)	none	ETV6-NTRK3	sg-empty	No	Yes	male	4	365	0	44985	Yes
278	22	SA761tll	No	C57BL/6J	SB13	distinct	P0	70V (8µg)	IFS(ETV6-NTRK3)	NTRK-driven models	ETV6-NTRK3_sg-empty (P0)	none	ETV6-NTRK3	sg-empty	No	Yes	male	6	365	0	44985	No
279	23	SA762trl	No	C57BL/6J	SB13	distinct	P0	70V (8µg)	IFS(ETV6-NTRK3)	NTRK-driven models	ETV6-NTRK3_sg-empty (P0)	none	ETV6-NTRK3	sg-empty	No	Yes	male	4	365	0	44985	Yes
280	24	SA762tll	No	C57BL/6J	SB13	distinct	P0	70V (8µg)	IFS(ETV6-NTRK3)	NTRK-driven models	ETV6-NTRK3_sg-empty (P0)	none	ETV6-NTRK3	sg-empty	No	Yes	male	5	365	0	44985	No
281	25	SA621trl	Yes	C57BL/6J	SB13	distinct	P30	100V + Hyal (8µg)	IFS(ETV6-NTRK3)	NTRK-driven models	ETV6-NTRK3_sg-P53 (P30)	none	ETV6-NTRK3	sg-P53	Yes	Yes	male	317	45	1	Finished	Yes	Penetrance	100
282	26	SA621tll	Yes	C57BL/6J	SB13	distinct	P30	100V + Hyal (8µg)	IFS(ETV6-NTRK3)	NTRK-driven models	ETV6-NTRK3_sg-P53 (P30)	none	ETV6-NTRK3	sg-P53	Yes	Yes	male	383	47	1	Finished	No	Laterality	100
283	27	SA622trl	Yes	C57BL/6J	SB13	distinct	P30	100V + Hyal (8µg)	IFS(ETV6-NTRK3)	NTRK-driven models	ETV6-NTRK3_sg-P53 (P30)	none	ETV6-NTRK3	sg-P53	Yes	Yes	male	289	48	1	Finished	Yes	ETV6-NTRK3_sg-P53 (P30)
284	28	SA622tll	Yes	C57BL/6J	SB13	distinct	P30	100V + Hyal (8µg)	IFS(ETV6-NTRK3)	NTRK-driven models	ETV6-NTRK3_sg-P53 (P30)	none	ETV6-NTRK3	sg-P53	Yes	Yes	male	297	49	1	Finished	No
285	29	SA623trl	Yes	C57BL/6J	SB13	distinct	P30	100V + Hyal (8µg)	IFS(ETV6-NTRK3)	NTRK-driven models	ETV6-NTRK3_sg-P53 (P30)	none	ETV6-NTRK3	sg-P53	Yes	Yes	male	279	46	1	Finished	Yes
286	30	SA623tll	Yes	C57BL/6J	SB13	distinct	P30	100V + Hyal (8µg)	IFS(ETV6-NTRK3)	NTRK-driven models	ETV6-NTRK3_sg-P53 (P30)	none	ETV6-NTRK3	sg-P53	Yes	Yes	male	360	48	1	Finished	No
287	31	SA624trl	Yes	C57BL/6J	SB13	distinct	P30	100V + Hyal (8µg)	IFS(ETV6-NTRK3)	NTRK-driven models	ETV6-NTRK3_sg-P53 (P30)	none	ETV6-NTRK3	sg-P53	Yes	Yes	female	329	42	1	Finished	Yes
288	32	SA624tll	Yes	C57BL/6J	SB13	distinct	P30	100V + Hyal (8µg)	IFS(ETV6-NTRK3)	NTRK-driven models	ETV6-NTRK3_sg-P53 (P30)	none	ETV6-NTRK3	sg-P53	Yes	Yes	female	411	42	1	Finished	No
289	33	SA625trl	Yes	C57BL/6J	SB13	distinct	P30	100V + Hyal (8µg)	IFS(ETV6-NTRK3)	NTRK-driven models	ETV6-NTRK3_sg-P53 (P30)	none	ETV6-NTRK3	sg-P53	Yes	Yes	female	305	46	1	Finished	No
290	34	SA625tll	Yes	C57BL/6J	SB13	distinct	P30	100V + Hyal (8µg)	IFS(ETV6-NTRK3)	NTRK-driven models	ETV6-NTRK3_sg-P53 (P30)	none	ETV6-NTRK3	sg-P53	Yes	Yes	female	402	42	1	Finished	Yes
291	35	SA626trl	Yes	C57BL/6J	SB13	distinct	P30	100V + Hyal (8µg)	IFS(ETV6-NTRK3)	NTRK-driven models	ETV6-NTRK3_sg-P53 (P30)	none	ETV6-NTRK3	sg-P53	Yes	Yes	female	330	48	1	Finished	No
292	36	SA626tll	Yes	C57BL/6J	SB13	distinct	P30	100V + Hyal (8µg)	IFS(ETV6-NTRK3)	NTRK-driven models	ETV6-NTRK3_sg-P53 (P30)	none	ETV6-NTRK3	sg-P53	Yes	Yes	female	345	42	1	Finished	Yes
293	37	SA767trl	Yes	C57BL/6J	SB13	distinct	P0	70V (8µg)	IFS(ETV6-NTRK3)	NTRK-driven models	ETV6-NTRK3_sg-P53 (P0)	none	ETV6-NTRK3	sg-P53	Yes	Yes	female	4	66	1	Finished	Yes	Penetrance	100
294	38	SA767tll	Yes	C57BL/6J	SB13	distinct	P0	70V (8µg)	IFS(ETV6-NTRK3)	NTRK-driven models	ETV6-NTRK3_sg-P53 (P0)	none	ETV6-NTRK3	sg-P53	Yes	Yes	female	6	79	0	Finished	No	Laterality	0
295	39	SA768trl	Yes	C57BL/6J	SB13	distinct	P0	70V (8µg)	IFS(ETV6-NTRK3)	NTRK-driven models	ETV6-NTRK3_sg-P53 (P0)	none	ETV6-NTRK3	sg-P53	Yes	Yes	female	4	59	0	Finished	No	ETV6-NTRK3_sg-P53 (P0)
296	40	SA768tll	Yes	C57BL/6J	SB13	distinct	P0	70V (8µg)	IFS(ETV6-NTRK3)	NTRK-driven models	ETV6-NTRK3_sg-P53 (P0)	none	ETV6-NTRK3	sg-P53	Yes	Yes	female	4	59	1	Finished	Yes
297	41	SA769trl	Yes	C57BL/6J	SB13	distinct	P0	70V (8µg)	IFS(ETV6-NTRK3)	NTRK-driven models	ETV6-NTRK3_sg-P53 (P0)	none	ETV6-NTRK3	sg-P53	Yes	Yes	female	3	71	0	Finished	No
298	42	SA769tll	Yes	C57BL/6J	SB13	distinct	P0	70V (8µg)	IFS(ETV6-NTRK3)	NTRK-driven models	ETV6-NTRK3_sg-P53 (P0)	none	ETV6-NTRK3	sg-P53	Yes	Yes	female	4	59	1	Finished	Yes
299	43	SA770trl	Yes	C57BL/6J	SB13	distinct	P0	70V (8µg)	IFS(ETV6-NTRK3)	NTRK-driven models	ETV6-NTRK3_sg-P53 (P0)	none	ETV6-NTRK3	sg-P53	Yes	Yes	female	6	59	0	Finished	No
300	44	SA770tll	Yes	C57BL/6J	SB13	distinct	P0	70V (8µg)	IFS(ETV6-NTRK3)	NTRK-driven models	ETV6-NTRK3_sg-P53 (P0)	none	ETV6-NTRK3	sg-P53	Yes	Yes	female	8	54	1	Finished	Yes
301	45	SA771trl	Yes	C57BL/6J	SB13	distinct	P0	70V (8µg)	IFS(ETV6-NTRK3)	NTRK-driven models	ETV6-NTRK3_sg-P53 (P0)	none	ETV6-NTRK3	sg-P53	Yes	Yes	male	6	45	0	Finished	No
302	46	SA771tll	Yes	C57BL/6J	SB13	distinct	P0	70V (8µg)	IFS(ETV6-NTRK3)	NTRK-driven models	ETV6-NTRK3_sg-P53 (P0)	none	ETV6-NTRK3	sg-P53	Yes	Yes	male	6	42	1	Finished	Yes
303	47	SA772trl	Yes	C57BL/6J	SB13	distinct	P0	70V (8µg)	IFS(ETV6-NTRK3)	NTRK-driven models	ETV6-NTRK3_sg-P53 (P0)	none	ETV6-NTRK3	sg-P53	Yes	Yes	male	5	45	0	Finished	No
304	48	SA772tll	Yes	C57BL/6J	SB13	distinct	P0	70V (8µg)	IFS(ETV6-NTRK3)	NTRK-driven models	ETV6-NTRK3_sg-P53 (P0)	none	ETV6-NTRK3	sg-P53	Yes	Yes	male	7	41	1	Finished	Yes
305	49	SA773trl	Yes	C57BL/6J	SB13	distinct	P0	70V (8µg)	IFS(ETV6-NTRK3)	NTRK-driven models	ETV6-NTRK3_sg-P53 (P0)	none	ETV6-NTRK3	sg-P53	Yes	Yes	male	5	45	0	Finished	No
306	50	SA773tll	Yes	C57BL/6J	SB13	distinct	P0	70V (8µg)	IFS(ETV6-NTRK3)	NTRK-driven models	ETV6-NTRK3_sg-P53 (P0)	none	ETV6-NTRK3	sg-P53	Yes	Yes	male	8	43	1	Finished	Yes
307	1	SA740trl	Yes	C57BL/6J	SB13	distinct	P0	70V (8µg)	ASPSCR1::TFE3,sgP53	Alveolar Soft Part Sarcoma	ASPSCR1-TFE3_sg-P53 (P0)	none	ASPSCR1-TFE3	sg-P53	Yes	Yes	female		365	0	44971	Yes	Penetrance	22.2222
308	2	SA740tll	Yes	C57BL/6J	SB13	distinct	P0	70V (8µg)	ASPSCR1::TFE3,sgP53	Alveolar Soft Part Sarcoma	ASPSCR1-TFE3_sg-P53 (P0)	none	ASPSCR1-TFE3	sg-P53	Yes	Yes	female		365	0	44971	No	Laterality	0
309	3	SA741trl	Yes	C57BL/6J	SB13	distinct	P0	70V (8µg)	ASPSCR1::TFE3,sgP53	Alveolar Soft Part Sarcoma	ASPSCR1-TFE3_sg-P53 (P0)	none	ASPSCR1-TFE3	sg-P53	Yes	Yes	female		292	1	Finished	Yes	ASPSCR1-TFE3_sg-P53 (P0)
310	4	SA741tll	Yes	C57BL/6J	SB13	distinct	P0	70V (8µg)	ASPSCR1::TFE3,sgP53	Alveolar Soft Part Sarcoma	ASPSCR1-TFE3_sg-P53 (P0)	none	ASPSCR1-TFE3	sg-P53	Yes	Yes	female		317	0	Finished	No
311	5	SA742trl	Yes	C57BL/6J	SB13	distinct	P0	70V (8µg)	ASPSCR1::TFE3,sgP53	Alveolar Soft Part Sarcoma	ASPSCR1-TFE3_sg-P53 (P0)	none	ASPSCR1-TFE3	sg-P53	Yes	Yes	female		365	0	44971	Yes
312	6	SA742tll	Yes	C57BL/6J	SB13	distinct	P0	70V (8µg)	ASPSCR1::TFE3,sgP53	Alveolar Soft Part Sarcoma	ASPSCR1-TFE3_sg-P53 (P0)	none	ASPSCR1-TFE3	sg-P53	Yes	Yes	female		365	0	44971	No
313	7	SA743trl	Yes	C57BL/6J	SB13	distinct	P0	70V (8µg)	ASPSCR1::TFE3,sgP53	Alveolar Soft Part Sarcoma	ASPSCR1-TFE3_sg-P53 (P0)	none	ASPSCR1-TFE3	sg-P53	Yes	Yes	female		246	1	Finished	Yes
314	8	SA743tll	Yes	C57BL/6J	SB13	distinct	P0	70V (8µg)	ASPSCR1::TFE3,sgP53	Alveolar Soft Part Sarcoma	ASPSCR1-TFE3_sg-P53 (P0)	none	ASPSCR1-TFE3	sg-P53	Yes	Yes	female		247	0	Finished	No
315	9	SA744trl	Yes	C57BL/6J	SB13	distinct	P0	70V (8µg)	ASPSCR1::TFE3,sgP53	Alveolar Soft Part Sarcoma	ASPSCR1-TFE3_sg-P53 (P0)	none	ASPSCR1-TFE3	sg-P53	Yes	Yes	male		365	0	44971	Yes
316	10	SA744tll	Yes	C57BL/6J	SB13	distinct	P0	70V (8µg)	ASPSCR1::TFE3,sgP53	Alveolar Soft Part Sarcoma	ASPSCR1-TFE3_sg-P53 (P0)	none	ASPSCR1-TFE3	sg-P53	Yes	Yes	male		365	0	44971	No
317	11	SA745trl	Yes	C57BL/6J	SB13	distinct	P0	70V (8µg)	ASPSCR1::TFE3,sgP53	Alveolar Soft Part Sarcoma	ASPSCR1-TFE3_sg-P53 (P0)	none	ASPSCR1-TFE3	sg-P53	Yes	Yes	male		365	0	44971	Yes
318	12	SA745tll	Yes	C57BL/6J	SB13	distinct	P0	70V (8µg)	ASPSCR1::TFE3,sgP53	Alveolar Soft Part Sarcoma	ASPSCR1-TFE3_sg-P53 (P0)	none	ASPSCR1-TFE3	sg-P53	Yes	Yes	male		365	0	44971	No
319	13	SA746trl	Yes	C57BL/6J	SB13	distinct	P0	70V (8µg)	ASPSCR1::TFE3,sgP53	Alveolar Soft Part Sarcoma	ASPSCR1-TFE3_sg-P53 (P0)	none	ASPSCR1-TFE3	sg-P53	Yes	Yes	male		365	0	44971	Yes
320	14	SA746tll	Yes	C57BL/6J	SB13	distinct	P0	70V (8µg)	ASPSCR1::TFE3,sgP53	Alveolar Soft Part Sarcoma	ASPSCR1-TFE3_sg-P53 (P0)	none	ASPSCR1-TFE3	sg-P53	Yes	Yes	male		365	0	44971	No
321	15	SA747trl	Yes	C57BL/6J	SB13	distinct	P0	70V (8µg)	ASPSCR1::TFE3,sgP53	Alveolar Soft Part Sarcoma	ASPSCR1-TFE3_sg-P53 (P0)	none	ASPSCR1-TFE3	sg-P53	Yes	Yes	male		365	0	44971	Yes
322	16	SA747tll	Yes	C57BL/6J	SB13	distinct	P0	70V (8µg)	ASPSCR1::TFE3,sgP53	Alveolar Soft Part Sarcoma	ASPSCR1-TFE3_sg-P53 (P0)	none	ASPSCR1-TFE3	sg-P53	Yes	Yes	male		365	0	44971	No
323	17	SA748trl	Yes	C57BL/6J	SB13	distinct	P0	70V (8µg)	ASPSCR1::TFE3,sgP53	Alveolar Soft Part Sarcoma	ASPSCR1-TFE3_sg-P53 (P0)	none	ASPSCR1-TFE3	sg-P53	Yes	Yes	male		365	0	44971	Yes
324	18	SA748tll	Yes	C57BL/6J	SB13	distinct	P0	70V (8µg)	ASPSCR1::TFE3,sgP53	Alveolar Soft Part Sarcoma	ASPSCR1-TFE3_sg-P53 (P0)	none	ASPSCR1-TFE3	sg-P53	Yes	Yes	male		365	0	44971	No
325	19	SA615trl	Yes	C57BL/6J	SB13	distinct	P30	100V + Hyal (8µg)	ASPSCR1::TFE3,sgP53	Alveolar Soft Part Sarcoma	ASPSCR1-TFE3_sg-P53 (P30)	none	ASPSCR1-TFE3	sg-P53	Yes	Yes	male	396	228	0	Finished	No	Penetrance	100
326	20	SA615tll	Yes	C57BL/6J	SB13	distinct	P30	100V + Hyal (8µg)	ASPSCR1::TFE3,sgP53	Alveolar Soft Part Sarcoma	ASPSCR1-TFE3_sg-P53 (P30)	none	ASPSCR1-TFE3	sg-P53	Yes	Yes	male	479	209	1	Finished	Yes	Laterality	33.3333
327	21	SA616trl	Yes	C57BL/6J	SB13	distinct	P30	100V + Hyal (8µg)	ASPSCR1::TFE3,sgP53	Alveolar Soft Part Sarcoma	ASPSCR1-TFE3_sg-P53 (P30)	none	ASPSCR1-TFE3	sg-P53	Yes	Yes	male	340	212	0	Finished	No	ASPSCR1-TFE3_sg-P53 (P30)
328	22	SA616tll	Yes	C57BL/6J	SB13	distinct	P30	100V + Hyal (8µg)	ASPSCR1::TFE3,sgP53	Alveolar Soft Part Sarcoma	ASPSCR1-TFE3_sg-P53 (P30)	none	ASPSCR1-TFE3	sg-P53	Yes	Yes	male	352	200	1	Finished	Yes
329	23	SA617trl	Yes	C57BL/6J	SB13	distinct	P30	100V + Hyal (8µg)	ASPSCR1::TFE3,sgP53	Alveolar Soft Part Sarcoma	ASPSCR1-TFE3_sg-P53 (P30)	transient tumor onset bilaterally after 50 days, then only on the right leg 200 days later	ASPSCR1-TFE3	sg-P53	Yes	Yes	male	330	257	1	Finished	Yes
330	24	SA617tll	Yes	C57BL/6J	SB13	distinct	P30	100V + Hyal (8µg)	ASPSCR1::TFE3,sgP53	Alveolar Soft Part Sarcoma	ASPSCR1-TFE3_sg-P53 (P30)	transient tumor onset bilaterally after 50 days, then only on the right leg 200 days later	ASPSCR1-TFE3	sg-P53	Yes	Yes	male	337	294	0	Finished	No
331	25	SA618trl	Yes	C57BL/6J	SB13	distinct	P30	100V + Hyal (8µg)	ASPSCR1::TFE3,sgP53	Alveolar Soft Part Sarcoma	ASPSCR1-TFE3_sg-P53 (P30)	none	ASPSCR1-TFE3	sg-P53	Yes	Yes	female	319	177	1	Finished	Yes
332	26	SA618tll	Yes	C57BL/6J	SB13	distinct	P30	100V + Hyal (8µg)	ASPSCR1::TFE3,sgP53	Alveolar Soft Part Sarcoma	ASPSCR1-TFE3_sg-P53 (P30)	none	ASPSCR1-TFE3	sg-P53	Yes	Yes	female	380	177	1	Finished	No
333	27	SA619trl	Yes	C57BL/6J	SB13	distinct	P30	100V + Hyal (8µg)	ASPSCR1::TFE3,sgP53	Alveolar Soft Part Sarcoma	ASPSCR1-TFE3_sg-P53 (P30)	none	ASPSCR1-TFE3	sg-P53	Yes	Yes	female	331	180	1	Finished	Yes
334	28	SA619tll	Yes	C57BL/6J	SB13	distinct	P30	100V + Hyal (8µg)	ASPSCR1::TFE3,sgP53	Alveolar Soft Part Sarcoma	ASPSCR1-TFE3_sg-P53 (P30)	none	ASPSCR1-TFE3	sg-P53	Yes	Yes	female	419	188	1	Finished	No
335	29	SA620trl	Yes	C57BL/6J	SB13	distinct	P30	100V + Hyal (8µg)	ASPSCR1::TFE3,sgP53	Alveolar Soft Part Sarcoma	ASPSCR1-TFE3_sg-P53 (P30)	none	ASPSCR1-TFE3	sg-P53	Yes	Yes	female	306	228	0	Finished	No
336	30	SA620tll	Yes	C57BL/6J	SB13	distinct	P30	100V + Hyal (8µg)	ASPSCR1::TFE3,sgP53	Alveolar Soft Part Sarcoma	ASPSCR1-TFE3_sg-P53 (P30)	none	ASPSCR1-TFE3	sg-P53	Yes	Yes	female	360	215	1	Finished	Yes
337	31	SA603trl	No	C57BL/6J	SB13	distinct	P30	100V + Hyal (8µg)	ASPSCR1::TFE3,sgP53	Alveolar Soft Part Sarcoma	ASPSCR1-TFE3_sg-empty (P30)	none	ASPSCR1-TFE3	sg-empty	No	Yes	male	361	365	0	44968	Yes	Penetrance	0
338	32	SA603tll	No	C57BL/6J	SB13	distinct	P30	100V + Hyal (8µg)	ASPSCR1::TFE3,sgP53	Alveolar Soft Part Sarcoma	ASPSCR1-TFE3_sg-empty (P30)	none	ASPSCR1-TFE3	sg-empty	No	Yes	male	390	365	0	44968	No	Laterality	0
339	33	SA604trl	No	C57BL/6J	SB13	distinct	P30	100V + Hyal (8µg)	ASPSCR1::TFE3,sgP53	Alveolar Soft Part Sarcoma	ASPSCR1-TFE3_sg-empty (P30)	none	ASPSCR1-TFE3	sg-empty	No	Yes	male	379	365	0	44968	Yes	ASPSCR1-TFE3_sg-empty (P30)
340	34	SA604tll	No	C57BL/6J	SB13	distinct	P30	100V + Hyal (8µg)	ASPSCR1::TFE3,sgP53	Alveolar Soft Part Sarcoma	ASPSCR1-TFE3_sg-empty (P30)	none	ASPSCR1-TFE3	sg-empty	No	Yes	male	453	365	0	44968	No
341	35	SA605trl	No	C57BL/6J	SB13	distinct	P30	100V + Hyal (8µg)	ASPSCR1::TFE3,sgP53	Alveolar Soft Part Sarcoma	ASPSCR1-TFE3_sg-empty (P30)	none	ASPSCR1-TFE3	sg-empty	No	Yes	male	269	365	0	44968	Yes
342	36	SA605tll	No	C57BL/6J	SB13	distinct	P30	100V + Hyal (8µg)	ASPSCR1::TFE3,sgP53	Alveolar Soft Part Sarcoma	ASPSCR1-TFE3_sg-empty (P30)	none	ASPSCR1-TFE3	sg-empty	No	Yes	male	476	365	0	44968	No
343	37	SA606trl	No	C57BL/6J	SB13	distinct	P30	100V + Hyal (8µg)	ASPSCR1::TFE3,sgP53	Alveolar Soft Part Sarcoma	ASPSCR1-TFE3_sg-empty (P30)	none	ASPSCR1-TFE3	sg-empty	No	Yes	female	363	365	0	44968	Yes
344	38	SA606tll	No	C57BL/6J	SB13	distinct	P30	100V + Hyal (8µg)	ASPSCR1::TFE3,sgP53	Alveolar Soft Part Sarcoma	ASPSCR1-TFE3_sg-empty (P30)	none	ASPSCR1-TFE3	sg-empty	No	Yes	female	438	365	0	44968	No
345	39	SA607trl	No	C57BL/6J	SB13	distinct	P30	100V + Hyal (8µg)	ASPSCR1::TFE3,sgP53	Alveolar Soft Part Sarcoma	ASPSCR1-TFE3_sg-empty (P30)	none	ASPSCR1-TFE3	sg-empty	No	Yes	female	303	365	0	44968	Yes
346	40	SA607tll	No	C57BL/6J	SB13	distinct	P30	100V + Hyal (8µg)	ASPSCR1::TFE3,sgP53	Alveolar Soft Part Sarcoma	ASPSCR1-TFE3_sg-empty (P30)	none	ASPSCR1-TFE3	sg-empty	No	Yes	female	435	365	0	44968	No
347	41	SA608trl	No	C57BL/6J	SB13	distinct	P30	100V + Hyal (8µg)	ASPSCR1::TFE3,sgP53	Alveolar Soft Part Sarcoma	ASPSCR1-TFE3_sg-empty (P30)	none	ASPSCR1-TFE3	sg-empty	No	Yes	female	382	365	0	44968	Yes
348	42	SA608tll	No	C57BL/6J	SB13	distinct	P30	100V + Hyal (8µg)	ASPSCR1::TFE3,sgP53	Alveolar Soft Part Sarcoma	ASPSCR1-TFE3_sg-empty (P30)	none	ASPSCR1-TFE3	sg-empty	No	Yes	female	352	365	0	44968	No
Supplementary Figure 3e (Myod1- and Myog expression in PAX3::FOXO1-driven models compared to normal muscle)
Gene	Muscle_1	Muscle_2	Muscle_3	Muscle_4	Muscle_5	Muscle_6	Pax_Foxo_1	Pax_Foxo_P53_1	Pax_Foxo_P53_2
Myog	33.4739	27.7593	15.0711	7.9685	16.6816	9.00756	40.5376	56.7323	280.178
Myod1	50.7934	65.3999	56.7063	54.0211	84.1541	52.1934	781.496	177.72	821.921
Supplementary Figure 3h (normalized mRNA levels to Gapdh)
	Tumor 1	Tumor 2	Tumor 3	Tumor 4
ETV6::NTRK3-Mono	0.198425	0.069992	0.092355	0.021246		T-test Pleo vs Mono
ETV6::NTRK3-Pleo	0.0541586	0.0500669				p=0.482303048924802
