# Supplementary material for: Somatic gene delivery faithfully recapitulates a molecular spectrum of high-risk sarcomas
Source: Nat Commun. 2025 Jun 16;16:5283. doi: 10.1038/s41467-025-60519-5 (PMC12170903; doi:10.1038/s41467-025-60519-5)
Supplement: Supplementary file 13 — Source Data [file 41467_2025_60519_MOESM13_ESM.zip › Source_Data_Supp_Fig4.xlsx]

## Sheet: Supp. Fig. 4
Supplementary Figure 4a (Lollipop plot for BCOR mutations in RMS)
Hugo_Symbol	Chromosome	Start_Position	End_Position	Reference_Allele	Tumor_Seq_Allele2	Variant_Classification	Variant_Type	Tumor_Sample_Barcode	AAChange
BCOR	X	39921563	39921563	G	-	Frame_Shift_Del	DEL	RMS_JS037_2237_P_H2Y5MBGX5	F1419Lfs*64
BCOR	X	39933331	39933331	G	T	Missense_Mutation	SPG	RMS_JS041_2242_P_H2Y5MBGX5	S423X
BCOR	X	39922020	39922020	G	T	Missense_Mutation	SPG	RMS_JS043_2244_P_H2Y5MBGX5	Y1384X
BCOR	X	39921477	39921478	GG	-	Frame_Shift_Del	DEL	RMS_JS043_2244_P_H2Y5MBGX5	P1448Yfs*11
BCOR	X	39932171	39932171	G	A	Missense_Mutation	SPG	RMS_JS047_2246_P_H2YV7BGX5	R810X
BCOR	X	39914671	39914674	CTAC	-	Frame_Shift_Del	DEL	RMS_JS048_2247_P_H3JWMBGX5	G1563Efs*3
BCOR	X	39921641	39921641	-	G	Frame_Shift_Ins	INS	RMS_JS051_2250_P_H3JWMBGX5	V1394Cfs*14
BCOR	X	39933133	39933164	GGAGATAGTGTTTCTTTCGGAATCTCACTTCC	-	Frame_Shift_Del	DEL	RMS_JS052_3470_P_H2YV7BGX5	G479Sfs*8
BCOR	X	39932803	39932803	C	-	Frame_Shift_Del	DEL	RMS_JS052_3470_P_H2YV7BGX5	G599Afs*69
BCOR	X	39933767	39933768	GC	-	Frame_Shift_Del	DEL	RMS_JS071_9463_P_H327VBGX5	P278Sfs*21
BCOR	X	39932084	39932084	-	G	Frame_Shift_Ins	INS	RMS_JS084_2393_P_H327CBGX5	K839Qfs*4
BCOR	X	39922904	39922905	TC	-	Frame_Shift_Del	DEL	RMS_JS126_2513_P_H2Y5MBGX5	R1268Kfs*7
BCOR	X	39921633	39921639	CTCCGGA	-	Frame_Shift_Del	DEL	RMS_JS168_2538_P_H327VBGX5	V1394Dfs*87
BCOR	X	39932171	39932171	G	A	Missense_Mutation	SPG	RMS_JS180_2778_P_H327VBGX5	R810X
BCOR	X	39922308	39922308	G	-	Frame_Shift_Del	DEL	RMS_JS181_2779_P_H327VBGX5	G1289Afs*4
BCOR	X	39923655	39923656	CA	-	Frame_Shift_Del	DEL	RMS_JS182_9471_P_H2YYTBGX5	E1146Dfs*20
BCOR	X	39923059	39923059	G	A	Missense_Mutation	SPG	RMS_JS190_2784_P_H327VBGX5	R1217X
BCOR	X	39921466	39921466	C	-	Frame_Shift_Del	DEL	RMS_JS220_9481_P_H3K3YBGX5	E1452Kfs*31
BCOR	X	39923601	39923601	G	A	Missense_Mutation	SPG	RMS_JS223_2794_P_H2YV7BGX5	R1164X
BCOR	X	39932670	39932670	-	CCCAG	Frame_Shift_Ins	INS	RMS_JS253_2803_P_H2YV7BGX5	E644Wfs*26
BCOR	X	39923688	39923688	T	A	Missense_Mutation	SPG	RMS_JS268_2810_P_H2YV7BGX5	K1135X
BCOR	X	39921431	39921431	G	-	Frame_Shift_Del	DEL	RMS_JS306_2826_P_H2YV7BGX5	E1464Rfs*19
BCOR	X	39932080	39932080	-	GCTT	Frame_Shift_Ins	INS	RMS_JS307_2827_P_H2YV7BGX5	P840Qfs*4
BCOR	X	39923747	39923751	GGCTC	-	Frame_Shift_Del	DEL	RMS_JS333_2839_P_H3K3YBGX5	E1114Sfs*25
BCOR	X	39933110	39933116	AGATAGC	-	Frame_Shift_Del	DEL	RMS_JS344_2845_P_H3K3YBGX5	A495Ifs*30
BCOR	X	39934173	39934173	-	G	Frame_Shift_Ins	INS	RMS_JS370_2857_P_H3K3YBGX5	N143Kfs*42
BCOR	X	39913276	39913276	G	-	Frame_Shift_Del	DEL	RMS_JS385_2865_P_H3K3YBGX5	Y1614Mfs*3
BCOR	X	39922285	39922286	AG	-	Frame_Shift_Del	DEL	RMS_JS390_2867_P_H3K3YBGX5	L1296Ffs*28
BCOR	X	39931708	39931709	TT	-	Frame_Shift_Del	DEL	RMS_JS390_2867_P_H3K3YBGX5	K964Efs*10
BCOR	X	39923058	39923058	C	-	Frame_Shift_Del	DEL	RMS_JS397_2870_P_H3K3YBGX5	R1217Hfs*20
BCOR	X	39921468	39921468	G	-	Frame_Shift_Del	DEL	RMS_JS451_3496_P_H2YYTBGX5	P1451Rfs*32
BCOR	X	39921575	39921579	CTCCT	-	Frame_Shift_Del	DEL	RMS_JS452_3497_P_H327VBGX5	Q1414Pfs*44
BCOR	X	39921558	39921561	CGGT	-	Frame_Shift_Del	DEL	RMS_JS467_2883_P_H3K3YBGX5	D1420Afs*62
BCOR	X	39923601	39923601	G	A	Missense_Mutation	SPG	RMS_JS497_3518_P_H2YYTBGX5	R1164X
BCOR	X	39923751	39923751	C	A	Missense_Mutation	SPG	RMS_JS503_3522_P_H2YYTBGX5	E1114X
BCOR	X	39922262	39922262	T	A	Missense_Mutation	SPG	RMS_JS507_3523_P_H2YYTBGX5	K1304X
BCOR	X	39921620	39921620	C	-	Frame_Shift_Del	DEL	RMS_JS509_3525_P_H2YYTBGX5	P1401Rfs*82
BCOR	X	39921557	39921557	-	CGGT	Frame_Shift_Ins	INS	RMS2135_P_H3V5NAFXX	L1422Pfs*39
BCOR	X	39923078	39923082	GTGGC	-	Frame_Shift_Del	DEL	RMS2165_P_H3TJWAFXX	R1209Lfs*4
BCOR	X	39923744	39923744	-	GAGGCTC	Frame_Shift_Ins	INS	RMS2171_PM_HG5HHAFXX_HKMHYAFXX	P1116Rfs*27
BCOR	X	39931994	39931995	AA	-	Frame_Shift_Del	DEL	RMS2187_P_HFHFTAFXX	T870Ffs*44
BCOR	X	39921431	39921434	GCCA	-	Frame_Shift_Del	DEL	RMS2193_P_H3TJWAFXX	G1463Rfs*19
BCOR	X	39921606	39921606	G	T	Missense_Mutation	SPG	RMS2213_PM_HG5HHAFXX_HKMHYAFXX	S1405X
BCOR	X	39931746	39931746	-	GTTG	Frame_Shift_Ins	INS	RMS2215_PM_HG5HHAFXX_HKMHYAFXX	G952Nfs*10
BCOR	X	39932084	39932084	-	G	Frame_Shift_Ins	INS	RMS2221_PM_HG5HHAFXX_HKMHYAFXX	K839Qfs*4
BCOR	X	39914663	39914663	-	TA	Missense_Mutation	SPG	RMS2222_PM_HG5HHAFXX_HKMHYAFXX_HKY27BGX5	M1567fs*0
BCOR	X	39914661	39914661	-	AAAA	Frame_Shift_Ins	INS	RMS2222_PM_HG5HHAFXX_HKMHYAFXX_HKY27BGX5	M1567Ifs*7
BCOR	X	39933593	39933593	-	G	Frame_Shift_Ins	INS	RMS2225_PM_HG5HHAFXX_HKMHYAFXX	S336Lfs*44
BCOR	X	39922244	39922244	T	-	Frame_Shift_Del	DEL	RMS2226_PM_HG5HHAFXX_HKMHYAFXX	S1310Afs*58
BCOR	X	39932893	39932893	-	AGGCTGGGCGGCCTGCACTCGACACTGACCCTGAA	Frame_Shift_Ins	INS	RMS2228_P_HFHFTAFXX	S569Ffs*31
BCOR	X	39921462	39921471	GCTTCCGGCG	-	Frame_Shift_Del	DEL	RMS2230_P_HFHFTAFXX	P1450Hfs*30
BCOR	X	39922288	39922289	CT	-	Frame_Shift_Del	DEL	RMS2231_P_HFHFTAFXX	L1296Ffs*28
BCOR	X	39914661	39914661	-	AAAA	Frame_Shift_Ins	INS	RMS2236_PM_HG5HHAFXX_HKMHYAFXX_HKY27BGX5	M1567Ifs*7
BCOR	X	39914663	39914663	-	TA	Missense_Mutation	SPG	RMS2236_PM_HG5HHAFXX_HKMHYAFXX_HKY27BGX5	M1567fs*0
BCOR	X	39932334	39932334	G	C	Missense_Mutation	SPG	RMS2236_PM_HG5HHAFXX_HKMHYAFXX_HKY27BGX5	Y755X
BCOR	X	39931655	39931655	-	C	Frame_Shift_Ins	INS	RMS2241_PM_HG5HHAFXX_HKMHYAFXX	T982Dfs*35
BCOR	X	39922175	39922175	-	CA	Frame_Shift_Ins	INS	RMS2259_P_H327VBGX5	L1333Cfs*36
BCOR	X	39922306	39922313	CCGGAGAA	-	Frame_Shift_Del	DEL	RMS2261_PM_HFHFTAFXX_HG5HHAFXX_HKMHYAFXX	F1287Lfs*35
BCOR	X	39923726	39923726	G	T	Missense_Mutation	SPG	RMS2323_PM_HG5LVAFXX_HKMGLAFXX_HLFHVAFXX	S1122X
BCOR	X	39916489	39916499	CAAGCTTCATG	-	Frame_Shift_Del	DEL	RMS2332_PM_HWGN2BGX2_HKY2FBGX5_HKYJ7BGX5	H1502Cfs*1
BCOR	X	39913576	39913576	-	AG	Frame_Shift_Ins	INS	RMS2341_PM_HWGN2BGX2_HKY2FBGX5_HKYJ7BGX5	D1585Lfs*33
BCOR	X	39914663	39914663	-	TA	Missense_Mutation	SPG	RMS2343_PM_HWGN2BGX2_HKY27BGX5	M1567fs*0
BCOR	X	39914661	39914661	-	AAAA	Frame_Shift_Ins	INS	RMS2343_PM_HWGN2BGX2_HKY27BGX5	M1567Ifs*7
BCOR	X	39911404	39911404	-	CATG	Frame_Shift_Ins	INS	RMS2344_PM_HWGN2BGX2_HKY27BGX5	E1742Dfs*7
BCOR	X	39914661	39914661	-	AAAA	Frame_Shift_Ins	INS	RMS2346_PM_HWGN2BGX2_HKY2FBGX5_HKYJ7BGX5	M1567Ifs*7
BCOR	X	39914663	39914663	-	TA	Missense_Mutation	SPG	RMS2346_PM_HWGN2BGX2_HKY2FBGX5_HKYJ7BGX5	M1567fs*0
BCOR	X	39911346	39911393	GGTGGGTCCAGCTTGCTCACCAGTAGTTGTCTGAGGCCAGATCACTGG	-	Frame_Shift_Del	DEL	RMS2348_P_HWGN2BGX2	P1746_W1755delinsHVQCVIVLILVHMCHNTTISVKKGHYYI
BCOR	X	39922148	39922148	G	A	Missense_Mutation	SPG	RMS2355_PM_HWGN2BGX2_HKY2FBGX5_HKYJ7BGX5	Q1342X
BCOR	X	39922020	39922020	G	C	Missense_Mutation	SPG	RMS2359_PM_HWGN2BGX2_HKY2FBGX5_HKYJ7BGX5	Y1384X
BCOR	X	39932171	39932175	GGAGA	-	Frame_Shift_Del	DEL	RMS2361_PM_HWGN2BGX2_HKY27BGX5	L809Rfs*5
BCOR	X	39914661	39914661	-	AAAA	Frame_Shift_Ins	INS	RMS2362_PM_HWGN2BGX2_HKY27BGX5	M1567Ifs*7
BCOR	X	39914663	39914663	-	TA	Missense_Mutation	SPG	RMS2362_PM_HWGN2BGX2_HKY27BGX5	M1567fs*0
BCOR	X	39921430	39921430	C	-	Frame_Shift_Del	DEL	RMS2363_PM_HWGN2BGX2_HKY27BGX5	E1464Rfs*19
BCOR	X	39914663	39914663	-	TA	Missense_Mutation	SPG	RMS2365_PM_HWGN2BGX2_HKY2FBGX5_HKYJ7BGX5	M1567fs*0
BCOR	X	39914661	39914661	-	AAAA	Frame_Shift_Ins	INS	RMS2365_PM_HWGN2BGX2_HKY2FBGX5_HKYJ7BGX5	M1567Ifs*7
BCOR	X	39921563	39921563	G	-	Frame_Shift_Del	DEL	RMS2365_PM_HWGN2BGX2_HKY2FBGX5_HKYJ7BGX5	F1419Lfs*64
BCOR	X	39931650	39931650	-	TG	Frame_Shift_Ins	INS	RMS2367_PM_HYJYJBGX2_HKY2FBGX5_HKYJ7BGX5	E983Dfs*38
BCOR	X	39934138	39934147	CCAGGCGGTG	-	Frame_Shift_Del	DEL	RMS2377_P_HYJYJBGX2	T151Kfs*6
BCOR	X	39921620	39921620	C	-	Frame_Shift_Del	DEL	RMS2379_P_HYJYJBGX2	P1401Rfs*82
BCOR	X	39913511	39913511	-	A	Frame_Shift_Ins	INS	RMS2381_P_HWGN2BGX2	C1606Lfs*1
BCOR	X	39921624	39921628	TTTCT	-	Frame_Shift_Del	DEL	RMS2385_P_HYJYJBGX2	R1398Afs*8
BCOR	X	39922283	39922314	AAAGACTCTTCATGGGCGGAGAGCCGGAGAAC	-	Frame_Shift_Del	DEL	RMS2386_P_HYJYJBGX2	F1287Ifs*27
BCOR	X	39921611	39921618	GGGCTCCG	-	Frame_Shift_Del	DEL	RMS2420_P_H32TVBGX5	P1401Qfs*4
BCOR	X	39923032	39923044	CTGCTGCCGACAC	-	Frame_Shift_Del	DEL	RMS2423_P_H32TVBGX5	V1222Mfs*11
BCOR	X	39933787	39933787	G	T	Missense_Mutation	SPG	RMS2430_P_H32TVBGX5	S271X
BCOR	X	39914623	39914623	-	CCCAGCTGCAAACCCTA	Frame_Shift_Ins	INS	RMS2432_P_H32TVBGX5	T1580Ifs*9
BCOR	X	39922160	39922160	C	A	Missense_Mutation	SPG	RMS2438_PM_HYJYJBGX2_H32TVBGX5	E1338X
BCOR	X	39933037	39933055	TTGTTCTCTTCGTTAGGAC	-	Frame_Shift_Del	DEL	RMS2440_P_H32TVBGX5	S515Mfs*6
BCOR	X	39922307	39922307	-	G	Frame_Shift_Ins	INS	RMS2451_T1D_E_H3KVGBGX3	G1289Rfs*36
BCOR	X	39922283	39922284	AA	-	Frame_Shift_Del	DEL	RMS2456_P_H2YYNBGX5	S1297Ifs*27
BCOR	X	39923601	39923601	G	A	Missense_Mutation	SPG	RMS2466_P_H2YYNBGX5	R1164X
BCOR	X	39922864	39922864	G	A	Missense_Mutation	SPG	RMS2470_P_H2YYNBGX5	Q1282X
BCOR	X	39931616	39931616	G	A	Missense_Mutation	SPG	RMS2473_P_H2YYNBGX5	Q995X
BCOR	X	39933539	39933548	AGGTGTCTGC	-	Frame_Shift_Del	DEL	RMS2479_P_H2YYNBGX5	A351Tfs*23
BCOR	X	39921637	39921637	G	-	Frame_Shift_Del	DEL	RMS2488_P_H2YYNBGX5	R1395Gfs*88
BCOR	X	39932110	39932111	CT	-	Frame_Shift_Del	DEL	RMS2489_P_H2YYNBGX5	S830Cfs*5
BCOR	X	39930915	39930916	AA	-	Frame_Shift_Del	DEL	RMS2497_P_H2YYNBGX5	L1009Mfs*7
BCOR	X	39921557	39921557	-	CGGT	Frame_Shift_Ins	INS	RMS2501_P_H2YYNBGX5	L1422Pfs*39
BCOR	X	39923640	39923640	C	A	Missense_Mutation	SPG	RMS2508_P_H2YYNBGX5	E1151X
BCOR	X	39921635	39921635	-	TTTTATGAT	Missense_Mutation	SPG	RMS2522_P_H32TVBGX5	R1396_W1755delinsS
Supplementary Figure 4c
IDs	Tumour_Subtype	idat	mean_beta	Internal_Sample_ID	Strain	Sex	Location	Cell_Type	Sample_Type	Material_Type	Sentrix_ID_short	Sentrix_position	Electroporation
Kras_p53_Neo_1	EF1a-KRASG12V;sg-P53	205291550046_R01C01	0.549042	sa114tll(EPO_neonatal)	Bl6J	F	Thigh	Bulk tissue	Primary_tumor	frfr	2.05292E+11	R01C01	P0
SS18-SSX2_Pten_1	EF1a-Flag-HA-SS18-SSX2; sg-Pten	205291550046_R01C02	0.393613	SA192trl	C57BL/6J	F	Thigh	Bulk tissue	Primary_tumor	frfr	2.05292E+11	R01C02	P38
Kras_p53_Neo_2	EF1a-KRASG12V;sg-P53	205291550046_R02C01	0.498324	sa116tll(EPO_neonatal)	Bl6J	F	Thigh	Bulk tissue	Primary_tumor	frfr	2.05292E+11	R02C01	P0
SS18-SSX2_Pten_2	EF1a-Flag-HA-SS18-SSX2; sg-Pten	205291550046_R02C02	0.521429	sa193tll(EPO_adolescent)	Bl6J	M	Thigh	Bulk tissue	Primary_tumor	frfr	2.05292E+11	R02C02	P38
Kras_p53_Neo_3	EF1a-KRASG12V;sg-P53	205291550046_R03C01	0.597972	sa117tll(EPO_neonatal)	Bl6J	F	Thigh	Bulk tissue	Primary_tumor	frfr	2.05292E+11	R03C01	P0
SS18-SSX2_Pten_3	EF1a-Flag-HA-SS18-SSX2; sg-Pten	205291550046_R03C02	0.399725	sa194trl(EPO_adolescent)	Bl6J	M	Thigh	Bulk tissue	Primary_tumor	frfr	2.05292E+11	R03C02	P38
KRAS_D_p53_1N	EF1a-KRASG12D;sg-P53	205291550046_R04C01	0.667751	sa118trl(EPO_adolescent)	Bl6J	M	Thigh	Bulk tissue	Primary_tumor	frfr	2.05292E+11	R04C01	P38
KRAS_Bcor_1	EF1a-KRASG12V;sg-BCOR-ex3	205291550046_R04C02	0.456491	sa313tll(EPO_adolescent)	Bl6J	F	Thigh	Bulk tissue	Primary_tumor	frfr	2.05292E+11	R04C02	P38
KRAS_D_p53_2N	EF1a-KRASG12D;sg-P53	205291550046_R05C01	0.682507	sa123trl(EPO_adolescent)	Bl6J	F	Thigh	Bulk tissue	Primary_tumor	frfr	2.05292E+11	R05C01	P38
KRAS_Bcor_2	EF1a-KRASG12V;sg-BCOR-ex3	205291550046_R05C02	0.436717	sa317tll(EPO_adolescent)	Bl6J	M	Thigh	Bulk tissue	Primary_tumor	frfr	2.05292E+11	R05C02	P38
KRAS_D_p53_3N	EF1a-KRASG12D;sg-P53	205291550046_R06C01	0.672319	sa124tll(EPO_adolescent)	Bl6J	F	Thigh	Bulk tissue	Primary_tumor	frfr	2.05292E+11	R06C01	P38
Kras_p53_Neo_4_groin	EF1a-KRASG12V;sg-P53	205291550050_R01C01	0.510021	sa113trl(EPO_neonatal)	Bl6J	M	Soft-tissue groin	Bulk tissue	Primary_tumor	frfr	2.05292E+11	R01C01	P0
Kras_p53_Neo_5_groin	EF1a-KRASG12V;sg-P53	205291550050_R02C01	0.549109	sa113tll(EPO_neonatal)	Bl6J	M	Soft-tissue groin	Bulk tissue	Primary_tumor	frfr	2.05292E+11	R02C01	P0
SS18-SSX1_1	EF1a-Flag-HA-SS18-SSX1; sg-empty	205291550050_R03C01	0.3954	sa169tll(EPO_adolescent)	Bl6J	M	Thigh	Bulk tissue	Primary_tumor	frfr	2.05292E+11	R03C01	P38
Kras_1	EF1a-KRASG12V;sg-empty	205291550050_R04C01	0.438105	sa307tll(EPO_adolescent)	Bl6J	F	Thigh	Bulk tissue	Primary_tumor	frfr	2.05292E+11	R04C01	P38
p53_1	sg-P53;	205291550050_R05C01	0.622004	sa285tll(EPO_adolescent)	Bl6J	M	Thigh	Bulk tissue	Primary_tumor	frfr	2.05292E+11	R05C01	P38
KRAS_p53_1	EF1a-KRASG12V;sg-P53	205333480098_R01C01	0.57278	sa151tll(EPO_adolesecent)	Bl6J	M	Thigh	Bulk tissue	Primary_tumor	frfr	2.05333E+11	R01C01	P38
KRAS_p53_2	EF1a-KRASG12V;sg-P53	205333480098_R02C01	0.564141	sa152trl(EPO_adolesecent)	Bl6J	M	Thigh	Bulk tissue	Primary_tumor	frfr	2.05333E+11	R02C01	P38
KRAS_p53_3	EF1a-KRASG12V;sg-P53	205333480098_R03C01	0.588797	sa153tll(EPO_adolesecent)	Bl6J	F	Thigh	Bulk tissue	Primary_tumor	frfr	2.05333E+11	R03C01	P38
Nf1_p53_2	sg-Nf1;sg-P53	205333480098_R05C01	0.718248	sa130tll(EPO_adolescent)	Bl6J	M	Thigh	Bulk tissue	Primary_tumor	frfr	2.05333E+11	R05C01	P38
Nf1_p53_3	sg-Nf1;sg-P53	205333480098_R06C01	0.686496	sa132trl(EPO_adolescent)	Bl6J	M	Thigh	Bulk tissue	Primary_tumor	frfr	2.05333E+11	R06C01	P38
Nf1_p53_1	sg-Nf1;sg-P53	205489430003_R01C01	0.645066	sa137trl(EPO_adolescent)	Bl6J	F	Thigh	Bulk tissue	Primary_tumor	frfr	2.05489E+11	R01C01	P38
Smarcb1_p53_3	sg-P53; sg-SmarcB1	205489430003_R01C02	0.661587	sa339tll(EPO_adolescent)	Bl6J	F	Thigh	Bulk tissue	Primary_tumor	frfr	2.05489E+11	R01C02	P38
p53_2	sg-P53;	205489430003_R02C01	0.515082	sa287trl(EPO_adolescent)	Bl6J	F	Thigh	Bulk tissue	Primary_tumor	frfr	2.05489E+11	R02C01	P38
p53_3	sg-P53;	205489430003_R03C01	0.55992	sa282tll(EPO_adolescent)	Bl6J	M	Thigh	Bulk tissue	Primary_tumor	frfr	2.05489E+11	R03C01	P38
KRAS_Bcor_4	EF1a-KRASG12V;sg-BCOR-ex3	205489430003_R04C01	0.505989	sa316tll(EPO_adolescent)	Bl6J	F	Thigh	Bulk tissue	Primary_tumor	frfr	2.05489E+11	R04C01	P38
Smarcb1_p53_1	sg-P53; sg-SmarcB1	205489430003_R05C01	0.748968	sa335tll(EPO_adolescent)	Bl6J	M	Thigh	Bulk tissue	Primary_tumor	frfr	2.05489E+11	R05C01	P38
Smarcb1_p53_2	sg-P53; sg-SmarcB1	205489430003_R06C01	0.714187	sa336tll(EPO_adolescent)	Bl6J	M	Thigh	Bulk tissue	Primary_tumor	frfr	2.05489E+11	R06C01	P38
Pax-Foxo_P53_1	Pax3-Foxo; sg-P53	206448030001_R01C01	0.447273	SA598trl	C57BL/6J	F	Thigh	Bulk tissue	Primary_tumor	frfr	2.06448E+11	R01C01	P38
NTRK_p53_6	ETV6-NTRK; sg-P53	206448030001_R01C02	0.633334	SA626tll	C57BL/6J	F	Thigh	Bulk tissue	Primary_tumor	frfr	2.06448E+11	R01C02	P38
Pax-Foxo_P53_2	Pax3-Foxo; sg-P53	206448030001_R02C01	0.375876	SA602tll	C57BL/6J	M	Thigh	Bulk tissue	Primary_tumor	frfr	2.06448E+11	R02C01	P38
NTRK_p53_neo_1	ETV6-NTRK; sg-P53	206448030001_R02C02	0.628221	SA772tll	C57BL/6J	M	Thigh	Bulk tissue	Primary_tumor	frfr	2.06448E+11	R02C02	P0
NTRK_p53_2	ETV6-NTRK; sg-P53	206448030001_R03C01	0.652601	SA622trl	C57BL/6J	M	Thigh	Bulk tissue	Primary_tumor	frfr	2.06448E+11	R03C01	P38
NTRK_p53_neo_2	ETV6-NTRK; sg-P53	206448030001_R03C02	0.635725	SA770tll	C57BL/6J	F	Thigh	Bulk tissue	Primary_tumor	frfr	2.06448E+11	R03C02	P0
NTRK_p53_3	ETV6-NTRK; sg-P53	206448030001_R04C01	0.639464	SA625tll	C57BL/6J	F	Thigh	Bulk tissue	Primary_tumor	frfr	2.06448E+11	R04C01	P38
NTRK_p53_neo_3	ETV6-NTRK; sg-P53	206448030001_R04C02	0.613076	SA769tll	C57BL/6J	F	Thigh	Bulk tissue	Primary_tumor	frfr	2.06448E+11	R04C02	P0
NTRK_p53_4	ETV6-NTRK; sg-P53	206448030001_R05C01	0.606661	SA624trl	C57BL/6J	F	Thigh	Bulk tissue	Primary_tumor	frfr	2.06448E+11	R05C01	P38
NTRK_p53_neo_4	ETV6-NTRK; sg-P53	206448030001_R05C02	0.613832	SA767trl	C57BL/6J	F	Thigh	Bulk tissue	Primary_tumor	frfr	2.06448E+11	R05C02	P0
NTRK_p53_5	ETV6-NTRK; sg-P53	206448030001_R06C01	0.626822	SA623trl	C57BL/6J	M	Thigh	Bulk tissue	Primary_tumor	frfr	2.06448E+11	R06C01	P38
NTRK_p53_neo_5	ETV6-NTRK; sg-P53	206448030001_R06C02	0.681124	SA768tll	C57BL/6J	F	Thigh	Bulk tissue	Primary_tumor	frfr	2.06448E+11	R06C02	P0
NTRK_p53_neo_6	ETV6-NTRK; sg-P53	206448030002_R01C01	0.566772	SA773tll	C57BL/6J	M	Thigh	Bulk tissue	Primary_tumor	frfr	2.06448E+11	R01C01	P0
SS18-SSX1_Pten_neo_6	SS18-SSX1; sg-Pten	206448030002_R01C02	0.3139	SA766trl	C57BL/6J	M	Thigh	Bulk tissue	Primary_tumor	frfr	2.06448E+11	R01C02	P0
SS18-SSX1_Pten_neo_1	SS18-SSX1; sg-Pten	206448030002_R02C01	0.369701	SA763trl	C57BL/6J	F	Thigh	Bulk tissue	Primary_tumor	frfr	2.06448E+11	R02C01	P0
Kras_p53_6	KrasG12V; sg-P53	206448030002_R02C02	0.596454	SA506tll	C57BL/6J	F	Thigh	Bulk tissue	Primary_tumor	frfr	2.06448E+11	R02C02	P38
SS18-SSX1_Pten_neo_2	SS18-SSX1; sg-Pten	206448030002_R03C01	0.34043	SA763tll	C57BL/6J	F	Thigh	Bulk tissue	Primary_tumor	frfr	2.06448E+11	R03C01	P0
SS18-SSX1_Pten_neo_3	SS18-SSX1; sg-Pten	206448030002_R04C01	0.36483	SA780tll	C57BL/6J	F	Thigh	Bulk tissue	Primary_tumor	frfr	2.06448E+11	R04C01	P0
SS18-SSX1_Pten_neo_4	SS18-SSX1; sg-Pten	206448030002_R05C01	0.394569	SA764trl	C57BL/6J	F	Thigh	Bulk tissue	Primary_tumor	frfr	2.06448E+11	R05C01	P0
SS18-SSX1_Pten_neo_5	SS18-SSX1; sg-Pten	206448030002_R06C01	0.404005	SA765tll	C57BL/6J	M	Thigh	Bulk tissue	Primary_tumor	frfr	2.06448E+11	R06C01	P0
NTRK_p53_1	ETV6-NTRK; sg-P53	206448030002_R06C02	0.643394	SA621trl	C57BL/6J	M	Thigh	Bulk tissue	Primary_tumor	frfr	2.06448E+11	R06C02	P38
Kras_p53_5	KrasG12V; sg-P53	206448030004_R01C02	0.528042	SA503tll	C57BL/6J	M	Thigh	Bulk tissue	Primary_tumor	frfr	2.06448E+11	R01C02	P38
Nf1_p53_5	sg-NF1; sg-P53	206448030014_R02C01	0.671066	SA500trl	C57BL/6J	F	Thigh	Bulk tissue	Primary_tumor	frfr	2.06448E+11	R02C01	P38
Pax-Foxo_1	Pax3-Foxo; sg-empty	206448030014_R03C02	0.40925	SA579tll	C57BL/6J	F	Thigh	Bulk tissue	Primary_tumor	frfr	2.06448E+11	R03C02	P38
NTRK_1	ETV6-NTRK; sg-empty	206448030020_R01C01	0.635071	SA609trl	C57BL/6J	M	Thigh	Bulk tissue	Primary_tumor	frfr	2.06448E+11	R01C01	P38
Pax-Foxo_P53_4	PAX3-FOXO; sgP53	206448030020_R01C02	0.365501	SA794tll	C57BL/6J	F	Thigh	Bulk tissue	Primary_tumor	frfr	2.06448E+11	R01C02	P38
ASP_TFE_P53_1	ASPSCR1-TFE3; sgp53	206448030020_R02C01	0.547298	SA618tll	C57BL/6J	F	Thigh	Bulk tissue	Primary_tumor	frfr	2.06448E+11	R02C01	P38
Pax-Foxo_P53_5	PAX3-FOXO; sgP53	206448030020_R02C02	0.394349	SA796tll	C57BL/6J	M	Thigh	Bulk tissue	Primary_tumor	frfr	2.06448E+11	R02C02	P38
ASP_TFE_P53_2	ASPSCR1-TFE3; sgp53	206448030020_R03C01	0.671828	SA619trl	C57BL/6J	F	Thigh	Bulk tissue	Primary_tumor	frfr	2.06448E+11	R03C01	P38
Smarcb1_p53_4	sgSmarcb1; sgp53	206448030020_R03C02	0.791498	SA337tll	C57BL/6J	M	Thigh	Bulk tissue	Primary_tumor	frfr	2.06448E+11	R03C02	P38
ASP_TFE_P53_3	ASPSCR1-TFE3; sgp53	206448030020_R04C01	0.608944	SA620tll	C57BL/6J	F	Thigh	Bulk tissue	Primary_tumor	frfr	2.06448E+11	R04C01	P38
p53_4	sgp53	206448030020_R04C02	0.53325	SA283trl	C57BL/6J	M	Thigh	Bulk tissue	Primary_tumor	frfr	2.06448E+11	R04C02	P38
ASP_TFE_P53_4	ASPSCR1-TFE3; sgp53	206448030020_R05C01	0.6534	SA615tll	C57BL/6J	M	Thigh	Bulk tissue	Primary_tumor	frfr	2.06448E+11	R05C01	P38
p53_5	sgp53	206448030020_R05C02	0.557362	SA286trl	C57BL/6J	M	Thigh	Bulk tissue	Primary_tumor	frfr	2.06448E+11	R05C02	P38
Pax-Foxo_P53_3	PAX3-FOXO; sgP53	206448030020_R06C01	0.472366	SA797tll	C57BL/6J	M	Thigh	Bulk tissue	Primary_tumor	frfr	2.06448E+11	R06C01	P38
ASP_TFE_p53_Neo_1	ASPSCR1-TFE3; sgp53	206448030020_R06C02	0.651045	SA743trl	C57BL/6J	F	Thigh	Bulk tissue	Primary_tumor	frfr	2.06448E+11	R06C02	P0
SSX1_neo_1	SS18-SSX1; sg-empty	206486210012_R01C01	0.301408	SA749trl	C57BL/6J	F	Thigh	Bulk tissue	Primary_tumor	frfr	2.06486E+11	R01C01	P0
SSX1_neo_2	SS18-SSX1; sg-empty	206486210012_R02C01	0.338596	SA752trl	C57BL/6J	F	Thigh	Bulk tissue	Primary_tumor	frfr	2.06486E+11	R02C01	P0
SSX1_neo_3	SS18-SSX1; sg-empty	206486210012_R03C01	0.364343	SA756tll	C57BL/6J	M	Thigh	Bulk tissue	Primary_tumor	frfr	2.06486E+11	R03C01	P0
2166	NA	207017570048_R01C01	0.506557	NA	Rosa-SSM2	F	NA	NA	Primary_tumor	NA	NA	NA	Conventional
1929	NA	207017570048_R02C01	0.411449	NA	Rosa-SSM2	M	NA	NA	Primary_tumor	NA	NA	NA	Conventional
1388	NA	207017570048_R03C01	0.336558	NA	Rosa-SSM2	M	NA	NA	Primary_tumor	NA	NA	NA	Conventional
1467	NA	207017570048_R04C01	0.392566	NA	Rosa-SSM2	M	NA	NA	Primary_tumor	NA	NA	NA	Conventional
3006	NA	207017570048_R05C01	0.483429	NA	Rosa-SSM2	M	NA	NA	Primary_tumor	NA	NA	NA	Conventional
2604	NA	207017570063_R02C02	0.7111	NA	Rosa(AT3/CreER)	M	NA	NA	Primary_tumor	NA	NA	NA	Conventional
2607	NA	207017570063_R03C02	0.681558	NA	Rosa(AT3/CreER)	F	NA	NA	Primary_tumor	NA	NA	NA	Conventional
2608	NA	207017570063_R04C02	0.69608	NA	Rosa(AT3/CreER)	F	NA	NA	Primary_tumor	NA	NA	NA	Conventional
2609	NA	207017570063_R05C02	0.711478	NA	Rosa(AT3/CreER)	F	NA	NA	Primary_tumor	NA	NA	NA	Conventional
2602	NA	207017570063_R06C02	0.670673	NA	Rosa(AT3/CreER)	M	NA	NA	Primary_tumor	NA	NA	NA	Conventional
Supplementary Figure 4d
probe	Kras_p53_Neo_1	SS18-SSX2_Pten_1	Kras_p53_Neo_2	SS18-SSX2_Pten_2	Kras_p53_Neo_3	SS18-SSX2_Pten_3	KRAS_D_p53_1N	KRAS_Bcor_1	KRAS_D_p53_2N	KRAS_Bcor_2	KRAS_D_p53_3N	Kras_p53_Neo_4_groin	Kras_p53_Neo_5_groin	SS18-SSX1_1	Kras_1	p53_1	KRAS_p53_1	Muscle_1	KRAS_p53_2	Muscle_2	KRAS_p53_3	Muscle_3	Muscle_4	Nf1_p53_2	Muscle_5	Nf1_p53_3	Muscle_6	Nf1_p53_1	Smarcb1_p53_3	p53_2	p53_3	KRAS_Bcor_4	Smarcb1_p53_1	Smarcb1_p53_2	Pax-Foxo_P53_1	NTRK_p53_6	Pax-Foxo_P53_2	NTRK_p53_neo_1	NTRK_p53_2	NTRK_p53_neo_2	NTRK_p53_3	NTRK_p53_neo_3	NTRK_p53_4	NTRK_p53_neo_4	NTRK_p53_5	NTRK_p53_neo_5	NTRK_p53_neo_6	SS18-SSX1_Pten_neo_6	SS18-SSX1_Pten_neo_1
cg32081361_TC11	0.139337	0.692324	0.095759	0.692324	0.204783	0.914815	0.692324	0.0635497	0.692324	0.122558	0.615283	0.0548929	0.0818621	0.692324	0.0811008	0.303784	0.13975	0.923145	0.159295	0.913052	0.201575	0.912695	0.905713	0.692324	0.909831	0.40345	0.692324	0.264343	0.493447	0.0879174	0.137789	0.0779972	0.692324	0.692324	0.0989523	0.756628	0.0885152	0.83885	0.347109	0.801071	0.776369	0.177935	0.522961	0.719865	0.899166	0.394237	0.0772981	0.914767	0.947061
cg30793485_BC11	0.888344	0.0689337	0.843925	0.28207	0.850624	0.0807414	0.944863	0.961917	0.922349	0.391446	0.953813	0.750564	0.741732	0.0266172	0.944869	0.925705	0.94019	0.882676	0.946103	0.849746	0.939838	0.875734	0.852347	0.952241	0.837886	0.958512	0.796081	0.960133	0.759307	0.820663	0.96519	0.874019	0.34634	0.393162	0.844984	0.942733	0.962386	0.951575	0.960664	0.93824	0.953691	0.924617	0.967959	0.962346	0.971778	0.925512	0.815342	0.0379569	0.0201173
cg41019141_TC11	0.68987	0.087217	0.948949	0.290959	0.943429	0.106449	0.927252	0.93082	0.952794	0.915896	0.930259	0.932873	0.914594	0.0309548	0.925597	0.921017	0.941561	0.872717	0.95059	0.873391	0.942349	0.868815	0.863358	0.250322	0.895577	0.943977	0.788527	0.949979	0.92882	0.928885	0.946465	0.946309	0.958052	0.950547	0.700644	0.908272	0.896202	0.925709	0.930362	0.956432	0.9356	0.935102	0.944357	0.955504	0.951075	0.947211	0.897259	0.0591494	0.0232857
cg43426307_TC21	0.923824	0.108015	0.947944	0.32168	0.915756	0.182007	0.93107	0.95093	0.94396	0.946382	0.949053	0.958142	0.939842	0.0637096	0.955909	0.942084	0.940966	0.852461	0.819189	0.832601	0.94486	0.863772	0.857484	0.917909	0.834082	0.94523	0.854187	0.953865	0.952198	0.942273	0.958643	0.453766	0.907443	0.93416	0.949792	0.470706	0.9215	0.337284	0.697714	0.326885	0.61537	0.932279	0.599299	0.345535	0.921121	0.927763	0.929197	0.112109	0.0899128
cg41823744_TC11	0.0959323	0.838089	0.0477041	0.6401	0.251835	0.909592	0.313616	0.0678776	0.103142	0.029456	0.0980109	0.033588	0.0364701	0.939042	0.0266781	0.0799888	0.227035	0.869815	0.126242	0.861123	0.180606	0.884949	0.848547	0.746251	0.847259	0.40598	0.831641	0.535799	0.264124	0.671693	0.0244453	0.492201	0.0567295	0.138841	0.0396647	0.387222	0.0477026	0.400367	0.435937	0.339812	0.257486	0.124611	0.115339	0.240534	0.42235	0.149562	0.0228281	0.837975	0.949258
cg40466744_TC11	0.920698	0.079568	0.8671	0.318786	0.914913	0.0805651	0.914521	0.949994	0.905896	0.810427	0.926987	0.914498	0.870736	0.0495542	0.906651	0.927504	0.922192	0.850536	0.887181	0.884402	0.867231	0.86777	0.839128	0.902907	0.845327	0.960198	0.832093	0.952898	0.9087	0.97292	0.956533	0.949376	0.926613	0.91528	0.844765	0.934212	0.577431	0.919226	0.943024	0.888694	0.914397	0.951776	0.905845	0.916128	0.950924	0.710212	0.93919	0.0526911	0.0419003
cg47178730_BC21	0.0700852	0.755438	0.0882296	0.676316	0.114587	0.848341	0.23447	0.0343219	0.0887445	0.0302818	0.0911989	0.0306258	0.0395326	0.885964	0.0323568	0.126587	0.105801	0.816737	0.0568481	0.864834	0.0751634	0.874292	0.839577	0.180348	0.850882	0.277993	0.812567	0.12378	0.471295	0.0347041	0.0269329	0.0340762	0.534357	0.10848	0.0735789	0.296488	0.0936522	0.345841	0.186695	0.267637	0.268871	0.0287378	0.186371	0.264904	0.300986	0.101186	0.0290725	0.827568	0.867752
cg31129700_TC11	0.966054	0.320165	0.964829	0.206047	0.969092	0.082039	0.959658	0.973615	0.961176	0.950885	0.973208	0.967551	0.976879	0.0349188	0.967492	0.962033	0.966567	0.965155	0.966022	0.96318	0.970117	0.964462	0.962954	0.936691	0.955297	0.969209	0.949725	0.970918	0.964785	0.962163	0.968932	0.973887	0.964097	0.95587	0.95569	0.958493	0.740755	0.966988	0.968769	0.966428	0.967684	0.974452	0.970896	0.965836	0.955546	0.962823	0.972588	0.0297102	0.0258478
cg46124715_BC11	0.418329	0.0770667	0.951576	0.388099	0.406994	0.0819729	0.836217	0.976206	0.955514	0.952569	0.830742	0.974117	0.963452	0.0361213	0.368415	0.496088	0.65669	0.529382	0.552578	0.545625	0.886219	0.519402	0.566052	0.945376	0.537258	0.980494	0.531366	0.966373	0.948017	0.971779	0.938704	0.973914	0.813963	0.901833	0.866264	0.803756	0.613235	0.876796	0.929368	0.912129	0.743874	0.933346	0.875477	0.943168	0.878628	0.964249	0.373815	0.0785696	0.0407792
cg37520407_TC11	0.0266768	0.499014	0.023396	0.605381	0.0385461	0.875442	0.0345709	0.0193297	0.0286398	0.0307843	0.0283504	0.0216332	0.0241952	0.96508	0.023448	0.0333677	0.0238426	0.449787	0.0225284	0.466619	0.0230077	0.419025	0.343985	0.0338638	0.403674	0.0201609	0.394101	0.0286254	0.0339108	0.0254089	0.0278143	0.0216456	0.423102	0.0210061	0.0332479	0.0429941	0.038551	0.0353313	0.0716459	0.0273282	0.0302789	0.0245306	0.0370009	0.0261721	0.0331925	0.0424206	0.0309977	0.880024	0.969251
cg43425211_TC11	0.892033	0.0612761	0.917652	0.32559	0.893878	0.0998095	0.896079	0.953226	0.875657	0.95451	0.81347	0.941487	0.926062	0.0300741	0.944899	0.938687	0.772661	0.714054	0.877006	0.719468	0.876659	0.75882	0.734135	0.914438	0.687878	0.930748	0.738574	0.901121	0.757077	0.971057	0.964858	0.484721	0.542765	0.938706	0.932399	0.877659	0.938274	0.897252	0.824971	0.85791	0.909601	0.776364	0.913447	0.871729	0.943333	0.885867	0.922707	0.0617999	0.0224067
cg34788335_BC21	0.190632	0.843765	0.122785	0.721082	0.469763	0.907419	0.380803	0.0552527	0.303385	0.0623056	0.244377	0.054344	0.142801	0.923677	0.0728635	0.178205	0.197159	0.863718	0.181702	0.829832	0.152837	0.826152	0.855766	0.335411	0.802268	0.293038	0.818928	0.127442	0.70184	0.0366379	0.0640325	0.0550716	0.115141	0.3039	0.106075	0.379049	0.11452	0.335672	0.385065	0.345489	0.331093	0.0784922	0.328215	0.27938	0.145917	0.325396	0.139708	0.88891	0.929147
cg36970442_BC11	0.0513911	0.911003	0.041679	0.570041	0.387098	0.762864	0.0742641	0.0229093	0.0446412	0.0222751	0.0526884	0.0491594	0.0244986	0.951612	0.0247568	0.0508314	0.0361416	0.714031	0.0265775	0.750232	0.0314489	0.724503	0.615963	0.0440698	0.667301	0.0283237	0.640039	0.0267101	0.0974346	0.0470195	0.0222381	0.0220161	0.398004	0.3092	0.0837603	0.156075	0.151939	0.219796	0.062164	0.163631	0.207805	0.0330577	0.325564	0.254251	0.193194	0.138457	0.0721572	0.654398	0.818517
cg43427541_BC11	0.789454	0.128488	0.937769	0.456408	0.926177	0.220631	0.808006	0.962572	0.78397	0.9644	0.793869	0.949574	0.880709	0.0853696	0.954157	0.902884	0.842959	0.909608	0.847455	0.919913	0.857619	0.912484	0.90484	0.183828	0.886257	0.870125	0.891018	0.916269	0.922026	0.978197	0.960378	0.95356	0.89957	0.917591	0.277731	0.825615	0.251273	0.451854	0.87927	0.492008	0.77363	0.658312	0.790502	0.589671	0.966206	0.670794	0.588212	0.102735	0.0821911
cg38694404_TC11	0.856006	0.0764856	0.626287	0.268568	0.947031	0.0655619	0.960811	0.660198	0.947516	0.660198	0.938718	0.853515	0.938147	0.0273888	0.660198	0.932272	0.837737	0.939807	0.919076	0.929646	0.89313	0.904276	0.850254	0.947499	0.905494	0.952852	0.92092	0.914084	0.953434	0.660198	0.535249	0.660198	0.943939	0.935766	0.458094	0.942205	0.157305	0.931221	0.909388	0.750285	0.927059	0.521728	0.685319	0.801666	0.803636	0.939903	0.942627	0.0416787	0.0421766
cg34589183_TC11	0.0539976	0.841969	0.0637252	0.62024	0.0821488	0.876931	0.0679479	0.0341986	0.0561353	0.0314334	0.0631295	0.0862443	0.0987652	0.945932	0.0313152	0.0614439	0.0583133	0.433978	0.0584821	0.447419	0.03714	0.440228	0.413261	0.0864345	0.413524	0.0308036	0.401277	0.0316919	0.216319	0.0349606	0.0360321	0.0286573	0.672442	0.568206	0.454303	0.152717	0.115142	0.20688	0.147968	0.243681	0.174988	0.289714	0.215429	0.192775	0.132088	0.155025	0.102831	0.809042	0.933392
cg43283868_TC11	0.695158	0.155848	0.387308	0.309097	0.911488	0.0892145	0.885303	0.872826	0.941239	0.69769	0.929629	0.492351	0.967601	0.056226	0.881305	0.913154	0.785352	0.438967	0.64107	0.454645	0.824917	0.458112	0.483555	0.946213	0.561265	0.922714	0.515799	0.974726	0.816612	0.028685	0.203591	0.969621	0.916908	0.922424	0.944218	0.853457	0.229805	0.94011	0.685978	0.951094	0.936046	0.795396	0.950727	0.936799	0.964506	0.926918	0.19534	0.0546846	0.0321537
cg37836177_TC11	0.791646	0.118298	0.88466	0.314523	0.686291	0.117235	0.907183	0.939384	0.946174	0.686152	0.94122	0.661044	0.941944	0.0435186	0.835815	0.947071	0.783911	0.76469	0.848204	0.802468	0.832917	0.78502	0.707759	0.930924	0.739614	0.95375	0.735881	0.958258	0.959137	0.931883	0.895853	0.92974	0.955106	0.961142	0.706918	0.920527	0.697742	0.904488	0.93442	0.904165	0.943651	0.918575	0.882432	0.88096	0.960199	0.941679	0.860573	0.107377	0.0698747
cg37203122_BC11	0.951497	0.320269	0.960735	0.505649	0.863181	0.196158	0.889224	0.976519	0.93668	0.969844	0.918832	0.362804	0.538209	0.0386868	0.971002	0.87434	0.966093	0.615084	0.963789	0.64284	0.952186	0.625855	0.630457	0.907762	0.598722	0.948859	0.574294	0.765747	0.883544	0.980362	0.983135	0.942938	0.984859	0.98051	0.2674	0.8414	0.661528	0.852037	0.566435	0.783919	0.824172	0.340492	0.912822	0.828374	0.95995	0.808601	0.940852	0.0549216	0.0213044
cg45228718_TC11	0.863729	0.0987405	0.951411	0.423368	0.82501	0.13178	0.918375	0.975501	0.905655	0.749114	0.918927	0.933612	0.908847	0.0426437	0.962988	0.949324	0.941908	0.89314	0.905479	0.920176	0.92074	0.923981	0.91732	0.344937	0.915007	0.942991	0.930617	0.95268	0.902027	0.973687	0.955796	0.94591	0.960835	0.912874	0.901996	0.761613	0.954427	0.68808	0.955613	0.740891	0.710611	0.938054	0.947101	0.666743	0.761738	0.871324	0.959636	0.0731971	0.0262574
cg38564025_TC11	0.894235	0.0910759	0.789815	0.375869	0.938931	0.0989014	0.902201	0.947776	0.949681	0.681788	0.950107	0.930115	0.952927	0.0417617	0.764779	0.795168	0.7513	0.792772	0.78935	0.855498	0.871765	0.848697	0.874217	0.882909	0.851548	0.939358	0.879157	0.956392	0.940216	0.358396	0.964706	0.932055	0.952591	0.850394	0.816281	0.943113	0.533702	0.940189	0.923916	0.95083	0.928213	0.965202	0.951265	0.95715	0.955642	0.961514	0.20505	0.0467166	0.0339941
cg31468713_TC11	0.94817	0.0761828	0.97385	0.250575	0.933264	0.0759086	0.869153	0.849929	0.915403	0.937932	0.865993	0.967675	0.95838	0.0228452	0.956902	0.940711	0.78166	0.801686	0.854462	0.784817	0.8276	0.824867	0.789184	0.956168	0.769258	0.757759	0.802565	0.949669	0.901476	0.895246	0.972132	0.953754	0.944036	0.927108	0.929639	0.86393	0.937882	0.897736	0.908049	0.908236	0.914924	0.940859	0.908662	0.880957	0.916407	0.951531	0.911219	0.0535081	0.0174637
cg33797269_BC21	0.238221	0.812631	0.0765568	0.239749	0.290838	0.804983	0.283982	0.23959	0.346526	0.123159	0.290611	0.0652422	0.178116	0.82605	0.0920943	0.126054	0.249057	0.847834	0.228137	0.83749	0.270493	0.819684	0.798506	0.724643	0.795793	0.159828	0.828678	0.0850713	0.245663	0.0552026	0.0940511	0.0755505	0.292771	0.0659553	0.0909785	0.26626	0.0775604	0.225707	0.170345	0.169058	0.260717	0.0931416	0.161813	0.181552	0.121695	0.196568	0.203159	0.881314	0.939178
cg33160165_TC11	0.14423	0.955413	0.0946598	0.931789	0.0994141	0.936405	0.850312	0.0600656	0.895729	0.159468	0.806911	0.0462835	0.138932	0.951127	0.0941759	0.356373	0.403037	0.830706	0.31776	0.858533	0.445016	0.824223	0.792982	0.9135	0.850964	0.813013	0.810407	0.870722	0.819728	0.02661	0.120021	0.12953	0.872341	0.700245	0.297283	0.474002	0.335207	0.261213	0.56648	0.309455	0.349283	0.205846	0.22336	0.224647	0.107154	0.529616	0.127793	0.592646	0.936156
cg43426119_TC21	0.835174	0.132588	0.740875	0.414764	0.688889	0.161883	0.91975	0.936923	0.90397	0.935579	0.933721	0.921745	0.928842	0.0696976	0.690152	0.923748	0.938976	0.869537	0.838935	0.809471	0.942063	0.894338	0.883388	0.205855	0.877378	0.937341	0.808502	0.790745	0.903837	0.932207	0.934261	0.87637	0.923142	0.929869	0.809565	0.900287	0.581857	0.512788	0.93608	0.510795	0.933316	0.939816	0.928925	0.916458	0.938402	0.909399	0.880129	0.133313	0.0696836
cg31220796_TC11	0.216406	0.888648	0.0979627	0.747311	0.273869	0.867224	0.403432	0.0506393	0.403693	0.116935	0.302442	0.0574381	0.113754	0.930296	0.0810391	0.239919	0.175842	0.625484	0.122135	0.625382	0.151023	0.645082	0.645247	0.508213	0.629773	0.194107	0.614547	0.177565	0.770365	0.0652252	0.0560267	0.0631507	0.717814	0.572388	0.160564	0.367294	0.0938716	0.236232	0.192997	0.203967	0.284037	0.132313	0.21025	0.209876	0.125932	0.163556	0.0526813	0.755021	0.882698
cg34816790_TC11	0.711764	0.195341	0.334379	0.525863	0.775634	0.20664	0.982503	0.981323	0.981534	0.850775	0.983028	0.391656	0.505388	0.0752954	0.979413	0.980387	0.979864	0.971162	0.974322	0.95932	0.945931	0.970598	0.956674	0.975562	0.96338	0.953998	0.95951	0.976335	0.983522	0.986764	0.983078	0.949679	0.987158	0.988885	0.290016	0.974176	0.270956	0.960606	0.983509	0.966107	0.978912	0.48898	0.966271	0.941891	0.982579	0.584163	0.777583	0.190159	0.174086
cg31383174_TC21	0.608114	0.396855	0.836276	0.195076	0.862625	0.0745121	0.714729	0.84993	0.811084	0.892165	0.618716	0.916033	0.911328	0.045106	0.897444	0.895226	0.623222	0.759316	0.854017	0.75108	0.7823	0.848883	0.868587	0.729196	0.736191	0.877157	0.787272	0.828524	0.901884	0.838511	0.921198	0.911059	0.809988	0.837319	0.94575	0.905009	0.925726	0.482755	0.921964	0.902273	0.923346	0.938562	0.91057	0.217061	0.931132	0.871277	0.913435	0.0562168	0.0318822
cg42016919_TC11	0.817313	0.048096	0.866254	0.370558	0.944716	0.0911762	0.91375	0.962584	0.934476	0.913613	0.946063	0.962043	0.955988	0.0655087	0.529729	0.812092	0.831701	0.863748	0.843665	0.791081	0.782987	0.827641	0.812347	0.909099	0.811366	0.954115	0.807913	0.96463	0.481171	0.059327	0.542321	0.959339	0.174645	0.955876	0.940061	0.905564	0.495697	0.952833	0.937589	0.946388	0.946354	0.962375	0.951677	0.887113	0.958659	0.912367	0.966785	0.0747262	0.0540363
cg31081039_BC11	0.910512	0.115943	0.668806	0.349747	0.943345	0.122666	0.953828	0.950663	0.955007	0.578899	0.95061	0.943496	0.943958	0.0397849	0.591947	0.888751	0.865881	0.945536	0.904968	0.922732	0.893671	0.923563	0.913234	0.956698	0.914005	0.975282	0.934516	0.983382	0.972498	0.976071	0.897102	0.881904	0.976741	0.964073	0.944971	0.896478	0.227052	0.873416	0.891695	0.925875	0.753503	0.959569	0.820761	0.736893	0.635489	0.784231	0.936671	0.0693038	0.0307472
cg37906376_TC11	0.622833	0.0620505	0.270766	0.228534	0.710475	0.0538552	0.755341	0.959662	0.869837	0.944176	0.873888	0.921075	0.925685	0.0468713	0.540418	0.860508	0.90752	0.650958	0.786763	0.721232	0.811442	0.589828	0.634804	0.881748	0.710538	0.90367	0.781307	0.53622	0.891847	0.944611	0.950664	0.798734	0.911129	0.938708	0.936625	0.817508	0.724538	0.601614	0.734021	0.896518	0.755171	0.670732	0.787995	0.897577	0.508718	0.575728	0.947231	0.0525679	0.0567558
cg43754859_BC11	0.920222	0.193204	0.972996	0.477468	0.953435	0.167109	0.968372	0.971442	0.97373	0.879699	0.968293	0.943581	0.747966	0.123512	0.965443	0.972257	0.941678	0.961586	0.960609	0.964197	0.971602	0.951229	0.96451	0.968555	0.95702	0.973992	0.968468	0.979712	0.979408	0.972233	0.977949	0.978629	0.975557	0.979076	0.800042	0.963258	0.733033	0.970227	0.976294	0.977704	0.973565	0.960494	0.96438	0.967212	0.979325	0.964012	0.967967	0.160581	0.0322265
cg30227712_TC11	0.0947379	0.823003	0.129173	0.662116	0.123313	0.87228	0.122612	0.0911693	0.0509296	0.0279787	0.0947359	0.155354	0.125899	0.963432	0.0894427	0.119547	0.234995	0.655452	0.0849224	0.646599	0.110408	0.646056	0.609556	0.150635	0.608429	0.0866048	0.603579	0.0673865	0.503635	0.0329958	0.0281697	0.0300742	0.554469	0.487119	0.223763	0.139475	0.081703	0.0734646	0.318738	0.0687383	0.0840557	0.0483039	0.0858237	0.0709455	0.0454952	0.117369	0.0248113	0.843606	0.916818
cg28816450_TC11	0.952584	0.956432	0.963619	0.633295	0.962476	0.206824	0.956886	0.972661	0.956245	0.967549	0.969296	0.970548	0.970481	0.217613	0.970156	0.962531	0.888107	0.750352	0.95401	0.797923	0.959976	0.774497	0.771858	0.942031	0.765992	0.966044	0.730501	0.970362	0.963684	0.976206	0.966323	0.971443	0.969626	0.963473	0.958465	0.563292	0.961512	0.386834	0.954921	0.412811	0.51918	0.972784	0.392018	0.410991	0.17427	0.9618	0.91523	0.111042	0.0301359
cg28851491_TC11	0.0754789	0.78728	0.0614037	0.672481	0.116004	0.890648	0.331938	0.0274268	0.239059	0.021854	0.173217	0.020452	0.0598074	0.934059	0.09116	0.225238	0.3744	0.879574	0.164645	0.868019	0.269717	0.907343	0.862615	0.213179	0.88869	0.357906	0.872312	0.524582	0.361845	0.859646	0.297566	0.0194688	0.530146	0.429872	0.0696413	0.374704	0.103715	0.191208	0.356974	0.165578	0.256862	0.105672	0.103301	0.215801	0.41612	0.204205	0.0495353	0.767925	0.941278
cg33840327_BC11	0.376033	0.0599723	0.650048	0.482026	0.24309	0.245642	0.561168	0.968029	0.436848	0.700277	0.465872	0.0351773	0.048107	0.0693117	0.927192	0.850793	0.799396	0.810854	0.750884	0.803791	0.731906	0.804294	0.782282	0.057099	0.770512	0.0621241	0.796885	0.2379	0.313397	0.975228	0.892442	0.5144	0.825234	0.32464	0.833376	0.69865	0.747622	0.661504	0.642891	0.543222	0.700545	0.0613345	0.776531	0.759636	0.78167	0.477887	0.831412	0.121899	0.0407122
cg36954757_BC11	0.938969	0.0682972	0.942192	0.477608	0.946932	0.284337	0.94054	0.959563	0.930917	0.952617	0.948425	0.941664	0.94904	0.160812	0.911132	0.921041	0.936459	0.934942	0.947471	0.927116	0.936638	0.935864	0.944414	0.921088	0.93017	0.947053	0.895345	0.892426	0.935785	0.910311	0.926713	0.95444	0.935332	0.911869	0.936381	0.942018	0.961073	0.947092	0.958286	0.949286	0.945568	0.950307	0.948815	0.949391	0.950523	0.94077	0.943631	0.0833703	0.0310112
cg45298653_TC11	0.865161	0.299595	0.299595	0.299595	0.894632	0.115614	0.818379	0.933525	0.847237	0.190326	0.865628	0.880106	0.920755	0.0872011	0.299595	0.894804	0.728533	0.894076	0.826126	0.299595	0.747645	0.860506	0.85723	0.299595	0.299595	0.88497	0.829405	0.733508	0.766208	0.106393	0.918026	0.299595	0.909122	0.693267	0.462379	0.918828	0.573021	0.889962	0.924013	0.717957	0.928863	0.939126	0.679981	0.909184	0.933524	0.914624	0.711002	0.0849243	0.0575332
cg46316364_BC21	0.150971	0.755345	0.0805185	0.662391	0.509765	0.833864	0.165525	0.0401374	0.215958	0.0803344	0.167842	0.0340507	0.0826789	0.913911	0.0424857	0.0867388	0.0681209	0.817097	0.0663826	0.771401	0.0762224	0.812988	0.77429	0.379176	0.773171	0.1098	0.780138	0.0638051	0.434723	0.0828899	0.115006	0.0255208	0.517654	0.481223	0.511936	0.158372	0.276137	0.170729	0.111822	0.142131	0.155375	0.074226	0.148115	0.179586	0.0769663	0.152348	0.0511051	0.785573	0.845858
cg34017279_TC11	0.855458	0.196936	0.750797	0.422941	0.947531	0.130317	0.956841	0.953058	0.957748	0.624068	0.960237	0.929636	0.852142	0.0731923	0.313895	0.95158	0.913634	0.935072	0.825307	0.926984	0.912606	0.918438	0.914855	0.948603	0.936221	0.976152	0.907819	0.975317	0.965142	0.938625	0.566288	0.849537	0.958764	0.972296	0.410441	0.814078	0.406804	0.957844	0.95422	0.961119	0.884467	0.883553	0.886761	0.938428	0.545333	0.966089	0.973844	0.0587908	0.0451115
cg31062427_TC11	0.258866	0.945707	0.0912173	0.896117	0.601562	0.955965	0.60983	0.0589015	0.830308	0.0643614	0.506219	0.113424	0.216917	0.947567	0.0667594	0.317154	0.173305	0.886312	0.183999	0.87925	0.180404	0.920523	0.895352	0.830308	0.886315	0.830308	0.875054	0.428493	0.744645	0.830308	0.777192	0.104341	0.942942	0.891573	0.455035	0.762391	0.144522	0.893451	0.513704	0.801282	0.848679	0.207785	0.833927	0.815264	0.915318	0.289358	0.184846	0.919938	0.954683
cg39974729_TC11	0.934895	0.159412	0.334906	0.578103	0.954174	0.159721	0.950379	0.156423	0.957007	0.973137	0.873504	0.972717	0.965417	0.07286	0.232707	0.973278	0.668408	0.957105	0.872493	0.95905	0.674954	0.960548	0.951885	0.959415	0.958434	0.975122	0.959595	0.973088	0.605417	0.97564	0.975209	0.974849	0.967182	0.971335	0.963689	0.933196	0.95725	0.930744	0.969775	0.935021	0.97068	0.887821	0.949838	0.95513	0.968825	0.965941	0.971531	0.161673	0.0390931
cg31963281_BC11	0.879073	0.0599918	0.866509	0.23514	0.739127	0.112014	0.685615	0.441171	0.718251	0.820266	0.682019	0.776043	0.888391	0.0618423	0.126879	0.880722	0.332845	0.680728	0.573861	0.702822	0.332904	0.712848	0.716791	0.718037	0.627865	0.574647	0.674562	0.896176	0.324961	0.862295	0.887031	0.90174	0.910096	0.898917	0.905325	0.85041	0.422845	0.917307	0.892439	0.898245	0.891505	0.90106	0.89959	0.883379	0.907294	0.908235	0.897923	0.0649565	0.0516425
cg38251572_BC21	0.0503257	0.778722	0.0553942	0.549546	0.0846519	0.789468	0.143526	0.0385365	0.0819798	0.0300537	0.0563418	0.0278672	0.0332093	0.876554	0.033356	0.107727	0.0532588	0.576882	0.0335474	0.561598	0.0310125	0.570825	0.560755	0.0526648	0.50895	0.0416588	0.560515	0.0284743	0.097876	0.0297525	0.0344527	0.0289518	0.179953	0.0487337	0.0672838	0.131204	0.0672551	0.115154	0.121237	0.0786477	0.0947439	0.0400664	0.0867161	0.0877285	0.0538843	0.0914147	0.0388928	0.828962	0.897278
cg39597075_TC11	0.821487	0.0795882	0.763512	0.364878	0.441292	0.107089	0.906191	0.979581	0.852252	0.941675	0.857402	0.866623	0.794777	0.0428938	0.64894	0.907107	0.941168	0.884947	0.878261	0.851236	0.90892	0.846492	0.843736	0.728141	0.896772	0.916118	0.863284	0.947375	0.841753	0.958501	0.915486	0.952117	0.903035	0.872507	0.259631	0.916167	0.6357	0.908406	0.910972	0.858156	0.860942	0.914268	0.911718	0.854597	0.96644	0.881855	0.936876	0.0724906	0.0301949
cg36218661_TC11	0.168655	0.552787	0.0780186	0.735839	0.476253	0.884177	0.399907	0.0395448	0.248399	0.0457553	0.244922	0.0507835	0.0456661	0.896064	0.0248772	0.0980192	0.129308	0.859825	0.0855658	0.916707	0.205347	0.877868	0.873585	0.116717	0.858311	0.158428	0.813338	0.449792	0.42525	0.0273592	0.0235702	0.0372684	0.44481	0.126321	0.0608559	0.351699	0.0854546	0.478094	0.332739	0.49149	0.460743	0.0469728	0.330843	0.447567	0.464997	0.228897	0.0548479	0.758377	0.86446
cg43426138_TC11	0.827968	0.141181	0.934739	0.367809	0.755569	0.166577	0.851866	0.960402	0.871149	0.936469	0.840095	0.909217	0.87178	0.0364494	0.957329	0.895698	0.746038	0.78631	0.857632	0.792961	0.916311	0.771204	0.800332	0.268411	0.817717	0.822833	0.773249	0.695678	0.885794	0.871343	0.613574	0.72275	0.917574	0.9399	0.758949	0.633461	0.811854	0.480165	0.909581	0.439979	0.554304	0.921769	0.462867	0.466302	0.467743	0.928949	0.886285	0.119442	0.0344528
cg33001982_TC11	0.930632	0.171836	0.939124	0.377666	0.933224	0.1103	0.906128	0.945059	0.874317	0.928276	0.901723	0.944557	0.936055	0.0672328	0.928364	0.743991	0.782752	0.845979	0.778191	0.869334	0.871524	0.898221	0.895549	0.675785	0.876281	0.933825	0.861756	0.412901	0.689918	0.917282	0.913227	0.93563	0.935963	0.592284	0.616411	0.591361	0.582537	0.937186	0.939851	0.713841	0.892456	0.95816	0.897588	0.889367	0.948811	0.78604	0.953338	0.102955	0.0611803
cg40482407_TC11	0.379489	0.157675	0.727114	0.422182	0.43476	0.181679	0.882234	0.667031	0.847546	0.819205	0.820319	0.294116	0.530399	0.0688273	0.906131	0.610909	0.798356	0.852721	0.679041	0.863795	0.752208	0.856812	0.840885	0.937122	0.838403	0.956691	0.808916	0.891161	0.822769	0.732329	0.518363	0.827945	0.975307	0.961999	0.325671	0.939954	0.265869	0.957465	0.923956	0.89581	0.920325	0.848757	0.884222	0.883525	0.9718	0.933253	0.497943	0.145546	0.0922082
cg28197133_BC21	0.216396	0.901324	0.144436	0.708926	0.231857	0.916567	0.421929	0.181055	0.488061	0.0873041	0.347116	0.198679	0.170668	0.913435	0.110034	0.1298	0.227831	0.89814	0.167692	0.909725	0.226752	0.894533	0.907191	0.628009	0.867496	0.422179	0.851484	0.225502	0.696925	0.0598833	0.0703525	0.109937	0.566165	0.459477	0.130617	0.531827	0.0977392	0.437977	0.401477	0.443931	0.481262	0.316888	0.459327	0.529889	0.572721	0.427513	0.125037	0.952312	0.936088
cg29288811_TC11	0.791455	0.182581	0.714331	0.462696	0.904234	0.200632	0.928439	0.96478	0.951231	0.95156	0.948951	0.853547	0.968173	0.0457942	0.665363	0.96543	0.849834	0.934375	0.939341	0.924404	0.871639	0.933445	0.938062	0.967751	0.929928	0.975769	0.906638	0.968607	0.89848	0.960006	0.973386	0.975353	0.964398	0.939892	0.925771	0.914381	0.793259	0.905836	0.970616	0.955219	0.950789	0.774778	0.964923	0.914096	0.96993	0.923623	0.60153	0.157968	0.0524954
cg31784905_TC11	0.888278	0.149045	0.948545	0.352802	0.942675	0.128569	0.879754	0.829055	0.952831	0.790379	0.936992	0.943067	0.940911	0.0516102	0.865564	0.900816	0.784572	0.664815	0.740557	0.670761	0.854133	0.770301	0.581716	0.231589	0.631717	0.951832	0.615471	0.961072	0.937645	0.124687	0.750118	0.867669	0.843716	0.956627	0.872246	0.833297	0.750289	0.929128	0.932543	0.92786	0.908394	0.960559	0.905427	0.886743	0.765899	0.943161	0.889879	0.0705797	0.0521895
cg29979460_TC11	0.244632	0.244632	0.244632	0.244632	0.244632	0.140521	0.796943	0.244632	0.244632	0.924808	0.779908	0.868906	0.841676	0.244632	0.922453	0.244632	0.244632	0.825616	0.418859	0.789081	0.471367	0.244632	0.813799	0.244632	0.759132	0.811096	0.80317	0.868604	0.790901	0.244632	0.338365	0.876462	0.885826	0.244632	0.802106	0.857429	0.819483	0.910154	0.789451	0.882885	0.836184	0.898664	0.793556	0.854503	0.946243	0.244632	0.304048	0.187997	0.168734
cg29812640_TC21	0.0742567	0.750636	0.0407009	0.596181	0.22598	0.768919	0.0479635	0.0407403	0.0394644	0.0391597	0.0425177	0.0423871	0.0525856	0.876032	0.03183	0.0383239	0.0447808	0.349413	0.0302881	0.361055	0.0378705	0.354229	0.317422	0.0874562	0.312706	0.0342355	0.328222	0.0296504	0.399892	0.0391992	0.0335537	0.0345487	0.48689	0.170023	0.0389509	0.104268	0.0372668	0.215027	0.0410132	0.216286	0.146176	0.0533445	0.182078	0.183446	0.10503	0.0695689	0.0365348	0.775376	0.832633
cg31383175_BC21	0.775216	0.40071	0.912015	0.40071	0.846788	0.0924515	0.808978	0.598374	0.876154	0.864885	0.734783	0.872467	0.810138	0.0695518	0.776543	0.903214	0.787919	0.862704	0.812007	0.838974	0.839098	0.869868	0.883794	0.829185	0.833661	0.904398	0.869827	0.773937	0.894363	0.879703	0.934957	0.784736	0.900797	0.505244	0.915383	0.881608	0.928044	0.640304	0.931916	0.706201	0.824688	0.943066	0.91044	0.380665	0.9334	0.90647	0.71457	0.066147	0.0544187
cg34824162_TC11	0.902614	0.942582	0.949453	0.354037	0.566202	0.106578	0.770174	0.593178	0.834042	0.837453	0.840013	0.876177	0.966799	0.0250427	0.366752	0.877059	0.648858	0.646755	0.794665	0.626638	0.671096	0.666465	0.600105	0.970624	0.555983	0.634686	0.598934	0.513347	0.895918	0.246583	0.973618	0.5375	0.968894	0.845714	0.567009	0.487607	0.111204	0.323984	0.735171	0.391057	0.412623	0.302174	0.258662	0.307772	0.112679	0.883563	0.962579	0.0597039	0.0340445
cg31973833_BC11	0.0538008	0.790714	0.0669004	0.569337	0.0844989	0.7667	0.0252306	0.0266104	0.0316413	0.0274599	0.0490131	0.0653539	0.107626	0.889688	0.0254074	0.0379756	0.0281243	0.552315	0.0306621	0.601086	0.0238566	0.534844	0.52648	0.0860074	0.516744	0.0206157	0.516727	0.0206694	0.0608199	0.0360729	0.0200031	0.0229528	0.542139	0.347675	0.0218608	0.285052	0.0304275	0.527778	0.027109	0.52629	0.396292	0.0421369	0.486422	0.529827	0.671088	0.121203	0.0354835	0.667617	0.794057
cg46655163_BC21	0.939401	0.164067	0.92073	0.431317	0.696597	0.192934	0.930964	0.963946	0.939183	0.942487	0.938482	0.955837	0.956213	0.0658273	0.938593	0.952085	0.9495	0.932904	0.960851	0.95451	0.952994	0.938467	0.956706	0.940182	0.949526	0.755716	0.913449	0.714885	0.953904	0.935277	0.958499	0.956287	0.93496	0.94513	0.95754	0.961897	0.73641	0.781875	0.943193	0.730882	0.944723	0.95451	0.925452	0.937249	0.593059	0.96201	0.950377	0.142712	0.0831772
cg38027539_BC11	0.212972	0.89725	0.122975	0.75473	0.196386	0.907269	0.541764	0.0861198	0.509972	0.130429	0.478389	0.0594957	0.173535	0.940054	0.103855	0.324678	0.319933	0.867195	0.202959	0.895282	0.273755	0.900738	0.923031	0.787964	0.852701	0.552647	0.890447	0.322954	0.74552	0.03806	0.136186	0.046218	0.65948	0.585849	0.118112	0.421334	0.0733769	0.291499	0.364474	0.271563	0.335164	0.190144	0.190867	0.194027	0.187169	0.421838	0.100731	0.818493	0.892666
cg46649216_TC11	0.0859192	0.821481	0.0875077	0.572575	0.203003	0.811531	0.205073	0.0652266	0.212868	0.059168	0.18348	0.060903	0.04848	0.909185	0.076584	0.0898695	0.0769353	0.721101	0.0609744	0.772	0.0935241	0.7328	0.648466	0.651169	0.660391	0.135794	0.648189	0.0843553	0.393044	0.0841711	0.106467	0.0716364	0.674322	0.657619	0.0743833	0.388027	0.0636838	0.42795	0.109702	0.514368	0.402812	0.0752239	0.428394	0.429302	0.789234	0.111725	0.067352	0.633946	0.8303
cg38833224_BC11	0.49538	0.145047	0.644628	0.369871	0.345532	0.0654581	0.766563	0.193593	0.922183	0.538154	0.909975	0.410334	0.429706	0.0413596	0.199223	0.910425	0.619232	0.58317	0.590182	0.601763	0.617539	0.550893	0.57113	0.94835	0.536378	0.900872	0.536939	0.785631	0.95598	0.94164	0.759552	0.973014	0.908101	0.877215	0.898124	0.908134	0.510326	0.886728	0.794939	0.888809	0.877451	0.378179	0.894057	0.86679	0.960393	0.877986	0.732929	0.0585391	0.0329061
cg46209025_TC21	0.838498	0.140624	0.765153	0.474914	0.467192	0.194655	0.936578	0.928088	0.944377	0.897511	0.929883	0.469764	0.488281	0.0704442	0.939945	0.945829	0.947102	0.930007	0.944715	0.909404	0.938091	0.905439	0.895163	0.895781	0.895578	0.957935	0.874524	0.957098	0.94276	0.948292	0.947538	0.939349	0.928854	0.950602	0.946897	0.900367	0.828076	0.79582	0.939211	0.849351	0.884514	0.93413	0.717686	0.771407	0.753527	0.890372	0.76526	0.14109	0.0505586
cg36447135_TC11	0.481905	0.0953806	0.481905	0.18799	0.481905	0.0733782	0.822026	0.908471	0.886861	0.878683	0.882653	0.924733	0.90248	0.0601585	0.898161	0.886758	0.731289	0.428538	0.68854	0.481905	0.786783	0.481905	0.481905	0.481905	0.481905	0.481905	0.481905	0.901825	0.530926	0.481905	0.891616	0.89298	0.879507	0.881284	0.872991	0.840205	0.927751	0.864306	0.912474	0.875981	0.828674	0.503942	0.809022	0.834067	0.901132	0.910067	0.439997	0.0555939	0.0762402
cg45230953_TC11	0.803491	0.0961503	0.780847	0.359723	0.747555	0.111623	0.793538	0.88808	0.806733	0.397272	0.822813	0.480702	0.523894	0.0352572	0.897404	0.881292	0.8316	0.908074	0.808195	0.937316	0.812615	0.924796	0.911996	0.909283	0.874862	0.870925	0.902171	0.841676	0.852604	0.939079	0.88351	0.891379	0.756286	0.548174	0.916415	0.482651	0.666332	0.680601	0.855498	0.677672	0.531358	0.871891	0.37756	0.554339	0.403496	0.744303	0.926182	0.0581743	0.0264137
cg39329746_TC21	0.677688	0.162356	0.527606	0.491737	0.749126	0.185765	0.935029	0.905341	0.93082	0.377819	0.932936	0.142324	0.768728	0.0785181	0.688009	0.717927	0.853576	0.85397	0.800734	0.888191	0.897176	0.861277	0.826424	0.920911	0.899292	0.864782	0.87289	0.86894	0.638606	0.105184	0.944188	0.90283	0.931867	0.682612	0.431012	0.919442	0.44541	0.954789	0.841891	0.947742	0.937097	0.915635	0.931512	0.938389	0.953253	0.788733	0.93141	0.104312	0.0453655
cg39780750_TC21	0.877599	0.587214	0.901512	0.587214	0.912879	0.18103	0.872909	0.928828	0.884057	0.913307	0.907174	0.921032	0.913698	0.0886442	0.896798	0.910188	0.929902	0.920702	0.921075	0.887926	0.938212	0.907562	0.897979	0.839399	0.878469	0.922656	0.884616	0.901519	0.911534	0.915355	0.924293	0.873459	0.555011	0.891653	0.935309	0.929726	0.935087	0.926925	0.930624	0.920731	0.937597	0.932486	0.933996	0.935012	0.940064	0.928849	0.946733	0.0810029	0.0470936
cg44519801_TC11	0.0129113	0.73049	0.0139886	0.627777	0.0335405	0.824513	0.0220782	0.0134843	0.0199881	0.0396333	0.0181648	0.0144925	0.0301692	0.88128	0.0146811	0.0719914	0.013822	0.302484	0.0125305	0.254094	0.0160714	0.278076	0.180908	0.0248301	0.241501	0.0136399	0.242766	0.0278702	0.0495799	0.0118137	0.0114269	0.226204	0.0116696	0.0222532	0.0164306	0.0258563	0.0290334	0.0364322	0.0595361	0.0370961	0.0158445	0.0145902	0.038473	0.043985	0.0163522	0.0249821	0.0156639	0.809658	0.894067
cg38468769_BC11	0.959326	0.172405	0.941533	0.512744	0.964252	0.249634	0.954542	0.976943	0.971802	0.969702	0.962975	0.972159	0.972417	0.104609	0.955202	0.871526	0.840185	0.944769	0.918738	0.942829	0.942697	0.955701	0.935136	0.950447	0.949251	0.944173	0.94276	0.963629	0.964837	0.965652	0.970868	0.973809	0.968983	0.972532	0.973135	0.960088	0.822352	0.957182	0.971667	0.964063	0.921067	0.976146	0.961991	0.915579	0.93672	0.969605	0.976022	0.141465	0.0794581
cg33001592_BC21	0.944933	0.319452	0.96111	0.538386	0.948906	0.270259	0.903682	0.947974	0.948447	0.92488	0.946326	0.954086	0.946693	0.111865	0.957247	0.944917	0.916092	0.78659	0.797567	0.823535	0.93001	0.81968	0.779946	0.321789	0.824282	0.945955	0.796326	0.94593	0.92673	0.129263	0.946196	0.961147	0.957505	0.952076	0.691226	0.930741	0.8552	0.740126	0.951187	0.81078	0.949326	0.957719	0.941741	0.957365	0.953495	0.936705	0.935385	0.150524	0.0949661
cg42327206_TC11	0.597176	0.164887	0.93411	0.389111	0.874071	0.127885	0.860114	0.944327	0.917529	0.947638	0.929914	0.95824	0.957473	0.104735	0.697378	0.940895	0.602537	0.717051	0.60397	0.756256	0.707655	0.743324	0.725127	0.916532	0.657698	0.958644	0.612471	0.96016	0.924525	0.0861957	0.95655	0.938612	0.962349	0.953219	0.821195	0.396423	0.421621	0.299237	0.915884	0.332065	0.365312	0.914598	0.381498	0.494475	0.437356	0.949547	0.958352	0.0576927	0.0407637
cg32731199_BC11	0.546591	0.892788	0.0681888	0.6613	0.6613	0.87032	0.174604	0.042394	0.114836	0.0879664	0.106487	0.203542	0.136577	0.887072	0.0693574	0.423453	0.102811	0.421744	0.152115	0.6613	0.0886004	0.356637	0.406343	0.6613	0.386396	0.0784354	0.36117	0.0450196	0.143709	0.90508	0.6613	0.0494784	0.6613	0.392573	0.254295	0.497836	0.70824	0.563284	0.0853847	0.567995	0.599057	0.065318	0.658067	0.679286	0.820222	0.146202	0.741015	0.841261	0.925262
cg41696369_TC21	0.952776	0.13942	0.934763	0.36044	0.950129	0.196902	0.93442	0.9559	0.938741	0.932832	0.95004	0.950447	0.928449	0.0834049	0.937543	0.951247	0.94015	0.952212	0.94328	0.947713	0.962308	0.928009	0.951941	0.9405	0.950902	0.943856	0.949456	0.961929	0.933726	0.92921	0.83769	0.940771	0.959597	0.948042	0.917757	0.930021	0.951435	0.92409	0.959248	0.931273	0.932834	0.932322	0.943797	0.919815	0.945552	0.939184	0.953717	0.239757	0.126314
cg41737323_TC11	0.854146	0.20917	0.89597	0.761726	0.761726	0.104609	0.859336	0.947159	0.920351	0.761726	0.868709	0.925875	0.645648	0.0878598	0.870574	0.713111	0.897199	0.808202	0.848136	0.910912	0.921017	0.899986	0.861049	0.761726	0.879182	0.934677	0.855661	0.697254	0.552671	0.778359	0.915327	0.116606	0.927427	0.892931	0.90876	0.897132	0.513836	0.89956	0.950304	0.660593	0.857426	0.94504	0.842755	0.866584	0.940076	0.883233	0.946245	0.0618227	0.0533117
cg33449414_TC21	0.680339	0.163694	0.256919	0.342483	0.725243	0.133866	0.875207	0.558091	0.910052	0.75424	0.872895	0.94143	0.92436	0.0751069	0.91869	0.642428	0.716617	0.74674	0.718354	0.752471	0.792514	0.745208	0.826225	0.893694	0.697134	0.930161	0.733722	0.908072	0.89496	0.062401	0.200172	0.890066	0.927877	0.63503	0.330489	0.831909	0.298442	0.709479	0.886785	0.752545	0.733139	0.371396	0.801067	0.811925	0.656248	0.71436	0.403979	0.119668	0.0725317
cg34012631_TC11	0.0222876	0.709241	0.0364738	0.572562	0.125018	0.81236	0.171129	0.0216122	0.0424968	0.0176152	0.0640077	0.0167971	0.0222943	0.907016	0.02097	0.0798964	0.0506923	0.738205	0.024102	0.74516	0.0351584	0.7308	0.69411	0.0543061	0.69395	0.028357	0.745136	0.0236074	0.275402	0.0182055	0.0165383	0.0178917	0.501258	0.257316	0.0947299	0.125903	0.0637387	0.0247394	0.109902	0.028665	0.0397639	0.0282763	0.0216618	0.0275234	0.0220865	0.0919444	0.0218254	0.663229	0.734705
cg33406980_BC21	0.483054	0.892384	0.150001	0.841818	0.208465	0.889459	0.638123	0.199704	0.683563	0.258793	0.654451	0.137625	0.293151	0.809746	0.159325	0.184709	0.378692	0.870988	0.346314	0.823625	0.446688	0.873923	0.865367	0.838526	0.869666	0.414264	0.833628	0.120035	0.455726	0.0900147	0.102332	0.137238	0.159269	0.194519	0.0854765	0.458726	0.107437	0.337134	0.442996	0.342114	0.386682	0.188083	0.114612	0.221103	0.147832	0.460396	0.172223	0.652519	0.899115
cg30575172_BC21	0.0650951	0.778526	0.0456008	0.53384	0.347956	0.758596	0.0972369	0.0390051	0.0590813	0.0356362	0.0461414	0.0405572	0.0333121	0.900487	0.0487368	0.219099	0.115805	0.37404	0.0597554	0.346594	0.0501896	0.3793	0.320879	0.0547211	0.317484	0.0451624	0.296879	0.0874839	0.0881271	0.899304	0.741929	0.0489805	0.44564	0.314528	0.0568668	0.06867	0.0474009	0.0753231	0.059398	0.0374491	0.0601167	0.0388421	0.18065	0.0542646	0.0757175	0.14975	0.565845	0.784042	0.878059
cg39641062_TC11	0.983756	0.225634	0.986832	0.574172	0.710181	0.263946	0.976869	0.975419	0.979368	0.873151	0.98262	0.986633	0.98581	0.168253	0.977146	0.973401	0.978359	0.965696	0.985485	0.979889	0.978478	0.960154	0.963566	0.985826	0.976731	0.986065	0.968208	0.987629	0.98271	0.989174	0.985497	0.985986	0.986592	0.98492	0.983319	0.980877	0.98178	0.847525	0.981598	0.980486	0.978644	0.979089	0.981554	0.982953	0.963374	0.982321	0.979295	0.178941	0.100567
cg37734340_BC11	0.562625	0.0698141	0.902407	0.474973	0.901447	0.116714	0.823053	0.870357	0.891195	0.705407	0.895587	0.91873	0.521118	0.147116	0.493579	0.854318	0.694756	0.71165	0.649317	0.736811	0.79319	0.741026	0.74173	0.916415	0.730292	0.956999	0.718853	0.675482	0.943345	0.10129	0.487165	0.965642	0.721377	0.750998	0.788176	0.933641	0.270604	0.954215	0.944941	0.951174	0.924118	0.95405	0.954787	0.934134	0.96779	0.860608	0.628674	0.109673	0.101739
cg38462865_TC11	0.545316	0.178533	0.272549	0.312616	0.386955	0.13202	0.743291	0.307617	0.868497	0.396748	0.796212	0.176767	0.583852	0.0541175	0.307108	0.855588	0.584149	0.634093	0.582576	0.554979	0.56686	0.555233	0.590989	0.923014	0.585562	0.801731	0.569276	0.871566	0.747249	0.309925	0.964599	0.389673	0.942061	0.796297	0.336112	0.840538	0.272066	0.825587	0.66436	0.853965	0.816763	0.659026	0.842595	0.790953	0.915202	0.69703	0.652993	0.0652614	0.0324001
cg43754803_BC21	0.854707	0.128496	0.845196	0.441795	0.800325	0.176097	0.934957	0.756327	0.924114	0.86889	0.93738	0.927506	0.872674	0.0599131	0.66564	0.933315	0.942284	0.901562	0.909644	0.909296	0.938499	0.918258	0.92845	0.685564	0.904788	0.935467	0.90284	0.94734	0.748578	0.943368	0.945035	0.704285	0.903755	0.927258	0.773402	0.804096	0.732453	0.583126	0.951609	0.545563	0.70915	0.947309	0.725979	0.550147	0.439051	0.861427	0.555846	0.137571	0.0397318
cg40434311_BC21	0.946755	0.308589	0.949336	0.425466	0.926332	0.23552	0.952123	0.953401	0.940614	0.965755	0.941022	0.95205	0.942419	0.080156	0.950274	0.956855	0.944582	0.95663	0.954403	0.959796	0.949088	0.953155	0.955588	0.583498	0.945134	0.939854	0.956702	0.949236	0.949832	0.961938	0.964549	0.960114	0.93455	0.941799	0.939146	0.868808	0.952128	0.522085	0.95852	0.679742	0.889944	0.947466	0.778226	0.671504	0.338394	0.940002	0.941909	0.180289	0.0659581
cg33757273_TC11	0.807165	0.215742	0.941434	0.485383	0.946154	0.125866	0.95249	0.944396	0.954975	0.863978	0.942877	0.875075	0.879185	0.055311	0.961638	0.688244	0.962077	0.929709	0.890722	0.922787	0.951677	0.928582	0.945582	0.91354	0.911651	0.959814	0.922358	0.967344	0.953747	0.960751	0.964983	0.945948	0.935463	0.622382	0.923751	0.927741	0.910019	0.938636	0.961972	0.955622	0.936604	0.928855	0.875558	0.923586	0.933765	0.93003	0.924444	0.266304	0.163713
cg40021238_BC21	0.129484	0.797972	0.115575	0.567865	0.0942385	0.803622	0.111351	0.0541064	0.115371	0.138052	0.123873	0.185005	0.259939	0.889578	0.0462189	0.0612973	0.0672304	0.310226	0.0944747	0.281227	0.0737106	0.350483	0.279925	0.293069	0.278535	0.0488422	0.311731	0.0704209	0.0924251	0.053012	0.067392	0.0575655	0.47811	0.0597176	0.582038	0.10414	0.631648	0.170416	0.0593606	0.147419	0.134438	0.0771148	0.0876326	0.120726	0.0994106	0.0674234	0.10357	0.695178	0.832006
cg36191782_BC11	0.791913	0.166089	0.935868	0.356256	0.893594	0.110358	0.808713	0.917524	0.885128	0.865164	0.828305	0.942051	0.834649	0.106441	0.639022	0.887039	0.665154	0.456145	0.616996	0.45983	0.763948	0.458263	0.512982	0.283561	0.48473	0.935839	0.500275	0.906351	0.832133	0.925498	0.926582	0.773729	0.896289	0.92959	0.576753	0.842925	0.800272	0.79305	0.893707	0.902874	0.846881	0.930459	0.84285	0.899144	0.914615	0.92543	0.904508	0.0944342	0.0367386
cg36350686_TC11	0.720038	0.0892549	0.699094	0.305509	0.524861	0.0790929	0.749909	0.749633	0.786053	0.904209	0.80621	0.751008	0.881389	0.0569044	0.933257	0.901919	0.637645	0.560683	0.572593	0.625974	0.771709	0.617009	0.66939	0.882726	0.6058	0.916329	0.553561	0.939887	0.444774	0.0679248	0.907562	0.961108	0.503577	0.459927	0.495717	0.509254	0.320057	0.761531	0.798995	0.836032	0.671581	0.896588	0.773199	0.591977	0.725225	0.700693	0.291565	0.038592	0.0264795
cg31920117_BC21	0.940594	0.147313	0.95187	0.50536	0.945051	0.229425	0.937138	0.94589	0.949357	0.936391	0.947184	0.936813	0.923023	0.0683385	0.93412	0.932939	0.930644	0.945863	0.939274	0.94873	0.939966	0.941038	0.936579	0.949285	0.922824	0.949618	0.914235	0.96155	0.940751	0.937473	0.953514	0.943582	0.957585	0.946488	0.913963	0.930844	0.790854	0.886679	0.950439	0.916154	0.938738	0.921312	0.919989	0.918604	0.936571	0.947015	0.94105	0.151697	0.0767902
cg45223399_BC21	0.841724	0.17163	0.871346	0.548528	0.798567	0.185566	0.922323	0.880944	0.925395	0.662912	0.92077	0.58717	0.866003	0.0853556	0.604054	0.910933	0.929351	0.937667	0.934552	0.904229	0.943096	0.924082	0.926242	0.875798	0.92525	0.914579	0.907606	0.944095	0.92909	0.905598	0.934429	0.820718	0.915644	0.931232	0.944751	0.832614	0.954969	0.903088	0.941965	0.914363	0.92615	0.940417	0.931441	0.923674	0.674109	0.91341	0.940553	0.0930775	0.0573393
cg32903934_BC11	0.781869	0.0912564	0.896014	0.443834	0.829963	0.083191	0.820576	0.89947	0.888319	0.666082	0.900503	0.864905	0.641912	0.072891	0.898856	0.733764	0.726855	0.778554	0.551513	0.775372	0.790982	0.770957	0.805895	0.756133	0.776193	0.919633	0.821377	0.840094	0.87496	0.0766531	0.560896	0.681946	0.91049	0.887019	0.679776	0.896269	0.440335	0.924302	0.929899	0.909636	0.928336	0.77684	0.896841	0.935192	0.828894	0.913369	0.867015	0.105386	0.124973
cg46124097_TC21	0.56271	0.125303	0.200218	0.369294	0.572295	0.152268	0.784367	0.811267	0.860374	0.913118	0.882897	0.213961	0.578938	0.0734052	0.918206	0.882691	0.795517	0.729339	0.795863	0.807367	0.792227	0.80248	0.806546	0.530958	0.763421	0.923104	0.739856	0.933965	0.814093	0.947133	0.83022	0.922155	0.715531	0.926387	0.868258	0.879756	0.328726	0.620129	0.914665	0.855437	0.665701	0.909918	0.632777	0.840248	0.922965	0.803683	0.932715	0.0856635	0.0566845
cg46861871_BC21	0.238737	0.900459	0.169449	0.823439	0.491707	0.909919	0.420203	0.0894292	0.312549	0.107626	0.324014	0.267421	0.157739	0.947063	0.162166	0.252474	0.22074	0.92509	0.18836	0.908291	0.227901	0.926457	0.934862	0.2457	0.926529	0.345081	0.906973	0.189389	0.37725	0.130422	0.501693	0.143139	0.746166	0.666304	0.183049	0.624009	0.175879	0.759618	0.476491	0.717791	0.665312	0.351529	0.758955	0.707505	0.846801	0.506928	0.164475	0.854323	0.906578
cg38368236_BC11	0.806969	0.767294	0.902437	0.251589	0.855187	0.0550674	0.858725	0.641622	0.892543	0.821395	0.82904	0.930753	0.921373	0.0616572	0.196932	0.898248	0.767294	0.84829	0.721189	0.767294	0.548429	0.852578	0.823823	0.767294	0.767294	0.891563	0.767294	0.83797	0.863998	0.89934	0.767294	0.891047	0.904514	0.767294	0.613846	0.898957	0.704286	0.925942	0.925429	0.920529	0.940891	0.920145	0.937063	0.873476	0.936557	0.91617	0.932937	0.0762537	0.0832267
cg38536814_BC11	0.886418	0.144009	0.928738	0.320625	0.625368	0.122673	0.866653	0.70201	0.837182	0.75639	0.875652	0.962198	0.936877	0.147884	0.952948	0.954615	0.897238	0.856902	0.928528	0.875061	0.85668	0.91964	0.834762	0.819209	0.839431	0.922956	0.895741	0.939468	0.884281	0.957355	0.954761	0.954553	0.934622	0.958233	0.892609	0.787039	0.505368	0.926822	0.937548	0.931518	0.883778	0.944912	0.826931	0.885044	0.94989	0.953877	0.960029	0.121065	0.131694
cg43426741_TC11	0.89965	0.150103	0.792345	0.381253	0.901767	0.144081	0.748909	0.925884	0.603499	0.933806	0.660358	0.95741	0.91499	0.0545333	0.878347	0.795817	0.671414	0.883773	0.512516	0.892599	0.742207	0.927994	0.887023	0.616549	0.872671	0.787479	0.917995	0.808217	0.808429	0.158539	0.943962	0.934012	0.609912	0.740667	0.917221	0.674861	0.839986	0.41721	0.809158	0.411725	0.791039	0.857548	0.703362	0.456556	0.948533	0.763566	0.888553	0.102662	0.0461938
cg45963915_BC21	0.090377	0.777942	0.0641394	0.639861	0.156551	0.81038	0.200368	0.0548527	0.114235	0.0509412	0.130928	0.0378136	0.0493599	0.866494	0.0743925	0.204874	0.124955	0.610193	0.0924495	0.574746	0.0942519	0.590702	0.582915	0.115901	0.552303	0.0719985	0.579129	0.0713012	0.0935433	0.036397	0.0388978	0.030868	0.532353	0.378638	0.090865	0.449599	0.0723003	0.543784	0.144976	0.526409	0.482295	0.0845575	0.52423	0.505696	0.679429	0.138363	0.0449292	0.767235	0.853329
cg39934271_TC11	0.714909	0.159953	0.58929	0.426637	0.923427	0.130864	0.844812	0.672926	0.918069	0.549382	0.946569	0.417164	0.880781	0.0851451	0.405279	0.880676	0.57337	0.546307	0.569569	0.714909	0.772817	0.635147	0.591443	0.906018	0.643206	0.907417	0.516965	0.795149	0.798581	0.774795	0.510571	0.664324	0.827583	0.578648	0.250412	0.870071	0.225642	0.910153	0.930918	0.909713	0.746417	0.935026	0.87185	0.793901	0.946728	0.862893	0.349523	0.0584445	0.0692157
cg45730528_BC11	0.760629	0.0924893	0.567635	0.276343	0.814344	0.098206	0.777434	0.539299	0.859287	0.583277	0.817955	0.87429	0.851388	0.0613482	0.614416	0.814458	0.678283	0.45113	0.579678	0.409317	0.766647	0.442451	0.450414	0.878962	0.45807	0.522804	0.445744	0.897697	0.826171	0.86749	0.919686	0.348259	0.918887	0.930745	0.197548	0.772631	0.303892	0.899084	0.86428	0.885973	0.867287	0.710296	0.873621	0.827637	0.901789	0.746641	0.808684	0.0739406	0.0269443
cg42234101_BC11	0.937256	0.783173	0.938372	0.535957	0.697925	0.198203	0.954291	0.943162	0.929927	0.961847	0.947806	0.945962	0.961401	0.0700215	0.865019	0.96358	0.957388	0.908029	0.929105	0.915708	0.957286	0.907182	0.912421	0.949403	0.895922	0.961762	0.894372	0.942491	0.952143	0.957709	0.956473	0.952943	0.962279	0.960009	0.93976	0.941684	0.96521	0.934545	0.958643	0.918631	0.923326	0.946109	0.894454	0.88065	0.956269	0.959411	0.947434	0.162172	0.0450202
cg43426290_BC11	0.7204	0.180177	0.95557	0.478497	0.658285	0.256193	0.908064	0.94993	0.936937	0.935134	0.867942	0.947926	0.783578	0.0818286	0.964926	0.91255	0.795502	0.860356	0.723725	0.857783	0.878738	0.852764	0.859028	0.576605	0.865708	0.952075	0.875981	0.939063	0.744277	0.653286	0.486474	0.911941	0.793781	0.889382	0.948448	0.582648	0.92173	0.432662	0.847007	0.455768	0.515259	0.906325	0.454628	0.392768	0.283045	0.927158	0.718389	0.197176	0.0783243
cg45344855_BC11	0.501766	0.790611	0.158538	0.35252	0.609875	0.117284	0.777963	0.790038	0.887941	0.821076	0.812515	0.106221	0.251264	0.149283	0.852978	0.5749	0.692034	0.300125	0.640612	0.267399	0.808892	0.250632	0.265529	0.880269	0.263843	0.374719	0.301482	0.777235	0.87946	0.634863	0.796895	0.95513	0.965886	0.976179	0.879235	0.823277	0.617045	0.589054	0.733575	0.57808	0.704146	0.403403	0.76993	0.63351	0.765923	0.658384	0.491177	0.0581183	0.0277165
cg46316362_TC11	0.0262989	0.714036	0.0265316	0.576174	0.104573	0.718018	0.027994	0.024036	0.0354212	0.0244929	0.0325399	0.0216021	0.0225297	0.828645	0.0268611	0.0294347	0.026123	0.575243	0.0246925	0.557732	0.0244377	0.51594	0.516467	0.0814767	0.554245	0.032767	0.540352	0.0240755	0.0507714	0.0233865	0.0244254	0.0238417	0.435592	0.371056	0.050794	0.0290794	0.0385795	0.0333301	0.0268195	0.0331221	0.0259297	0.0205959	0.0271315	0.0352418	0.0285835	0.0295435	0.0257214	0.491516	0.621605
cg38830831_TC11	0.71555	0.126278	0.738284	0.437765	0.659924	0.129115	0.903375	0.485318	0.933011	0.643501	0.897568	0.740451	0.875778	0.0403422	0.800618	0.94716	0.774292	0.767958	0.760228	0.822457	0.815457	0.792233	0.776686	0.928974	0.743104	0.955029	0.780856	0.938864	0.73059	0.939105	0.948899	0.919257	0.95865	0.964949	0.929898	0.857884	0.928103	0.756074	0.897624	0.776442	0.80417	0.587318	0.670193	0.806075	0.363744	0.813301	0.938068	0.109343	0.0337105
cg32567688_BC11	0.899794	0.22862	0.92911	0.535057	0.728326	0.232953	0.847676	0.939237	0.812616	0.931876	0.829752	0.870859	0.709035	0.0517267	0.918084	0.858816	0.851952	0.97182	0.866413	0.961311	0.746136	0.960599	0.963206	0.950056	0.956683	0.939136	0.967628	0.967108	0.933368	0.940348	0.960781	0.967247	0.968865	0.969515	0.77328	0.899602	0.808657	0.916609	0.943531	0.941427	0.945184	0.913565	0.962929	0.919356	0.966416	0.910908	0.753421	0.150615	0.106246
cg37210083_TC11	0.856347	0.225205	0.928372	0.39086	0.872408	0.210498	0.945558	0.956727	0.97328	0.967804	0.973749	0.963114	0.959799	0.0794183	0.942721	0.962519	0.908153	0.875696	0.934265	0.907343	0.933247	0.913743	0.882509	0.918412	0.886578	0.98202	0.903092	0.981842	0.96183	0.975379	0.982539	0.979154	0.982093	0.98412	0.910205	0.814922	0.82732	0.665785	0.958689	0.653313	0.725808	0.955511	0.808255	0.583479	0.676316	0.951822	0.939314	0.188064	0.0786984
cg35293861_BC11	0.27299	0.961019	0.140811	0.904996	0.211428	0.8724	0.843414	0.101792	0.812246	0.279698	0.782386	0.0874714	0.224937	0.958274	0.13431	0.340582	0.336899	0.488383	0.35559	0.492454	0.401146	0.517242	0.547861	0.946446	0.562765	0.837366	0.557138	0.375496	0.940855	0.0594543	0.231657	0.222809	0.972474	0.756271	0.665131	0.936272	0.124418	0.409651	0.615753	0.580473	0.838795	0.239804	0.474149	0.482092	0.947487	0.501906	0.124013	0.905491	0.950614
cg40463486_TC11	0.716508	0.638572	0.402837	0.512721	0.677409	0.192107	0.911192	0.970502	0.944884	0.967917	0.949036	0.279924	0.345786	0.156268	0.969211	0.961379	0.956755	0.718337	0.969474	0.737185	0.939198	0.707264	0.695521	0.91449	0.730779	0.960745	0.775277	0.961455	0.926928	0.979319	0.980948	0.964086	0.97241	0.977221	0.514676	0.640459	0.903533	0.53353	0.926423	0.602879	0.63509	0.739422	0.70218	0.741621	0.550904	0.921375	0.952874	0.109737	0.0753666
cg36865387_BC11	0.91796	0.160156	0.824906	0.496703	0.729906	0.205363	0.939772	0.952829	0.96196	0.841264	0.946866	0.915184	0.706031	0.0528835	0.939639	0.952489	0.916518	0.937004	0.853639	0.922652	0.911532	0.917882	0.910428	0.939735	0.916291	0.952353	0.91935	0.951752	0.962602	0.961768	0.961539	0.966564	0.938143	0.923286	0.916061	0.75952	0.946509	0.871649	0.928402	0.720194	0.696063	0.946825	0.524452	0.797208	0.649052	0.949632	0.92405	0.142353	0.0747197
cg38555477_TC21	0.931171	0.234469	0.909211	0.521943	0.889531	0.223736	0.943059	0.924728	0.937917	0.862963	0.915199	0.6953	0.926301	0.0832263	0.952351	0.957277	0.948235	0.952414	0.946848	0.927523	0.938061	0.950723	0.95338	0.501048	0.938914	0.957703	0.930796	0.950544	0.929814	0.95569	0.957653	0.936131	0.945981	0.936491	0.51214	0.92305	0.538082	0.927503	0.933454	0.889359	0.914455	0.795248	0.928807	0.928528	0.93015	0.905931	0.946403	0.154483	0.0664452
cg36479969_TC11	0.589057	0.2911	0.941995	0.405591	0.616123	0.107046	0.879898	0.949281	0.878513	0.863529	0.788975	0.95609	0.855411	0.0446094	0.826823	0.871374	0.751595	0.773342	0.864253	0.675991	0.713165	0.751579	0.757759	0.797102	0.752262	0.942114	0.738389	0.962429	0.890097	0.978068	0.538644	0.970313	0.910657	0.916424	0.764636	0.889529	0.910047	0.499855	0.92323	0.37667	0.885856	0.953292	0.832402	0.703773	0.967168	0.672871	0.822583	0.0745999	0.0185885
cg30676077_BC11	0.324221	0.0782644	0.572311	0.244692	0.590005	0.0971521	0.769715	0.209481	0.823862	0.305526	0.867856	0.558603	0.592457	0.0378443	0.536802	0.708808	0.532489	0.598681	0.47395	0.660695	0.698973	0.634089	0.716241	0.905429	0.712196	0.840506	0.631025	0.564525	0.837996	0.909428	0.638392	0.717561	0.867134	0.450834	0.208876	0.768616	0.71195	0.931308	0.761887	0.887239	0.83041	0.847516	0.857786	0.838193	0.727904	0.818395	0.663462	0.0376834	0.0267857
cg32258257_BC11	0.903153	0.16718	0.452307	0.456593	0.689682	0.176337	0.922638	0.959426	0.960355	0.855443	0.965307	0.658072	0.961945	0.123572	0.640977	0.912727	0.873556	0.764341	0.815319	0.789927	0.888672	0.80473	0.798256	0.896904	0.762801	0.97049	0.7823	0.977463	0.959386	0.975742	0.954833	0.981619	0.98085	0.982987	0.855055	0.801062	0.463653	0.668491	0.954085	0.848154	0.916741	0.922518	0.916793	0.869506	0.77492	0.847546	0.934064	0.166786	0.0599029
cg36262010_TC21	0.565744	0.139633	0.792455	0.348265	0.607151	0.132638	0.732578	0.804569	0.734527	0.550002	0.734989	0.664365	0.766243	0.0754985	0.574562	0.453392	0.693628	0.856514	0.566782	0.881736	0.752834	0.855633	0.849781	0.75716	0.828689	0.819775	0.877705	0.867703	0.849674	0.165073	0.238511	0.904768	0.814676	0.813616	0.228921	0.823219	0.212818	0.858599	0.838627	0.715566	0.83605	0.883901	0.892916	0.820303	0.632225	0.662411	0.317883	0.147229	0.0599499
cg28816453_TC11	0.941817	0.956028	0.966404	0.75455	0.947521	0.240373	0.942163	0.966112	0.965004	0.963043	0.966658	0.963783	0.967512	0.250132	0.958288	0.953129	0.922202	0.771284	0.954783	0.840199	0.967315	0.80727	0.826581	0.91963	0.85999	0.96543	0.834043	0.961957	0.954743	0.968027	0.960524	0.962101	0.966453	0.960017	0.963946	0.537797	0.93823	0.429393	0.96148	0.481181	0.551205	0.964335	0.394196	0.478636	0.223028	0.971071	0.816715	0.164622	0.0993481
cg32852314_TC21	0.504381	0.1435	0.918354	0.34524	0.897087	0.1108	0.85053	0.935261	0.9243	0.898689	0.88018	0.38319	0.950766	0.0509343	0.629418	0.393579	0.628819	0.496471	0.659272	0.459975	0.812872	0.504317	0.540254	0.492662	0.564214	0.93873	0.476126	0.944555	0.53213	0.762032	0.46048	0.64055	0.569536	0.745131	0.895283	0.861945	0.2241	0.886753	0.782619	0.757337	0.905513	0.947794	0.864545	0.901747	0.938105	0.826851	0.199971	0.117501	0.0541665
cg34447722_BC11	0.827955	0.0802939	0.946896	0.347615	0.798678	0.105818	0.754716	0.964507	0.809182	0.886345	0.866861	0.745125	0.750552	0.0491612	0.722586	0.89802	0.791214	0.763419	0.709846	0.7819	0.850298	0.774344	0.763506	0.918096	0.74402	0.936367	0.744906	0.669795	0.871887	0.906806	0.652702	0.935502	0.836153	0.828289	0.258035	0.619188	0.361036	0.548658	0.784412	0.670124	0.638929	0.913962	0.531148	0.533499	0.601872	0.893483	0.864383	0.0766043	0.0767432
cg28773978_TC21	0.907926	0.189439	0.93557	0.398939	0.931115	0.187827	0.938716	0.937931	0.914734	0.878896	0.918929	0.921562	0.929255	0.0735184	0.894247	0.928793	0.903098	0.895527	0.92853	0.87466	0.943575	0.876299	0.929586	0.777631	0.890703	0.937378	0.909807	0.904766	0.90699	0.913265	0.942699	0.920691	0.926867	0.917627	0.921296	0.879454	0.924009	0.858523	0.935403	0.855988	0.848872	0.932182	0.879013	0.818464	0.928786	0.93367	0.930217	0.109973	0.0641298
cg34049646_BC21	0.602764	0.203233	0.259939	0.478415	0.84504	0.188577	0.910729	0.44926	0.895023	0.272632	0.798346	0.271415	0.511352	0.0610879	0.17829	0.688988	0.675665	0.901316	0.668564	0.926631	0.712597	0.92947	0.930264	0.883209	0.902187	0.915631	0.905147	0.785527	0.493744	0.916476	0.939599	0.230092	0.935835	0.925409	0.616677	0.926736	0.338796	0.875431	0.848703	0.88442	0.92329	0.470684	0.913113	0.925579	0.941281	0.79496	0.741243	0.0915157	0.113931
cg38251051_TC21	0.143288	0.80138	0.0871113	0.71764	0.319642	0.924315	0.401399	0.076913	0.229033	0.0584405	0.150378	0.0660957	0.0561773	0.881908	0.0582223	0.223448	0.163036	0.810989	0.115345	0.741863	0.153097	0.810118	0.769029	0.691486	0.707617	0.125393	0.770566	0.152914	0.239862	0.691486	0.141332	0.0864509	0.496016	0.288056	0.153176	0.408213	0.263451	0.486402	0.201862	0.478329	0.441492	0.0711721	0.365633	0.521774	0.418887	0.234057	0.0955684	0.812016	0.874869
cg32694389_BC21	0.901153	0.334602	0.941251	0.446618	0.952775	0.201006	0.879416	0.94971	0.914913	0.55352	0.886307	0.958442	0.968348	0.0556926	0.571321	0.947923	0.673463	0.849071	0.833419	0.87218	0.793862	0.868508	0.883597	0.950144	0.865942	0.789459	0.853036	0.970137	0.939436	0.953883	0.968824	0.761623	0.95611	0.946873	0.942322	0.562215	0.925042	0.44222	0.958069	0.493441	0.494934	0.944871	0.443801	0.446033	0.234961	0.957216	0.957605	0.141058	0.0961612
cg31401108_TC21	0.931503	0.194795	0.821938	0.395163	0.92955	0.207271	0.894149	0.856965	0.930347	0.7459	0.881247	0.913358	0.953679	0.0917817	0.538833	0.950508	0.882811	0.916222	0.91993	0.908108	0.779275	0.912669	0.920616	0.921122	0.925203	0.944597	0.926915	0.946183	0.564249	0.94481	0.953126	0.926996	0.929926	0.945995	0.810008	0.935431	0.695386	0.931486	0.950704	0.928145	0.922706	0.952113	0.921859	0.936916	0.923158	0.952338	0.937689	0.127858	0.0813202
cg36722606_TC21	0.936944	0.422542	0.947901	0.406658	0.940588	0.215585	0.905025	0.941074	0.92625	0.942055	0.919506	0.93088	0.939301	0.107897	0.945402	0.900445	0.940869	0.93942	0.921765	0.91311	0.949979	0.924705	0.937061	0.91492	0.927839	0.937958	0.943368	0.918444	0.928897	0.918841	0.947152	0.930298	0.942903	0.945439	0.936778	0.937586	0.931828	0.941799	0.948408	0.941072	0.940831	0.928873	0.938257	0.9304	0.951059	0.937224	0.954069	0.143342	0.0756515
cg29611467_TC11	0.585248	0.14698	0.828047	0.240201	0.529318	0.0689981	0.617096	0.455103	0.728935	0.329468	0.662808	0.953001	0.902797	0.0552137	0.303236	0.703168	0.354063	0.24105	0.389142	0.252513	0.396907	0.253826	0.234391	0.900297	0.259875	0.606239	0.243421	0.493905	0.745144	0.207686	0.537674	0.39239	0.968735	0.947143	0.835226	0.702989	0.355044	0.870594	0.532477	0.879306	0.832908	0.820524	0.848189	0.80328	0.846556	0.664083	0.488408	0.102459	0.0511098
cg41069606_TC11	0.978126	0.21284	0.978407	0.526392	0.97515	0.307896	0.971131	0.978193	0.984554	0.973447	0.982422	0.955295	0.975263	0.1484	0.888591	0.982778	0.983462	0.958453	0.981318	0.964027	0.974289	0.961507	0.954421	0.81757	0.965957	0.981057	0.957342	0.987618	0.984051	0.989484	0.986537	0.969051	0.743716	0.987705	0.929339	0.653343	0.832679	0.701722	0.981537	0.652374	0.610773	0.985157	0.464929	0.531391	0.277511	0.980594	0.975064	0.164884	0.0621589
cg30682966_BC11	0.392987	0.196267	0.206064	0.727911	0.676143	0.511605	0.920764	0.156854	0.830902	0.270488	0.79866	0.147342	0.280886	0.530825	0.170233	0.793027	0.712163	0.951843	0.567667	0.958689	0.544331	0.95951	0.956215	0.956501	0.946466	0.941748	0.936684	0.707761	0.949923	0.972767	0.970701	0.185512	0.970313	0.985489	0.968992	0.941193	0.955386	0.945399	0.651448	0.952931	0.928335	0.247203	0.953724	0.949819	0.940215	0.714111	0.966214	0.147289	0.230838
cg28612886_BC11	0.424247	0.892028	0.158491	0.746373	0.389576	0.836303	0.444482	0.611229	0.518835	0.423962	0.467442	0.110257	0.165743	0.931489	0.91931	0.581141	0.471846	0.0480467	0.375691	0.0510391	0.372173	0.0577352	0.0541878	0.304814	0.0640939	0.696081	0.0663194	0.674868	0.682939	0.597866	0.629563	0.95094	0.855636	0.81445	0.814922	0.223071	0.809204	0.0892206	0.715736	0.135587	0.184785	0.380473	0.171774	0.140293	0.0494843	0.486353	0.28248	0.789541	0.821003
cg34269734_TC21	0.112731	0.840316	0.0934469	0.738216	0.182076	0.840729	0.376562	0.0583946	0.268164	0.074258	0.186387	0.0442288	0.0648699	0.935717	0.0916219	0.235315	0.191726	0.590085	0.160755	0.615218	0.140327	0.639737	0.682037	0.102098	0.636638	0.146254	0.652338	0.129727	0.563496	0.0470122	0.100877	0.0310409	0.594943	0.13117	0.176722	0.539807	0.198966	0.558207	0.239234	0.519504	0.500331	0.123521	0.444797	0.487629	0.689887	0.267725	0.141035	0.820661	0.908888
cg33740118_TC21	0.843137	0.15238	0.903124	0.412244	0.930205	0.165247	0.872317	0.935365	0.921444	0.920896	0.902636	0.929896	0.926305	0.09607	0.930243	0.8964	0.909856	0.933337	0.935098	0.912305	0.901035	0.930434	0.914561	0.940505	0.925158	0.927881	0.876645	0.817969	0.92074	0.568361	0.94802	0.944947	0.942858	0.949431	0.875726	0.932048	0.513473	0.92378	0.94709	0.922385	0.915865	0.913952	0.935134	0.917613	0.949451	0.939759	0.942816	0.0975638	0.0588821
cg46894550_TC11	0.139618	0.932479	0.106311	0.814714	0.454739	0.893353	0.333132	0.112356	0.0686244	0.0594634	0.0900771	0.130287	0.28776	0.950336	0.62786	0.605411	0.289162	0.825457	0.21641	0.791195	0.373873	0.798088	0.781368	0.732914	0.721846	0.0651887	0.718078	0.448116	0.545611	0.90806	0.585238	0.086141	0.700107	0.595966	0.484926	0.547444	0.210458	0.753224	0.0795121	0.690752	0.592196	0.0412193	0.734476	0.745859	0.839527	0.161458	0.586786	0.886235	0.925687
cg37937589_BC11	0.54514	0.212862	0.615193	0.4175	0.965509	0.181984	0.870281	0.575171	0.913209	0.526421	0.935452	0.774163	0.839822	0.13639	0.680663	0.661775	0.790172	0.716027	0.631617	0.662565	0.827266	0.697303	0.70628	0.976783	0.70082	0.956523	0.714697	0.981273	0.964706	0.98177	0.595126	0.868362	0.800057	0.976072	0.520262	0.862887	0.313337	0.920738	0.936723	0.962076	0.947702	0.976172	0.914749	0.88279	0.967578	0.853761	0.307656	0.146415	0.0563106
cg40079219_TC11	0.213066	0.597843	0.101778	0.597843	0.597843	0.597843	0.597843	0.0763138	0.597843	0.129831	0.597843	0.0735632	0.0891173	0.597843	0.0888456	0.181413	0.186979	0.893838	0.256927	0.597843	0.232134	0.856567	0.881514	0.597843	0.597843	0.310575	0.597843	0.146854	0.854363	0.0598412	0.072834	0.0851445	0.597843	0.597843	0.159654	0.723706	0.0747896	0.831533	0.327477	0.752972	0.746971	0.109953	0.590214	0.67913	0.790585	0.477704	0.0814336	0.124633	0.086851
cg32209492_BC11	0.626532	0.0934207	0.431412	0.626532	0.626532	0.138016	0.824795	0.0882349	0.821119	0.150895	0.829892	0.201657	0.382871	0.107028	0.134723	0.868198	0.611483	0.878171	0.643009	0.626532	0.547103	0.873329	0.859973	0.626532	0.626532	0.626532	0.86624	0.415517	0.850395	0.626532	0.931859	0.0669811	0.626532	0.743192	0.213591	0.815095	0.674569	0.786973	0.6933	0.895998	0.830396	0.887942	0.56981	0.568901	0.838562	0.796758	0.674056	0.074977	0.330146
cg30794024_BC11	0.915081	0.158157	0.965267	0.413671	0.950951	0.178468	0.923208	0.975482	0.897628	0.91855	0.827796	0.947036	0.477846	0.149825	0.967746	0.888432	0.902953	0.915004	0.86468	0.835065	0.875926	0.841217	0.866205	0.879277	0.839648	0.923595	0.907649	0.9233	0.899616	0.980145	0.948173	0.95318	0.91132	0.870447	0.923373	0.79559	0.979231	0.927498	0.908063	0.954725	0.7609	0.945567	0.653268	0.944177	0.503466	0.867114	0.84195	0.179849	0.0466912
cg42492925_TC11	0.912592	0.311945	0.982442	0.542072	0.98111	0.292437	0.96904	0.97854	0.96854	0.86506	0.954625	0.977139	0.72149	0.0886734	0.973322	0.976593	0.973108	0.956159	0.968242	0.962443	0.949618	0.956925	0.975655	0.934957	0.960015	0.962071	0.968579	0.982951	0.924063	0.986462	0.979117	0.981956	0.944879	0.984904	0.858309	0.826292	0.93103	0.96909	0.970642	0.969477	0.881398	0.960013	0.942175	0.942362	0.984062	0.831119	0.977183	0.202553	0.089553
cg33023433_TC11	0.576464	0.109392	0.481654	0.386147	0.883375	0.217308	0.827468	0.329344	0.772037	0.267435	0.835937	0.351996	0.377163	0.0429975	0.230334	0.92281	0.731683	0.864763	0.645357	0.848407	0.672816	0.821185	0.810704	0.897157	0.855915	0.881682	0.81024	0.831211	0.644047	0.533149	0.960692	0.393049	0.779707	0.880673	0.188527	0.864026	0.114795	0.921074	0.805107	0.910706	0.884869	0.842751	0.925801	0.900163	0.95632	0.926663	0.922479	0.106303	0.312039
cg44964772_TC11	0.461036	0.0863282	0.522104	0.464176	0.855478	0.118301	0.797344	0.314452	0.84318	0.239189	0.879955	0.587234	0.430579	0.0752932	0.254035	0.674468	0.689488	0.64009	0.552459	0.617856	0.660744	0.717917	0.712978	0.674468	0.657326	0.943779	0.65472	0.90579	0.898797	0.0944756	0.0697933	0.420114	0.549267	0.942992	0.348724	0.852049	0.4788	0.822896	0.889542	0.853978	0.7459	0.792038	0.848355	0.580055	0.896249	0.932624	0.815583	0.0539376	0.0951692
cg28116402_BC11	0.198894	0.907069	0.153079	0.701708	0.537122	0.892906	0.346553	0.509467	0.250146	0.587801	0.168674	0.279816	0.236422	0.961149	0.499709	0.1176	0.361475	0.194359	0.358715	0.204289	0.382083	0.200614	0.184039	0.0420693	0.170301	0.150879	0.160017	0.100591	0.524989	0.0375193	0.145672	0.0774615	0.725111	0.778889	0.529041	0.412565	0.29027	0.503417	0.178202	0.480961	0.44466	0.381359	0.612514	0.439235	0.532099	0.331638	0.35695	0.893703	0.96234
cg37211234_BC11	0.769641	0.176062	0.952583	0.442347	0.783044	0.146519	0.883687	0.948679	0.853556	0.930515	0.87424	0.886378	0.90802	0.0669876	0.945147	0.90854	0.832422	0.836092	0.792107	0.85369	0.890827	0.819674	0.823839	0.939246	0.843381	0.936083	0.81832	0.942906	0.704255	0.961107	0.940499	0.934797	0.836427	0.898894	0.682915	0.825582	0.909801	0.873823	0.901236	0.81712	0.825144	0.94063	0.84456	0.805754	0.864639	0.915957	0.893591	0.102047	0.0500016
cg30659390_BC11	0.284703	0.3931	0.102869	0.541112	0.812718	0.251341	0.735864	0.0879161	0.772383	0.311323	0.782187	0.216874	0.564845	0.789518	0.123561	0.887516	0.279692	0.550209	0.424896	0.789518	0.398858	0.789518	0.789518	0.921992	0.789518	0.936318	0.789518	0.398818	0.919404	0.0840794	0.248984	0.937007	0.881941	0.690673	0.303268	0.851766	0.0565541	0.683447	0.889446	0.83578	0.888504	0.269507	0.877285	0.690443	0.879771	0.518976	0.104832	0.267852	0.0998957
cg28487961_BC21	0.101946	0.759569	0.0733577	0.540102	0.0959879	0.801191	0.185904	0.0554707	0.152847	0.0610659	0.164426	0.0474633	0.0905157	0.871689	0.0476628	0.119046	0.0905648	0.574214	0.0799545	0.549264	0.0724772	0.552398	0.539734	0.126292	0.544337	0.100161	0.543635	0.049749	0.131478	0.0497267	0.0815531	0.0509093	0.521683	0.422502	0.0773314	0.150164	0.0666678	0.11895	0.127337	0.136664	0.133907	0.0690072	0.0954632	0.116938	0.0953093	0.133801	0.0586846	0.832966	0.889585
cg32561250_TC11	0.784345	0.116987	0.962804	0.402376	0.953324	0.130466	0.93544	0.955285	0.949919	0.92446	0.953454	0.961311	0.963883	0.120353	0.945582	0.953062	0.901357	0.707352	0.721562	0.766753	0.898541	0.742697	0.722038	0.918794	0.753232	0.959553	0.694846	0.932034	0.946442	0.944311	0.825502	0.93532	0.914204	0.720062	0.67403	0.944297	0.678927	0.962744	0.953783	0.964082	0.95882	0.969691	0.95857	0.961382	0.968835	0.961734	0.599932	0.170009	0.165485
cg40726592_TC11	0.939983	0.231526	0.954491	0.572305	0.948007	0.136745	0.949474	0.935471	0.938288	0.953929	0.960921	0.95133	0.95025	0.227194	0.958494	0.941661	0.94307	0.92262	0.960509	0.914748	0.950985	0.906452	0.940967	0.602994	0.926412	0.945906	0.930488	0.954227	0.882781	0.954614	0.959828	0.952535	0.936257	0.937992	0.965685	0.529104	0.961471	0.447607	0.966021	0.428234	0.48275	0.962115	0.615925	0.410204	0.151796	0.963379	0.960856	0.158803	0.0463713
cg44045467_BC11	0.131134	0.94208	0.0750227	0.823239	0.263823	0.866577	0.582748	0.0454047	0.464569	0.12917	0.38341	0.0437088	0.0958707	0.887197	0.0336964	0.149247	0.240818	0.689143	0.188549	0.60989	0.219993	0.622577	0.605184	0.329802	0.589012	0.411734	0.547429	0.1066	0.572257	0.0243728	0.346842	0.0553184	0.823319	0.760271	0.10485	0.388701	0.124658	0.35104	0.509342	0.393782	0.468985	0.0805425	0.293555	0.327614	0.258335	0.326069	0.109043	0.551166	0.830025
cg37520377_TC21	0.0900073	0.574915	0.0689068	0.48183	0.0756671	0.804952	0.164443	0.061565	0.125286	0.0730151	0.109529	0.071112	0.0647355	0.687177	0.0799321	0.574915	0.0915346	0.276698	0.0824799	0.574915	0.075649	0.574915	0.574915	0.574915	0.574915	0.0843862	0.574915	0.0888651	0.107753	0.574915	0.116961	0.574915	0.575597	0.0750665	0.0560126	0.0957253	0.0532098	0.0618226	0.0782897	0.0771516	0.0936916	0.0466798	0.107734	0.0905007	0.0507684	0.0865784	0.0652506	0.836088	0.928068
cg36523730_TC11	0.419137	0.184208	0.838359	0.404929	0.84189	0.088109	0.809605	0.971806	0.813726	0.93391	0.829451	0.838232	0.876686	0.0522275	0.80715	0.649261	0.625191	0.444043	0.506038	0.39106	0.775475	0.464123	0.47209	0.900802	0.489316	0.846068	0.38435	0.880603	0.6518	0.146149	0.564289	0.945235	0.429062	0.524542	0.87134	0.715723	0.285674	0.65203	0.839405	0.681746	0.8028	0.85116	0.890748	0.796318	0.854132	0.853022	0.186384	0.0680511	0.17901
cg44011273_TC21	0.0526879	0.717564	0.0434369	0.461809	0.274987	0.704604	0.0664696	0.036853	0.0237911	0.033275	0.0345985	0.0627003	0.106476	0.863547	0.0475877	0.0401056	0.0370206	0.168144	0.0236951	0.147239	0.0246141	0.161286	0.153181	0.0590137	0.123512	0.0239813	0.158237	0.0246121	0.108147	0.0245165	0.0765279	0.0238046	0.374114	0.09525	0.301561	0.349161	0.25899	0.48062	0.0434036	0.502625	0.443379	0.0235582	0.497999	0.557666	0.665148	0.0375131	0.0656299	0.761474	0.861499
cg33797075_TC11	0.214493	0.400896	0.0582238	0.400896	0.103593	0.400896	0.400896	0.0521838	0.66788	0.105042	0.70363	0.0456096	0.354458	0.400896	0.0739259	0.80023	0.242082	0.0960881	0.489475	0.107079	0.199509	0.0960949	0.111307	0.400896	0.127294	0.35869	0.101518	0.176652	0.315107	0.330021	0.843273	0.0675126	0.920853	0.7003	0.798528	0.281213	0.0408588	0.151975	0.257279	0.161522	0.264809	0.0909269	0.144483	0.139495	0.0535053	0.339238	0.400896	0.737426	0.906592
cg36875697_TC21	0.785434	0.871874	0.131228	0.719112	0.785434	0.775135	0.785434	0.0754424	0.785434	0.785434	0.785434	0.785434	0.254546	0.891065	0.785434	0.785434	0.094253	0.381701	0.146317	0.785434	0.14297	0.785434	0.785434	0.785434	0.785434	0.220077	0.785434	0.785434	0.720139	0.785434	0.11037	0.112533	0.791264	0.585842	0.132817	0.62878	0.108798	0.712892	0.266527	0.697433	0.691195	0.0680308	0.798129	0.765365	0.860888	0.334974	0.0866379	0.855498	0.923131
cg36568676_TC11	0.962782	0.142398	0.965477	0.493588	0.956607	0.28933	0.960499	0.972122	0.92522	0.951994	0.969571	0.956708	0.970593	0.0535109	0.963971	0.963441	0.953539	0.959147	0.960695	0.955484	0.915536	0.9632	0.955487	0.907246	0.959304	0.963716	0.959722	0.969721	0.959524	0.955752	0.973088	0.968734	0.966219	0.96294	0.966684	0.961134	0.969014	0.966103	0.885257	0.962229	0.958571	0.965609	0.96232	0.963098	0.966695	0.971101	0.969327	0.429988	0.59701
cg45231010_TC21	0.583285	0.171258	0.865119	0.524891	0.694418	0.220753	0.899572	0.937298	0.896449	0.604098	0.928589	0.577874	0.932191	0.0709593	0.938931	0.914053	0.899912	0.879168	0.859321	0.896634	0.927465	0.877106	0.887867	0.905588	0.912907	0.95546	0.915921	0.951829	0.908472	0.910209	0.929608	0.942636	0.825697	0.78043	0.793367	0.881087	0.724029	0.521406	0.915379	0.482657	0.931222	0.660796	0.884107	0.707057	0.582648	0.86276	0.921751	0.143213	0.0646019
cg34254685_TC11	0.0608935	0.758052	0.0713399	0.502573	0.0890313	0.796095	0.0780388	0.0368734	0.0516365	0.0505684	0.0731512	0.0486638	0.0514597	0.70486	0.0601662	0.0576017	0.0549829	0.610482	0.0520941	0.554828	0.0362952	0.610026	0.530345	0.0875909	0.57262	0.0529957	0.532734	0.0651029	0.3709	0.0525585	0.0313014	0.0419216	0.345246	0.399324	0.0419976	0.0989357	0.052039	0.0856159	0.0733898	0.100758	0.106883	0.139186	0.174134	0.125848	0.0657048	0.0904213	0.0476748	0.410685	0.778812
cg37032639_TC11	0.972281	0.181083	0.946366	0.519732	0.972837	0.141979	0.914452	0.756766	0.976859	0.800572	0.963421	0.705344	0.969167	0.166165	0.981154	0.963227	0.901888	0.56819	0.890717	0.544341	0.922542	0.592413	0.623603	0.960754	0.634913	0.9838	0.64569	0.983056	0.962218	0.975487	0.982261	0.981841	0.979102	0.984701	0.936745	0.946345	0.960461	0.976444	0.947511	0.950198	0.956593	0.957132	0.974048	0.95454	0.966561	0.968547	0.976576	0.138676	0.0825242
cg40984605_TC11	0.427623	0.0857339	0.502683	0.153889	0.597029	0.0293431	0.526086	0.859282	0.662396	0.738982	0.684109	0.517216	0.491009	0.0198449	0.512591	0.705911	0.385301	0.126927	0.380405	0.08831	0.487448	0.120589	0.128305	0.649104	0.192361	0.812812	0.152178	0.844424	0.661468	0.471929	0.892061	0.357004	0.566881	0.727921	0.168094	0.647612	0.130973	0.86139	0.703656	0.841806	0.817818	0.669162	0.862922	0.809482	0.912288	0.75167	0.303503	0.0562052	0.0657209
cg37212456_BC11	0.938336	0.290183	0.971862	0.494767	0.772985	0.330933	0.983556	0.982206	0.982072	0.983816	0.987446	0.900252	0.973789	0.086943	0.978363	0.983853	0.975853	0.983001	0.974004	0.980702	0.981618	0.981632	0.964307	0.9857	0.981002	0.985194	0.984635	0.988131	0.970224	0.989805	0.972834	0.88838	0.989454	0.989383	0.961361	0.918215	0.720703	0.842698	0.981379	0.847681	0.884588	0.982929	0.887423	0.845839	0.866642	0.937678	0.861508	0.234622	0.101419
cg36447134_TC11	0.870148	0.133269	0.953671	0.369715	0.879987	0.0957521	0.882559	0.954308	0.923723	0.358708	0.909392	0.944678	0.765716	0.0873572	0.636309	0.931115	0.800961	0.721829	0.818016	0.758322	0.792677	0.772505	0.792118	0.900456	0.738921	0.671168	0.720192	0.92865	0.897137	0.927264	0.9588	0.70835	0.960028	0.960809	0.896156	0.863732	0.790629	0.916099	0.928404	0.908867	0.912847	0.941247	0.940735	0.893072	0.921372	0.878464	0.948521	0.0916302	0.142176
cg37918722_TC11	0.946791	0.20794	0.853109	0.482442	0.857171	0.22662	0.886229	0.277112	0.934498	0.952115	0.792115	0.973589	0.856484	0.207948	0.693173	0.958935	0.701085	0.853251	0.859078	0.843217	0.6675	0.88303	0.86483	0.957902	0.88107	0.968804	0.843122	0.961889	0.786788	0.917153	0.974391	0.97155	0.960086	0.814473	0.792659	0.738345	0.179408	0.72479	0.966193	0.902753	0.928935	0.810254	0.876941	0.660926	0.903295	0.924225	0.957857	0.0940894	0.0442121
cg44442065_TC11	0.681137	0.20039	0.65247	0.553573	0.856343	0.261751	0.96977	0.795012	0.949553	0.662742	0.963342	0.708247	0.735676	0.0496994	0.865546	0.955697	0.868752	0.940284	0.863918	0.954712	0.846282	0.952526	0.94982	0.930911	0.929992	0.970285	0.948114	0.974032	0.962453	0.973467	0.965238	0.854449	0.971459	0.97492	0.78657	0.79955	0.630878	0.579722	0.962878	0.579226	0.73746	0.50026	0.823957	0.669386	0.730249	0.955049	0.696061	0.108955	0.0581183
cg37523103_BC11	0.980599	0.755185	0.978087	0.564097	0.974804	0.23299	0.977202	0.973344	0.978316	0.941142	0.975278	0.979906	0.975254	0.0657752	0.93522	0.976953	0.977122	0.972859	0.975042	0.963224	0.982365	0.963302	0.94047	0.976791	0.963386	0.98369	0.955021	0.984799	0.975349	0.987098	0.986334	0.986184	0.98597	0.984143	0.961449	0.920349	0.730722	0.957209	0.980074	0.948034	0.901426	0.973108	0.921521	0.939364	0.905577	0.972303	0.980867	0.111408	0.0364588
cg37897639_BC21	0.45756	0.868169	0.142145	0.699669	0.62277	0.882608	0.390579	0.0587841	0.319386	0.198323	0.260462	0.783222	0.117317	0.930176	0.13268	0.423705	0.395241	0.858913	0.390019	0.892136	0.356925	0.853558	0.855071	0.179941	0.862652	0.151156	0.763446	0.536676	0.469659	0.150584	0.186017	0.0793715	0.618341	0.552551	0.143469	0.639857	0.0776359	0.641835	0.254214	0.612054	0.642949	0.371924	0.669353	0.65934	0.826741	0.473934	0.694903	0.818196	0.910855
cg29074576_TC11	0.168723	0.220712	0.105125	0.177336	0.161669	0.0615595	0.764271	0.738922	0.818974	0.239096	0.756248	0.394844	0.554217	0.0575047	0.0859409	0.526042	0.501654	0.345904	0.365653	0.526042	0.440899	0.246101	0.287878	0.526042	0.236552	0.910056	0.2476	0.885486	0.862912	0.921241	0.755656	0.526042	0.526042	0.338866	0.465887	0.726912	0.163969	0.375211	0.881638	0.462563	0.667019	0.168499	0.428291	0.421951	0.608429	0.451393	0.11488	0.161897	0.164034
cg42541384_BC11	0.638854	0.143434	0.791966	0.40352	0.874611	0.158787	0.811669	0.631387	0.864236	0.665603	0.817756	0.723208	0.931368	0.0419658	0.515017	0.806399	0.666491	0.673254	0.671687	0.720144	0.701746	0.684848	0.657396	0.772321	0.709908	0.740105	0.686928	0.922633	0.790397	0.971821	0.90383	0.944681	0.777439	0.727129	0.910631	0.710999	0.820184	0.774041	0.923366	0.658186	0.907644	0.606584	0.880548	0.843361	0.657907	0.689671	0.95877	0.0725468	0.0231262
cg31943281_BC11	0.711318	0.0786026	0.76206	0.462248	0.4205	0.12781	0.788901	0.793617	0.79181	0.328774	0.851289	0.661944	0.535404	0.0387818	0.686394	0.886702	0.680707	0.666905	0.764972	0.713031	0.740841	0.709629	0.630447	0.852714	0.63803	0.840744	0.61953	0.754213	0.883247	0.954262	0.875163	0.28932	0.955958	0.802927	0.466869	0.66115	0.30125	0.683426	0.785645	0.775126	0.761717	0.860326	0.826768	0.761226	0.925478	0.873869	0.87685	0.0471266	0.116337
cg31058050_BC21	0.854895	0.167031	0.245447	0.552071	0.430891	0.231392	0.914043	0.941524	0.930601	0.934244	0.870518	0.573868	0.886861	0.0976846	0.781878	0.921406	0.909488	0.895944	0.823187	0.908023	0.932631	0.8699	0.920538	0.926412	0.908792	0.951641	0.884464	0.693792	0.928975	0.952045	0.956732	0.719242	0.949441	0.936262	0.910785	0.822301	0.927879	0.739254	0.955012	0.756364	0.890837	0.482845	0.935836	0.900437	0.904216	0.787182	0.266547	0.183152	0.079281
cg45083116_TC11	0.917933	0.0727447	0.868414	0.394179	0.904598	0.163341	0.897049	0.732722	0.926036	0.246186	0.899271	0.694296	0.519926	0.066709	0.437264	0.941421	0.788914	0.833282	0.773908	0.865579	0.708517	0.855495	0.845628	0.935257	0.893821	0.967198	0.862024	0.773532	0.948406	0.965948	0.976869	0.391006	0.971951	0.97121	0.346239	0.638281	0.103709	0.883063	0.647669	0.875373	0.88907	0.920551	0.840742	0.787219	0.535274	0.961411	0.952391	0.201004	0.450745
cg36864672_BC11	0.760294	0.150046	0.958466	0.423588	0.904156	0.157574	0.861421	0.66297	0.844344	0.625345	0.901864	0.623483	0.773118	0.0545401	0.532784	0.899037	0.791317	0.8534	0.802282	0.813164	0.851651	0.82741	0.818938	0.760243	0.838846	0.800625	0.814293	0.959883	0.935509	0.961177	0.946896	0.976948	0.932129	0.837502	0.7992	0.732657	0.797896	0.73431	0.749123	0.702663	0.69857	0.536184	0.746407	0.802963	0.737787	0.845456	0.717163	0.101551	0.0438876
cg37895422_TC21	0.29777	0.926965	0.15551	0.745533	0.595953	0.912637	0.614426	0.139142	0.639314	0.195185	0.540416	0.142228	0.276353	0.946531	0.13928	0.440127	0.331266	0.841851	0.317165	0.858883	0.410802	0.915395	0.722465	0.478466	0.645056	0.492735	0.785813	0.44621	0.781816	0.0815322	0.255858	0.194082	0.819199	0.843401	0.237397	0.764246	0.118835	0.833957	0.390823	0.863917	0.765511	0.267205	0.693045	0.780481	0.818946	0.491783	0.195496	0.867727	0.933106
cg33001981_TC11	0.686639	0.686639	0.686639	0.686639	0.86248	0.134575	0.843973	0.665466	0.846665	0.686639	0.862773	0.911445	0.905922	0.101273	0.686639	0.902472	0.752537	0.785383	0.732342	0.837536	0.79999	0.856328	0.838204	0.686639	0.848385	0.870385	0.686639	0.88651	0.843172	0.912412	0.92194	0.897862	0.874229	0.891084	0.610237	0.745458	0.186394	0.579642	0.948607	0.803429	0.899571	0.942155	0.891198	0.838478	0.573952	0.888743	0.94256	0.094285	0.067659
cg30272058_BC11	0.802466	0.171935	0.922192	0.396091	0.915929	0.256989	0.93355	0.962767	0.92837	0.810536	0.944382	0.965164	0.958465	0.130633	0.95617	0.691329	0.933628	0.925373	0.903511	0.911328	0.914605	0.927985	0.93061	0.971064	0.92299	0.962764	0.904042	0.938611	0.945097	0.966877	0.965619	0.95457	0.963138	0.943427	0.70145	0.930422	0.961153	0.93418	0.942823	0.762336	0.936555	0.960808	0.936725	0.921488	0.954727	0.871094	0.941591	0.155199	0.13281
cg41696397_TC21	0.919279	0.147802	0.75058	0.447835	0.802292	0.254838	0.946879	0.906943	0.936108	0.960827	0.92863	0.952152	0.942883	0.0701146	0.938705	0.94116	0.902427	0.902038	0.956794	0.919152	0.945874	0.876297	0.900415	0.905342	0.896155	0.966055	0.907451	0.953819	0.937617	0.956801	0.961594	0.955236	0.952242	0.964123	0.920703	0.90942	0.943152	0.931766	0.952835	0.952599	0.948419	0.950461	0.943261	0.912119	0.945927	0.895978	0.798911	0.293129	0.201397
cg40034718_TC11	0.89667	0.262445	0.911614	0.836565	0.925907	0.176194	0.893187	0.922554	0.909041	0.668562	0.92835	0.893391	0.936167	0.113085	0.936107	0.938997	0.927901	0.927806	0.92703	0.901081	0.927101	0.909968	0.929817	0.836565	0.901742	0.944799	0.889876	0.947632	0.926113	0.936329	0.95171	0.798407	0.924369	0.940122	0.502097	0.936702	0.510979	0.943126	0.937937	0.934939	0.944786	0.949873	0.931543	0.946295	0.948511	0.916152	0.947584	0.145726	0.120931
cg43431803_TC21	0.412803	0.214723	0.246597	0.469048	0.698709	0.213434	0.892981	0.192709	0.835611	0.305843	0.774417	0.196875	0.320618	0.0689713	0.29754	0.746232	0.49894	0.94628	0.49122	0.94681	0.470468	0.919434	0.952948	0.897355	0.952223	0.761694	0.935924	0.532014	0.921034	0.93397	0.817546	0.262726	0.948484	0.941621	0.854068	0.934191	0.875211	0.894497	0.484342	0.855673	0.921358	0.281868	0.934376	0.891064	0.946788	0.625153	0.3136	0.263165	0.210108
cg30874005_TC21	0.788645	0.904897	0.250497	0.747994	0.788645	0.868716	0.359534	0.0773203	0.788645	0.0883464	0.142267	0.192554	0.0903672	0.878752	0.788645	0.166501	0.299457	0.893985	0.211903	0.893296	0.183175	0.918997	0.877803	0.788645	0.904095	0.249833	0.892379	0.13604	0.738138	0.788645	0.103714	0.788645	0.738229	0.616634	0.139643	0.538075	0.323564	0.550461	0.626208	0.459088	0.479399	0.55128	0.601322	0.552388	0.722279	0.350663	0.694963	0.755237	0.779112
cg44685029_TC21	0.909595	0.17712	0.912998	0.421333	0.933947	0.175023	0.895474	0.880877	0.905306	0.747429	0.898877	0.907351	0.888352	0.0815478	0.933698	0.645364	0.880754	0.791437	0.746477	0.812757	0.892783	0.830266	0.799982	0.889106	0.806051	0.948691	0.832358	0.956701	0.903595	0.942287	0.457836	0.923036	0.951742	0.83849	0.8842	0.876236	0.643163	0.813539	0.91595	0.910139	0.859669	0.941705	0.874579	0.911952	0.921344	0.930979	0.622696	0.144963	0.0750638
cg29311677_TC21	0.670489	0.778569	0.805565	0.763988	0.64499	0.887979	0.238884	0.60649	0.138409	0.516912	0.192869	0.676065	0.0826996	0.878303	0.533227	0.535507	0.443241	0.85533	0.47829	0.89203	0.433199	0.874251	0.803876	0.119771	0.868696	0.520641	0.875512	0.612981	0.666571	0.842937	0.100593	0.422194	0.576873	0.504944	0.382598	0.218775	0.731057	0.0617876	0.243583	0.0626115	0.0950778	0.167433	0.0969563	0.074443	0.0478291	0.224356	0.136207	0.683059	0.897829
cg31716718_BC21	0.763449	0.853017	0.695665	0.501949	0.696318	0.169477	0.801503	0.753255	0.913005	0.897019	0.888775	0.940526	0.929221	0.0535213	0.778694	0.917612	0.628887	0.510524	0.596642	0.462893	0.690685	0.489821	0.487246	0.940485	0.492897	0.906755	0.489604	0.929422	0.863891	0.123904	0.274291	0.862814	0.956881	0.950556	0.661249	0.88403	0.327603	0.920614	0.832583	0.90334	0.922622	0.934331	0.90298	0.905083	0.943224	0.91727	0.361723	0.158723	0.108491
cg31507478_TC11	0.962708	0.486537	0.947196	0.493486	0.914694	0.246554	0.970469	0.971232	0.957823	0.961581	0.938386	0.920782	0.957723	0.184923	0.957798	0.965667	0.962007	0.957534	0.956913	0.944731	0.959485	0.949841	0.954838	0.935865	0.95141	0.963372	0.945003	0.967383	0.966855	0.962643	0.970869	0.968422	0.967062	0.961598	0.886516	0.95791	0.826314	0.951433	0.817779	0.84681	0.925452	0.96754	0.959642	0.970216	0.972731	0.968444	0.974691	0.110462	0.0475129
cg29979613_BC11	0.674721	0.224446	0.249881	0.429536	0.657954	0.158489	0.87622	0.587991	0.827689	0.952392	0.893525	0.860162	0.784946	0.0780225	0.944388	0.54248	0.728905	0.799866	0.72207	0.769085	0.686568	0.864004	0.830754	0.942869	0.793549	0.965669	0.810487	0.820183	0.892654	0.119553	0.654332	0.970989	0.900271	0.512737	0.881378	0.871532	0.548632	0.902981	0.926925	0.894302	0.857266	0.889696	0.784278	0.806008	0.969151	0.79846	0.272429	0.350419	0.380571
cg39501116_BC11	0.739668	0.0812242	0.739668	0.739668	0.864047	0.0789763	0.739668	0.739668	0.739668	0.739668	0.739668	0.739668	0.739668	0.0982609	0.108961	0.739668	0.739668	0.671294	0.739668	0.739668	0.739668	0.739668	0.739668	0.739668	0.739668	0.739668	0.739668	0.890419	0.739668	0.739668	0.629133	0.739668	0.739668	0.875615	0.271193	0.69883	0.381516	0.739668	0.877531	0.811522	0.739668	0.916712	0.739668	0.739668	0.788967	0.861593	0.871174	0.0698373	0.0996116
cg28511410_BC11	0.323123	0.936146	0.153405	0.935996	0.406618	0.948095	0.886647	0.0839322	0.844904	0.197174	0.84144	0.11412	0.178836	0.930331	0.155475	0.585483	0.381477	0.935965	0.37307	0.906181	0.468028	0.937201	0.9403	0.801678	0.938866	0.633884	0.895092	0.451183	0.936346	0.645044	0.229443	0.149231	0.922813	0.930814	0.409637	0.902015	0.622149	0.928779	0.543219	0.924388	0.845553	0.223601	0.860583	0.884036	0.945568	0.56121	0.179822	0.937955	0.94681
cg38929290_TC21	0.295344	0.931491	0.142038	0.646883	0.317565	0.869752	0.381342	0.068878	0.402504	0.122705	0.402609	0.0957258	0.223417	0.925882	0.0772249	0.175822	0.216028	0.774695	0.219961	0.788381	0.260622	0.769379	0.745287	0.428617	0.700517	0.297087	0.710321	0.241865	0.552816	0.0830601	0.180363	0.142682	0.684814	0.635757	0.270381	0.429415	0.20407	0.377564	0.245973	0.371271	0.415594	0.138409	0.245679	0.400327	0.359577	0.394939	0.164961	0.856182	0.946464
cg45580427_BC21	0.931729	0.195025	0.955407	0.428759	0.728793	0.227839	0.870675	0.961969	0.898338	0.935075	0.757363	0.641605	0.737231	0.0985472	0.943241	0.935639	0.875768	0.903532	0.874538	0.871725	0.872214	0.894974	0.855939	0.892725	0.865027	0.91565	0.874604	0.928928	0.931267	0.760246	0.308764	0.560799	0.928735	0.932083	0.750556	0.894024	0.832401	0.830219	0.563771	0.673544	0.742766	0.949575	0.613112	0.776553	0.868304	0.915304	0.957846	0.152256	0.0675338
cg41818303_BC21	0.901407	0.221465	0.748377	0.430359	0.602836	0.246644	0.906022	0.936066	0.827864	0.877123	0.873361	0.921102	0.87107	0.220385	0.921407	0.8974	0.885437	0.935214	0.889805	0.896809	0.888249	0.912656	0.90203	0.0340319	0.912846	0.882969	0.890306	0.920264	0.843774	0.933408	0.913568	0.931142	0.929861	0.811938	0.591861	0.547877	0.519233	0.557278	0.891039	0.511294	0.50314	0.890836	0.447433	0.479933	0.331841	0.917473	0.916729	0.170024	0.102457
cg45231265_TC11	0.766267	0.105931	0.648685	0.385295	0.735458	0.26792	0.826519	0.953834	0.844117	0.53889	0.885354	0.658651	0.547148	0.146555	0.952791	0.907661	0.897042	0.910455	0.875319	0.89589	0.8291	0.877974	0.862325	0.915368	0.879476	0.937713	0.854825	0.914908	0.877682	0.959021	0.950825	0.949427	0.913422	0.903152	0.855826	0.809189	0.811628	0.799235	0.905407	0.806873	0.846356	0.912596	0.714193	0.795424	0.89398	0.908386	0.908052	0.149374	0.0365204
cg29549955_BC21	0.0653588	0.744042	0.0894295	0.525034	0.063267	0.713935	0.0826558	0.0482281	0.0765937	0.0420005	0.0593123	0.0403212	0.0429729	0.82397	0.0334686	0.110831	0.0631969	0.404747	0.0598154	0.421733	0.0658356	0.418795	0.361325	0.143125	0.32995	0.0486595	0.375276	0.0426448	0.314572	0.03891	0.0342482	0.0267433	0.0309542	0.0315705	0.0698117	0.0737182	0.0667619	0.0588265	0.053545	0.0635458	0.0664889	0.0514513	0.0665565	0.107991	0.0488524	0.0769878	0.0539885	0.650758	0.831461
cg34465430_TC11	0.860292	0.486805	0.3365	0.4205	0.669072	0.142693	0.762492	0.210762	0.956658	0.614075	0.834925	0.96533	0.972373	0.0732467	0.218381	0.956939	0.622711	0.722772	0.743079	0.750532	0.586655	0.765267	0.715025	0.931347	0.741673	0.711828	0.798903	0.775044	0.52387	0.971561	0.967142	0.847903	0.939292	0.980425	0.906823	0.719603	0.268086	0.734095	0.559518	0.692385	0.682823	0.946443	0.671919	0.624788	0.710479	0.742871	0.961064	0.123812	0.0609848
cg45662909_BC11	0.851745	0.11134	0.654769	0.377967	0.838543	0.117406	0.850893	0.930321	0.863907	0.819803	0.924739	0.930458	0.318322	0.0710947	0.930461	0.44026	0.863143	0.763323	0.618411	0.825035	0.90778	0.771251	0.754917	0.860904	0.83419	0.8063	0.815328	0.936961	0.925894	0.857653	0.471422	0.272357	0.79722	0.612666	0.606227	0.557196	0.748591	0.376858	0.631055	0.42589	0.507473	0.626216	0.335093	0.324788	0.13025	0.885219	0.850459	0.0740821	0.03992
cg31226528_TC21	0.897171	0.187587	0.905992	0.442925	0.812787	0.166841	0.878118	0.827307	0.928656	0.646838	0.910417	0.932329	0.596582	0.0637388	0.954768	0.955453	0.819941	0.910884	0.833298	0.913387	0.855809	0.912051	0.941595	0.902857	0.904051	0.751383	0.924008	0.950746	0.545237	0.953216	0.956521	0.939657	0.823042	0.943037	0.916887	0.926901	0.923199	0.906718	0.88384	0.932345	0.913133	0.924253	0.860126	0.922648	0.930732	0.910716	0.700494	0.12673	0.0580568
cg32649964_BC21	0.11808	0.766013	0.0941746	0.563857	0.143519	0.796684	0.221818	0.0599229	0.119816	0.0412816	0.0972908	0.0803484	0.100908	0.850271	0.0339041	0.116082	0.129694	0.690558	0.0959014	0.702984	0.0805088	0.716141	0.683035	0.178609	0.617015	0.167731	0.614319	0.0556562	0.126517	0.039422	0.0469201	0.0402414	0.326527	0.0973516	0.116442	0.30652	0.108383	0.317883	0.162217	0.315568	0.335387	0.0975145	0.271351	0.367226	0.365277	0.188799	0.0899397	0.698989	0.779855
cg40580464_TC21	0.70229	0.18215	0.88372	0.405076	0.848357	0.19252	0.815209	0.614981	0.819032	0.408021	0.840803	0.349794	0.361262	0.0989609	0.667743	0.785625	0.813874	0.828148	0.704412	0.809643	0.833255	0.864149	0.83434	0.732188	0.812715	0.699904	0.842473	0.924424	0.866426	0.897669	0.694757	0.271031	0.926957	0.876856	0.280992	0.81011	0.468337	0.910428	0.894589	0.897644	0.843385	0.91878	0.934056	0.883932	0.917647	0.779431	0.710011	0.137705	0.0568219
cg38451687_TC21	0.893307	0.16787	0.849759	0.442519	0.91621	0.266924	0.882378	0.685416	0.883447	0.842396	0.861574	0.923785	0.941507	0.143162	0.82542	0.90874	0.900949	0.915515	0.916709	0.920398	0.908083	0.915905	0.923139	0.834576	0.933514	0.917406	0.89967	0.913765	0.900901	0.834996	0.81547	0.8918	0.865634	0.890623	0.735031	0.913857	0.869944	0.933249	0.92976	0.922069	0.931134	0.89291	0.919776	0.913752	0.93968	0.886485	0.904024	0.106429	0.061408
cg31505120_BC11	0.846116	0.162873	0.922486	0.432217	0.919216	0.176492	0.893071	0.662139	0.847516	0.772806	0.843304	0.94941	0.93427	0.117947	0.969541	0.889211	0.938862	0.94412	0.830932	0.93834	0.847598	0.926392	0.927104	0.946352	0.937558	0.779927	0.950059	0.681929	0.943926	0.975094	0.773169	0.636729	0.724966	0.846799	0.5316	0.767613	0.868651	0.723926	0.892916	0.882811	0.885264	0.941891	0.874356	0.847596	0.951773	0.849825	0.911368	0.130685	0.102537
cg43430272_TC11	0.582746	0.196686	0.387892	0.402979	0.574434	0.217642	0.86821	0.729016	0.870744	0.476475	0.802982	0.76045	0.939061	0.0711082	0.345504	0.763334	0.751262	0.767274	0.841863	0.796174	0.692813	0.775611	0.761706	0.952206	0.818368	0.921131	0.792411	0.948401	0.933258	0.257586	0.473097	0.728921	0.98068	0.96902	0.295427	0.836784	0.167239	0.645203	0.908861	0.674441	0.811702	0.589127	0.765747	0.725475	0.884598	0.755035	0.66145	0.122102	0.0730934
cg38108581_BC21	0.374371	0.118213	0.5862	0.296632	0.416666	0.143077	0.752147	0.841605	0.689323	0.841071	0.679758	0.690447	0.675018	0.0712741	0.792854	0.78097	0.728338	0.907079	0.74262	0.914994	0.737706	0.928034	0.911093	0.750693	0.910127	0.810334	0.910566	0.875642	0.802643	0.843251	0.502127	0.862371	0.507702	0.866749	0.848663	0.883389	0.730175	0.638627	0.824125	0.70323	0.822886	0.870488	0.699709	0.767574	0.850243	0.616439	0.342292	0.0740926	0.045961
cg38830841_BC21	0.888827	0.186949	0.843635	0.464871	0.880203	0.221713	0.870035	0.942661	0.899217	0.772341	0.855201	0.951029	0.929907	0.0627259	0.934175	0.925093	0.883742	0.763748	0.909588	0.756535	0.890268	0.766943	0.74718	0.942392	0.738186	0.932339	0.751309	0.921697	0.858287	0.8872	0.852083	0.952508	0.931497	0.924695	0.907631	0.876595	0.930064	0.917233	0.904532	0.90855	0.927919	0.923233	0.938917	0.917142	0.728402	0.822848	0.800474	0.14908	0.0564358
cg32957741_TC21	0.92486	0.165205	0.90135	0.513916	0.810251	0.236606	0.890316	0.898069	0.923476	0.931522	0.910347	0.952008	0.923593	0.0992415	0.902317	0.923739	0.904275	0.735861	0.884461	0.743129	0.920336	0.786289	0.727478	0.900744	0.702778	0.948273	0.743865	0.941731	0.81553	0.915299	0.93976	0.924945	0.928522	0.895753	0.883325	0.82504	0.839905	0.725447	0.902807	0.848573	0.830898	0.925761	0.905183	0.861183	0.894027	0.912962	0.928503	0.127437	0.0697379
cg29978511_TC11	0.407314	0.157788	0.187703	0.353839	0.464016	0.113479	0.767869	0.260992	0.722563	0.841998	0.793182	0.835436	0.800175	0.0785437	0.969522	0.494871	0.470311	0.518821	0.533948	0.502317	0.500279	0.536976	0.5115	0.376773	0.511173	0.783483	0.50892	0.957581	0.585699	0.115892	0.423295	0.963106	0.854675	0.505882	0.956328	0.746045	0.923396	0.863437	0.84397	0.794865	0.766315	0.953345	0.731704	0.715579	0.956415	0.581792	0.492191	0.39629	0.360621
cg42297113_TC21	0.097531	0.669461	0.0965665	0.508592	0.274314	0.809583	0.244928	0.0643046	0.188194	0.0785402	0.192293	0.041649	0.0895315	0.807345	0.0584861	0.196597	0.143809	0.829213	0.0934724	0.793063	0.114014	0.828603	0.800182	0.169372	0.825919	0.117845	0.78902	0.130442	0.351441	0.0468425	0.0609787	0.0486427	0.690077	0.505598	0.167369	0.508473	0.110027	0.578039	0.178988	0.538438	0.530781	0.0976422	0.558831	0.560357	0.780669	0.167328	0.0886456	0.666508	0.68545
cg30175167_BC11	0.226969	0.893286	0.0914281	0.886156	0.212647	0.904631	0.514592	0.03643	0.35691	0.0710264	0.281337	0.0399503	0.0794604	0.91742	0.0455883	0.248636	0.364216	0.705833	0.315951	0.707669	0.346478	0.763815	0.641787	0.446335	0.691632	0.258102	0.633776	0.125946	0.246324	0.315717	0.186134	0.17511	0.608192	0.604974	0.858461	0.428301	0.939793	0.707324	0.237559	0.758481	0.372507	0.103573	0.30914	0.413378	0.355075	0.194743	0.305925	0.301166	0.882385
cg41628953_TC22	0.0787305	0.762347	0.067139	0.596093	0.198123	0.837801	0.164022	0.0543832	0.0868005	0.0492192	0.0887468	0.0477235	0.0494646	0.90327	0.0473615	0.131771	0.1133	0.682136	0.0653169	0.697465	0.0660043	0.703709	0.657606	0.125062	0.675752	0.0919031	0.66952	0.0736985	0.14042	0.0380283	0.0638406	0.0525876	0.38201	0.259545	0.186413	0.168856	0.151781	0.178484	0.141702	0.187209	0.155618	0.0652905	0.127809	0.139391	0.103974	0.126851	0.0630202	0.729135	0.811603
cg36026434_TC11	0.861902	0.260529	0.916081	0.487645	0.82961	0.206798	0.910504	0.961797	0.917299	0.802334	0.911925	0.942882	0.950395	0.146044	0.635138	0.946951	0.918969	0.855207	0.887092	0.862457	0.882142	0.882921	0.855755	0.966421	0.858139	0.896695	0.833742	0.966814	0.940083	0.241388	0.971657	0.961867	0.977368	0.954602	0.903517	0.590515	0.578967	0.457871	0.87389	0.496898	0.55975	0.81698	0.505576	0.542671	0.304545	0.933079	0.651308	0.141618	0.0609472
cg32257171_TC21	0.551958	0.371831	0.923268	0.345849	0.920583	0.138773	0.834608	0.947498	0.921269	0.8932	0.893305	0.945218	0.884076	0.0853376	0.94488	0.521449	0.701288	0.695137	0.529985	0.677811	0.795066	0.702633	0.644306	0.696681	0.680392	0.92417	0.657485	0.954869	0.911858	0.394877	0.512388	0.945179	0.820133	0.682127	0.721603	0.880089	0.718764	0.919026	0.854358	0.948265	0.935073	0.921388	0.93426	0.924254	0.944703	0.928244	0.827865	0.112011	0.0725581
cg34788333_BC21	0.174758	0.814049	0.152913	0.61393	0.346241	0.788467	0.299745	0.0580047	0.273743	0.0630701	0.18462	0.103043	0.112573	0.913662	0.0831008	0.150066	0.1806	0.540492	0.176352	0.547437	0.138093	0.583475	0.555361	0.248378	0.533321	0.287357	0.528994	0.102304	0.599034	0.0321167	0.0807204	0.045228	0.1137	0.252729	0.0941191	0.304816	0.113522	0.30316	0.289244	0.295148	0.279207	0.0651434	0.203181	0.237291	0.142978	0.279068	0.135722	0.832941	0.891839
cg32694384_TC21	0.820641	0.359	0.821269	0.359	0.785464	0.359	0.359	0.857717	0.359	0.793609	0.849178	0.873072	0.824295	0.359	0.359	0.888539	0.733034	0.8176	0.791895	0.799531	0.796706	0.800034	0.828562	0.359	0.803737	0.624055	0.359	0.891523	0.864728	0.823988	0.359	0.788298	0.834939	0.858545	0.894855	0.506375	0.777	0.359	0.91313	0.359	0.478942	0.926259	0.29753	0.359	0.136002	0.892833	0.899628	0.0875736	0.0722025
cg37906296_BC11	0.901566	0.538325	0.893162	0.449895	0.935834	0.221444	0.924097	0.907193	0.922734	0.839305	0.93641	0.930254	0.891468	0.249706	0.927073	0.931678	0.900928	0.917797	0.899618	0.919888	0.909906	0.918746	0.918895	0.933819	0.909704	0.953591	0.903225	0.954012	0.959731	0.964298	0.952454	0.940352	0.937282	0.951241	0.885057	0.885616	0.595192	0.691848	0.946173	0.928005	0.895861	0.935092	0.732861	0.876027	0.253551	0.941996	0.901743	0.123939	0.0662989
cg34026320_BC21	0.691192	0.885305	0.691192	0.76802	0.573695	0.90406	0.691192	0.126459	0.691192	0.691192	0.138767	0.691192	0.691192	0.891284	0.691192	0.691192	0.167407	0.51004	0.691192	0.519357	0.691192	0.49184	0.704196	0.691192	0.608836	0.691192	0.584802	0.144571	0.742008	0.691192	0.144446	0.691192	0.857534	0.658103	0.142043	0.328854	0.141044	0.151043	0.691192	0.691192	0.691192	0.155136	0.162524	0.150017	0.155514	0.691192	0.691192	0.882863	0.9397
cg32259368_BC11	0.683339	0.352451	0.836828	0.500815	0.778309	0.123943	0.782236	0.674749	0.805694	0.27573	0.827814	0.6005	0.783049	0.2741	0.242895	0.743148	0.732494	0.685102	0.490161	0.648563	0.667174	0.689172	0.716259	0.849849	0.668068	0.657943	0.670274	0.932336	0.799166	0.117993	0.348138	0.420741	0.936437	0.565811	0.197279	0.813148	0.0724203	0.412152	0.883681	0.623726	0.524822	0.883326	0.807143	0.692606	0.865343	0.717438	0.375637	0.0849912	0.0257563
cg36320135_TC21	0.0877049	0.821782	0.0565928	0.650102	0.0775141	0.811037	0.234562	0.0507043	0.163448	0.0618977	0.141943	0.0658046	0.0760688	0.919275	0.0581845	0.0920215	0.137251	0.27058	0.113513	0.251191	0.120155	0.26705	0.228095	0.09601	0.230525	0.185506	0.198546	0.200984	0.485712	0.058431	0.0960252	0.0615449	0.192399	0.390418	0.111457	0.177878	0.0959061	0.113325	0.15327	0.118287	0.163512	0.0624495	0.0837442	0.110593	0.0648101	0.186173	0.0996169	0.821972	0.859215
cg33000946_BC11	0.741219	0.351748	0.875875	0.452628	0.838795	0.270214	0.903067	0.732913	0.882733	0.677851	0.88624	0.861575	0.849089	0.0561174	0.766043	0.897684	0.833734	0.699861	0.777358	0.724536	0.76417	0.682608	0.673265	0.859059	0.68702	0.932363	0.661603	0.937336	0.905301	0.926929	0.904721	0.911519	0.943245	0.960513	0.689171	0.575228	0.6667	0.416045	0.876239	0.442052	0.612599	0.902515	0.526262	0.562859	0.558114	0.904547	0.894345	0.0755277	0.0376242
cg41119824_TC21	0.257135	0.904267	0.198061	0.852042	0.455966	0.924418	0.53793	0.111408	0.611778	0.214646	0.603547	0.099593	0.227451	0.937973	0.774756	0.432522	0.386155	0.919771	0.294845	0.881111	0.371284	0.904544	0.904358	0.806383	0.912276	0.511878	0.870103	0.297995	0.83517	0.0802875	0.208821	0.222317	0.49782	0.419052	0.208215	0.496567	0.145642	0.3683	0.432296	0.401016	0.462847	0.228877	0.415993	0.340532	0.284047	0.496615	0.178724	0.869979	0.911036
cg33267058_BC11	0.567537	0.229311	0.924414	0.470939	0.600737	0.165607	0.820651	0.607455	0.911599	0.828238	0.840288	0.959739	0.838485	0.0384787	0.527382	0.836231	0.622436	0.581966	0.784336	0.561945	0.627783	0.574141	0.607139	0.500562	0.639034	0.975683	0.598633	0.974954	0.729906	0.425207	0.5294	0.877136	0.973874	0.959129	0.80084	0.701107	0.512727	0.805388	0.830805	0.754623	0.717236	0.793662	0.617407	0.745222	0.682166	0.737349	0.219032	0.0691985	0.0713966
cg39355805_BC11	0.939918	0.107977	0.948445	0.595875	0.89665	0.19805	0.916755	0.856087	0.928463	0.517799	0.906476	0.277065	0.659969	0.0931902	0.937742	0.934831	0.938918	0.903556	0.893485	0.927433	0.890937	0.909543	0.923745	0.808267	0.906059	0.945046	0.923886	0.941245	0.911546	0.855082	0.899103	0.646585	0.941958	0.819972	0.934935	0.832759	0.864081	0.935007	0.827438	0.906623	0.922907	0.874572	0.946903	0.935326	0.963927	0.920973	0.958294	0.12777	0.116121
cg32694383_TC21	0.895807	0.368135	0.883174	0.427029	0.858065	0.219713	0.854017	0.903877	0.879426	0.830885	0.859351	0.953438	0.926478	0.092406	0.527176	0.942222	0.633485	0.727033	0.765787	0.741787	0.744948	0.763764	0.711022	0.737684	0.722915	0.915653	0.709155	0.934749	0.890415	0.935505	0.914848	0.902267	0.924192	0.925263	0.909128	0.550431	0.874709	0.428356	0.918859	0.453693	0.490286	0.915134	0.423996	0.421695	0.225915	0.935857	0.874878	0.145501	0.0807661
cg46598400_TC11	0.660241	0.223611	0.689052	0.206372	0.632961	0.102287	0.759864	0.148087	0.815006	0.493291	0.889145	0.493291	0.605803	0.0903015	0.216767	0.771884	0.346736	0.554142	0.580265	0.493291	0.535313	0.493291	0.493291	0.493291	0.493291	0.707019	0.493291	0.6047	0.51847	0.493291	0.21796	0.311804	0.890761	0.756759	0.182093	0.851505	0.174342	0.908653	0.711554	0.85373	0.888713	0.973163	0.935095	0.908603	0.956091	0.785331	0.238426	0.0534272	0.0403031
cg43434349_BC11	0.745058	0.456872	0.752958	0.678137	0.600273	0.19497	0.904369	0.824874	0.900954	0.320597	0.92658	0.531503	0.75077	0.751101	0.224223	0.954495	0.758212	0.897202	0.7587	0.903313	0.816274	0.891567	0.914412	0.90782	0.941107	0.952977	0.895138	0.820888	0.827589	0.56536	0.689784	0.2271	0.86101	0.90563	0.435976	0.928076	0.139343	0.905525	0.959907	0.889236	0.915075	0.947619	0.921288	0.876381	0.944703	0.852395	0.95	0.172158	0.0616341
cg41696444_TC21	0.948457	0.220382	0.904226	0.527704	0.837125	0.21519	0.899242	0.646851	0.890901	0.879934	0.880338	0.940952	0.928569	0.0905354	0.668904	0.92842	0.817801	0.902032	0.85905	0.920734	0.805502	0.914803	0.895787	0.91358	0.927253	0.945452	0.904683	0.923951	0.935416	0.642983	0.877617	0.939807	0.945258	0.941622	0.802707	0.798647	0.682139	0.523358	0.938731	0.496023	0.670063	0.935198	0.532993	0.606195	0.384644	0.925708	0.916782	0.15647	0.070876
cg33749391_TC21	0.712896	0.133367	0.592036	0.293064	0.431866	0.156999	0.765261	0.923489	0.793193	0.525704	0.793573	0.143358	0.336902	0.0557313	0.510276	0.919134	0.838242	0.821798	0.871368	0.796274	0.777258	0.758426	0.808408	0.76696	0.818474	0.920976	0.791972	0.911444	0.852322	0.924717	0.752643	0.917902	0.895777	0.898975	0.777937	0.814945	0.834156	0.780922	0.573248	0.665056	0.762382	0.414966	0.767123	0.790256	0.896259	0.550809	0.900024	0.111101	0.0629772
cg45005863_TC11	0.859361	0.114344	0.929018	0.459729	0.719678	0.300069	0.82511	0.94201	0.827703	0.879896	0.86186	0.950534	0.931819	0.329789	0.933388	0.837828	0.823272	0.837158	0.759731	0.861994	0.814668	0.840324	0.817006	0.871721	0.783527	0.834145	0.796674	0.776882	0.875364	0.960341	0.888234	0.955458	0.88077	0.880536	0.559746	0.840715	0.826971	0.926273	0.875762	0.922115	0.876751	0.82054	0.879245	0.875864	0.953079	0.865475	0.926958	0.112619	0.0419671
cg42155830_TC11	0.444177	0.741819	0.129972	0.569296	0.395629	0.826245	0.247905	0.0602472	0.309566	0.124527	0.176466	0.700173	0.689721	0.905158	0.0568381	0.115353	0.0574723	0.154969	0.183589	0.167874	0.0854924	0.148496	0.150542	0.15732	0.140045	0.137117	0.122438	0.0393352	0.24896	0.0234213	0.0438522	0.0461789	0.61656	0.450629	0.461747	0.39066	0.432576	0.480571	0.156106	0.481362	0.48451	0.0474742	0.566021	0.501849	0.694094	0.218721	0.236527	0.647112	0.83327
cg32999010_BC21	0.920848	0.193329	0.906474	0.706927	0.923387	0.227199	0.91619	0.942644	0.93235	0.815449	0.93466	0.774249	0.926095	0.0941978	0.677628	0.936977	0.935938	0.925387	0.911935	0.915224	0.943196	0.909714	0.925817	0.908461	0.91246	0.936523	0.916128	0.946121	0.940668	0.9276	0.933558	0.946109	0.930115	0.951252	0.918783	0.872039	0.951333	0.622258	0.9537	0.735982	0.881259	0.947746	0.929156	0.897712	0.856793	0.933409	0.929248	0.146695	0.0747481
cg37817035_TC11	0.807073	0.137844	0.933479	0.471323	0.901418	0.211148	0.7674	0.948682	0.666742	0.878306	0.760474	0.937348	0.88741	0.051565	0.962102	0.915239	0.863595	0.900306	0.855354	0.895924	0.826927	0.888779	0.877818	0.410357	0.91086	0.845497	0.932505	0.876768	0.869674	0.96388	0.926375	0.943218	0.831438	0.862436	0.882464	0.845992	0.938712	0.863047	0.879136	0.875969	0.858885	0.908673	0.89242	0.857758	0.940179	0.757319	0.815462	0.132782	0.0361417
cg33702386_TC11	0.831884	0.178982	0.666049	0.559285	0.893833	0.206665	0.911818	0.894103	0.933032	0.444911	0.936236	0.869619	0.833529	0.072411	0.84183	0.936709	0.855626	0.933588	0.808714	0.890598	0.84936	0.897051	0.903913	0.957792	0.933757	0.966472	0.911821	0.963005	0.958565	0.945827	0.965733	0.932038	0.952303	0.944921	0.612784	0.912238	0.514507	0.937495	0.915542	0.940464	0.947147	0.924841	0.941392	0.93053	0.961654	0.94043	0.960115	0.115215	0.0543277
cg45018259_BC11	0.0417218	0.296382	0.0412381	0.304052	0.059091	0.749289	0.0625769	0.032315	0.0501668	0.0282029	0.0619956	0.0263239	0.0331086	0.670721	0.0298638	0.0858013	0.0283519	0.811994	0.0264733	0.790097	0.0339015	0.788586	0.785603	0.514533	0.849901	0.0387322	0.80987	0.0412712	0.473576	0.059275	0.0192812	0.0326559	0.450743	0.0280738	0.045856	0.0712433	0.0334865	0.161753	0.0444555	0.157471	0.0834575	0.0442405	0.075455	0.141099	0.240283	0.0473863	0.0322093	0.306826	0.612501
cg31852467_TC11	0.792542	0.124677	0.377378	0.363365	0.646307	0.166712	0.895121	0.437964	0.853364	0.376758	0.864804	0.912619	0.87303	0.102495	0.551024	0.853868	0.871183	0.815069	0.788195	0.814628	0.849521	0.825177	0.809538	0.885056	0.827631	0.953134	0.833288	0.758603	0.934159	0.930462	0.958634	0.369664	0.819707	0.935139	0.423994	0.727339	0.525879	0.469554	0.945546	0.695936	0.822923	0.938926	0.603282	0.568535	0.688909	0.931402	0.892409	0.0727191	0.0583617
cg37817072_TC21	0.737642	0.148361	0.583416	0.417103	0.834097	0.148388	0.770908	0.963266	0.823906	0.952856	0.914196	0.947365	0.944265	0.0712909	0.934384	0.930762	0.877568	0.834129	0.906176	0.808952	0.839257	0.866529	0.818949	0.855578	0.845363	0.935216	0.834845	0.917854	0.885437	0.928876	0.497413	0.940382	0.918482	0.908794	0.950831	0.78494	0.702806	0.798406	0.785607	0.826485	0.796453	0.945582	0.825662	0.745863	0.797656	0.818522	0.38023	0.118865	0.0571307
cg44519804_TC11	0.0102523	0.671339	0.00855567	0.586433	0.0564106	0.747927	0.0390038	0.00978742	0.0153207	0.0276002	0.0179628	0.00773772	0.0457702	0.816298	0.0100834	0.123711	0.0193122	0.363541	0.00762221	0.359946	0.0409913	0.386401	0.312786	0.00767435	0.347214	0.0111034	0.352487	0.0372879	0.0357553	0.00897599	0.00810246	0.3702	0.00871003	0.00667471	0.0113777	0.0347626	0.0508336	0.07801	0.0761805	0.0829264	0.0257074	0.0122025	0.021224	0.0604848	0.0195239	0.0227254	0.00832849	0.758901	0.873535
cg33757269_BC11	0.665965	0.22778	0.942712	0.528624	0.965074	0.198139	0.969467	0.951159	0.977926	0.743943	0.971835	0.847584	0.849693	0.0635101	0.979032	0.579956	0.939432	0.926891	0.82047	0.943771	0.945686	0.941945	0.956142	0.976602	0.939505	0.980936	0.93004	0.972922	0.972187	0.97124	0.984525	0.950407	0.974138	0.52316	0.960767	0.9589	0.913647	0.964815	0.975016	0.963821	0.954879	0.722182	0.961807	0.949519	0.967159	0.841115	0.791289	0.31405	0.284986
cg32081359_TC21	0.314155	0.897125	0.224481	0.867232	0.41917	0.92097	0.658465	0.176331	0.668395	0.265662	0.702394	0.151639	0.26231	0.934177	0.201183	0.515166	0.429233	0.924023	0.38459	0.93922	0.445898	0.909064	0.947419	0.89416	0.919671	0.580629	0.9384	0.423522	0.583601	0.122405	0.290205	0.272801	0.843136	0.860399	0.277961	0.806512	0.214277	0.903134	0.491367	0.843349	0.823854	0.341299	0.704057	0.846508	0.913287	0.557592	0.231701	0.933697	0.939421
cg38830840_TC21	0.570735	0.111841	0.919672	0.329979	0.790053	0.111318	0.730471	0.599301	0.801304	0.564726	0.760067	0.818344	0.92854	0.0664663	0.340296	0.847657	0.694282	0.552978	0.756774	0.573099	0.78026	0.513544	0.516745	0.825464	0.52845	0.872518	0.472364	0.889533	0.855178	0.828311	0.922021	0.9119	0.77692	0.872024	0.863901	0.705548	0.916664	0.851813	0.85972	0.771736	0.792482	0.898675	0.878671	0.847931	0.382758	0.714673	0.630313	0.0677486	0.0409443
cg46974058_BC11	0.69987	0.166296	0.69987	0.69987	0.862058	0.270876	0.69987	0.388817	0.825259	0.394284	0.845342	0.69987	0.350474	0.106536	0.69987	0.796337	0.69987	0.69987	0.767486	0.69987	0.69987	0.69987	0.69987	0.69987	0.69987	0.69987	0.69987	0.585771	0.869803	0.69987	0.916144	0.69987	0.69987	0.69987	0.11019	0.875997	0.254376	0.910595	0.903949	0.857324	0.880313	0.900747	0.910662	0.879142	0.916497	0.886525	0.836385	0.0862992	0.213602
cg39631699_BC11	0.307323	0.101264	0.104603	0.307323	0.307323	0.0984802	0.823524	0.0878891	0.835075	0.169053	0.731953	0.0794083	0.19653	0.307323	0.128951	0.307323	0.347214	0.860065	0.303381	0.83628	0.472946	0.876212	0.870307	0.307323	0.835987	0.754261	0.828625	0.244722	0.859548	0.0687005	0.125573	0.173846	0.861718	0.71225	0.256113	0.405321	0.101923	0.285007	0.614388	0.270847	0.384335	0.222453	0.221195	0.217509	0.0870468	0.556602	0.091486	0.0636631	0.0439334
cg32723565_BC11	0.595954	0.637558	0.893002	0.396886	0.454948	0.185895	0.747293	0.595925	0.863155	0.948142	0.703781	0.957485	0.967731	0.0794273	0.210901	0.73274	0.497896	0.494525	0.774666	0.502959	0.526155	0.515147	0.465232	0.971419	0.468455	0.84182	0.493943	0.929777	0.494866	0.980399	0.982271	0.983466	0.814208	0.793224	0.86246	0.734797	0.267099	0.620074	0.835297	0.833966	0.751769	0.86715	0.72832	0.764869	0.636358	0.762907	0.974038	0.0866122	0.0398629
cg31604270_TC21	0.0938655	0.873851	0.179464	0.820823	0.423072	0.843204	0.308883	0.522871	0.210723	0.612771	0.256653	0.254726	0.10145	0.94174	0.545472	0.44571	0.525953	0.769387	0.409133	0.803709	0.50233	0.797541	0.807322	0.343784	0.791917	0.55623	0.808071	0.517805	0.694288	0.906181	0.21071	0.721321	0.625972	0.442472	0.120892	0.301917	0.128337	0.164477	0.313848	0.16239	0.176687	0.144457	0.177977	0.164452	0.112595	0.168135	0.0611432	0.795143	0.912988
cg42358672_TC11	0.852392	0.135438	0.409407	0.409618	0.709064	0.186299	0.728929	0.535597	0.751718	0.444069	0.740206	0.645132	0.813538	0.053521	0.127513	0.849628	0.507924	0.718585	0.658623	0.758833	0.683132	0.729861	0.701255	0.920251	0.731865	0.836157	0.723882	0.641278	0.611453	0.861852	0.550901	0.428981	0.873192	0.879399	0.434969	0.762368	0.320896	0.8315	0.86259	0.885543	0.843569	0.924314	0.638145	0.870569	0.906997	0.898042	0.931221	0.0615187	0.0529168
cg29949723_TC11	0.97048	0.910107	0.919233	0.552856	0.967883	0.180761	0.872143	0.354398	0.970126	0.895473	0.968458	0.981446	0.984039	0.16199	0.978517	0.961766	0.72656	0.643992	0.881105	0.638812	0.867864	0.643193	0.676066	0.337757	0.691027	0.926971	0.712385	0.966811	0.663593	0.982683	0.984585	0.985475	0.985411	0.97795	0.932299	0.941576	0.719092	0.975573	0.954016	0.9829	0.981058	0.98327	0.973944	0.975683	0.96995	0.972022	0.927981	0.179386	0.07978
cg34466211_BC11	0.355284	0.807138	0.293528	0.467133	0.552601	0.224401	0.723174	0.0674408	0.81751	0.107588	0.851721	0.0450842	0.113152	0.203475	0.110498	0.622283	0.342505	0.306881	0.34316	0.285369	0.301397	0.41879	0.343186	0.571688	0.571688	0.471071	0.571688	0.626372	0.864076	0.571688	0.539381	0.153064	0.93264	0.886603	0.18686	0.792688	0.0990723	0.904676	0.702625	0.900947	0.88559	0.844234	0.92184	0.767136	0.919027	0.620698	0.839601	0.128108	0.2675
cg31080190_TC21	0.781931	0.144501	0.887862	0.355873	0.908303	0.139177	0.870496	0.742806	0.88222	0.437813	0.883119	0.879076	0.862544	0.141462	0.529069	0.620732	0.760115	0.666628	0.639359	0.703922	0.800789	0.721636	0.664984	0.947909	0.695412	0.933656	0.700689	0.94234	0.772973	0.543799	0.952064	0.59386	0.730102	0.722641	0.929938	0.831446	0.711238	0.672509	0.832819	0.882699	0.791311	0.91746	0.887443	0.827639	0.918676	0.92231	0.9381	0.131518	0.0605619
cg30076666_TC11	0.18756	0.715363	0.0813526	0.750854	0.282613	0.759976	0.513561	0.0480044	0.383438	0.104609	0.530952	0.0499507	0.0906193	0.919601	0.0901017	0.205081	0.173637	0.799329	0.221391	0.811688	0.250594	0.857404	0.61734	0.734299	0.589119	0.393941	0.740106	0.66386	0.722627	0.908759	0.106552	0.0458518	0.113322	0.0571323	0.50447	0.668604	0.328918	0.657415	0.399045	0.705079	0.657987	0.123544	0.583194	0.634903	0.873671	0.263881	0.221537	0.669298	0.764574
cg47063297_TC21	0.161858	0.622815	0.149642	0.615847	0.204495	0.607848	0.315697	0.0844736	0.220654	0.0763046	0.218065	0.0677634	0.0915541	0.64624	0.0793273	0.24187	0.19508	0.860685	0.120805	0.889043	0.146252	0.853915	0.833016	0.301225	0.853982	0.317312	0.842827	0.377671	0.608361	0.0622304	0.0739753	0.0886991	0.451037	0.600807	0.157912	0.59324	0.177478	0.681495	0.256563	0.645729	0.586159	0.157695	0.570084	0.644748	0.805976	0.22529	0.113413	0.715453	0.766968
cg33000587_BC21	0.675949	0.511984	0.703731	0.511984	0.81296	0.511984	0.819206	0.880361	0.833346	0.806173	0.838584	0.858585	0.849489	0.511984	0.712319	0.890137	0.871945	0.781595	0.747893	0.774409	0.818158	0.773544	0.808448	0.511984	0.78158	0.877721	0.775192	0.893999	0.875032	0.810239	0.857557	0.885947	0.8589	0.899502	0.878277	0.84207	0.595294	0.770606	0.900001	0.700278	0.747701	0.859903	0.747786	0.772201	0.369775	0.832172	0.921369	0.0875286	0.068837
cg45414339_TC21	0.275912	0.925665	0.163615	0.828323	0.27386	0.879045	0.658654	0.158061	0.614248	0.238503	0.640129	0.112452	0.255017	0.94302	0.176246	0.373279	0.382618	0.856766	0.388081	0.866988	0.402756	0.840533	0.868776	0.900528	0.856954	0.424732	0.872145	0.379746	0.827367	0.0579501	0.233834	0.176381	0.86653	0.799371	0.252225	0.585338	0.159423	0.680427	0.417481	0.654792	0.612704	0.260723	0.453333	0.560439	0.588428	0.464894	0.193674	0.833544	0.900882
cg34863852_TC11	0.677268	0.0996335	0.829267	0.248773	0.677268	0.104343	0.677268	0.79157	0.247601	0.0793276	0.308807	0.730188	0.55273	0.0976657	0.194881	0.236309	0.356645	0.878398	0.489933	0.818032	0.340414	0.870648	0.825518	0.677268	0.890811	0.567504	0.873396	0.329438	0.677268	0.868095	0.917136	0.677268	0.586881	0.652671	0.283037	0.418248	0.060983	0.641187	0.707668	0.800163	0.679639	0.886979	0.775539	0.807134	0.932081	0.413026	0.8827	0.0634948	0.106972
cg44676610_BC11	0.834657	0.1186	0.834657	0.834657	0.834657	0.120884	0.896297	0.90366	0.834657	0.834657	0.882551	0.834657	0.896872	0.834657	0.834657	0.834657	0.915096	0.890897	0.91693	0.834657	0.926584	0.834657	0.926346	0.834657	0.834657	0.897214	0.922508	0.921735	0.894546	0.834657	0.834657	0.834657	0.834657	0.834657	0.867675	0.921889	0.932466	0.92132	0.921349	0.924395	0.908773	0.92596	0.925068	0.926085	0.943397	0.913208	0.926731	0.0763199	0.0567792
cg29386851_TC21	0.851271	0.191486	0.634649	0.453803	0.942551	0.264755	0.935348	0.956957	0.903044	0.949706	0.915667	0.955825	0.472662	0.123448	0.954217	0.943361	0.941932	0.940647	0.939768	0.931435	0.932621	0.937027	0.931737	0.916815	0.923399	0.911539	0.927221	0.926269	0.928807	0.952976	0.950194	0.9508	0.941442	0.954355	0.94524	0.820686	0.944587	0.925345	0.935126	0.933564	0.934278	0.958549	0.933319	0.926892	0.932568	0.918157	0.950967	0.24652	0.101973
cg28440357_BC11	0.958945	0.882101	0.880785	0.929508	0.468691	0.12902	0.957044	0.953169	0.977165	0.922464	0.97326	0.978944	0.966583	0.953706	0.975122	0.962391	0.97355	0.460785	0.957881	0.972095	0.97956	0.978222	0.971756	0.989139	0.48643	0.333737	0.963889	0.975985	0.506319	0.95887	0.987445	0.984782	0.897362	0.913088	0.349799	0.951542	0.157609	0.939028	0.980033	0.970056	0.956113	0.960746	0.960221	0.252144	0.187674	0.371839	0.306366	0.794127	0.14589
cg34507514_BC11	0.103342	0.0261662	0.100746	0.287293	0.162961	0.783262	0.174539	0.0645345	0.147472	0.0642414	0.158946	0.0345479	0.0568397	0.0873132	0.0598914	0.178465	0.0876236	0.837858	0.0521858	0.855437	0.0900736	0.864029	0.825345	0.478645	0.852342	0.0723938	0.828477	0.121808	0.496534	0.0187372	0.0221738	0.0249098	0.0243114	0.0201309	0.100319	0.430478	0.0639325	0.600904	0.142795	0.53819	0.474209	0.191845	0.550739	0.604097	0.704921	0.190251	0.0722345	0.19773	0.455821
cg31604269_TC21	0.220122	0.920747	0.459098	0.862786	0.691178	0.948597	0.395786	0.687715	0.265822	0.736495	0.31207	0.520373	0.153152	0.945466	0.755663	0.631439	0.605891	0.919112	0.551178	0.926224	0.610771	0.935071	0.915764	0.485395	0.934492	0.601363	0.921994	0.673312	0.746454	0.940373	0.274051	0.846251	0.644035	0.430562	0.161721	0.363167	0.179359	0.247503	0.42058	0.251665	0.289633	0.151784	0.216049	0.258239	0.147371	0.203403	0.0888019	0.923257	0.938913
cg43395569_BC11	0.757671	0.188572	0.895681	0.642329	0.642329	0.320593	0.219062	0.0464708	0.159718	0.0512825	0.139219	0.905097	0.834034	0.642329	0.0546082	0.642329	0.117096	0.642329	0.307523	0.642329	0.119964	0.642329	0.642329	0.642329	0.642329	0.0539327	0.642329	0.0683601	0.0999102	0.948747	0.595627	0.0558073	0.642329	0.642329	0.210806	0.527646	0.194949	0.733547	0.0713824	0.683296	0.626869	0.70094	0.780435	0.700964	0.612675	0.425188	0.792321	0.053391	0.0870167
cg37910669_BC11	0.313009	0.114945	0.182086	0.552134	0.303698	0.113166	0.873586	0.77315	0.823382	0.292202	0.854482	0.116042	0.215636	0.06742	0.864119	0.69736	0.840456	0.943137	0.607463	0.924732	0.792751	0.941803	0.921713	0.909291	0.918115	0.703384	0.921702	0.861819	0.909094	0.940267	0.932299	0.175293	0.728084	0.945619	0.507067	0.543341	0.170272	0.320743	0.588044	0.381803	0.523739	0.237348	0.32541	0.340357	0.157635	0.579526	0.537671	0.219912	0.271821
cg35304026_TC21	0.470935	0.10189	0.563031	0.281842	0.653437	0.136115	0.774327	0.157761	0.817795	0.286378	0.788863	0.575982	0.322252	0.0514605	0.45156	0.743046	0.545935	0.715236	0.509164	0.755569	0.628883	0.795093	0.742413	0.907158	0.725728	0.921751	0.697153	0.912197	0.858009	0.343722	0.706796	0.364236	0.794671	0.888343	0.834153	0.705528	0.242885	0.883126	0.893694	0.806109	0.826866	0.787467	0.848026	0.820547	0.878661	0.86284	0.437805	0.081173	0.0468574
cg40868132_TC11	0.106165	0.513743	0.0755941	0.512225	0.184949	0.845841	0.516552	0.0614026	0.645339	0.099403	0.594695	0.0455722	0.1099	0.923374	0.0654085	0.244148	0.161395	0.245717	0.180086	0.268922	0.264375	0.277235	0.203745	0.646825	0.20751	0.398193	0.15241	0.237411	0.882564	0.146991	0.394505	0.118848	0.927174	0.902479	0.706897	0.27619	0.423545	0.203156	0.268191	0.199075	0.244693	0.14575	0.0953623	0.154027	0.0455379	0.388503	0.292649	0.583834	0.854961
cg36181927_BC21	0.78997	0.114979	0.892244	0.439238	0.875502	0.195559	0.877879	0.474091	0.930343	0.669382	0.874356	0.882186	0.529964	0.186419	0.736541	0.902071	0.821231	0.854459	0.805427	0.843124	0.860172	0.876884	0.861681	0.833528	0.900798	0.878144	0.865653	0.869757	0.885923	0.905576	0.935314	0.813296	0.930445	0.938186	0.537128	0.872696	0.335649	0.80025	0.690858	0.84601	0.879108	0.486593	0.876133	0.820391	0.774425	0.92336	0.572259	0.117554	0.0701386
cg37651584_TC11	0.11928	0.733142	0.0638378	0.733142	0.134886	0.733142	0.733142	0.098792	0.733142	0.0715237	0.733142	0.0477519	0.132355	0.733142	0.0728126	0.733142	0.36141	0.733142	0.233116	0.733142	0.371948	0.733142	0.733142	0.733142	0.733142	0.733142	0.733142	0.733142	0.238994	0.733142	0.107337	0.0805978	0.733142	0.733142	0.748005	0.800833	0.198058	0.733142	0.197805	0.599113	0.712048	0.0670229	0.49423	0.572701	0.869583	0.375142	0.143043	0.875078	0.890054
cg45511293_TC21	0.862477	0.20215	0.906687	0.489744	0.911103	0.19488	0.896593	0.932292	0.928228	0.913124	0.917377	0.76484	0.929309	0.0985305	0.939876	0.943506	0.937968	0.902712	0.933314	0.906539	0.936268	0.894596	0.886311	0.825123	0.905297	0.928948	0.912909	0.926925	0.813008	0.937218	0.949028	0.926339	0.935498	0.950009	0.921544	0.876278	0.929321	0.866571	0.876153	0.858627	0.870893	0.928757	0.906527	0.907798	0.911174	0.911596	0.93943	0.326027	0.0915769
cg39536798_TC21	0.802049	0.187562	0.928574	0.558131	0.768238	0.209166	0.883611	0.67424	0.918332	0.939531	0.905986	0.942846	0.892352	0.157749	0.68316	0.908037	0.920619	0.847866	0.822246	0.877045	0.88998	0.88422	0.839877	0.895207	0.894724	0.954463	0.871791	0.944784	0.907621	0.559623	0.547018	0.879739	0.801578	0.920486	0.399739	0.93034	0.226758	0.925953	0.943116	0.915998	0.911369	0.939859	0.89943	0.886076	0.928193	0.935841	0.740717	0.14185	0.144757
cg31612556_TC11	0.972643	0.324991	0.980241	0.569376	0.955422	0.356578	0.982841	0.984644	0.984951	0.839728	0.982248	0.968798	0.985143	0.154657	0.969184	0.981729	0.96941	0.980658	0.974018	0.977824	0.978729	0.982072	0.971412	0.986393	0.984661	0.989279	0.970713	0.986792	0.9827	0.989317	0.955497	0.989035	0.987186	0.98911	0.914251	0.888755	0.583407	0.964826	0.973238	0.977916	0.974595	0.980575	0.97764	0.96996	0.984907	0.982039	0.97803	0.28262	0.168696
cg31783250_BC11	0.694837	0.120246	0.709132	0.368792	0.882246	0.161782	0.858077	0.507113	0.880849	0.593008	0.897414	0.696762	0.62786	0.045109	0.512806	0.535095	0.713739	0.767131	0.758843	0.800774	0.758149	0.770558	0.823408	0.236856	0.794663	0.924254	0.80024	0.923584	0.883516	0.965066	0.861194	0.851555	0.887835	0.900899	0.747214	0.815613	0.581437	0.837947	0.798455	0.835852	0.734186	0.808005	0.812498	0.820543	0.850721	0.849922	0.488434	0.0859418	0.0382778
cg29984662_BC21	0.85955	0.211325	0.856486	0.467294	0.899011	0.235077	0.859807	0.939322	0.922146	0.547655	0.916163	0.957206	0.930671	0.155084	0.6086	0.909159	0.874266	0.778422	0.828801	0.824009	0.834072	0.827698	0.834196	0.258429	0.841582	0.944434	0.835734	0.727177	0.89758	0.954541	0.941373	0.952163	0.943874	0.908292	0.707725	0.844205	0.606269	0.902448	0.925927	0.891214	0.845033	0.915907	0.921046	0.885329	0.924848	0.928122	0.909551	0.157524	0.0730061
cg30786449_BC11	0.775897	0.170216	0.588154	0.408916	0.531099	0.196768	0.870381	0.980037	0.94919	0.816061	0.911823	0.639729	0.96313	0.181855	0.962706	0.843924	0.91554	0.709189	0.924756	0.668984	0.940316	0.701573	0.71619	0.906667	0.642551	0.975061	0.704914	0.959591	0.921449	0.882662	0.946108	0.977984	0.973025	0.976777	0.570348	0.838211	0.552909	0.642259	0.940997	0.761223	0.751151	0.627739	0.671159	0.737202	0.861256	0.93639	0.607735	0.141549	0.111384
cg41108312_TC11	0.861929	0.145952	0.897856	0.503975	0.838778	0.138133	0.522837	0.907476	0.443003	0.317459	0.383474	0.922071	0.908088	0.0466337	0.533918	0.604601	0.627171	0.89957	0.597082	0.88819	0.475405	0.863183	0.809064	0.171518	0.859689	0.36285	0.867918	0.752157	0.439321	0.612674	0.411054	0.193695	0.607037	0.624622	0.201674	0.642163	0.164546	0.740573	0.334637	0.63208	0.617652	0.538674	0.804297	0.767691	0.871323	0.643673	0.837063	0.0998712	0.0720293
cg43162509_BC21	0.682813	0.136792	0.797482	0.444572	0.871079	0.189651	0.873451	0.748929	0.916403	0.466861	0.920832	0.942956	0.799418	0.140654	0.890868	0.924651	0.930949	0.717483	0.72319	0.706163	0.853671	0.753689	0.737395	0.164326	0.714165	0.951175	0.714681	0.961007	0.920415	0.834729	0.242662	0.896267	0.892786	0.938382	0.783649	0.594577	0.942543	0.455993	0.903816	0.784321	0.569261	0.957524	0.457524	0.697392	0.448058	0.914616	0.940044	0.154518	0.032649
cg28924928_BC21	0.868907	0.17126	0.927793	0.383771	0.639158	0.196405	0.819733	0.499433	0.835427	0.763856	0.899614	0.940941	0.934171	0.0677876	0.761743	0.876747	0.860866	0.768103	0.807118	0.791709	0.844117	0.799162	0.839218	0.933785	0.8164	0.940805	0.801229	0.920075	0.850454	0.472975	0.951479	0.907158	0.892159	0.627997	0.584252	0.814424	0.313954	0.872645	0.937884	0.87003	0.897069	0.929407	0.893708	0.872837	0.938868	0.916959	0.931913	0.102443	0.0563745
cg46752111_TC11	0.817579	0.0766496	0.779444	0.30239	0.409072	0.129851	0.709661	0.935019	0.820501	0.68035	0.763965	0.954355	0.844792	0.165147	0.786587	0.815494	0.681675	0.452063	0.643085	0.455514	0.646594	0.513162	0.420745	0.817957	0.428235	0.92712	0.40587	0.813735	0.745429	0.886407	0.720233	0.931188	0.934816	0.803816	0.832041	0.594656	0.599082	0.668993	0.608958	0.76982	0.606156	0.87	0.691365	0.642013	0.837182	0.883602	0.905901	0.0672641	0.0934904
cg36590315_TC11	0.38066	0.0810324	0.38066	0.38066	0.38066	0.0985752	0.38066	0.88922	0.38066	0.800416	0.38066	0.0883511	0.883997	0.38066	0.924069	0.38066	0.743169	0.38066	0.38066	0.38066	0.650062	0.38066	0.38066	0.38066	0.38066	0.115911	0.38066	0.38066	0.761312	0.38066	0.929114	0.0844673	0.822965	0.788507	0.455352	0.485019	0.937859	0.255457	0.223401	0.243493	0.181855	0.38066	0.240953	0.191468	0.389156	0.104307	0.0722921	0.0505603	0.0574567
cg34586330_TC11	0.375093	0.982322	0.205241	0.785084	0.383458	0.979678	0.700298	0.163014	0.739121	0.312147	0.703227	0.127501	0.280652	0.98754	0.180539	0.41591	0.427509	0.772972	0.390589	0.784321	0.42765	0.771325	0.786088	0.895016	0.786085	0.550988	0.775462	0.444876	0.50984	0.0501025	0.37872	0.26307	0.778964	0.548907	0.268751	0.823212	0.224286	0.95895	0.462983	0.974574	0.892613	0.35157	0.76681	0.86217	0.962353	0.530058	0.269153	0.980052	0.986695
cg31784904_TC21	0.902473	0.24911	0.936939	0.428701	0.916594	0.171098	0.896121	0.912196	0.928303	0.914013	0.935211	0.930626	0.944211	0.119247	0.918786	0.910101	0.912415	0.828014	0.795878	0.778876	0.919308	0.839039	0.876558	0.503737	0.848613	0.945081	0.848707	0.942761	0.929858	0.539589	0.713609	0.934006	0.931211	0.933738	0.880008	0.930307	0.923491	0.933605	0.926443	0.925517	0.926998	0.935918	0.918616	0.92744	0.939868	0.945306	0.942721	0.119647	0.0882313
cg35589344_TC21	0.807077	0.311762	0.870518	0.315883	0.681962	0.127409	0.71207	0.920153	0.84951	0.858949	0.833205	0.782022	0.945613	0.0656401	0.92286	0.855178	0.836659	0.727374	0.791538	0.714714	0.766892	0.742221	0.727326	0.827267	0.738906	0.867079	0.685717	0.555162	0.605671	0.937441	0.825916	0.37044	0.944996	0.738971	0.758728	0.457075	0.753512	0.264384	0.887947	0.332243	0.391464	0.619726	0.288213	0.320287	0.135968	0.706021	0.726446	0.103628	0.0607237
cg28889419_TC21	0.542023	0.16995	0.771898	0.448693	0.445866	0.146362	0.801597	0.636672	0.861499	0.88355	0.847336	0.864984	0.693338	0.10781	0.889659	0.878945	0.795156	0.759017	0.726145	0.720219	0.91792	0.708302	0.746535	0.816462	0.737925	0.916537	0.717216	0.921118	0.874842	0.501816	0.403339	0.914683	0.910964	0.917982	0.904096	0.517364	0.912755	0.361351	0.902897	0.373018	0.469069	0.339933	0.345897	0.332572	0.237957	0.848287	0.293399	0.21044	0.0713398
cg46171907_BC21	0.139747	0.878633	0.113924	0.733964	0.548623	0.882497	0.277353	0.0504428	0.108079	0.314385	0.168354	0.282311	0.402195	0.897773	0.055111	0.257696	0.178651	0.591803	0.101015	0.590783	0.0887284	0.555862	0.505807	0.147649	0.498838	0.111973	0.507591	0.200609	0.501676	0.161225	0.156726	0.117822	0.689092	0.538736	0.284597	0.566961	0.0841837	0.67604	0.280715	0.648221	0.565877	0.100225	0.67193	0.613052	0.849635	0.222999	0.0940013	0.832463	0.922098
cg46926551_TC11	0.0681506	0.802975	0.0967061	0.539877	0.10332	0.768006	0.212996	0.0296084	0.215317	0.0399923	0.167098	0.0183561	0.052574	0.879721	0.0314553	0.0700489	0.0696297	0.418641	0.0783342	0.426204	0.0834944	0.445101	0.412443	0.130658	0.386883	0.0536677	0.383203	0.0387211	0.171125	0.0199865	0.0175254	0.0174435	0.352824	0.0237363	0.058876	0.425696	0.0269454	0.55313	0.111767	0.511733	0.469522	0.112448	0.471397	0.548316	0.644343	0.194944	0.0671694	0.714466	0.769466
cg33141083_TC11	0.732193	0.08102	0.69438	0.371424	0.794041	0.0813067	0.833971	0.749325	0.796059	0.358373	0.808124	0.873936	0.586153	0.077855	0.663902	0.769789	0.685644	0.700279	0.591758	0.741679	0.762042	0.726761	0.774437	0.663902	0.663902	0.897143	0.635171	0.898459	0.849586	0.902172	0.565077	0.663902	0.883543	0.835792	0.0844246	0.713374	0.433926	0.624176	0.426598	0.750191	0.764595	0.914551	0.750981	0.708526	0.480806	0.847312	0.880435	0.0899515	0.220104
cg45292061_BC11	0.52224	0.0309911	0.0336719	0.224624	0.186841	0.160409	0.326095	0.910353	0.397833	0.559374	0.341479	0.148238	0.0402193	0.0151029	0.645039	0.644458	0.755815	0.565788	0.623433	0.518702	0.609948	0.532101	0.489329	0.162776	0.533719	0.675826	0.552792	0.570636	0.497879	0.985009	0.891385	0.731776	0.788927	0.73771	0.847985	0.199348	0.903792	0.0622611	0.571293	0.094629	0.101028	0.471217	0.232554	0.154634	0.0833188	0.103463	0.249684	0.0272124	0.0155017
cg30772803_TC11	0.912547	0.249603	0.961337	0.450987	0.623147	0.358087	0.920668	0.947688	0.935584	0.88324	0.952237	0.948969	0.939465	0.141403	0.959925	0.95163	0.933846	0.927781	0.956616	0.931157	0.931342	0.937013	0.911413	0.884381	0.927844	0.959465	0.900397	0.975395	0.947884	0.977282	0.985309	0.984807	0.969243	0.977386	0.94954	0.581519	0.901571	0.481586	0.937713	0.505875	0.560823	0.9269	0.59883	0.528327	0.368731	0.898435	0.926559	0.230705	0.0947133
cg38493804_BC21	0.0473174	0.821651	0.0460782	0.59366	0.0654823	0.826004	0.238429	0.0361214	0.114012	0.04082	0.12718	0.0324208	0.046419	0.901792	0.0337678	0.104573	0.0836941	0.630976	0.0529894	0.682355	0.0543129	0.661244	0.682948	0.155704	0.69315	0.243773	0.61806	0.112235	0.242972	0.213132	0.0698527	0.0578673	0.566169	0.408949	0.126123	0.436261	0.0476139	0.519608	0.237491	0.500115	0.4317	0.0365348	0.385811	0.469674	0.651427	0.167777	0.0417253	0.644373	0.748858
cg43263597_TC11	0.775599	0.185847	0.571561	0.474916	0.823659	0.16821	0.91173	0.949667	0.958324	0.814518	0.933787	0.463467	0.498874	0.0945887	0.66733	0.96716	0.819008	0.868119	0.896571	0.878369	0.901437	0.852159	0.895242	0.346956	0.901523	0.968925	0.863647	0.952337	0.811836	0.944637	0.976009	0.973685	0.971063	0.953416	0.817905	0.870579	0.658418	0.857909	0.822285	0.813559	0.810903	0.973599	0.798217	0.76953	0.933827	0.86031	0.979204	0.189419	0.0720032
cg38204917_TC21	0.199129	0.822279	0.053976	0.599653	0.143788	0.745129	0.0667073	0.0312631	0.0424606	0.0765916	0.0392441	0.215902	0.0992962	0.904791	0.0302196	0.0486335	0.12123	0.435929	0.0756224	0.469417	0.0685718	0.460968	0.416621	0.0679084	0.388382	0.121952	0.433415	0.0318473	0.431019	0.0549852	0.0443411	0.0291947	0.508474	0.470441	0.0932681	0.146775	0.0822389	0.108623	0.0758338	0.102978	0.15618	0.0239693	0.282902	0.200636	0.127017	0.0464278	0.0253302	0.688715	0.777316
cg30097104_TC11	0.866876	0.153495	0.78107	0.356502	0.712998	0.427671	0.774511	0.847673	0.878565	0.908395	0.857939	0.879696	0.922729	0.0646976	0.276014	0.894362	0.768225	0.627392	0.77128	0.637965	0.748973	0.61435	0.588792	0.925283	0.710293	0.679293	0.399749	0.815809	0.921356	0.966853	0.927603	0.270817	0.95731	0.940438	0.409873	0.841198	0.386291	0.870514	0.447859	0.924125	0.820549	0.95442	0.936847	0.931454	0.938069	0.864142	0.916797	0.0731804	0.554719
cg42453660_TC11	0.480076	0.945524	0.35619	0.785687	0.540745	0.113172	0.685934	0.510875	0.720437	0.951638	0.674002	0.561986	0.489414	0.967758	0.239935	0.868066	0.557438	0.332139	0.721101	0.429967	0.510662	0.396177	0.429079	0.605171	0.461094	0.794786	0.405981	0.828681	0.653614	0.968453	0.973405	0.97636	0.956444	0.971938	0.905393	0.472829	0.908664	0.691259	0.822403	0.473617	0.680669	0.592075	0.664891	0.79928	0.873467	0.513911	0.556738	0.0983044	0.436517
cg40600186_BC21	0.222418	0.91079	0.150257	0.663198	0.646437	0.849188	0.646437	0.646437	0.30803	0.11987	0.287037	0.148002	0.179759	0.894773	0.0870894	0.0897465	0.139208	0.225541	0.158747	0.214948	0.173472	0.274122	0.305323	0.646437	0.646437	0.210959	0.646437	0.142202	0.578429	0.18094	0.136925	0.111627	0.6488	0.645793	0.415383	0.38012	0.26293	0.369545	0.185905	0.332289	0.400839	0.0933557	0.279725	0.422645	0.488715	0.236633	0.133333	0.88014	0.927354
cg45223585_BC21	0.77542	0.174446	0.624704	0.474529	0.874887	0.185533	0.89002	0.774556	0.910038	0.616615	0.912927	0.903165	0.693411	0.115309	0.837912	0.934757	0.834964	0.847513	0.850689	0.916727	0.901082	0.886081	0.880028	0.874073	0.900159	0.942912	0.86623	0.741124	0.92504	0.929816	0.94724	0.474094	0.886412	0.918889	0.912161	0.829914	0.739442	0.641206	0.912651	0.643195	0.641203	0.66599	0.558159	0.638028	0.547266	0.792678	0.926215	0.128744	0.0395769
cg44779875_BC11	0.100561	0.83849	0.103063	0.553961	0.13599	0.817643	0.133696	0.123791	0.126041	0.103502	0.177576	0.0926341	0.128373	0.903636	0.0962791	0.109158	0.0826996	0.396275	0.105424	0.432279	0.142044	0.40949	0.407759	0.239442	0.322608	0.114074	0.394505	0.16555	0.152698	0.116782	0.13248	0.107582	0.0990533	0.0525076	0.168251	0.167252	0.146403	0.15596	0.156423	0.145682	0.153841	0.153777	0.1513	0.123928	0.12831	0.175212	0.13379	0.713947	0.87313
cg44438533_BC11	0.571557	0.146189	0.873443	0.571557	0.571557	0.146496	0.870448	0.792998	0.902992	0.571557	0.889421	0.860361	0.897625	0.114295	0.571557	0.87621	0.774495	0.785682	0.767773	0.571557	0.796271	0.815828	0.804608	0.571557	0.571557	0.906439	0.571557	0.908693	0.916045	0.571557	0.571557	0.882604	0.903047	0.571557	0.579885	0.684794	0.286015	0.556317	0.928018	0.594472	0.618981	0.916318	0.426095	0.527063	0.228317	0.88059	0.560605	0.0742851	0.0506663
cg28252077_TC21	0.308926	0.901896	0.135252	0.670662	0.420833	0.800496	0.61313	0.0959561	0.703726	0.293581	0.698166	0.091202	0.231135	0.883273	0.06602	0.277049	0.34102	0.290496	0.369261	0.190895	0.388483	0.243656	0.253549	0.865644	0.285757	0.690375	0.238345	0.328715	0.613869	0.0794157	0.252494	0.177661	0.875331	0.890109	0.212993	0.481836	0.124484	0.352384	0.455973	0.353814	0.389469	0.203962	0.276386	0.300263	0.14492	0.500126	0.186145	0.856759	0.915277
cg31920000_TC21	0.956432	0.241628	0.957312	0.657563	0.953938	0.288643	0.950975	0.949722	0.943992	0.961119	0.95104	0.949629	0.956736	0.227609	0.966817	0.943755	0.926544	0.944887	0.964502	0.943878	0.949764	0.946423	0.953467	0.929749	0.950944	0.957381	0.963016	0.950693	0.946766	0.958535	0.950602	0.951123	0.957916	0.952396	0.93844	0.951087	0.950961	0.941054	0.952849	0.942851	0.949208	0.941722	0.94273	0.928146	0.942074	0.848462	0.95976	0.205211	0.0986474
cg38609995_TC21	0.802632	0.170657	0.908193	0.404483	0.496868	0.17114	0.812325	0.949121	0.852136	0.904443	0.853882	0.90793	0.900977	0.063187	0.927237	0.901146	0.850667	0.8629	0.887604	0.87229	0.844086	0.885446	0.85876	0.873345	0.906139	0.893357	0.867509	0.876099	0.885509	0.917793	0.921559	0.865805	0.875169	0.848269	0.755752	0.892782	0.66019	0.900555	0.900063	0.896659	0.879082	0.89157	0.919711	0.895373	0.938514	0.821604	0.901573	0.125037	0.068498
cg40974193_TC21	0.0651094	0.762801	0.0938668	0.536546	0.175267	0.761572	0.179983	0.0707304	0.102601	0.0553568	0.112297	0.0535915	0.084171	0.843351	0.0498951	0.162503	0.129642	0.669627	0.0893447	0.624895	0.121463	0.628203	0.587393	0.0767226	0.562971	0.0696635	0.627554	0.0655412	0.163743	0.0274921	0.034966	0.0334189	0.465871	0.0877632	0.185824	0.255161	0.0999535	0.360415	0.114021	0.339948	0.29246	0.116437	0.327763	0.317163	0.431936	0.114131	0.0570899	0.688818	0.841002
cg32934576_TC11	0.767874	0.107577	0.767874	0.767874	0.767874	0.175385	0.767874	0.824703	0.874086	0.767874	0.869763	0.896315	0.864381	0.767874	0.767874	0.767874	0.799453	0.772532	0.767874	0.767874	0.871857	0.767874	0.767874	0.767874	0.767874	0.856577	0.767874	0.916611	0.870523	0.767874	0.767874	0.872495	0.901348	0.767874	0.682221	0.885529	0.347059	0.873529	0.907552	0.868699	0.871651	0.907161	0.849655	0.887721	0.913007	0.883571	0.767874	0.115251	0.0902687
cg43425389_BC11	0.861071	0.389659	0.979743	0.540938	0.74395	0.24118	0.941347	0.984322	0.981249	0.985708	0.954425	0.95927	0.835382	0.199079	0.982098	0.708246	0.874134	0.695755	0.739769	0.637454	0.914416	0.683256	0.704131	0.957602	0.722336	0.985321	0.720888	0.980765	0.850256	0.100387	0.642696	0.763346	0.841722	0.712543	0.980524	0.873264	0.965085	0.678905	0.840246	0.759336	0.945235	0.983097	0.979228	0.803682	0.980951	0.935625	0.849879	0.231019	0.0997063
cg37394632_BC21	0.715118	0.185656	0.496912	0.325385	0.642438	0.133227	0.66622	0.58541	0.820976	0.933814	0.747773	0.945149	0.905456	0.199003	0.275059	0.826587	0.597587	0.38734	0.518627	0.349663	0.523926	0.388961	0.385338	0.822299	0.425607	0.685932	0.373735	0.922459	0.44025	0.945597	0.732964	0.933184	0.935768	0.893722	0.483696	0.508768	0.147715	0.850564	0.854586	0.879888	0.686851	0.898869	0.833624	0.830094	0.901935	0.594471	0.506647	0.107432	0.058861
cg46759353_BC21	0.274368	0.781668	0.0404554	0.538059	0.0569902	0.789784	0.0825758	0.0378696	0.0416471	0.0301797	0.0759706	0.0324605	0.336249	0.87695	0.38762	0.371554	0.111449	0.249784	0.182833	0.286984	0.115652	0.266828	0.255891	0.326183	0.21282	0.0521121	0.231379	0.0410897	0.18939	0.882731	0.693072	0.0366355	0.473289	0.385527	0.647268	0.0808052	0.143353	0.0555639	0.0747127	0.0690762	0.045149	0.0451971	0.0381468	0.175323	0.0386019	0.0398427	0.503293	0.626715	0.825931
cg40770119_TC11	0.761242	0.126037	0.679289	0.741357	0.836195	0.282699	0.858157	0.538811	0.889982	0.335357	0.875825	0.249885	0.800944	0.0955426	0.079279	0.7826	0.785842	0.864368	0.791176	0.832536	0.76693	0.860153	0.846888	0.741357	0.760348	0.934607	0.844822	0.723435	0.725538	0.398591	0.230535	0.198779	0.913872	0.89441	0.455863	0.828344	0.119918	0.867153	0.565956	0.792989	0.836005	0.643856	0.774362	0.776187	0.902844	0.922818	0.786588	0.0822307	0.0953545
cg40626969_TC11	0.200989	0.898728	0.0498727	0.700021	0.172827	0.865781	0.538969	0.122731	0.625251	0.123689	0.675925	0.0557223	0.118801	0.925159	0.118387	0.313459	0.28767	0.379142	0.365635	0.361542	0.403696	0.364354	0.374796	0.632443	0.336341	0.442588	0.327644	0.262835	0.553238	0.0640523	0.181771	0.112255	0.879024	0.411208	0.261038	0.373482	0.137207	0.304699	0.339822	0.288385	0.418907	0.235098	0.334211	0.30861	0.355016	0.458854	0.251048	0.852826	0.943639
cg29787600_TC21	0.349281	0.876764	0.176919	0.593546	0.0810251	0.902603	0.194107	0.138769	0.0973002	0.0391351	0.106731	0.0744274	0.129692	0.948621	0.406239	0.575706	0.372204	0.421004	0.475288	0.438122	0.23761	0.397717	0.38582	0.0516734	0.387235	0.231205	0.39947	0.359609	0.39575	0.912081	0.723703	0.492863	0.523393	0.451553	0.254047	0.261689	0.472987	0.0897987	0.345016	0.078876	0.189641	0.0405806	0.184532	0.146313	0.151348	0.223145	0.592761	0.89631	0.923588
cg39032287_TC21	0.708226	0.324382	0.579868	0.431002	0.898743	0.174548	0.846876	0.938419	0.905692	0.908781	0.894171	0.935865	0.867723	0.0861733	0.931517	0.90236	0.816174	0.61986	0.707022	0.577963	0.856731	0.643204	0.667202	0.914446	0.601362	0.952669	0.639458	0.879459	0.925171	0.541079	0.933614	0.894011	0.863457	0.901681	0.909118	0.580079	0.583983	0.365628	0.793743	0.405567	0.486814	0.925341	0.370492	0.396588	0.199813	0.910273	0.701123	0.108415	0.0729589
cg37848245_BC11	0.0975247	0.850284	0.0934034	0.659247	0.249153	0.866747	0.22632	0.0941581	0.152757	0.0888074	0.134206	0.108682	0.0744214	0.938559	0.0911622	0.111885	0.130466	0.615509	0.0991246	0.616237	0.111163	0.588009	0.588363	0.093968	0.611048	0.103929	0.578555	0.114896	0.386699	0.0838214	0.156562	0.101784	0.458548	0.514621	0.143851	0.191156	0.204142	0.109173	0.151331	0.141274	0.185456	0.0908353	0.174961	0.154059	0.163282	0.229968	0.123128	0.637211	0.857965
cg42149428_BC11	0.470553	0.956619	0.195855	0.938345	0.75564	0.952552	0.901179	0.200063	0.860047	0.228979	0.835087	0.106991	0.276973	0.947397	0.181617	0.534491	0.643323	0.869134	0.528128	0.923823	0.646952	0.893273	0.867386	0.75564	0.886808	0.93627	0.854617	0.75758	0.951382	0.75564	0.263165	0.384249	0.913186	0.949042	0.272692	0.572013	0.19467	0.396281	0.787585	0.505487	0.535433	0.233034	0.35846	0.413289	0.244785	0.679503	0.163648	0.915482	0.948318
cg40529548_TC11	0.651746	0.137973	0.480467	0.3717	0.357336	0.18821	0.839328	0.707274	0.894278	0.854191	0.775181	0.466865	0.306637	0.124506	0.274646	0.909298	0.761446	0.754404	0.809781	0.758188	0.828291	0.737413	0.764558	0.881632	0.770431	0.930848	0.751447	0.926368	0.909992	0.951191	0.703767	0.722889	0.936043	0.954948	0.739438	0.702949	0.803975	0.577018	0.707806	0.516911	0.757727	0.421648	0.729296	0.763861	0.886085	0.884507	0.714495	0.153969	0.0645611
cg46773361_BC21	0.392563	0.19672	0.878876	0.344502	0.695525	0.163837	0.716843	0.908865	0.811923	0.917282	0.766315	0.531755	0.91504	0.0921162	0.273529	0.42088	0.607188	0.452	0.478361	0.443195	0.724238	0.414058	0.446922	0.888644	0.443857	0.86088	0.473544	0.892053	0.870399	0.170772	0.282381	0.9063	0.509444	0.621243	0.885524	0.779853	0.521136	0.864198	0.827065	0.862212	0.834405	0.898285	0.796415	0.82186	0.485599	0.850667	0.249943	0.136876	0.0695629
cg34170708_BC21	0.803383	0.192896	0.47531	0.496963	0.894405	0.217246	0.897368	0.945686	0.920136	0.933174	0.917947	0.666145	0.948829	0.0946297	0.954747	0.925411	0.86572	0.816957	0.927051	0.826337	0.910898	0.83535	0.842872	0.911156	0.846145	0.71174	0.839989	0.949035	0.740631	0.587625	0.958879	0.72286	0.926103	0.939361	0.932802	0.813691	0.946433	0.794704	0.930195	0.923417	0.902404	0.876505	0.877655	0.820755	0.950097	0.915885	0.715168	0.133563	0.0822095
cg46552533_TC21	0.713154	0.20549	0.88902	0.394259	0.814519	0.225171	0.912655	0.909521	0.89658	0.889236	0.876908	0.957579	0.621534	0.0687074	0.922753	0.697008	0.81321	0.896781	0.931588	0.884277	0.86233	0.919488	0.910406	0.897844	0.874534	0.906663	0.871992	0.951442	0.918638	0.956059	0.95921	0.57745	0.940364	0.924147	0.682307	0.889134	0.836123	0.870775	0.826211	0.79703	0.862653	0.928871	0.637509	0.774328	0.884858	0.868271	0.935103	0.165075	0.0913807
cg46863796_TC21	0.76007	0.206057	0.643232	0.490099	0.655746	0.220857	0.821453	0.914981	0.848711	0.655283	0.851552	0.923084	0.931224	0.124646	0.942296	0.929113	0.864022	0.900736	0.905938	0.886184	0.877414	0.866119	0.888806	0.380648	0.900058	0.795018	0.879199	0.919712	0.752466	0.94121	0.938007	0.925428	0.941145	0.908918	0.880699	0.876954	0.787765	0.859005	0.936757	0.867126	0.896527	0.904538	0.860468	0.741594	0.935755	0.903216	0.946925	0.20863	0.0519712
cg28530284_TC21	0.145571	0.73689	0.0464999	0.617029	0.077661	0.738794	0.293599	0.0364039	0.240275	0.0467065	0.146666	0.0330982	0.0764004	0.81941	0.0357037	0.0726042	0.107851	0.157284	0.160967	0.149931	0.115718	0.11949	0.131637	0.0432876	0.102453	0.12081	0.136038	0.0663805	0.499469	0.0260099	0.0671525	0.0358527	0.0654823	0.0745776	0.0561896	0.162295	0.0327051	0.125339	0.138257	0.159064	0.1585	0.0363235	0.082353	0.123766	0.0394947	0.196945	0.118751	0.580192	0.740157
cg44695387_BC11	0.776469	0.0836839	0.877033	0.376424	0.832601	0.28137	0.580716	0.940492	0.422188	0.850962	0.518197	0.897386	0.839385	0.143	0.89928	0.712452	0.757631	0.88524	0.76355	0.877883	0.705032	0.900479	0.874086	0.376098	0.881294	0.613801	0.870825	0.72513	0.704259	0.955179	0.765911	0.859876	0.640458	0.620953	0.881261	0.755133	0.9328	0.796199	0.706693	0.814091	0.739621	0.823008	0.817382	0.818889	0.942729	0.640997	0.865415	0.158773	0.0566567
cg45664462_BC21	0.887898	0.141565	0.637484	0.482527	0.733249	0.164567	0.821989	0.929829	0.84996	0.64899	0.830658	0.91615	0.91786	0.0842246	0.309947	0.876094	0.787173	0.74279	0.833854	0.764175	0.824888	0.740323	0.762119	0.886835	0.756768	0.921854	0.713105	0.911107	0.57814	0.9342	0.523745	0.933398	0.925915	0.928487	0.865426	0.562085	0.615665	0.545154	0.902069	0.471008	0.739637	0.884538	0.817651	0.817917	0.364643	0.830565	0.931092	0.107608	0.0929986
cg31339333_TC11	0.638363	0.0967572	0.182921	0.638363	0.638363	0.19027	0.854734	0.189892	0.876317	0.187393	0.865836	0.169981	0.266684	0.0812867	0.142522	0.638363	0.722297	0.806267	0.638363	0.861788	0.600947	0.83963	0.638363	0.638363	0.638363	0.908675	0.638363	0.869065	0.857018	0.638363	0.942054	0.206802	0.911577	0.638363	0.100678	0.656016	0.103527	0.832496	0.846521	0.61104	0.70468	0.304016	0.52657	0.616344	0.375592	0.841723	0.450344	0.117848	0.180576
cg28676996_BC21	0.185767	0.886859	0.0929481	0.812816	0.421236	0.876085	0.368397	0.39462	0.316793	0.274821	0.167906	0.0680734	0.167664	0.938921	0.157276	0.410731	0.425045	0.570899	0.349159	0.596824	0.322901	0.561155	0.579232	0.763743	0.486669	0.308889	0.527522	0.17777	0.548147	0.0695476	0.429526	0.253615	0.783869	0.659226	0.690322	0.311868	0.177246	0.20948	0.243586	0.251073	0.171705	0.105518	0.136176	0.142706	0.0799157	0.134619	0.0948405	0.865506	0.924769
cg37011685_TC21	0.912913	0.216127	0.943207	0.467641	0.438539	0.255402	0.884638	0.910609	0.934961	0.940845	0.91209	0.932462	0.843185	0.136004	0.939368	0.919835	0.950555	0.898185	0.918218	0.889968	0.938666	0.884006	0.890642	0.923061	0.889065	0.910753	0.893503	0.950911	0.895742	0.914598	0.936064	0.936521	0.917288	0.891535	0.905589	0.824786	0.870183	0.782624	0.900734	0.72125	0.819654	0.920164	0.858285	0.753133	0.844197	0.898011	0.925192	0.192329	0.0947001
cg34423835_BC11	0.691072	0.104887	0.687276	0.379265	0.842682	0.132033	0.853044	0.38209	0.819572	0.231733	0.845855	0.453123	0.618758	0.166321	0.336078	0.408345	0.602296	0.78052	0.668837	0.805989	0.690944	0.844324	0.815118	0.918563	0.84893	0.950432	0.774109	0.92939	0.695876	0.751386	0.485815	0.134538	0.805158	0.78037	0.426969	0.70738	0.223086	0.907442	0.871032	0.885572	0.797851	0.916806	0.840868	0.841268	0.917762	0.933667	0.436345	0.0811073	0.278521
cg40262890_TC21	0.222762	0.815166	0.132346	0.724332	0.534243	0.886531	0.46058	0.113036	0.291151	0.113521	0.259997	0.0831837	0.165137	0.899461	0.0871718	0.228378	0.257339	0.677958	0.189314	0.718653	0.157738	0.705963	0.662364	0.374976	0.659192	0.434218	0.664115	0.216861	0.58724	0.383899	0.354986	0.0770875	0.408954	0.329015	0.15189	0.656291	0.178409	0.750325	0.364932	0.716616	0.674477	0.0805785	0.731221	0.742795	0.847535	0.262042	0.130313	0.821114	0.896442
cg32250093_BC21	0.645	0.246131	0.545553	0.464382	0.67705	0.208276	0.88681	0.947752	0.937831	0.943205	0.915423	0.58888	0.368519	0.0951834	0.946171	0.943187	0.877006	0.874686	0.880176	0.862802	0.831081	0.840038	0.867137	0.910782	0.87173	0.937429	0.878671	0.79794	0.913834	0.949517	0.877343	0.930004	0.938176	0.92783	0.905329	0.805972	0.912406	0.697044	0.911862	0.741884	0.804809	0.714277	0.724965	0.784089	0.85089	0.745841	0.920913	0.165011	0.0790575
cg33406977_TC21	0.451927	0.812647	0.108898	0.702613	0.451927	0.809284	0.451927	0.109962	0.451927	0.451927	0.607573	0.118177	0.174192	0.734269	0.451927	0.12368	0.273469	0.693933	0.289613	0.451927	0.33905	0.728965	0.725089	0.451927	0.451927	0.451927	0.689487	0.064357	0.451927	0.0847262	0.11014	0.451927	0.451927	0.105139	0.0356599	0.342499	0.117914	0.272296	0.405947	0.286509	0.292916	0.224181	0.0439802	0.154587	0.100857	0.44488	0.0958949	0.649353	0.914646
cg46208491_TC21	0.88878	0.324642	0.891944	0.471298	0.860686	0.267105	0.918323	0.914725	0.920232	0.812356	0.922353	0.902635	0.907739	0.144398	0.92683	0.908474	0.914919	0.912819	0.931259	0.933072	0.954902	0.918242	0.927387	0.899145	0.907615	0.914927	0.902377	0.922672	0.894692	0.88555	0.935228	0.918688	0.889509	0.917493	0.875223	0.636947	0.879383	0.502553	0.899595	0.503221	0.633596	0.901604	0.64869	0.490867	0.311275	0.898398	0.84659	0.183558	0.105347
cg29877940_TC21	0.759446	0.152289	0.747745	0.349314	0.603453	0.171427	0.793811	0.834296	0.851157	0.708551	0.828232	0.869282	0.903923	0.112833	0.918911	0.866644	0.681324	0.711844	0.85951	0.763601	0.770525	0.715042	0.733577	0.90119	0.726956	0.92023	0.689272	0.698755	0.848878	0.92486	0.951497	0.907918	0.902308	0.649281	0.526751	0.412623	0.200373	0.276837	0.899417	0.346407	0.417342	0.901152	0.306188	0.277323	0.140892	0.798849	0.56316	0.121609	0.0810857
cg33455212_TC11	0.840202	0.0986763	0.814238	0.371237	0.888869	0.228102	0.883044	0.746096	0.894927	0.415117	0.875022	0.68985	0.636995	0.371237	0.294413	0.921666	0.682019	0.900381	0.780872	0.872885	0.75352	0.886709	0.861118	0.371237	0.899648	0.944086	0.88033	0.921559	0.737626	0.948753	0.943961	0.767031	0.371237	0.946738	0.482504	0.859196	0.604358	0.881843	0.921085	0.698671	0.591882	0.473908	0.699382	0.872626	0.849965	0.868367	0.371237	0.0856331	0.0626589
cg29317234_TC11	0.871298	0.27038	0.49092	0.561299	0.583255	0.170645	0.748426	0.961305	0.721644	0.90387	0.866856	0.14217	0.391009	0.182387	0.935491	0.337106	0.752705	0.674654	0.692194	0.672225	0.747841	0.666891	0.667048	0.772368	0.664849	0.933791	0.681543	0.636683	0.893917	0.106383	0.238749	0.196938	0.954018	0.899299	0.228877	0.578435	0.827844	0.799355	0.366165	0.847109	0.705322	0.957742	0.70477	0.70999	0.896472	0.819007	0.861647	0.132726	0.196886
cg37820951_TC21	0.676437	0.123472	0.904367	0.305818	0.873211	0.208978	0.608281	0.920609	0.570971	0.832373	0.563148	0.84352	0.600494	0.305818	0.913171	0.305818	0.653758	0.805902	0.665928	0.774301	0.783527	0.82519	0.817428	0.0755046	0.792748	0.773053	0.820479	0.882106	0.667318	0.305818	0.305818	0.903486	0.843154	0.864923	0.592763	0.587619	0.940028	0.553021	0.758797	0.595871	0.577463	0.849395	0.455481	0.574725	0.607441	0.572377	0.732912	0.077524	0.044322
cg43068950_TC21	0.77105	0.156602	0.594363	0.408166	0.734056	0.177131	0.895984	0.463441	0.875519	0.572051	0.853421	0.513773	0.543964	0.0718108	0.485033	0.874707	0.738659	0.887172	0.763444	0.8671	0.801973	0.83643	0.876824	0.898231	0.874581	0.911516	0.857875	0.920358	0.732216	0.928457	0.606241	0.866261	0.892469	0.901218	0.360939	0.849897	0.487129	0.869089	0.697868	0.868351	0.734794	0.614927	0.861463	0.848298	0.862874	0.913859	0.605974	0.124841	0.0774287
cg43791196_TC21	0.852043	0.415014	0.441327	0.551526	0.750326	0.325499	0.901415	0.541044	0.884321	0.927894	0.877207	0.946295	0.945431	0.274496	0.163088	0.939822	0.890469	0.872643	0.932031	0.845069	0.850392	0.850929	0.864875	0.923426	0.88602	0.950361	0.894509	0.713069	0.740107	0.925444	0.957403	0.558455	0.945615	0.949778	0.950031	0.631522	0.144555	0.373142	0.734035	0.432796	0.589113	0.661449	0.465248	0.338244	0.216346	0.928531	0.948677	0.199565	0.0717544
cg39934252_TC21	0.901105	0.182453	0.895202	0.462144	0.84864	0.203721	0.890806	0.524079	0.872707	0.840349	0.829992	0.871911	0.903975	0.0769991	0.803898	0.911444	0.855785	0.861208	0.81063	0.87488	0.840926	0.8271	0.818062	0.861727	0.87027	0.918523	0.820285	0.940951	0.713794	0.937149	0.798523	0.197791	0.949009	0.879079	0.8791	0.849594	0.604861	0.817848	0.885383	0.830394	0.762707	0.878764	0.620481	0.778405	0.886735	0.929865	0.515491	0.0997991	0.0682899
cg28872879_BC21	0.580785	0.452298	0.628959	0.507632	0.630406	0.241372	0.896506	0.932956	0.911933	0.64333	0.848395	0.69942	0.907688	0.160782	0.942988	0.938067	0.915473	0.741083	0.720536	0.73467	0.813132	0.740009	0.767996	0.893373	0.772657	0.957043	0.717073	0.941417	0.914774	0.949432	0.898376	0.929538	0.935137	0.952711	0.846058	0.559352	0.918408	0.405331	0.933246	0.441991	0.504466	0.431821	0.380075	0.391311	0.211249	0.857638	0.632036	0.153495	0.0478671
cg40481057_BC21	0.904166	0.15624	0.910025	0.440746	0.885825	0.156888	0.806626	0.467205	0.738305	0.270571	0.761751	0.925049	0.646757	0.0640105	0.423352	0.921824	0.761633	0.731367	0.834944	0.785575	0.743862	0.778463	0.720688	0.914797	0.720611	0.576228	0.755338	0.529054	0.547508	0.93026	0.921893	0.836343	0.930804	0.908953	0.904383	0.888781	0.920138	0.915466	0.556577	0.885049	0.873888	0.824007	0.89094	0.891904	0.930373	0.640911	0.727759	0.106686	0.0326015
cg37710891_TC11	0.948969	0.330442	0.956902	0.43702	0.962083	0.225254	0.872341	0.609003	0.957957	0.937326	0.953447	0.976544	0.888948	0.0999865	0.686893	0.922786	0.857914	0.78853	0.85746	0.785447	0.916422	0.757935	0.845334	0.958418	0.828503	0.977176	0.791487	0.97223	0.907352	0.105508	0.496395	0.977502	0.885391	0.971489	0.941531	0.902509	0.713577	0.929259	0.944042	0.776812	0.946039	0.887203	0.930012	0.904181	0.963218	0.941413	0.959054	0.288173	0.413057
cg36023570_TC11	0.922169	0.220572	0.951367	0.53738	0.870539	0.290434	0.919757	0.954185	0.959265	0.76678	0.960108	0.959859	0.736512	0.137242	0.364635	0.961885	0.917639	0.911435	0.940545	0.926461	0.923937	0.901487	0.87753	0.968316	0.875939	0.962343	0.886812	0.97408	0.936242	0.968693	0.969939	0.941208	0.961797	0.964104	0.827856	0.955623	0.817439	0.960089	0.955379	0.951488	0.957639	0.966169	0.952366	0.874954	0.970175	0.89181	0.961939	0.198207	0.0993833
cg43462094_BC11	0.903525	0.18444	0.911686	0.447672	0.718188	0.208583	0.88274	0.566902	0.878831	0.695569	0.900654	0.183164	0.900158	0.119148	0.90329	0.885093	0.863217	0.853443	0.806822	0.861283	0.821118	0.867367	0.833374	0.896363	0.821948	0.924685	0.835628	0.817638	0.789273	0.947591	0.856538	0.540512	0.911835	0.880721	0.833964	0.861406	0.422723	0.907103	0.736569	0.868213	0.902947	0.724643	0.822185	0.896841	0.945599	0.936217	0.923502	0.184119	0.067012
cg45725824_BC11	0.44934	0.147814	0.716737	0.294064	0.822383	0.0927508	0.68893	0.472365	0.786881	0.567374	0.737628	0.644388	0.72582	0.0610977	0.51693	0.417424	0.633585	0.394671	0.510532	0.39299	0.580697	0.356121	0.414442	0.896515	0.451099	0.712206	0.40857	0.725101	0.877724	0.190913	0.358555	0.532076	0.823985	0.778421	0.500187	0.766922	0.525951	0.820274	0.855105	0.849674	0.757951	0.894316	0.656419	0.755887	0.85319	0.896686	0.893265	0.0884979	0.0385971
cg46972530_BC11	0.103508	0.862364	0.0420764	0.617362	0.152151	0.728324	0.242671	0.0413922	0.154517	0.0291503	0.184181	0.0383365	0.0517022	0.907553	0.0306332	0.0794248	0.062123	0.399478	0.0787492	0.365154	0.0696083	0.362165	0.344614	0.209169	0.323539	0.107864	0.360266	0.0881999	0.491831	0.0505714	0.0738248	0.0490085	0.550982	0.553464	0.0465799	0.142113	0.0248115	0.0599165	0.128223	0.153626	0.134981	0.0460832	0.081319	0.0673345	0.0630513	0.156923	0.0484646	0.658823	0.820126
cg46618272_TC11	0.631295	0.103365	0.156299	0.631295	0.750546	0.153914	0.710693	0.0868039	0.773401	0.261999	0.822482	0.401523	0.505998	0.0802317	0.147335	0.881885	0.495954	0.692443	0.531187	0.751111	0.587049	0.608962	0.60752	0.631295	0.630858	0.900994	0.631295	0.850323	0.859466	0.100837	0.871364	0.188283	0.909029	0.892451	0.180837	0.783097	0.111519	0.845419	0.522525	0.86967	0.841193	0.888116	0.84051	0.660626	0.922632	0.883077	0.503457	0.094219	0.121129
cg46856421_TC21	0.950296	0.23405	0.95233	0.50629	0.940174	0.436139	0.948986	0.959682	0.948349	0.95515	0.956023	0.9632	0.965119	0.298498	0.952038	0.961897	0.962899	0.953941	0.963138	0.943292	0.958606	0.955164	0.948515	0.939119	0.957314	0.958042	0.958213	0.95357	0.955005	0.929826	0.96299	0.961327	0.95286	0.968146	0.965186	0.880711	0.955116	0.824215	0.959981	0.752229	0.812849	0.96048	0.867112	0.722755	0.729173	0.96595	0.955969	0.229949	0.0940017
cg44610582_TC11	0.846875	0.08764	0.791738	0.515923	0.880676	0.172655	0.832591	0.532244	0.854454	0.485701	0.86538	0.915634	0.881435	0.160561	0.843104	0.879502	0.71613	0.883698	0.837042	0.845718	0.743896	0.827628	0.845959	0.913895	0.838455	0.953086	0.795278	0.950536	0.912377	0.939196	0.92119	0.40403	0.814797	0.928012	0.521316	0.896905	0.30227	0.809986	0.930492	0.890999	0.898694	0.663103	0.913799	0.867016	0.93748	0.933381	0.94669	0.281267	0.343942
cg39904173_BC11	0.734598	0.0987488	0.618103	0.46343	0.885964	0.174682	0.864459	0.498512	0.900499	0.573076	0.856045	0.675478	0.837522	0.0633244	0.52719	0.871139	0.740051	0.782685	0.714984	0.793408	0.756983	0.778745	0.834328	0.89968	0.762509	0.846663	0.787399	0.925357	0.939853	0.937767	0.307229	0.65635	0.78282	0.926425	0.329108	0.743609	0.23735	0.894201	0.934175	0.911078	0.853382	0.946377	0.872805	0.764985	0.941539	0.838429	0.885205	0.122834	0.199849
cg35295795_BC11	0.557357	0.942152	0.965239	0.447661	0.961728	0.236875	0.896073	0.951389	0.947972	0.968568	0.947625	0.954675	0.965784	0.177303	0.639099	0.756864	0.783089	0.675444	0.644214	0.65317	0.878882	0.676979	0.707856	0.979464	0.673414	0.968255	0.691488	0.977352	0.941588	0.959837	0.730465	0.970971	0.887996	0.895478	0.960422	0.923808	0.940324	0.917794	0.93159	0.861214	0.950362	0.967258	0.856134	0.900583	0.887108	0.964015	0.962226	0.174836	0.0914962
cg39275770_BC21	0.0678496	0.785232	0.0589986	0.517518	0.0839159	0.798324	0.208494	0.0351326	0.185027	0.0586533	0.123287	0.0495312	0.0876146	0.88777	0.0384895	0.0895507	0.0964536	0.432592	0.0952555	0.4106	0.0741458	0.43321	0.391102	0.136643	0.389833	0.0842191	0.371008	0.0734894	0.197755	0.0439174	0.0613017	0.0340258	0.485903	0.293235	0.0547667	0.401172	0.0581289	0.488773	0.119098	0.460577	0.452504	0.0562026	0.46794	0.455023	0.579012	0.150431	0.0905285	0.748255	0.843538
cg47048189_TC11	0.553831	0.0996378	0.335078	0.350157	0.510733	0.117218	0.80004	0.553881	0.799327	0.629952	0.854855	0.948078	0.843533	0.0457349	0.199357	0.897727	0.657971	0.712372	0.765451	0.741398	0.730592	0.731733	0.726168	0.915301	0.696482	0.806871	0.663688	0.951524	0.771671	0.936736	0.367854	0.641079	0.784347	0.929278	0.711011	0.693131	0.767471	0.728715	0.895735	0.74123	0.785887	0.506489	0.745457	0.664025	0.766691	0.77481	0.936253	0.0465569	0.0354638
cg44826152_TC11	0.825261	0.098828	0.899063	0.558928	0.849588	0.0930232	0.815318	0.122086	0.857013	0.212888	0.838886	0.891007	0.631837	0.121975	0.558928	0.558928	0.64982	0.788088	0.581374	0.804574	0.653774	0.771894	0.808961	0.558928	0.815249	0.893508	0.802004	0.907543	0.65005	0.558928	0.723468	0.371992	0.558928	0.558928	0.208495	0.902423	0.103213	0.924388	0.65554	0.921089	0.762321	0.719765	0.928399	0.905841	0.942815	0.825755	0.294626	0.0960909	0.239743
cg44526103_BC11	0.882984	0.31977	0.31977	0.31977	0.31977	0.31977	0.31977	0.31977	0.31977	0.31977	0.860899	0.917403	0.896572	0.31977	0.31977	0.31977	0.31977	0.31977	0.884759	0.31977	0.863183	0.31977	0.31977	0.31977	0.31977	0.893283	0.31977	0.31977	0.901936	0.31977	0.31977	0.31977	0.911344	0.31977	0.848112	0.467908	0.921196	0.302832	0.759816	0.3538	0.36367	0.931072	0.269136	0.390816	0.163601	0.784872	0.725828	0.0856506	0.0877833
cg42016918_BC21	0.855639	0.141903	0.920502	0.410156	0.935322	0.170032	0.859159	0.953822	0.911659	0.905591	0.949417	0.958837	0.956473	0.0977316	0.53792	0.934382	0.798143	0.754412	0.859926	0.713501	0.78095	0.757032	0.807456	0.926544	0.783966	0.949702	0.749523	0.94011	0.663226	0.0717257	0.941475	0.949974	0.348776	0.946779	0.845978	0.892758	0.638881	0.914656	0.884819	0.926198	0.910392	0.938709	0.933052	0.881498	0.93551	0.928467	0.938813	0.228885	0.182972
cg45230813_BC21	0.64631	0.190062	0.823069	0.415525	0.878451	0.214597	0.804822	0.924399	0.900833	0.796164	0.868556	0.931332	0.876622	0.152353	0.906667	0.897082	0.732069	0.72706	0.719724	0.699117	0.825661	0.658444	0.692291	0.938359	0.678294	0.933021	0.678429	0.892621	0.856825	0.932989	0.946842	0.928435	0.879681	0.858868	0.507641	0.779504	0.415968	0.807184	0.880525	0.633894	0.745195	0.917714	0.771061	0.734804	0.907235	0.912126	0.417354	0.121904	0.0668252
cg44081216_BC11	0.710673	0.131538	0.520221	0.425148	0.880263	0.21494	0.837079	0.691273	0.860646	0.680307	0.862092	0.567233	0.927892	0.0709646	0.364233	0.898441	0.74161	0.760499	0.771556	0.766784	0.757474	0.714259	0.693187	0.894248	0.750789	0.89517	0.72259	0.623802	0.892565	0.731363	0.81895	0.9275	0.877536	0.600349	0.915374	0.824093	0.407367	0.727754	0.880717	0.85497	0.719292	0.447266	0.80583	0.733991	0.597865	0.904036	0.433581	0.12907	0.0541321
cg31604274_BC21	0.134947	0.863845	0.57708	0.787566	0.517769	0.879768	0.36007	0.819626	0.250078	0.671897	0.313683	0.391272	0.187547	0.951188	0.764782	0.535967	0.560289	0.748865	0.311819	0.76574	0.475228	0.732071	0.740907	0.404789	0.720964	0.402208	0.7845	0.638321	0.631871	0.887068	0.141032	0.839804	0.522279	0.421903	0.0980144	0.318632	0.165414	0.174395	0.468029	0.21132	0.246223	0.177155	0.156756	0.176435	0.104876	0.21134	0.0653231	0.76792	0.893586
cg45995799_BC21	0.849417	0.223013	0.817625	0.414924	0.839269	0.249749	0.852151	0.821043	0.912341	0.682899	0.878593	0.898507	0.943644	0.0627525	0.947484	0.925487	0.80496	0.714396	0.826119	0.716161	0.821104	0.725833	0.706362	0.953865	0.662877	0.6696	0.697528	0.953803	0.560633	0.923667	0.953004	0.858952	0.964106	0.93704	0.925478	0.751554	0.852238	0.589772	0.795311	0.583664	0.705313	0.909443	0.814121	0.556757	0.54328	0.850874	0.91881	0.137838	0.0627638
cg46995819_TC11	0.58189	0.216145	0.493585	0.416205	0.772592	0.0623116	0.652968	0.476442	0.565078	0.837698	0.620262	0.230572	0.493612	0.0677144	0.466048	0.84664	0.662291	0.494759	0.696799	0.562055	0.518375	0.493756	0.516389	0.52996	0.513147	0.764285	0.485896	0.769222	0.76909	0.888578	0.558538	0.894636	0.857458	0.864056	0.817574	0.770332	0.853604	0.713558	0.840284	0.765039	0.714096	0.871646	0.750222	0.728692	0.933083	0.588369	0.904791	0.0374701	0.0723693
cg28816451_BC22	0.897091	0.952881	0.953519	0.693492	0.926719	0.270042	0.897857	0.960182	0.946885	0.937326	0.933285	0.752248	0.779479	0.280691	0.948391	0.929979	0.864495	0.711063	0.7733	0.712938	0.909321	0.703145	0.756596	0.663765	0.747487	0.953381	0.701136	0.95045	0.932858	0.950148	0.700409	0.947059	0.944799	0.913175	0.945204	0.589026	0.941739	0.430112	0.946631	0.467836	0.559471	0.941061	0.414716	0.453465	0.2219	0.927324	0.566433	0.16363	0.0777268
cg43429964_BC11	0.826752	0.217806	0.704224	0.418786	0.686492	0.18418	0.837095	0.690855	0.875214	0.599273	0.877816	0.77489	0.941442	0.106277	0.669113	0.90793	0.875188	0.849957	0.856697	0.894177	0.91191	0.864403	0.880309	0.921898	0.886017	0.718803	0.869654	0.662757	0.920446	0.965343	0.957384	0.30049	0.912923	0.941973	0.850788	0.879288	0.760444	0.929636	0.652249	0.940082	0.858719	0.572533	0.934866	0.837606	0.926543	0.814858	0.934244	0.129764	0.115098
cg38099770_TC21	0.603485	0.174397	0.786234	0.386463	0.351863	0.212108	0.842865	0.562135	0.787603	0.440602	0.808868	0.481345	0.413113	0.0779297	0.86631	0.896595	0.826497	0.85822	0.751254	0.8463	0.806766	0.831875	0.833212	0.892211	0.869552	0.885125	0.822727	0.921496	0.860488	0.926054	0.714727	0.668291	0.891445	0.711949	0.503803	0.845691	0.210188	0.842797	0.867322	0.798895	0.863619	0.460802	0.81441	0.780274	0.891148	0.770585	0.833911	0.135354	0.0466494
cg43668319_TC11	0.0294456	0.664533	0.0321793	0.347771	0.266542	0.493342	0.0482814	0.018351	0.0242302	0.0174131	0.0327399	0.0164416	0.0179512	0.638022	0.0234064	0.059247	0.0231012	0.803029	0.0185874	0.820606	0.018829	0.861584	0.823519	0.114178	0.84327	0.0155092	0.81073	0.0219971	0.059078	0.0196925	0.0161866	0.0207567	0.334266	0.0729204	0.0236888	0.113806	0.0204433	0.0895477	0.0731468	0.162885	0.0968723	0.0164717	0.127762	0.137351	0.0701885	0.0407349	0.0166088	0.397626	0.412136
cg38464437_TC21	0.922201	0.206628	0.747751	0.535614	0.892502	0.285437	0.934872	0.960317	0.927521	0.67392	0.926223	0.940973	0.9464	0.135921	0.937067	0.925396	0.931593	0.934998	0.933306	0.921131	0.941757	0.929754	0.914515	0.855943	0.921241	0.951925	0.915095	0.92961	0.937188	0.894783	0.945939	0.940616	0.9426	0.930981	0.85064	0.760626	0.405242	0.637231	0.939518	0.751366	0.731682	0.93385	0.689229	0.699078	0.604615	0.925513	0.941733	0.174354	0.0946307
cg38113942_TC21	0.816236	0.195183	0.927158	0.416526	0.819317	0.235461	0.87704	0.935679	0.894307	0.805335	0.870709	0.925541	0.935168	0.114927	0.657748	0.919806	0.857397	0.836309	0.888674	0.821648	0.848184	0.854243	0.844807	0.927627	0.833306	0.805178	0.8281	0.895437	0.774018	0.94632	0.926353	0.930387	0.922	0.925879	0.885258	0.900847	0.639527	0.86956	0.927133	0.874876	0.879723	0.897948	0.881324	0.853452	0.889655	0.890351	0.910175	0.162373	0.0821333
cg34409586_TC11	0.704321	0.119234	0.550741	0.48095	0.871751	0.247453	0.86222	0.444346	0.904575	0.498117	0.912289	0.834962	0.811744	0.132738	0.573508	0.600896	0.765008	0.809059	0.800007	0.776052	0.782475	0.827911	0.731993	0.928817	0.775971	0.955882	0.729953	0.92963	0.817835	0.133442	0.806277	0.593628	0.955128	0.913316	0.270188	0.863765	0.262788	0.885739	0.90535	0.902028	0.858846	0.862168	0.885599	0.901076	0.811606	0.910804	0.877204	0.103468	0.219269
cg43425391_TC21	0.568466	0.285747	0.833861	0.434765	0.618538	0.193259	0.88438	0.960456	0.953948	0.952852	0.847281	0.946209	0.631517	0.147789	0.938865	0.583353	0.737588	0.558009	0.67702	0.488748	0.833725	0.537956	0.532952	0.931779	0.525581	0.94851	0.58054	0.956348	0.737088	0.103147	0.40906	0.628791	0.686601	0.575492	0.928429	0.614511	0.854892	0.631158	0.632312	0.707957	0.632773	0.944781	0.81831	0.501779	0.66573	0.865567	0.510175	0.199564	0.109065
cg37211194_BC21	0.794607	0.23986	0.889119	0.42501	0.662452	0.227266	0.888285	0.914005	0.867869	0.895615	0.906141	0.913419	0.655851	0.134404	0.901682	0.90502	0.901701	0.873563	0.932158	0.881784	0.914753	0.858313	0.869455	0.306503	0.878303	0.930543	0.874342	0.927266	0.892223	0.945699	0.945811	0.931177	0.944584	0.923983	0.910363	0.691144	0.893334	0.438559	0.934027	0.45099	0.585415	0.906182	0.524528	0.486417	0.31577	0.822548	0.708916	0.205249	0.11871
cg34010947_BC11	0.850791	0.563576	0.597926	0.360942	0.895876	0.130108	0.800263	0.145192	0.839591	0.249259	0.814116	0.589237	0.641836	0.110467	0.123622	0.782825	0.675809	0.825373	0.716492	0.854345	0.761981	0.830461	0.892208	0.893902	0.831547	0.573585	0.814454	0.461134	0.629756	0.114323	0.430681	0.675044	0.544756	0.659691	0.198351	0.634308	0.260405	0.603092	0.596247	0.682244	0.653856	0.92602	0.481181	0.622399	0.575459	0.896648	0.841886	0.0652261	0.0491757
cg39503560_BC21	0.797085	0.156916	0.245942	0.516356	0.857335	0.19769	0.904955	0.683657	0.83265	0.410344	0.860573	0.821169	0.831278	0.135786	0.802394	0.731752	0.747479	0.817255	0.809953	0.827698	0.847413	0.83496	0.81394	0.885916	0.851871	0.839368	0.831832	0.916405	0.889551	0.917337	0.635779	0.471759	0.870941	0.910926	0.500019	0.664027	0.299472	0.69602	0.876333	0.851371	0.876682	0.925649	0.779412	0.813033	0.8475	0.898477	0.861301	0.0983017	0.116097
cg45996484_BC21	0.889068	0.156038	0.65098	0.326671	0.844055	0.20744	0.803384	0.622857	0.82059	0.681294	0.84835	0.932247	0.59549	0.0770683	0.614047	0.889816	0.787603	0.656036	0.691025	0.661159	0.764936	0.669334	0.623663	0.878036	0.632367	0.927364	0.648483	0.947864	0.883222	0.549186	0.952526	0.58215	0.93965	0.810082	0.921405	0.817939	0.888197	0.820246	0.726185	0.809998	0.846644	0.943057	0.83394	0.817618	0.832783	0.879828	0.702331	0.158903	0.0511358
cg36990542_TC21	0.930133	0.822841	0.922377	0.491297	0.912783	0.196912	0.906758	0.929133	0.899231	0.900747	0.914078	0.935052	0.935861	0.822841	0.90304	0.893027	0.932363	0.798199	0.922121	0.851628	0.918019	0.836626	0.836239	0.82995	0.792684	0.917227	0.857919	0.900158	0.828865	0.880548	0.913129	0.921436	0.915861	0.910719	0.898795	0.917958	0.903882	0.915418	0.934235	0.913521	0.92885	0.927884	0.902297	0.899762	0.933264	0.914862	0.943831	0.131908	0.0850713
cg45228723_TC21	0.860224	0.171676	0.874234	0.505062	0.789088	0.224139	0.881363	0.894555	0.840493	0.704967	0.842385	0.891923	0.801007	0.0831033	0.920683	0.892797	0.899291	0.872008	0.864393	0.900632	0.832032	0.908241	0.924068	0.855384	0.866784	0.876456	0.886662	0.84964	0.850982	0.907545	0.887428	0.906252	0.873376	0.901437	0.805639	0.578619	0.921252	0.495072	0.906321	0.638306	0.60578	0.878135	0.549693	0.523987	0.322361	0.851857	0.906195	0.171316	0.0946173
cg43426252_TC21	0.298126	0.109371	0.816478	0.26526	0.441551	0.0909215	0.603432	0.931176	0.722185	0.874104	0.614102	0.506456	0.438951	0.0488209	0.862024	0.383145	0.667017	0.267362	0.455876	0.250012	0.656579	0.285358	0.249777	0.204071	0.26861	0.827667	0.272787	0.788371	0.324233	0.0421027	0.197312	0.501689	0.519618	0.555252	0.858618	0.436717	0.872126	0.328769	0.359004	0.337111	0.397579	0.45202	0.32481	0.251	0.194382	0.721454	0.477335	0.0828821	0.0503645
cg44124480_TC11	0.863987	0.182017	0.746694	0.453241	0.832884	0.223102	0.888124	0.922969	0.893552	0.81618	0.924124	0.941501	0.936426	0.0958282	0.924334	0.918836	0.908786	0.844814	0.93096	0.84365	0.898797	0.851139	0.787825	0.93351	0.859134	0.924592	0.811331	0.935645	0.901125	0.934532	0.949872	0.909321	0.915952	0.921067	0.858201	0.818179	0.658459	0.746221	0.914229	0.858976	0.898097	0.5144	0.866799	0.908419	0.878806	0.924937	0.927099	0.194691	0.112066
cg28594715_BC21	0.804428	0.330761	0.763058	0.293388	0.486955	0.170072	0.792536	0.572512	0.917567	0.630621	0.857051	0.89772	0.630151	0.0724521	0.924692	0.849847	0.830967	0.74867	0.821678	0.726012	0.876894	0.73511	0.714542	0.726308	0.717871	0.697008	0.655063	0.917577	0.830269	0.792499	0.764885	0.935484	0.933969	0.925215	0.896833	0.523824	0.684885	0.272162	0.756905	0.325758	0.391917	0.450853	0.31562	0.28851	0.184269	0.908265	0.876925	0.150839	0.0767094
cg33436352_BC21	0.146592	0.645732	0.104505	0.570188	0.281243	0.741864	0.249972	0.0839113	0.229986	0.0997384	0.218894	0.0613752	0.121663	0.667425	0.0684747	0.151259	0.12555	0.843789	0.103911	0.867674	0.139628	0.872364	0.851709	0.365639	0.839411	0.143292	0.835408	0.0951478	0.314856	0.0552848	0.165669	0.0509092	0.542885	0.289138	0.330548	0.418337	0.255475	0.571752	0.169601	0.626686	0.472335	0.119744	0.673325	0.639427	0.77577	0.182924	0.143116	0.661988	0.799503
cg44633460_BC11	0.568623	0.183993	0.465939	0.422969	0.921172	0.164513	0.848444	0.506445	0.874508	0.858678	0.807874	0.910394	0.903547	0.270698	0.918662	0.918585	0.820294	0.874073	0.894596	0.810023	0.807195	0.838153	0.836001	0.933739	0.85803	0.753286	0.830957	0.631068	0.823976	0.953713	0.939927	0.922701	0.922534	0.91651	0.680689	0.880892	0.601127	0.860715	0.889552	0.882952	0.896043	0.776169	0.831269	0.844222	0.918413	0.871467	0.907082	0.165914	0.235102
cg38327483_TC21	0.551282	0.140393	0.511383	0.372834	0.717515	0.160418	0.820441	0.58617	0.8722	0.384369	0.842555	0.695535	0.66213	0.106182	0.504087	0.884098	0.678791	0.687049	0.689101	0.729249	0.705549	0.704955	0.704774	0.901188	0.757136	0.916878	0.697021	0.928985	0.904208	0.114614	0.93964	0.231008	0.922668	0.92263	0.259847	0.538264	0.143086	0.362654	0.720429	0.44094	0.488435	0.608496	0.313231	0.308141	0.172544	0.823415	0.631485	0.24164	0.209737
cg43214695_TC21	0.855584	0.270613	0.9238	0.558978	0.884964	0.264617	0.936896	0.915934	0.931572	0.788015	0.933573	0.921048	0.931642	0.0965025	0.905204	0.948695	0.932904	0.941394	0.93798	0.939966	0.937188	0.92537	0.948437	0.938392	0.936115	0.916418	0.945424	0.962065	0.946184	0.726742	0.958357	0.916611	0.942945	0.939633	0.711161	0.930018	0.27662	0.78323	0.944602	0.83839	0.928721	0.856965	0.937709	0.882515	0.935363	0.950427	0.850908	0.147657	0.119067
cg38031505_TC21	0.508574	0.124526	0.82948	0.354989	0.700534	0.174912	0.815742	0.932247	0.893987	0.851259	0.853987	0.78336	0.630887	0.0403577	0.601907	0.833168	0.769593	0.590378	0.687878	0.570953	0.844178	0.533737	0.585111	0.882781	0.561493	0.852347	0.545015	0.790526	0.855693	0.234652	0.405959	0.879287	0.948718	0.74827	0.485657	0.485928	0.428397	0.383067	0.905104	0.382407	0.473479	0.920257	0.382879	0.420768	0.248221	0.919582	0.285769	0.217793	0.0515811
cg43164779_TC11	0.154152	0.814358	0.0665352	0.596471	0.146056	0.661265	0.488921	0.0662555	0.582795	0.103525	0.515515	0.0448348	0.0961723	0.914939	0.108572	0.277747	0.419718	0.0616515	0.23789	0.0601703	0.376087	0.0552058	0.0545716	0.445607	0.0585858	0.39695	0.0659941	0.248017	0.383536	0.0343979	0.120802	0.109968	0.759541	0.614144	0.0646184	0.218206	0.035463	0.125165	0.287055	0.147261	0.178419	0.0913776	0.108587	0.136718	0.0699743	0.425308	0.0732747	0.632851	0.832654
cg44526101_TC11	0.90985	0.43237	0.43237	0.43237	0.43237	0.102385	0.883242	0.936678	0.43237	0.43237	0.891856	0.918861	0.928041	0.43237	0.43237	0.43237	0.86194	0.857508	0.894938	0.43237	0.836637	0.43237	0.883301	0.43237	0.43237	0.43237	0.43237	0.833592	0.753167	0.914585	0.43237	0.43237	0.43237	0.43237	0.816621	0.935393	0.461301	0.876457	0.947663	0.789195	0.802977	0.888477	0.755054	0.552036	0.840149	0.933497	0.829221	0.0703975	0.0558152
cg33055527_BC21	0.838377	0.180034	0.903195	0.3699	0.67689	0.25224	0.829034	0.902394	0.805748	0.659677	0.86498	0.93749	0.543062	0.0648965	0.849687	0.887403	0.785945	0.819362	0.793669	0.860378	0.794046	0.849203	0.853412	0.920492	0.844057	0.792267	0.780036	0.921565	0.664036	0.628837	0.933587	0.871923	0.930642	0.911488	0.823848	0.891775	0.898151	0.887046	0.898282	0.664746	0.899243	0.855208	0.853922	0.884997	0.933505	0.800082	0.930045	0.132102	0.120248
cg36990526_TC21	0.844517	0.193304	0.905642	0.347322	0.74993	0.174445	0.851582	0.704694	0.81228	0.794101	0.789469	0.862405	0.932916	0.0905162	0.883181	0.915016	0.846505	0.855447	0.899343	0.851985	0.765639	0.852514	0.880049	0.862147	0.878445	0.883606	0.84665	0.920177	0.860184	0.65171	0.81605	0.519665	0.846299	0.93379	0.658882	0.852672	0.641126	0.861166	0.831476	0.822919	0.839132	0.881087	0.871215	0.828271	0.918825	0.914793	0.706794	0.145008	0.068177
cg39713101_TC11	0.691608	0.0954448	0.492705	0.632106	0.856863	0.263159	0.816278	0.217763	0.902451	0.304954	0.82867	0.640179	0.596325	0.0999995	0.23964	0.509204	0.647555	0.791213	0.657109	0.795819	0.678334	0.673929	0.752002	0.728935	0.803326	0.873294	0.787285	0.793157	0.883648	0.350819	0.659983	0.124847	0.896451	0.902942	0.163033	0.522322	0.0997399	0.50711	0.916705	0.867175	0.831204	0.903906	0.800086	0.872199	0.851823	0.889815	0.88089	0.16632	0.512039
cg30096868_BC21	0.842564	0.160186	0.895165	0.435518	0.757743	0.216112	0.897014	0.900397	0.886164	0.635312	0.849717	0.280481	0.929921	0.0828114	0.826977	0.924571	0.862784	0.838358	0.715865	0.838395	0.860192	0.846934	0.842238	0.899632	0.855254	0.943532	0.842062	0.931439	0.905715	0.92647	0.754916	0.941003	0.927941	0.903987	0.830405	0.827853	0.469533	0.876626	0.560083	0.818773	0.873288	0.932276	0.90036	0.869601	0.908936	0.821685	0.643433	0.159893	0.124862
cg32252260_TC21	0.852526	0.227281	0.942823	0.544224	0.823766	0.251693	0.919333	0.955086	0.938099	0.932528	0.928298	0.942168	0.805151	0.116366	0.939699	0.929189	0.920853	0.80362	0.936125	0.87095	0.941206	0.842114	0.835627	0.913246	0.874769	0.954758	0.881129	0.947004	0.903039	0.934979	0.932358	0.937108	0.940882	0.948186	0.910035	0.719615	0.930226	0.664428	0.925153	0.670909	0.739099	0.869337	0.769265	0.655781	0.72626	0.894106	0.759252	0.154762	0.0813449
cg34448554_TC21	0.0576401	0.834124	0.0503088	0.558621	0.0622571	0.850942	0.228324	0.0503814	0.173698	0.0479321	0.111531	0.0730255	0.0907754	0.836426	0.0465297	0.0923889	0.0742927	0.351435	0.103638	0.346586	0.0630734	0.362359	0.285896	0.162317	0.335579	0.0853913	0.302161	0.0554653	0.374942	0.102048	0.0788488	0.0502386	0.562072	0.408029	0.181577	0.200654	0.11336	0.110948	0.13753	0.159783	0.189763	0.0764806	0.105253	0.138139	0.0929456	0.172754	0.104167	0.765398	0.880231
cg29978826_BC11	0.193281	0.0692717	0.0661813	0.238977	0.456995	0.0759991	0.406984	0.0496147	0.207904	0.626255	0.316053	0.410963	0.877792	0.0399933	0.896412	0.166441	0.225899	0.341097	0.266348	0.347127	0.168684	0.322755	0.335673	0.0455031	0.37697	0.617194	0.325709	0.791763	0.434588	0.813379	0.514536	0.88197	0.0666233	0.0458731	0.848459	0.168867	0.508968	0.310651	0.715241	0.288828	0.298458	0.844089	0.229061	0.0616706	0.171877	0.189867	0.0335099	0.643293	0.680876
cg44689703_TC21	0.455859	0.169503	0.266159	0.608882	0.634245	0.178448	0.893284	0.177881	0.880731	0.244189	0.826037	0.181754	0.341912	0.111352	0.29774	0.642171	0.737042	0.90923	0.600607	0.900961	0.624878	0.910115	0.896565	0.885449	0.880403	0.723197	0.91479	0.646026	0.939703	0.757274	0.776655	0.318793	0.890774	0.917829	0.576265	0.89345	0.464512	0.900437	0.580606	0.910873	0.925094	0.341241	0.883191	0.903244	0.9382	0.599954	0.276648	0.116895	0.069003
cg33706515_BC11	0.574208	0.259243	0.604168	0.343524	0.552293	0.143444	0.761471	0.175418	0.713683	0.915028	0.671803	0.842767	0.966493	0.0722509	0.182384	0.491975	0.533215	0.682722	0.732172	0.585739	0.45614	0.622468	0.602273	0.87265	0.55281	0.640519	0.550169	0.680074	0.896099	0.984064	0.908973	0.588842	0.96853	0.974971	0.756667	0.682702	0.373283	0.665048	0.577156	0.597075	0.632179	0.37047	0.400525	0.529016	0.594986	0.802347	0.728893	0.0361697	0.23619
cg43770495_BC21	0.718101	0.186578	0.477648	0.517003	0.614599	0.213403	0.798797	0.612519	0.771579	0.326082	0.782605	0.698792	0.741864	0.0837881	0.509058	0.859719	0.80113	0.836218	0.681225	0.868033	0.811042	0.88405	0.830909	0.883814	0.824111	0.806399	0.820717	0.88843	0.557376	0.853472	0.727764	0.195463	0.86636	0.608296	0.244625	0.812229	0.543639	0.84297	0.893592	0.878361	0.853288	0.680642	0.800064	0.630946	0.557631	0.828547	0.91296	0.0987943	0.0612356
cg28113306_BC11	0.0676401	0.606474	0.0449571	0.64029	0.0423347	0.798323	0.232742	0.233731	0.0942409	0.0645855	0.127099	0.0311207	0.0387733	0.847309	0.0469588	0.10347	0.0857178	0.585883	0.0728914	0.615871	0.0965399	0.596438	0.490905	0.24735	0.505725	0.166226	0.47832	0.0949868	0.326289	0.0814852	0.0334195	0.0355616	0.500402	0.362771	0.0808619	0.204226	0.0595228	0.155893	0.116814	0.203834	0.17064	0.0346456	0.228002	0.17689	0.17094	0.121951	0.04038	0.669814	0.887644
cg40984434_BC11	0.848036	0.212965	0.932978	0.556606	0.884182	0.287531	0.887455	0.940169	0.861357	0.921601	0.896636	0.891575	0.677458	0.222137	0.960607	0.815143	0.901306	0.850485	0.854489	0.888169	0.859056	0.867633	0.87624	0.942584	0.883325	0.851685	0.858033	0.913351	0.950941	0.476827	0.943434	0.936999	0.831727	0.945757	0.445988	0.862291	0.80001	0.943858	0.943594	0.926591	0.926043	0.922288	0.932726	0.904428	0.944693	0.64943	0.555661	0.124708	0.198067
cg34505999_BC11	0.903789	0.242475	0.698929	0.431681	0.962659	0.208091	0.841732	0.964605	0.846097	0.385658	0.838737	0.982504	0.975305	0.142994	0.359964	0.903085	0.86485	0.871649	0.920294	0.853266	0.748167	0.854561	0.794342	0.974548	0.841299	0.983277	0.846453	0.979612	0.925784	0.868778	0.737664	0.444904	0.98834	0.985248	0.880069	0.854359	0.944779	0.893691	0.934363	0.901168	0.891912	0.90039	0.907326	0.847693	0.953863	0.973094	0.972115	0.41276	0.558884
cg35627033_TC21	0.15755	0.87273	0.0918534	0.720522	0.142382	0.865006	0.407037	0.796414	0.341147	0.0919381	0.383518	0.0716156	0.126031	0.931914	0.14651	0.217015	0.491275	0.533063	0.277874	0.476833	0.443424	0.511344	0.445618	0.263128	0.474731	0.570788	0.432134	0.685958	0.32878	0.0802592	0.190624	0.0513334	0.0901114	0.0904532	0.753547	0.367263	0.762555	0.161221	0.47919	0.220214	0.306289	0.214037	0.220556	0.17533	0.101675	0.35247	0.0992345	0.861984	0.905651
cg43425479_TC21	0.65293	0.18136	0.891637	0.378017	0.59851	0.188738	0.834862	0.932474	0.860474	0.925829	0.776273	0.54558	0.544326	0.0761404	0.931856	0.5481	0.836661	0.685251	0.732312	0.702243	0.882181	0.729138	0.713863	0.893523	0.69303	0.899609	0.695214	0.878773	0.683451	0.433526	0.925242	0.539967	0.898662	0.92543	0.892746	0.610857	0.906453	0.495013	0.58177	0.643978	0.700178	0.580949	0.646037	0.442651	0.57723	0.845316	0.541664	0.15315	0.102786
cg34446863_BC11	0.522589	0.171609	0.293206	0.313649	0.313934	0.0901389	0.74817	0.418965	0.825616	0.721059	0.804067	0.65748	0.390679	0.0626514	0.337466	0.795326	0.660653	0.412867	0.745132	0.542457	0.632274	0.514365	0.537042	0.859882	0.535089	0.658031	0.582432	0.559042	0.918294	0.699944	0.97278	0.902877	0.953121	0.927527	0.919666	0.488035	0.929436	0.323603	0.718266	0.393596	0.444964	0.582129	0.303575	0.317663	0.279376	0.749591	0.356168	0.101246	0.090537
cg34267688_TC11	0.680288	0.0567817	0.0685561	0.234615	0.488723	0.0923701	0.329266	0.0435657	0.246615	0.465957	0.152945	0.459615	0.865543	0.0439225	0.0450393	0.634763	0.264688	0.568242	0.388231	0.583672	0.154034	0.561239	0.51479	0.618633	0.502454	0.55938	0.513341	0.475849	0.208293	0.921368	0.89757	0.884692	0.661694	0.571326	0.692779	0.198633	0.0682218	0.14232	0.498869	0.156287	0.143333	0.743392	0.0802909	0.0857261	0.0538391	0.403972	0.304416	0.085406	0.0452701
cg40576376_BC21	0.119928	0.845922	0.132533	0.663651	0.163328	0.790119	0.219916	0.100093	0.129924	0.0637731	0.137183	0.208645	0.0871328	0.9078	0.14679	0.197071	0.295848	0.409171	0.286275	0.403635	0.20606	0.442894	0.393419	0.497391	0.381039	0.203704	0.339711	0.0988432	0.37155	0.176897	0.146327	0.0724952	0.548173	0.495949	0.536519	0.186108	0.524937	0.0924074	0.160905	0.110036	0.126816	0.0709688	0.0831247	0.0886094	0.0767268	0.153396	0.23347	0.732333	0.900079
cg43762279_TC21	0.760466	0.425488	0.42996	0.385573	0.845406	0.20852	0.81338	0.149319	0.859767	0.315012	0.81011	0.812923	0.709641	0.0742156	0.534307	0.564839	0.689159	0.933481	0.821041	0.927996	0.741101	0.929924	0.935536	0.917288	0.94428	0.756739	0.924817	0.487378	0.71713	0.473454	0.387407	0.849142	0.934058	0.946876	0.779231	0.864335	0.568966	0.812746	0.746621	0.831521	0.847383	0.576174	0.870759	0.858108	0.881263	0.909424	0.820595	0.14686	0.0706378
cg32454841_BC21	0.508492	0.170802	0.781242	0.383564	0.631377	0.211584	0.804278	0.788738	0.85335	0.431898	0.899143	0.62231	0.584568	0.125326	0.420958	0.364792	0.701386	0.760797	0.605454	0.752851	0.822918	0.758103	0.713162	0.901895	0.752227	0.925122	0.739257	0.892904	0.917625	0.150246	0.239414	0.881917	0.862155	0.505815	0.279157	0.851158	0.230044	0.61973	0.862288	0.831716	0.589424	0.516283	0.697246	0.690647	0.90277	0.794682	0.504892	0.127953	0.0661427
cg40306762_BC21	0.895431	0.187187	0.887726	0.560972	0.828294	0.27328	0.919768	0.87971	0.905938	0.786445	0.891781	0.841228	0.896663	0.0832338	0.855504	0.855988	0.857375	0.812028	0.84054	0.822026	0.925465	0.802439	0.862244	0.902467	0.875959	0.928509	0.825198	0.94395	0.926564	0.946804	0.945548	0.817076	0.931186	0.918154	0.884317	0.885456	0.839544	0.8884	0.943151	0.922322	0.905815	0.918801	0.919848	0.888346	0.938254	0.92643	0.879336	0.186205	0.111146
cg29038736_BC21	0.780128	0.109439	0.792188	0.283148	0.826485	0.155085	0.793978	0.805862	0.827781	0.721427	0.848782	0.490725	0.634776	0.103541	0.868287	0.861076	0.756052	0.752542	0.809866	0.761618	0.832609	0.777529	0.761759	0.923141	0.796272	0.899367	0.763064	0.892708	0.814972	0.929951	0.90685	0.8518	0.898801	0.847398	0.684105	0.850654	0.526141	0.853419	0.85497	0.844848	0.807335	0.804866	0.778996	0.832061	0.895763	0.806496	0.89493	0.125391	0.088294
cg37214843_TC11	0.204686	0.917114	0.155385	0.746143	0.147564	0.918363	0.318506	0.513623	0.339853	0.588986	0.223797	0.317855	0.466883	0.973472	0.301411	0.478552	0.182486	0.385731	0.259302	0.351682	0.283159	0.361355	0.313558	0.233996	0.380884	0.424206	0.261531	0.629152	0.479937	0.866996	0.664602	0.275604	0.768093	0.648371	0.592966	0.229103	0.220138	0.135241	0.595173	0.161193	0.251209	0.352622	0.210643	0.193815	0.327671	0.276806	0.138443	0.912277	0.931075
cg34943058_BC21	0.0315601	0.795114	0.0337418	0.544822	0.143771	0.711208	0.172747	0.0257045	0.126304	0.0380427	0.0861303	0.0281119	0.036985	0.895779	0.0361873	0.062611	0.0736314	0.119469	0.0838997	0.11253	0.0551623	0.145105	0.130151	0.0661743	0.131424	0.0780431	0.12608	0.0356915	0.475001	0.0288292	0.0555036	0.0342425	0.326632	0.0724708	0.0390879	0.15441	0.0352541	0.144903	0.0932832	0.168191	0.18154	0.0367402	0.102676	0.156966	0.055231	0.160045	0.0919513	0.776859	0.881027
cg36544930_TC21	0.854148	0.509433	0.873198	0.567073	0.833993	0.265644	0.921594	0.942225	0.901852	0.929079	0.91451	0.918698	0.916397	0.651968	0.911093	0.938376	0.919036	0.918177	0.937779	0.897006	0.947535	0.911907	0.905432	0.875533	0.907801	0.929839	0.913889	0.726322	0.930569	0.874119	0.948725	0.858331	0.909794	0.935981	0.844578	0.756912	0.425998	0.733226	0.932674	0.634348	0.734419	0.916643	0.670146	0.740537	0.532949	0.897052	0.600774	0.147452	0.0652205
cg41860619_BC21	0.843645	0.502104	0.928405	0.463615	0.895307	0.144895	0.814517	0.923872	0.801231	0.86328	0.811008	0.941593	0.931969	0.339548	0.883736	0.850165	0.881753	0.825944	0.79722	0.832137	0.846434	0.817536	0.850689	0.929123	0.771487	0.881045	0.76342	0.899771	0.891424	0.900383	0.928644	0.664799	0.717745	0.862892	0.485744	0.707798	0.272916	0.925865	0.913605	0.753115	0.839049	0.499137	0.901358	0.781346	0.900517	0.856554	0.898476	0.093818	0.0722052
cg38414238_BC21	0.792167	0.120601	0.712562	0.396048	0.457342	0.206572	0.672215	0.933384	0.706828	0.877373	0.71668	0.920649	0.841217	0.131849	0.571017	0.816887	0.831819	0.783424	0.739653	0.834385	0.787076	0.826973	0.845062	0.676218	0.858	0.763574	0.803236	0.809702	0.833094	0.897565	0.857766	0.876829	0.810662	0.713866	0.854019	0.420604	0.907463	0.316952	0.790645	0.296306	0.43606	0.668865	0.306425	0.351802	0.19139	0.71624	0.877221	0.11414	0.0590421
cg33088271_TC21	0.715094	0.185978	0.656573	0.470971	0.877469	0.369274	0.88587	0.92046	0.929158	0.507844	0.884235	0.811528	0.864469	0.125581	0.682147	0.923943	0.895031	0.704405	0.870718	0.732574	0.945281	0.699329	0.678175	0.862155	0.752799	0.900851	0.748141	0.903557	0.873526	0.892471	0.950578	0.943598	0.93882	0.918843	0.47949	0.533177	0.522691	0.530962	0.926523	0.549547	0.52131	0.931195	0.596124	0.467726	0.255111	0.904953	0.597348	0.169137	0.175593
cg40828834_TC21	0.330184	0.884648	0.834504	0.80549	0.872268	0.828565	0.796112	0.930217	0.896968	0.774627	0.872959	0.832763	0.92639	0.935855	0.89465	0.640269	0.685351	0.363396	0.438233	0.308347	0.686193	0.328312	0.335292	0.87791	0.366571	0.929761	0.379876	0.795554	0.907878	0.0727912	0.197626	0.933723	0.908641	0.761569	0.160168	0.385018	0.115736	0.40661	0.903163	0.313245	0.397779	0.940941	0.259223	0.344527	0.147377	0.910115	0.13235	0.896934	0.901022
cg34353847_BC11	0.872292	0.495672	0.258846	0.475232	0.458968	0.32351	0.920045	0.93833	0.930999	0.451417	0.904772	0.929952	0.850001	0.682357	0.960915	0.609101	0.930907	0.917272	0.925807	0.907387	0.950947	0.907792	0.899281	0.926117	0.911539	0.95867	0.921094	0.893562	0.954782	0.199826	0.332003	0.958981	0.961917	0.959333	0.865473	0.741367	0.772377	0.444099	0.938071	0.490074	0.561752	0.502166	0.767936	0.61617	0.727194	0.782375	0.847904	0.215514	0.0640246
cg34012627_TC11	0.0364889	0.69769	0.0461514	0.510004	0.0819328	0.710936	0.128449	0.0366271	0.0398458	0.0210368	0.0373161	0.0221668	0.0298577	0.813519	0.0268014	0.0673242	0.0303202	0.615939	0.0217304	0.572303	0.0269621	0.598276	0.555156	0.0622242	0.533527	0.0289947	0.520653	0.0222903	0.313619	0.0360435	0.0292452	0.0219877	0.517769	0.065482	0.0518887	0.0884686	0.0447508	0.0303524	0.107028	0.0294783	0.0412266	0.0340119	0.0271515	0.0385112	0.0338587	0.100192	0.045324	0.663089	0.770681
cg33700115_TC11	0.906955	0.253481	0.937494	0.512023	0.908666	0.264387	0.869126	0.942223	0.892615	0.826023	0.915547	0.69963	0.877403	0.111157	0.906667	0.833931	0.864826	0.82658	0.782138	0.841332	0.885234	0.843059	0.820765	0.941908	0.850391	0.924717	0.803481	0.945436	0.801495	0.923244	0.869783	0.94281	0.855784	0.622052	0.392636	0.824321	0.328905	0.828644	0.862917	0.828946	0.713275	0.905781	0.810722	0.830739	0.886311	0.889359	0.875045	0.158037	0.0898761
cg35892406_BC11	0.170619	0.839792	0.0581355	0.645893	0.256583	0.851964	0.322383	0.0474692	0.367539	0.115567	0.315303	0.0545259	0.117031	0.920474	0.0544088	0.167118	0.174672	0.487131	0.171133	0.422715	0.174924	0.424252	0.402401	0.497227	0.410419	0.252604	0.373942	0.0947073	0.351224	0.0324544	0.137754	0.0784341	0.500695	0.223225	0.137096	0.296486	0.0429828	0.188411	0.21334	0.187699	0.252036	0.174163	0.162324	0.147848	0.0836614	0.418534	0.15522	0.800254	0.907016
cg39403390_TC11	0.817013	0.604841	0.888439	0.614066	0.927535	0.218978	0.937923	0.669636	0.93297	0.379355	0.937971	0.825784	0.809666	0.0719079	0.685207	0.806741	0.823633	0.892971	0.781309	0.925853	0.872182	0.904454	0.897607	0.923337	0.922457	0.963403	0.876113	0.951328	0.912976	0.943963	0.877198	0.916889	0.963232	0.955969	0.607246	0.849574	0.3787	0.682585	0.939582	0.804516	0.868378	0.933158	0.90747	0.66726	0.800094	0.962112	0.864513	0.252268	0.0975224
cg35910912_BC21	0.895777	0.296161	0.957387	0.486685	0.796224	0.297336	0.922371	0.933716	0.911018	0.937417	0.936922	0.959228	0.968821	0.12305	0.888657	0.950999	0.902067	0.919844	0.936988	0.942697	0.92323	0.916038	0.896404	0.937757	0.927323	0.961155	0.865004	0.81973	0.949735	0.957973	0.976668	0.964043	0.945102	0.93865	0.917108	0.914624	0.774525	0.903481	0.929553	0.906793	0.896951	0.941736	0.918532	0.870286	0.934352	0.949426	0.941746	0.209752	0.113089
cg40906943_TC11	0.318997	0.769575	0.0978856	0.640598	0.465066	0.808783	0.195201	0.063654	0.172086	0.0882724	0.175631	0.183114	0.415982	0.90473	0.0995554	0.143924	0.0906751	0.485147	0.0834035	0.457707	0.105347	0.477529	0.43739	0.0947985	0.448621	0.0843938	0.432854	0.0721652	0.273107	0.0300177	0.0536306	0.041657	0.598851	0.434631	0.29647	0.179996	0.0652005	0.205536	0.158731	0.217773	0.227383	0.109836	0.319448	0.291	0.123901	0.155796	0.215347	0.759645	0.849114
cg31099435_BC21	0.901662	0.188955	0.944998	0.440378	0.778791	0.261013	0.821844	0.929798	0.767822	0.722765	0.844517	0.946931	0.914656	0.115907	0.593624	0.940013	0.847235	0.914218	0.784824	0.938275	0.829817	0.926316	0.902392	0.919945	0.896678	0.790474	0.919931	0.927926	0.895201	0.961023	0.953548	0.261929	0.927545	0.916376	0.876713	0.870121	0.876318	0.882353	0.746825	0.873308	0.841834	0.937601	0.902769	0.885456	0.915734	0.769643	0.355666	0.233337	0.126003
cg44826152_TC12	0.81167	0.11991	0.910869	0.584827	0.89	0.116781	0.817626	0.139097	0.869941	0.22141	0.845641	0.879422	0.697593	0.136989	0.584827	0.584827	0.63709	0.779891	0.633018	0.831453	0.717789	0.831282	0.82111	0.584827	0.785575	0.925324	0.821827	0.889467	0.671562	0.584827	0.777323	0.433597	0.584827	0.584827	0.211444	0.911295	0.111505	0.91426	0.609345	0.914934	0.763164	0.782966	0.903371	0.925741	0.957118	0.861328	0.32568	0.109672	0.274729
cg46835876_TC21	0.902921	0.151347	0.907857	0.475361	0.835762	0.23454	0.881673	0.915636	0.870152	0.918487	0.883379	0.946917	0.917764	0.0883877	0.910868	0.868497	0.848306	0.921853	0.868269	0.934907	0.895784	0.912868	0.911711	0.877059	0.919288	0.887977	0.917785	0.935808	0.617549	0.899378	0.91581	0.905355	0.776043	0.636315	0.643409	0.871523	0.813624	0.792183	0.871282	0.762667	0.799387	0.88799	0.789283	0.736874	0.901262	0.809468	0.816256	0.113002	0.13538
cg42440333_TC21	0.874492	0.200354	0.880702	0.54941	0.883848	0.213805	0.941652	0.897297	0.930773	0.64116	0.932021	0.913896	0.918549	0.278561	0.361581	0.950902	0.907832	0.890332	0.861004	0.893709	0.867781	0.903217	0.907012	0.929955	0.914557	0.955767	0.906967	0.952333	0.946853	0.959261	0.964133	0.948408	0.964451	0.897024	0.599351	0.773449	0.457309	0.901988	0.667061	0.940982	0.901863	0.948248	0.908082	0.920247	0.946772	0.939084	0.952763	0.170292	0.125717
cg29497074_TC21	0.803306	0.239144	0.92853	0.439167	0.913651	0.156091	0.918671	0.57785	0.905895	0.883648	0.879964	0.898031	0.924653	0.126279	0.911367	0.708962	0.891338	0.917943	0.920786	0.912991	0.887083	0.907632	0.923841	0.878099	0.905841	0.771083	0.897662	0.928655	0.921205	0.918248	0.615959	0.907855	0.684807	0.916813	0.72558	0.915113	0.910143	0.927118	0.940126	0.859253	0.889758	0.92003	0.801541	0.82611	0.853651	0.915072	0.882224	0.161662	0.170121
cg47365062_TC11	0.773156	0.0919664	0.91014	0.412936	0.90471	0.172752	0.872465	0.480976	0.891744	0.797337	0.869236	0.920924	0.915293	0.0743318	0.44754	0.907348	0.765382	0.868886	0.870352	0.865166	0.880823	0.879918	0.883698	0.892018	0.907908	0.94562	0.919978	0.768122	0.92723	0.936214	0.928425	0.944686	0.906613	0.930362	0.54294	0.728757	0.273052	0.899308	0.503971	0.894145	0.887931	0.90652	0.896351	0.859792	0.603875	0.941497	0.943858	0.147193	0.424456
cg36916229_BC21	0.0404552	0.602931	0.0358988	0.562295	0.0461264	0.749439	0.0615513	0.041453	0.054495	0.0372086	0.0542813	0.0431998	0.0449749	0.851695	0.0581838	0.0683695	0.0536008	0.465289	0.0470639	0.468679	0.0395165	0.47601	0.44343	0.131067	0.462049	0.0475716	0.395984	0.0860179	0.483077	0.0677844	0.0497034	0.0465191	0.604727	0.527451	0.0402041	0.390767	0.0396647	0.56834	0.0607888	0.504411	0.452896	0.0347873	0.608961	0.591478	0.805587	0.15877	0.0431118	0.49185	0.776905
cg29953557_BC11	0.0498928	0.746966	0.0371815	0.537062	0.0170864	0.654333	0.0351303	0.0204665	0.0245681	0.194835	0.264506	0.0334421	0.0188292	0.851482	0.0233749	0.0307044	0.120114	0.0542351	0.0326744	0.0611018	0.187906	0.0323052	0.0346314	0.0134118	0.0601962	0.0201699	0.0369763	0.0148375	0.0322424	0.0179001	0.138371	0.0240262	0.0643117	0.359647	0.515489	0.0609502	0.528883	0.0507964	0.0263443	0.0360475	0.0338447	0.0419064	0.0542273	0.0351266	0.0290951	0.0330097	0.0275702	0.823659	0.758895
cg30792221_TC21	0.565125	0.194444	0.678937	0.377007	0.731052	0.165305	0.816029	0.941766	0.898587	0.607557	0.897947	0.670729	0.922425	0.0832263	0.929766	0.824537	0.753162	0.627062	0.601487	0.638351	0.776883	0.640316	0.61926	0.884458	0.649204	0.893857	0.621495	0.644939	0.921391	0.921772	0.839766	0.393287	0.406039	0.500851	0.815274	0.804336	0.779509	0.871473	0.711592	0.85213	0.884787	0.931916	0.879059	0.869503	0.871503	0.894083	0.404083	0.134493	0.0800624
cg38558711_TC21	0.762002	0.175578	0.665201	0.423815	0.795216	0.198272	0.85186	0.904193	0.851957	0.546505	0.814124	0.833607	0.754757	0.0982205	0.905513	0.776976	0.865755	0.907785	0.870549	0.903549	0.819413	0.899036	0.918845	0.847844	0.908268	0.869437	0.909158	0.919127	0.884311	0.904732	0.936586	0.61051	0.858129	0.909947	0.775194	0.920727	0.884228	0.889882	0.538101	0.938677	0.913993	0.758452	0.858342	0.888595	0.930162	0.73406	0.607416	0.136898	0.0742209
cg43095789_TC21	0.686096	0.145299	0.449457	0.502873	0.307346	0.168529	0.88341	0.857295	0.861829	0.767991	0.89126	0.292027	0.576605	0.26434	0.638515	0.916367	0.74285	0.724753	0.833095	0.816018	0.717115	0.711765	0.720471	0.895735	0.772464	0.858693	0.758325	0.921525	0.697525	0.96344	0.933745	0.393896	0.673284	0.927325	0.820376	0.786243	0.893097	0.832555	0.897575	0.68957	0.83559	0.573919	0.842293	0.867622	0.768642	0.831414	0.940053	0.149392	0.0473322
cg44031320_BC11	0.634124	0.107938	0.413587	0.693281	0.781697	0.180427	0.890578	0.181949	0.880629	0.258032	0.869168	0.627169	0.484533	0.108842	0.170723	0.777957	0.705619	0.911003	0.726908	0.838808	0.713799	0.89146	0.887357	0.693281	0.866542	0.93248	0.867886	0.729996	0.700263	0.648485	0.628554	0.487286	0.93378	0.957154	0.184244	0.828485	0.150205	0.675295	0.902899	0.902522	0.769953	0.565485	0.812137	0.751714	0.711323	0.901885	0.745919	0.181374	0.228183
cg42229549_BC21	0.0991764	0.547977	0.0848034	0.66954	0.102633	0.827308	0.547977	0.0728062	0.547977	0.0968034	0.139628	0.0912227	0.0864206	0.831969	0.547977	0.0803084	0.100594	0.588883	0.0884973	0.651489	0.0894514	0.659637	0.611739	0.547977	0.602052	0.107218	0.589038	0.0892982	0.283992	0.547977	0.095948	0.0851768	0.65213	0.547977	0.140715	0.193327	0.0896595	0.154406	0.118715	0.155757	0.170895	0.0532554	0.110091	0.137434	0.0928991	0.111503	0.0712468	0.48723	0.80002
cg38125855_TC11	0.85886	0.485877	0.828617	0.485877	0.920213	0.124389	0.485877	0.124958	0.886372	0.485877	0.851484	0.93346	0.9286	0.485877	0.929098	0.485877	0.485877	0.785057	0.854369	0.485877	0.779623	0.485877	0.485877	0.485877	0.485877	0.485877	0.485877	0.60864	0.485877	0.485877	0.921511	0.485877	0.910626	0.915208	0.546394	0.912851	0.210827	0.923865	0.431308	0.907989	0.915495	0.957826	0.91249	0.883131	0.939714	0.945046	0.626026	0.0900907	0.0428592
cg37640556_TC11	0.765846	0.319996	0.730424	0.41563	0.661384	0.149193	0.794679	0.887553	0.819865	0.497556	0.853551	0.833238	0.79365	0.0664895	0.82175	0.895749	0.825853	0.795823	0.839968	0.810996	0.787359	0.810112	0.788632	0.909956	0.752639	0.846806	0.774796	0.888759	0.81096	0.774631	0.88362	0.625821	0.841104	0.873181	0.70818	0.820464	0.65334	0.841059	0.885342	0.855007	0.815704	0.856383	0.86041	0.796516	0.877672	0.821767	0.885967	0.0943457	0.038845
cg30268364_TC21	0.45071	0.201353	0.786693	0.439786	0.651949	0.146553	0.826102	0.958084	0.864229	0.326913	0.901393	0.310323	0.27552	0.0586449	0.827793	0.486428	0.797474	0.845428	0.59413	0.774495	0.82401	0.859787	0.858383	0.87538	0.848711	0.946782	0.838674	0.711975	0.88259	0.0850957	0.475729	0.664299	0.592873	0.533041	0.651074	0.697071	0.74415	0.813836	0.749615	0.798535	0.822412	0.571545	0.862136	0.881769	0.849898	0.767119	0.376273	0.142849	0.0956389
cg43307484_TC11	0.711289	0.0904423	0.1276	0.711289	0.870438	0.263453	0.839353	0.327063	0.832254	0.187234	0.796381	0.711289	0.399393	0.100855	0.0840264	0.86488	0.517985	0.72592	0.534621	0.711289	0.703356	0.734598	0.755581	0.711289	0.711289	0.770721	0.711289	0.674718	0.470705	0.834074	0.87532	0.711289	0.896713	0.888701	0.181889	0.731746	0.25535	0.666603	0.703187	0.882238	0.847225	0.867951	0.540237	0.814524	0.642414	0.820607	0.425998	0.0832638	0.216887
cg28878978_TC11	0.231621	0.759152	0.0618906	0.727963	0.0919104	0.909036	0.533028	0.0866288	0.625628	0.145501	0.600898	0.0718844	0.171274	0.943815	0.118839	0.28753	0.313624	0.260186	0.309802	0.306392	0.335031	0.291103	0.263199	0.917932	0.281547	0.492275	0.260243	0.299652	0.439643	0.0324822	0.146632	0.165049	0.731859	0.590676	0.38814	0.649024	0.129223	0.618951	0.394483	0.555322	0.688143	0.138967	0.474122	0.512003	0.873863	0.472229	0.166432	0.601436	0.915976
cg39934251_TC21	0.938982	0.19297	0.952521	0.581132	0.934654	0.259094	0.94567	0.945162	0.946847	0.954865	0.936508	0.948243	0.953947	0.106482	0.95076	0.93644	0.91688	0.924318	0.930678	0.926642	0.910261	0.940308	0.939764	0.937637	0.920528	0.95356	0.957112	0.961485	0.950702	0.955353	0.961345	0.959063	0.953231	0.960491	0.940557	0.94104	0.924809	0.936776	0.946852	0.928941	0.94612	0.955381	0.876818	0.937189	0.9446	0.951898	0.708747	0.128	0.161196
cg36174332_BC11	0.886104	0.190883	0.901624	0.338763	0.701829	0.232606	0.899139	0.855825	0.898143	0.758933	0.915399	0.930898	0.923578	0.139459	0.802721	0.828596	0.891115	0.691089	0.898884	0.742873	0.848488	0.762305	0.702542	0.889484	0.73722	0.912039	0.722209	0.905434	0.880468	0.895731	0.932984	0.890849	0.927699	0.928573	0.819706	0.93259	0.855814	0.912041	0.924555	0.913722	0.913785	0.89004	0.897184	0.898245	0.93772	0.920435	0.918071	0.142409	0.12051
cg34898425_BC11	0.733233	0.733233	0.743498	0.733233	0.757824	0.197037	0.844303	0.369899	0.871743	0.22764	0.8856	0.688988	0.675037	0.179638	0.129231	0.91852	0.754819	0.845086	0.748312	0.789343	0.768015	0.828353	0.796484	0.733233	0.856008	0.936831	0.774146	0.94029	0.488257	0.779041	0.323292	0.185784	0.777031	0.468431	0.354888	0.80668	0.106316	0.850804	0.886377	0.88953	0.748988	0.605297	0.843063	0.772841	0.898294	0.916101	0.840552	0.0733683	0.269181
cg38599561_TC21	0.433338	0.12285	0.903875	0.28994	0.593177	0.094993	0.611272	0.930257	0.713131	0.899221	0.773815	0.924009	0.909689	0.0460495	0.691939	0.42629	0.558024	0.437554	0.476931	0.383969	0.676772	0.446166	0.481151	0.888727	0.442132	0.874547	0.443213	0.92736	0.671416	0.101402	0.312136	0.928002	0.578137	0.665165	0.792848	0.492207	0.871655	0.816245	0.827721	0.837878	0.702173	0.488875	0.66745	0.779142	0.859929	0.590409	0.185871	0.0989482	0.0567379
cg40742929_TC21	0.642026	0.160095	0.726186	0.349437	0.606481	0.122933	0.754484	0.369442	0.76329	0.897199	0.738541	0.934048	0.89504	0.0407454	0.248058	0.722103	0.494666	0.4166	0.615603	0.455806	0.583529	0.407624	0.431882	0.852265	0.390727	0.900252	0.433028	0.883036	0.633018	0.643887	0.937868	0.904917	0.919821	0.578314	0.58304	0.737944	0.234172	0.834853	0.852357	0.874709	0.69446	0.60689	0.770259	0.669732	0.827265	0.873547	0.369925	0.0912007	0.0519601
cg36552402_BC11	0.965836	0.227877	0.983593	0.573452	0.928458	0.343235	0.954861	0.988245	0.963127	0.643477	0.978132	0.989294	0.839584	0.364965	0.981992	0.968869	0.903785	0.932402	0.904691	0.932386	0.943514	0.95103	0.909051	0.978326	0.938953	0.987781	0.929173	0.988184	0.978874	0.989848	0.989492	0.98609	0.986093	0.986023	0.977014	0.975575	0.982107	0.905855	0.976364	0.95886	0.957805	0.957105	0.974622	0.958331	0.983722	0.977469	0.986502	0.202084	0.161129
cg39973441_TC21	0.878046	0.223317	0.538378	0.446346	0.832212	0.236239	0.820478	0.224403	0.878179	0.813455	0.800401	0.899657	0.879395	0.100284	0.436103	0.939831	0.578393	0.726323	0.678351	0.741123	0.613454	0.774413	0.728222	0.414615	0.760571	0.947075	0.70902	0.940195	0.549878	0.937212	0.864045	0.935455	0.924699	0.91842	0.91422	0.824269	0.85333	0.831031	0.888334	0.88978	0.893632	0.926848	0.881704	0.86859	0.926421	0.942777	0.793963	0.145874	0.115549
cg39033060_TC21	0.897038	0.672725	0.858741	0.568823	0.890933	0.245325	0.826544	0.937887	0.910913	0.933023	0.837186	0.934205	0.93822	0.116329	0.247832	0.899955	0.858725	0.663936	0.919978	0.660535	0.793702	0.637068	0.706483	0.856468	0.771075	0.932731	0.678827	0.931932	0.770179	0.902646	0.941894	0.951715	0.918402	0.917487	0.93948	0.78992	0.92563	0.541436	0.914871	0.584921	0.75051	0.931442	0.673469	0.707523	0.580925	0.918095	0.920766	0.137527	0.109424
cg29502259_TC11	0.710901	0.107103	0.920872	0.401748	0.828546	0.227052	0.866652	0.735578	0.840565	0.309433	0.836987	0.436504	0.570159	0.158003	0.926827	0.921264	0.769044	0.813436	0.784957	0.812851	0.643449	0.77933	0.790966	0.862126	0.765298	0.908916	0.823746	0.932539	0.81474	0.916477	0.938841	0.93963	0.839697	0.728413	0.219671	0.771162	0.163046	0.740927	0.902343	0.572218	0.671416	0.936357	0.580276	0.69325	0.797143	0.919451	0.761507	0.182542	0.306546
cg41464252_BC21	0.905457	0.24456	0.680087	0.405247	0.835885	0.181028	0.865964	0.514018	0.896655	0.882826	0.912621	0.942899	0.938211	0.0909213	0.938114	0.883201	0.834602	0.886537	0.89966	0.861941	0.875225	0.897517	0.845103	0.577994	0.89015	0.748071	0.892676	0.927249	0.907468	0.913451	0.560824	0.936132	0.870376	0.936825	0.826228	0.856927	0.667812	0.93799	0.936059	0.900444	0.914866	0.93349	0.801385	0.889319	0.903917	0.920128	0.55185	0.129631	0.0741968
cg39595097_TC11	0.871658	0.198081	0.411532	0.465337	0.716647	0.162862	0.818575	0.662083	0.83758	0.602067	0.884504	0.460051	0.63704	0.03835	0.9186	0.876037	0.64395	0.617853	0.771752	0.640453	0.701349	0.642572	0.616527	0.854625	0.606118	0.811024	0.538238	0.650121	0.906397	0.966935	0.969585	0.950655	0.96139	0.847162	0.879498	0.714009	0.886697	0.668349	0.793346	0.64021	0.7171	0.768357	0.709416	0.603265	0.757011	0.890646	0.937168	0.077295	0.0339456
cg38962950_BC21	0.0542031	0.803468	0.0366738	0.545005	0.0490692	0.798091	0.0572402	0.0382049	0.0597748	0.0345796	0.0638749	0.0354625	0.040603	0.876496	0.45191	0.199765	0.0491084	0.102684	0.0916236	0.086759	0.06974	0.0964392	0.125364	0.0871459	0.128662	0.0420062	0.0923535	0.0740977	0.0761849	0.0507429	0.253277	0.039942	0.106641	0.175483	0.266618	0.0878831	0.0975302	0.11378	0.0801981	0.101367	0.143142	0.122719	0.295261	0.337371	0.112387	0.0496899	0.0462097	0.7432	0.815441
cg31544085_BC11	0.972155	0.982818	0.577874	0.557338	0.821269	0.231976	0.925234	0.961805	0.972274	0.978628	0.958109	0.979972	0.955989	0.391589	0.720064	0.962247	0.950623	0.825904	0.914216	0.860093	0.955617	0.797075	0.836946	0.969116	0.794683	0.970318	0.831524	0.827339	0.969765	0.980904	0.897278	0.95909	0.944268	0.932483	0.358026	0.949075	0.224251	0.965863	0.935315	0.957542	0.938928	0.981956	0.922025	0.961349	0.972273	0.969316	0.968615	0.420015	0.139647
cg31812715_BC21	0.496966	0.910387	0.225284	0.842304	0.334861	0.915627	0.640723	0.327874	0.561651	0.199615	0.496852	0.147244	0.48231	0.893056	0.220313	0.469748	0.607632	0.919984	0.549267	0.912556	0.438035	0.932408	0.933176	0.385113	0.938213	0.471033	0.916559	0.368998	0.796926	0.0813115	0.19843	0.16822	0.787892	0.72777	0.187844	0.609512	0.22392	0.469021	0.37594	0.444151	0.441526	0.242325	0.35866	0.337364	0.343512	0.479025	0.364356	0.916679	0.914835
cg40953751_TC11	0.670386	0.110863	0.0742266	0.670386	0.17805	0.19298	0.587639	0.0633207	0.6272	0.148514	0.694534	0.0947267	0.122336	0.0831649	0.0652299	0.509389	0.387867	0.498965	0.401565	0.670386	0.303128	0.540057	0.670386	0.670386	0.670386	0.719255	0.670386	0.250607	0.33304	0.618825	0.719208	0.119537	0.858676	0.883843	0.168825	0.690968	0.0486345	0.695691	0.39979	0.697238	0.702509	0.260289	0.682071	0.617422	0.882317	0.438302	0.82291	0.0617991	0.11731
cg29749177_TC11	0.553479	0.077525	0.692363	0.613981	0.667716	0.274981	0.856593	0.0902283	0.865468	0.17761	0.846404	0.288101	0.364986	0.177067	0.386285	0.558207	0.684653	0.801434	0.64213	0.80435	0.644777	0.825909	0.813498	0.921268	0.782623	0.943852	0.80588	0.531105	0.870007	0.0555903	0.457325	0.661229	0.923846	0.716757	0.182663	0.679723	0.174533	0.880333	0.921675	0.796011	0.870217	0.904675	0.888552	0.886828	0.944406	0.853228	0.435059	0.228813	0.264117
cg36637157_TC21	0.882958	0.289303	0.915862	0.517348	0.673999	0.191197	0.847413	0.586103	0.917857	0.935816	0.837775	0.927604	0.933347	0.114937	0.939296	0.935976	0.88344	0.864675	0.893598	0.8486	0.871708	0.836513	0.880903	0.743647	0.835432	0.936551	0.880027	0.937634	0.914975	0.959606	0.938009	0.93121	0.934427	0.928461	0.923965	0.65661	0.694196	0.659821	0.926124	0.856499	0.535951	0.927901	0.676196	0.693678	0.767266	0.934689	0.600696	0.158817	0.0968568
cg39184103_BC21	0.220797	0.846678	0.164903	0.691099	0.234203	0.826501	0.322057	0.0919228	0.230453	0.0554263	0.19936	0.248765	0.262341	0.880472	0.0641283	0.215988	0.221502	0.742667	0.125052	0.755983	0.185556	0.748203	0.726227	0.220229	0.763126	0.212246	0.714115	0.493295	0.467946	0.389042	0.0612366	0.0413808	0.635352	0.517246	0.5	0.635052	0.311561	0.642719	0.308109	0.604052	0.596915	0.220822	0.659366	0.624005	0.843752	0.282095	0.118799	0.803206	0.855944
cg31015561_BC21	0.830571	0.18021	0.906774	0.38825	0.83323	0.206908	0.886823	0.850696	0.875216	0.779466	0.859097	0.639312	0.878548	0.0916146	0.880755	0.488128	0.749331	0.85607	0.792602	0.848919	0.825969	0.843777	0.848164	0.899352	0.858854	0.918109	0.838394	0.902125	0.890287	0.112317	0.66813	0.886539	0.883143	0.78393	0.910636	0.685315	0.644197	0.626404	0.923712	0.593918	0.625286	0.935483	0.524896	0.53943	0.496808	0.933187	0.651724	0.183689	0.144659
cg29102606_TC21	0.742206	0.147858	0.893089	0.340395	0.527136	0.205039	0.812118	0.951321	0.861956	0.619494	0.83569	0.284999	0.599133	0.0945473	0.574413	0.933936	0.805804	0.779297	0.918181	0.695883	0.784926	0.710916	0.697315	0.908012	0.698726	0.922145	0.730394	0.911841	0.852048	0.914749	0.79433	0.94747	0.923421	0.925512	0.702478	0.844885	0.859407	0.466016	0.912381	0.863392	0.836788	0.940509	0.623829	0.638166	0.909884	0.795267	0.507574	0.174317	0.126081
cg37729716_TC21	0.0821084	0.805891	0.063964	0.678798	0.0940407	0.778304	0.307934	0.041555	0.166393	0.0494859	0.182176	0.041968	0.0713387	0.878472	0.0378502	0.170451	0.127366	0.602964	0.135097	0.575179	0.117938	0.5551	0.540456	0.170553	0.569555	0.147789	0.577471	0.105543	0.206502	0.038716	0.102078	0.0391151	0.573653	0.52312	0.0642074	0.510495	0.0929605	0.5625	0.163296	0.553506	0.498865	0.0501832	0.489346	0.52286	0.731178	0.188725	0.0919077	0.629636	0.712537
cg40285453_TC11	0.612449	0.192636	0.931064	0.553625	0.87794	0.164354	0.871	0.78807	0.924397	0.952477	0.898707	0.965573	0.670797	0.142648	0.74651	0.91665	0.873943	0.644238	0.832626	0.651715	0.869414	0.647098	0.670619	0.649337	0.63814	0.950733	0.635668	0.958529	0.916962	0.966131	0.85632	0.951312	0.952182	0.954763	0.874567	0.842868	0.688	0.769321	0.95845	0.718181	0.733689	0.910768	0.766882	0.654487	0.879549	0.906712	0.486763	0.117847	0.190078
cg44051831_BC11	0.886278	0.257855	0.655078	0.616455	0.768009	0.693152	0.798002	0.579177	0.830144	0.216072	0.916984	0.931257	0.954446	0.281632	0.748099	0.900669	0.606853	0.757167	0.738989	0.774393	0.630461	0.711968	0.70048	0.76983	0.698015	0.6155	0.765305	0.402887	0.937625	0.886259	0.962573	0.368094	0.885689	0.951867	0.130424	0.849306	0.0869962	0.880954	0.53319	0.940048	0.847292	0.959434	0.843696	0.893837	0.91876	0.721555	0.957621	0.0746708	0.568024
cg41819625_BC21	0.623565	0.115053	0.677639	0.285532	0.866393	0.0991067	0.791331	0.936937	0.889082	0.917199	0.892615	0.72078	0.938044	0.17176	0.929267	0.887237	0.647555	0.484594	0.629136	0.493216	0.799516	0.486274	0.458099	0.262087	0.489524	0.911123	0.464525	0.893066	0.77867	0.533028	0.475962	0.935458	0.785615	0.828088	0.75316	0.702122	0.907007	0.769637	0.89679	0.916967	0.841924	0.951707	0.860108	0.776776	0.88247	0.916366	0.629407	0.283317	0.0622682
cg29950376_BC21	0.188667	0.77601	0.175596	0.684736	0.25807	0.8343	0.29021	0.154951	0.120467	0.0851649	0.116346	0.368119	0.423816	0.935322	0.0654486	0.141799	0.223359	0.784284	0.14877	0.748261	0.132251	0.764736	0.740998	0.126806	0.761718	0.119249	0.714691	0.13005	0.510061	0.0659868	0.0567327	0.0747808	0.527887	0.430374	0.363017	0.324049	0.432201	0.41291	0.25784	0.357784	0.324893	0.137207	0.298617	0.314133	0.32393	0.231497	0.0909781	0.801026	0.832684
cg31383152_TC11	0.706683	0.152919	0.675528	0.299821	0.689185	0.0868584	0.769859	0.208702	0.68584	0.664101	0.641605	0.875631	0.36935	0.0214198	0.83088	0.667862	0.478294	0.610582	0.646106	0.658626	0.659163	0.627963	0.644999	0.796006	0.622194	0.5907	0.608302	0.524119	0.650494	0.936718	0.955473	0.571081	0.870659	0.520818	0.8383	0.549989	0.854225	0.485192	0.707737	0.529587	0.568229	0.82401	0.649591	0.273172	0.460953	0.766813	0.852618	0.0370389	0.0195191
cg38267911_TC21	0.707501	0.424887	0.933283	0.467834	0.667507	0.269038	0.932555	0.961628	0.949607	0.927752	0.942207	0.929322	0.952731	0.168591	0.942412	0.944319	0.953731	0.925045	0.949813	0.937552	0.951398	0.942514	0.947734	0.357704	0.944362	0.948431	0.936259	0.946044	0.930219	0.945752	0.946312	0.936418	0.914019	0.935215	0.59155	0.616214	0.919374	0.433459	0.945323	0.426806	0.511153	0.938719	0.527944	0.45259	0.239229	0.938078	0.936173	0.340528	0.167198
cg38267375_BC11	0.949052	0.285968	0.8239	0.581883	0.868816	0.235628	0.931554	0.958173	0.928154	0.947624	0.940504	0.959264	0.954577	0.12874	0.953282	0.947095	0.946402	0.937101	0.944846	0.93201	0.953665	0.938013	0.946849	0.573915	0.916414	0.957515	0.925137	0.917739	0.955066	0.943876	0.954936	0.950233	0.952949	0.964316	0.928343	0.955316	0.948744	0.959231	0.95754	0.938972	0.956258	0.877922	0.960459	0.956317	0.961482	0.945653	0.832132	0.233611	0.171209
cg38413253_TC11	0.629563	0.0714494	0.0909163	0.216825	0.388245	0.0861871	0.712224	0.232659	0.786917	0.237118	0.780141	0.501955	0.84507	0.30401	0.457085	0.900803	0.390215	0.465224	0.586007	0.526821	0.411532	0.525277	0.547558	0.924547	0.347211	0.510303	0.506441	0.625359	0.704991	0.204339	0.832402	0.214672	0.917523	0.904122	0.519047	0.728678	0.256393	0.627521	0.552325	0.782669	0.71855	0.678114	0.826101	0.743505	0.893633	0.711971	0.809154	0.0527756	0.0323099
cg39595133_TC21	0.830412	0.153453	0.901619	0.387103	0.810675	0.179237	0.817387	0.934925	0.763763	0.76281	0.761206	0.632266	0.91423	0.0497689	0.893579	0.794442	0.864311	0.75827	0.849249	0.769218	0.855951	0.768406	0.779237	0.647909	0.692669	0.879571	0.750103	0.842447	0.748156	0.923814	0.918666	0.875165	0.854554	0.817705	0.847694	0.867479	0.890613	0.856573	0.865772	0.904984	0.867492	0.870562	0.871192	0.881941	0.92472	0.775531	0.905066	0.142641	0.0638626
cg40434889_BC11	0.578777	0.120533	0.8481	0.381093	0.434276	0.184725	0.800464	0.779181	0.838542	0.472843	0.81553	0.772215	0.762645	0.0476042	0.591236	0.850265	0.789539	0.694372	0.746826	0.69944	0.787997	0.694039	0.708114	0.881547	0.697376	0.813962	0.67818	0.872368	0.827376	0.866391	0.872794	0.239728	0.878197	0.919191	0.404453	0.709144	0.335215	0.477933	0.709702	0.482104	0.617305	0.828728	0.451008	0.456286	0.570339	0.867585	0.799086	0.103169	0.0366895
cg44318695_BC21	0.871147	0.183316	0.659688	0.362411	0.845512	0.171023	0.802674	0.322397	0.864269	0.557003	0.758799	0.890841	0.897386	0.0562244	0.290338	0.936976	0.623168	0.823199	0.789229	0.792771	0.705227	0.819897	0.823172	0.901707	0.84027	0.74036	0.798473	0.49075	0.481165	0.752486	0.933137	0.930103	0.819135	0.647007	0.727671	0.649134	0.442565	0.54375	0.711517	0.494706	0.651708	0.857268	0.626173	0.574313	0.502011	0.934938	0.89871	0.126445	0.0764591
cg31604271_BC21	0.180353	0.862145	0.405546	0.84374	0.632939	0.911158	0.390165	0.805371	0.265739	0.776408	0.37308	0.633629	0.243224	0.943342	0.814174	0.627049	0.594366	0.782703	0.536505	0.823578	0.570127	0.824034	0.845668	0.458926	0.794946	0.611956	0.758622	0.553915	0.741153	0.935973	0.240161	0.823782	0.652626	0.505023	0.147639	0.346401	0.199038	0.230665	0.493441	0.237786	0.25713	0.165661	0.21827	0.227483	0.134016	0.230962	0.0811147	0.864067	0.9293
cg34405347_TC11	0.772689	0.125835	0.658763	0.468867	0.73692	0.174858	0.839363	0.545511	0.770985	0.400092	0.822941	0.615217	0.800904	0.13989	0.5025	0.681431	0.649697	0.813634	0.584417	0.807321	0.668807	0.7853	0.826425	0.694094	0.832912	0.870175	0.753905	0.906696	0.783963	0.103204	0.639677	0.240865	0.7865	0.632992	0.160361	0.852517	0.153356	0.94128	0.82313	0.925195	0.874539	0.896519	0.694691	0.913828	0.714308	0.799094	0.719753	0.116298	0.357669
cg35035992_TC21	0.166868	0.862312	0.73231	0.679017	0.635215	0.798467	0.271208	0.16945	0.168982	0.178641	0.0887568	0.656987	0.303931	0.927555	0.388021	0.100654	0.170023	0.400535	0.175394	0.39157	0.149908	0.411155	0.320284	0.0727469	0.310101	0.146756	0.30967	0.163368	0.173707	0.0375961	0.0545761	0.0706634	0.518458	0.281753	0.0993972	0.200592	0.154992	0.14225	0.347174	0.19285	0.231401	0.395806	0.253208	0.256684	0.0881686	0.287957	0.110093	0.74221	0.888733
cg38734838_BC21	0.835918	0.324564	0.395053	0.59402	0.770432	0.250696	0.913508	0.948822	0.904908	0.524225	0.850425	0.406527	0.940603	0.189034	0.446066	0.929399	0.933663	0.835767	0.885891	0.853367	0.819792	0.834853	0.828322	0.873525	0.767503	0.959161	0.787787	0.953557	0.910115	0.95488	0.95492	0.948957	0.956305	0.961433	0.871012	0.937892	0.769227	0.908822	0.959117	0.925935	0.943707	0.690784	0.950806	0.908686	0.961286	0.883459	0.955222	0.158003	0.0981162
cg43754924_TC21	0.869061	0.204091	0.894751	0.379769	0.859392	0.18887	0.851128	0.907688	0.886397	0.859235	0.898405	0.905104	0.650212	0.104573	0.92005	0.888674	0.780551	0.756073	0.841908	0.77583	0.875219	0.739246	0.759276	0.938299	0.747877	0.920984	0.724575	0.926853	0.894797	0.734527	0.92016	0.930617	0.79943	0.920248	0.864598	0.88426	0.663165	0.893697	0.883319	0.887759	0.896937	0.919343	0.895747	0.904442	0.912284	0.902401	0.901718	0.174352	0.100481
cg35618629_TC21	0.0839576	0.746833	0.107863	0.63325	0.112866	0.696781	0.125331	0.0895977	0.0874026	0.0534365	0.076668	0.181931	0.0589707	0.890128	0.174007	0.0695252	0.0934646	0.673908	0.0717642	0.680654	0.130818	0.709727	0.622802	0.612519	0.616384	0.340468	0.614418	0.613846	0.311315	0.0873207	0.0448906	0.125298	0.443865	0.484484	0.0460572	0.306967	0.0598336	0.536981	0.52185	0.53765	0.339414	0.0657402	0.52089	0.565179	0.506163	0.213066	0.0567651	0.478768	0.699038
cg46208574_BC21	0.653981	0.158883	0.902261	0.402786	0.372932	0.218499	0.818352	0.921733	0.891364	0.767	0.818299	0.212032	0.913095	0.0707496	0.91158	0.906327	0.784571	0.736266	0.788651	0.738623	0.739147	0.764839	0.795059	0.95264	0.746979	0.765347	0.775939	0.917695	0.871853	0.920478	0.923913	0.921035	0.918902	0.870766	0.859582	0.828774	0.530147	0.634635	0.736327	0.859663	0.840968	0.596682	0.770811	0.578154	0.630824	0.731294	0.887578	0.142178	0.0868673
cg32567680_BC21	0.796886	0.154079	0.757726	0.451446	0.46854	0.178537	0.658678	0.880725	0.802976	0.870442	0.702456	0.762722	0.431612	0.123819	0.684265	0.437737	0.798192	0.895146	0.775885	0.865577	0.627457	0.882997	0.903571	0.764929	0.877186	0.812743	0.887423	0.88239	0.873596	0.836713	0.833339	0.890302	0.83681	0.864821	0.798139	0.878835	0.807023	0.882083	0.921709	0.890002	0.879867	0.756662	0.921701	0.88131	0.912294	0.827133	0.411236	0.171495	0.259166
cg34448487_TC21	0.137518	0.745221	0.0789152	0.536065	0.365634	0.790717	0.158913	0.0611747	0.089711	0.0528445	0.0902262	0.0719526	0.0846681	0.84336	0.0509195	0.105804	0.121072	0.536951	0.0970655	0.527765	0.099478	0.492548	0.485699	0.118276	0.434373	0.088412	0.508522	0.0893811	0.129299	0.138509	0.0692711	0.0556163	0.596129	0.531169	0.0884821	0.42963	0.112573	0.531506	0.193796	0.459068	0.427235	0.0631403	0.451671	0.449819	0.699706	0.124196	0.0686686	0.778484	0.860731
cg38388758_BC11	0.0245287	0.767171	0.0160712	0.517009	0.252531	0.592575	0.0436368	0.0160071	0.0516823	0.0209264	0.0329033	0.0192616	0.0218676	0.861146	0.0279551	0.026969	0.0193271	0.0461666	0.0220917	0.0506918	0.0212088	0.0284131	0.0239478	0.0314549	0.0300564	0.0249649	0.0329618	0.0189875	0.0534889	0.0363293	0.0250324	0.0250622	0.496043	0.342292	0.191818	0.0460617	0.147183	0.0364502	0.0236109	0.0465801	0.0582696	0.0220442	0.0325853	0.0519623	0.0328938	0.0338649	0.0198627	0.598939	0.726758
cg41071449_TC21	0.769545	0.36781	0.36781	0.36781	0.827245	0.198584	0.849614	0.899547	0.83776	0.739355	0.819852	0.892781	0.36781	0.36781	0.888427	0.884037	0.908241	0.764689	0.896536	0.802169	0.851681	0.784701	0.847282	0.0962943	0.778823	0.893763	0.839941	0.497452	0.883799	0.917124	0.738991	0.36781	0.868644	0.628613	0.425515	0.627161	0.930091	0.54042	0.679808	0.5508	0.752808	0.918857	0.796596	0.713734	0.719528	0.777905	0.931839	0.107363	0.0644582
cg30157110_BC21	0.951511	0.194893	0.928817	0.420433	0.910408	0.212668	0.834271	0.905769	0.848177	0.931843	0.867375	0.939328	0.93129	0.10011	0.923308	0.94621	0.733819	0.861888	0.691208	0.866668	0.752182	0.883511	0.82978	0.924657	0.826851	0.685074	0.845137	0.854427	0.606166	0.823268	0.780516	0.483247	0.892894	0.938426	0.489636	0.716454	0.567851	0.627785	0.91099	0.702557	0.778754	0.922491	0.829186	0.761265	0.681854	0.847212	0.872015	0.162808	0.107186
cg43412653_TC21	0.371056	0.76641	0.261941	0.524255	0.431765	0.0807051	0.82481	0.938997	0.904034	0.921493	0.914092	0.619101	0.257093	0.114965	0.92375	0.842584	0.737723	0.472169	0.598643	0.474232	0.844355	0.486576	0.567566	0.859195	0.424949	0.917663	0.468949	0.92218	0.876785	0.131529	0.455994	0.929956	0.788419	0.502817	0.870621	0.784075	0.615673	0.72764	0.901809	0.772397	0.782578	0.614436	0.705324	0.718563	0.81018	0.568799	0.237281	0.165451	0.14953
cg41018392_BC21	0.695362	0.182803	0.799199	0.457538	0.681611	0.226644	0.82862	0.866124	0.838129	0.643138	0.799225	0.886929	0.761949	0.0938453	0.858862	0.913705	0.861021	0.797205	0.836616	0.810351	0.863687	0.772697	0.806943	0.863633	0.767155	0.882046	0.812512	0.886377	0.832744	0.870648	0.929315	0.915411	0.918694	0.877434	0.338188	0.837722	0.788662	0.756902	0.853563	0.823442	0.81672	0.428962	0.831943	0.836517	0.899972	0.819657	0.851622	0.157621	0.090102
cg34660539_TC21	0.0843413	0.71848	0.0902176	0.606822	0.112776	0.750561	0.22113	0.0592187	0.0930017	0.0793045	0.0932604	0.0439236	0.0604679	0.843226	0.0473072	0.154611	0.148491	0.518204	0.085786	0.534	0.0554831	0.533971	0.502778	0.0676008	0.503817	0.0574964	0.489694	0.0379347	0.116406	0.167675	0.344155	0.0317936	0.471558	0.34068	0.0659686	0.305939	0.113596	0.234273	0.150234	0.194641	0.323307	0.0471746	0.302345	0.309852	0.34997	0.108135	0.076738	0.726378	0.806641
cg44852979_BC21	0.717803	0.361927	0.938994	0.731399	0.934402	0.205496	0.892528	0.692585	0.916113	0.74199	0.920115	0.942247	0.891896	0.0851922	0.612973	0.882875	0.82736	0.811262	0.890472	0.885847	0.835552	0.867785	0.877717	0.909199	0.876449	0.900975	0.866647	0.934052	0.871846	0.291711	0.948431	0.717434	0.925484	0.94407	0.870996	0.916919	0.55568	0.909221	0.95444	0.877924	0.931118	0.927347	0.919016	0.93265	0.894236	0.914134	0.672591	0.185312	0.0687563
cg46622519_TC11	0.649917	0.203093	0.615531	0.651785	0.905956	0.21842	0.840892	0.409773	0.855809	0.308941	0.825231	0.260617	0.458972	0.058916	0.125922	0.930526	0.71668	0.90175	0.668681	0.928181	0.708608	0.900325	0.941626	0.94993	0.933136	0.767531	0.897164	0.709041	0.872563	0.90567	0.806921	0.237963	0.929395	0.931967	0.270492	0.703757	0.204166	0.693517	0.872144	0.802673	0.688702	0.86827	0.687545	0.717857	0.83023	0.94008	0.838693	0.270273	0.418766
cg39207074_BC21	0.679832	0.113475	0.476463	0.359704	0.787936	0.176766	0.730799	0.909485	0.823312	0.710889	0.809194	0.439655	0.87589	0.131758	0.845594	0.841939	0.7697	0.72747	0.713466	0.778858	0.782541	0.77522	0.676284	0.840326	0.764641	0.797575	0.74631	0.734702	0.606654	0.828868	0.464973	0.925189	0.853912	0.561636	0.246254	0.751388	0.458112	0.827878	0.86036	0.848371	0.790919	0.834512	0.849341	0.768619	0.877331	0.668092	0.895253	0.119165	0.0478214
cg28816451_BC21	0.877473	0.950205	0.956409	0.696221	0.940018	0.257609	0.907655	0.952172	0.952198	0.936597	0.930906	0.743309	0.796205	0.258916	0.954241	0.948179	0.807115	0.684927	0.736242	0.672834	0.906219	0.667881	0.718319	0.660534	0.720898	0.947274	0.752198	0.936004	0.927428	0.947142	0.666294	0.954731	0.954567	0.920841	0.957344	0.57933	0.939814	0.46104	0.928553	0.474127	0.588371	0.955031	0.426927	0.48311	0.251839	0.912694	0.59061	0.168598	0.0989237
cg43894359_TC11	0.860106	0.166528	0.859273	0.656705	0.896426	0.158036	0.82668	0.44881	0.743369	0.252439	0.848194	0.883922	0.826209	0.0470182	0.790631	0.89839	0.83154	0.937044	0.863621	0.940708	0.833814	0.919843	0.945617	0.87043	0.94618	0.883154	0.939888	0.909745	0.83987	0.514295	0.92946	0.896502	0.907605	0.851574	0.219659	0.88561	0.269194	0.915984	0.89961	0.919207	0.899134	0.90424	0.894651	0.881893	0.969527	0.798321	0.913178	0.285812	0.260745
cg35353627_TC11	0.20782	0.186053	0.334851	0.721198	0.721198	0.856803	0.587676	0.084842	0.721198	0.0853625	0.591091	0.178375	0.167915	0.923793	0.0878412	0.268203	0.343611	0.478043	0.222533	0.721198	0.279396	0.721198	0.406179	0.721198	0.721198	0.431694	0.721198	0.421721	0.408255	0.0575825	0.134151	0.159952	0.179902	0.721198	0.120089	0.746761	0.0748617	0.775292	0.632123	0.846673	0.765553	0.656255	0.822495	0.797797	0.90298	0.577134	0.220938	0.685308	0.895894
cg37860331_BC21	0.12657	0.795908	0.101648	0.57612	0.232373	0.808177	0.314352	0.0607613	0.244435	0.10131	0.178744	0.0551938	0.114389	0.843191	0.0577081	0.139423	0.121163	0.590524	0.13692	0.56325	0.105055	0.598849	0.538689	0.263037	0.504603	0.159702	0.582546	0.115942	0.399219	0.0653305	0.126909	0.0484917	0.510854	0.430243	0.127076	0.492451	0.134661	0.596813	0.338297	0.596083	0.521815	0.100052	0.39202	0.529189	0.744002	0.183396	0.0971332	0.768393	0.849382
cg38494554_TC21	0.600822	0.813736	0.363458	0.660992	0.142663	0.83104	0.133099	0.596993	0.105753	0.666731	0.0760683	0.252943	0.317148	0.896891	0.787165	0.584194	0.352268	0.455598	0.532601	0.437301	0.30384	0.442224	0.396486	0.118015	0.391457	0.0778928	0.420001	0.467616	0.329176	0.883312	0.749784	0.742804	0.563917	0.419447	0.69412	0.238299	0.779615	0.0889688	0.151839	0.0760649	0.183373	0.308639	0.298155	0.150159	0.370681	0.0938618	0.0856564	0.799643	0.898839
cg40960163_BC11	0.717204	0.0942187	0.750913	0.66378	0.898022	0.459815	0.922392	0.467436	0.906964	0.403169	0.899586	0.405596	0.723314	0.184501	0.102602	0.739262	0.716958	0.918624	0.835165	0.924005	0.793901	0.916238	0.901969	0.924679	0.919397	0.960525	0.903761	0.609303	0.874501	0.947198	0.815302	0.932404	0.943139	0.951198	0.309157	0.893681	0.0767359	0.907789	0.866632	0.936195	0.790127	0.928156	0.891569	0.890401	0.89049	0.904041	0.849311	0.0912746	0.618427
cg45972278_BC11	0.892222	0.644203	0.721087	0.424018	0.929413	0.203718	0.837919	0.94506	0.786284	0.667265	0.774103	0.688004	0.944654	0.148307	0.898716	0.907719	0.878857	0.910939	0.846366	0.847086	0.791293	0.874322	0.887877	0.737998	0.903584	0.896281	0.846378	0.862323	0.850504	0.969235	0.929938	0.847364	0.901513	0.879701	0.74397	0.844456	0.410331	0.714687	0.853525	0.936477	0.884116	0.64203	0.902432	0.720955	0.932472	0.797609	0.676648	0.109967	0.22274
cg43145748_BC21	0.857493	0.271885	0.92629	0.528674	0.686319	0.325033	0.894958	0.851374	0.936265	0.806324	0.872071	0.898621	0.698073	0.159483	0.654788	0.933645	0.831392	0.8521	0.844861	0.839028	0.844467	0.858394	0.857911	0.933069	0.847017	0.880012	0.867061	0.948641	0.937195	0.768366	0.834423	0.657698	0.832809	0.964474	0.703674	0.648145	0.385808	0.447298	0.942969	0.519996	0.595306	0.579018	0.430309	0.473331	0.254216	0.958109	0.936418	0.15673	0.0507306
cg28225246_TC21	0.660364	0.638464	0.520368	0.54127	0.627192	0.443968	0.814681	0.158674	0.777289	0.398572	0.803265	0.460889	0.597065	0.489548	0.414968	0.557714	0.531336	0.903736	0.571865	0.870998	0.510543	0.906257	0.879588	0.898288	0.890301	0.8784	0.906871	0.888573	0.669001	0.105033	0.310578	0.570839	0.904715	0.922965	0.276934	0.903722	0.355508	0.894957	0.892936	0.877455	0.884154	0.634838	0.924507	0.890844	0.929349	0.837627	0.77276	0.152827	0.0589017
cg29726047_BC11	0.230453	0.682496	0.183085	0.828751	0.18663	0.894297	0.682528	0.188008	0.596004	0.214006	0.617254	0.0948513	0.209384	0.888625	0.143567	0.343384	0.423066	0.904382	0.351823	0.902202	0.470908	0.929929	0.893295	0.677281	0.921776	0.691908	0.898348	0.905364	0.844576	0.684528	0.325033	0.253134	0.902933	0.902071	0.69328	0.401155	0.290158	0.247263	0.623975	0.322305	0.31402	0.674205	0.207862	0.246076	0.140757	0.739091	0.234014	0.689234	0.870066
cg37914544_TC11	0.426188	0.616237	0.122413	0.351209	0.342379	0.0774788	0.743969	0.437692	0.587484	0.137112	0.788135	0.0835553	0.467587	0.108334	0.542242	0.767609	0.73665	0.57451	0.627206	0.569266	0.626996	0.543479	0.564008	0.819472	0.508505	0.424099	0.502105	0.312326	0.850105	0.0619076	0.90374	0.188863	0.937708	0.855713	0.361729	0.832901	0.324926	0.564922	0.385733	0.854949	0.848346	0.503321	0.816216	0.78389	0.937947	0.38703	0.301665	0.040668	0.0203874
cg46856646_TC21	0.738832	0.196115	0.638087	0.504468	0.750493	0.218096	0.866415	0.922835	0.903335	0.911746	0.828859	0.329591	0.908904	0.174233	0.921285	0.582885	0.901583	0.787357	0.91594	0.85101	0.835258	0.823976	0.830058	0.444041	0.846028	0.901426	0.800559	0.946415	0.869073	0.942509	0.956334	0.939761	0.936674	0.93926	0.877665	0.880625	0.618791	0.888368	0.907651	0.834532	0.900287	0.871019	0.901918	0.897173	0.925217	0.802058	0.654631	0.193505	0.100643
cg43029311_BC21	0.496624	0.847598	0.173772	0.794391	0.628242	0.898889	0.459977	0.077343	0.344528	0.0862186	0.278531	0.172268	0.163252	0.937124	0.0626801	0.237522	0.294422	0.653736	0.268716	0.704949	0.350955	0.705963	0.67826	0.63581	0.634358	0.229715	0.674151	0.169178	0.675988	0.0988673	0.175113	0.321381	0.587023	0.47492	0.214556	0.364437	0.711388	0.338397	0.363591	0.337539	0.351717	0.215795	0.564734	0.436329	0.176134	0.269827	0.311038	0.894681	0.929264
cg38601948_BC11	0.936178	0.90055	0.956481	0.583471	0.947697	0.224683	0.947074	0.871305	0.959969	0.957241	0.953699	0.958637	0.959296	0.110057	0.951076	0.953566	0.95751	0.958837	0.956407	0.950002	0.961202	0.953257	0.954314	0.937006	0.949978	0.965455	0.948425	0.961391	0.946737	0.929863	0.949198	0.9528	0.959624	0.963821	0.939466	0.957621	0.928187	0.953956	0.95696	0.955887	0.952504	0.963452	0.962558	0.959419	0.958707	0.961187	0.953362	0.247166	0.163978
cg39248443_BC21	0.890297	0.151244	0.925796	0.39018	0.896531	0.160781	0.840444	0.819364	0.868524	0.925615	0.856534	0.862884	0.578147	0.113702	0.927131	0.388979	0.738317	0.726541	0.674779	0.721198	0.769646	0.735346	0.745283	0.910833	0.671412	0.952971	0.724381	0.547541	0.894917	0.937262	0.928316	0.53935	0.889252	0.843235	0.887493	0.887655	0.700612	0.869883	0.9028	0.906396	0.88095	0.835299	0.888998	0.818493	0.916881	0.867233	0.930111	0.11351	0.152028
cg33311826_BC11	0.79502	0.111566	0.826854	0.79502	0.910426	0.148662	0.79502	0.591936	0.836349	0.79502	0.801423	0.887324	0.79502	0.79502	0.79502	0.831197	0.714454	0.849718	0.79814	0.79502	0.693232	0.81945	0.761352	0.79502	0.79502	0.911989	0.79502	0.918839	0.848278	0.922595	0.855463	0.907257	0.79502	0.780847	0.450632	0.769126	0.358105	0.805743	0.906019	0.79502	0.832976	0.912522	0.783359	0.844804	0.8842	0.819257	0.79502	0.0873649	0.208048
cg45216895_BC21	0.661735	0.170726	0.217748	0.270953	0.381822	0.171097	0.665341	0.533819	0.739955	0.297745	0.694699	0.467174	0.914891	0.0653504	0.486023	0.890754	0.560562	0.716045	0.688575	0.707753	0.543708	0.696617	0.693502	0.86951	0.704813	0.515702	0.696174	0.402228	0.453711	0.952127	0.93623	0.264804	0.954652	0.918476	0.725471	0.550783	0.520493	0.646439	0.431032	0.693347	0.732922	0.38762	0.741015	0.678107	0.861824	0.463203	0.933713	0.116425	0.0714458
cg31717793_TC11	0.517284	0.91132	0.93637	0.333463	0.803331	0.0975369	0.587484	0.517056	0.641725	0.634802	0.642131	0.934558	0.935516	0.0264935	0.563975	0.387784	0.421235	0.423053	0.374595	0.454782	0.491502	0.496664	0.394423	0.937348	0.421478	0.525999	0.410489	0.878529	0.463506	0.0803942	0.165709	0.615265	0.489423	0.866434	0.862278	0.427555	0.819322	0.288547	0.796102	0.314451	0.360485	0.737519	0.263361	0.298352	0.133636	0.82624	0.462805	0.0405285	0.0472537
cg45196568_BC21	0.826741	0.219463	0.843693	0.472113	0.929272	0.285525	0.91779	0.862476	0.896676	0.739295	0.887316	0.877485	0.873028	0.30834	0.883625	0.935107	0.861441	0.87384	0.866478	0.889681	0.885818	0.89725	0.870318	0.941024	0.887357	0.910692	0.852217	0.927546	0.914731	0.954234	0.936749	0.890022	0.883196	0.690203	0.654348	0.804676	0.648923	0.86063	0.901817	0.884573	0.790812	0.870899	0.89136	0.875145	0.89539	0.902813	0.913858	0.17426	0.0915976
cg36176327_TC21	0.63253	0.136247	0.492216	0.267981	0.46981	0.108593	0.675479	0.148893	0.702072	0.850253	0.626899	0.870247	0.409885	0.0585835	0.166386	0.61766	0.530125	0.463361	0.660368	0.504284	0.560462	0.487209	0.481639	0.860756	0.468051	0.850831	0.474944	0.690218	0.638093	0.553012	0.238497	0.509594	0.716576	0.892288	0.615515	0.693326	0.111969	0.643961	0.697964	0.757464	0.768968	0.871962	0.695871	0.715276	0.857494	0.751197	0.774277	0.0926023	0.0542466
cg31153580_TC11	0.934186	0.324909	0.926014	0.590805	0.957399	0.207098	0.943161	0.951521	0.947846	0.86888	0.928927	0.957493	0.952009	0.0716566	0.945277	0.953076	0.953632	0.936797	0.962588	0.921951	0.950341	0.945615	0.932284	0.931509	0.943617	0.962764	0.925088	0.958448	0.947568	0.947048	0.910193	0.962601	0.961514	0.966648	0.942714	0.883622	0.931631	0.94844	0.963713	0.957419	0.943886	0.964505	0.94742	0.921502	0.950255	0.91933	0.952945	0.16442	0.16636
cg44113999_TC11	0.76108	0.108439	0.196637	0.76108	0.691595	0.192049	0.891334	0.638592	0.886134	0.351437	0.892841	0.280194	0.720272	0.0808116	0.602199	0.76108	0.675139	0.793635	0.532191	0.760805	0.733023	0.795327	0.782182	0.76108	0.76108	0.914812	0.803783	0.726878	0.71939	0.397366	0.427956	0.76108	0.869748	0.76108	0.287411	0.782041	0.104798	0.789351	0.862779	0.639252	0.709776	0.343868	0.582028	0.493562	0.898151	0.615986	0.706736	0.143129	0.0908504
cg28958216_BC21	0.151235	0.910696	0.0952901	0.666767	0.43516	0.849661	0.436569	0.0772653	0.504356	0.166554	0.397312	0.121799	0.167817	0.910852	0.0778059	0.309538	0.173239	0.199415	0.275891	0.185796	0.242809	0.18579	0.234757	0.583651	0.215563	0.359747	0.216979	0.217501	0.611017	0.0716875	0.102947	0.0920565	0.867363	0.703397	0.426596	0.444474	0.107131	0.504966	0.278521	0.502539	0.466009	0.170672	0.488343	0.589078	0.526438	0.347635	0.168417	0.872401	0.897478
cg41111427_TC11	0.298042	0.114089	0.298042	0.298042	0.298042	0.0776009	0.298042	0.85	0.298042	0.298042	0.298042	0.298042	0.903904	0.0786088	0.298042	0.298042	0.298042	0.298042	0.298042	0.298042	0.298042	0.298042	0.298042	0.298042	0.298042	0.858021	0.298042	0.880175	0.298042	0.298042	0.666365	0.298042	0.298042	0.298042	0.833273	0.507684	0.503439	0.648195	0.853742	0.298042	0.586209	0.721513	0.499252	0.603243	0.536059	0.906835	0.35863	0.0691814	0.0450487
cg29810883_BC21	0.0449081	0.731467	0.0954361	0.568859	0.0844467	0.79384	0.256447	0.298702	0.1262	0.0235691	0.135052	0.0339896	0.0434183	0.885279	0.0568734	0.0784303	0.346848	0.479884	0.15606	0.496986	0.252378	0.45425	0.434311	0.0521903	0.432247	0.0558393	0.4315	0.147753	0.281715	0.0511746	0.167447	0.0719245	0.356954	0.446305	0.124801	0.294359	0.0785194	0.185902	0.128001	0.145836	0.240311	0.0302309	0.16608	0.151316	0.317185	0.0838965	0.0732167	0.696846	0.80648
cg32959619_BC11	0.72448	0.72448	0.145672	0.72448	0.72448	0.867386	0.72448	0.17627	0.72448	0.0798068	0.72448	0.2224	0.14911	0.72448	0.095432	0.162758	0.72448	0.890773	0.342214	0.72448	0.371459	0.907849	0.72448	0.72448	0.72448	0.724681	0.901895	0.197535	0.784019	0.72448	0.72448	0.72448	0.72448	0.757654	0.0559642	0.734444	0.0703175	0.708946	0.637639	0.699438	0.666503	0.270979	0.599992	0.667019	0.903404	0.592344	0.626229	0.181268	0.535513
cg30027383_TC11	0.462377	0.121937	0.539758	0.493224	0.493224	0.166234	0.864889	0.51364	0.823327	0.300829	0.734523	0.113417	0.260325	0.0914834	0.493224	0.827155	0.75581	0.848698	0.78987	0.859559	0.741418	0.861643	0.849771	0.493224	0.801826	0.916574	0.818495	0.9051	0.898114	0.920272	0.488629	0.209547	0.493224	0.884585	0.571218	0.776793	0.905788	0.641932	0.8147	0.726744	0.721809	0.504872	0.560497	0.735501	0.862707	0.718602	0.803694	0.110392	0.0832888
cg40489185_TC11	0.488214	0.749573	0.22694	0.348515	0.239294	0.096403	0.653763	0.213011	0.779947	0.316512	0.758624	0.388341	0.335238	0.0591484	0.233985	0.910781	0.480329	0.40119	0.490251	0.445696	0.526494	0.409434	0.40779	0.916618	0.409092	0.47587	0.411294	0.440403	0.607705	0.729427	0.897347	0.363288	0.97624	0.969631	0.858198	0.637849	0.769471	0.758668	0.56521	0.740593	0.750014	0.627169	0.731666	0.774496	0.896725	0.738639	0.69373	0.063487	0.100246
cg38536765_BC21	0.809201	0.175847	0.722073	0.373882	0.6942	0.141568	0.775375	0.801832	0.826497	0.500743	0.807289	0.885663	0.30061	0.0791264	0.695078	0.637803	0.654038	0.722738	0.56655	0.759831	0.737319	0.737037	0.627607	0.907163	0.688018	0.82653	0.693419	0.886216	0.803975	0.911992	0.853654	0.850868	0.850746	0.721705	0.512095	0.623255	0.370945	0.86378	0.859789	0.84321	0.759149	0.606807	0.827831	0.838591	0.896478	0.789805	0.892041	0.105977	0.0524575
cg32904663_BC11	0.704319	0.0764195	0.704319	0.704319	0.842512	0.176325	0.704319	0.704319	0.704319	0.704319	0.8212	0.914523	0.903739	0.704319	0.704319	0.704319	0.66559	0.633844	0.761027	0.704319	0.723708	0.704319	0.704319	0.704319	0.704319	0.701214	0.704319	0.916675	0.796611	0.704319	0.704319	0.903247	0.704319	0.876047	0.145692	0.853227	0.257858	0.900261	0.879313	0.89636	0.880408	0.900023	0.894613	0.888235	0.894984	0.844882	0.704319	0.0817278	0.173888
cg28809724_TC11	0.454771	0.248285	0.477795	0.403391	0.630268	0.145887	0.738976	0.68916	0.870412	0.657311	0.889999	0.653059	0.872459	0.1315	0.628073	0.879271	0.701114	0.351493	0.513961	0.36231	0.72532	0.351179	0.33104	0.931082	0.436706	0.96813	0.390821	0.890529	0.713611	0.0919646	0.391758	0.630535	0.953543	0.892354	0.899521	0.49797	0.795906	0.42393	0.911841	0.573647	0.536333	0.779047	0.403233	0.494202	0.340164	0.778378	0.502581	0.0851388	0.0629004
cg38464404_BC11	0.602527	0.0905601	0.839595	0.283501	0.815094	0.0917663	0.697284	0.894199	0.785655	0.689168	0.701476	0.566203	0.647257	0.0296971	0.345379	0.730104	0.632951	0.534283	0.540793	0.51219	0.659014	0.530319	0.461447	0.850364	0.524674	0.782943	0.488191	0.66611	0.790028	0.401608	0.766658	0.877935	0.84145	0.727438	0.398596	0.497035	0.187916	0.428351	0.773622	0.442241	0.535093	0.85406	0.528807	0.511618	0.322627	0.826862	0.418411	0.0425164	0.0229346
cg35749665_TC21	0.759343	0.143771	0.733095	0.683494	0.444011	0.153199	0.748862	0.736996	0.781372	0.755929	0.756064	0.908965	0.826984	0.683494	0.554123	0.887535	0.615119	0.468213	0.726737	0.431931	0.659574	0.479349	0.429767	0.723078	0.445911	0.84685	0.355877	0.710289	0.619185	0.871223	0.694515	0.761514	0.899976	0.90824	0.832389	0.752355	0.824334	0.811177	0.859124	0.724331	0.707091	0.928096	0.792706	0.719946	0.781208	0.870598	0.768457	0.102852	0.060428
cg36333369_TC11	0.685293	0.277418	0.902031	0.449583	0.907564	0.171251	0.819052	0.897967	0.884897	0.225725	0.903806	0.525842	0.890778	0.0847326	0.574372	0.927484	0.734848	0.811795	0.790207	0.816193	0.807204	0.847635	0.819747	0.706854	0.835527	0.846516	0.764203	0.93273	0.928463	0.926514	0.823277	0.591908	0.948031	0.877035	0.59056	0.696025	0.433166	0.831466	0.935064	0.657588	0.880848	0.460454	0.656851	0.601565	0.932211	0.911461	0.95645	0.0963715	0.162183
cg38551873_TC21	0.796555	0.196651	0.860769	0.397773	0.570398	0.231469	0.829008	0.919877	0.842963	0.366551	0.864694	0.595819	0.914934	0.0473594	0.928964	0.888024	0.812782	0.755977	0.794886	0.755296	0.809059	0.737337	0.715981	0.913437	0.716207	0.926393	0.715687	0.898283	0.734027	0.937212	0.9367	0.613156	0.905264	0.886663	0.56384	0.827338	0.517749	0.807618	0.743345	0.831828	0.799427	0.583425	0.826424	0.794482	0.846863	0.76437	0.936071	0.140912	0.0725223
cg35743627_TC21	0.696854	0.207503	0.683901	0.439758	0.744311	0.223335	0.817162	0.905184	0.840579	0.840395	0.860994	0.749381	0.764602	0.197133	0.894215	0.704825	0.800965	0.713826	0.771455	0.713222	0.830699	0.730331	0.736824	0.862445	0.765477	0.915504	0.684715	0.904513	0.836228	0.172264	0.743102	0.91859	0.927101	0.925066	0.874935	0.77451	0.872089	0.838851	0.85712	0.852394	0.863441	0.874379	0.884129	0.818896	0.826347	0.656355	0.892969	0.201677	0.106969
cg36307638_BC21	0.615673	0.1848	0.599985	0.372893	0.686832	0.185898	0.791807	0.864122	0.853537	0.251867	0.885206	0.686768	0.62494	0.0886973	0.910879	0.903406	0.724475	0.696405	0.793277	0.694052	0.78837	0.761987	0.729646	0.791215	0.746774	0.880111	0.66535	0.844932	0.853591	0.935921	0.734928	0.592126	0.905672	0.653011	0.664025	0.683657	0.18278	0.830796	0.8992	0.902497	0.777508	0.899199	0.84986	0.679658	0.590581	0.886751	0.941265	0.114075	0.0467313
cg39638935_TC11	0.30241	0.0506195	0.479084	0.183023	0.30241	0.0599774	0.30241	0.380164	0.30241	0.30241	0.688156	0.30241	0.100126	0.0390856	0.287291	0.30241	0.658563	0.801011	0.656555	0.795374	0.658715	0.804315	0.30241	0.30241	0.30241	0.194783	0.30241	0.532293	0.843715	0.12122	0.896729	0.30241	0.30241	0.757028	0.302819	0.53131	0.197762	0.558713	0.415951	0.48694	0.537426	0.833454	0.544863	0.505672	0.496733	0.756601	0.396228	0.0683865	0.0318941
cg36802189_TC21	0.125715	0.753493	0.0822857	0.69317	0.148796	0.823384	0.376828	0.0740765	0.268859	0.0666148	0.222267	0.063136	0.0832274	0.825894	0.101178	0.183895	0.17503	0.772775	0.153304	0.757814	0.123255	0.751755	0.755511	0.262037	0.738654	0.142997	0.732979	0.0950295	0.435277	0.0566575	0.0842595	0.0680897	0.48837	0.416053	0.168477	0.323663	0.223072	0.363934	0.198473	0.369742	0.308499	0.0524138	0.24519	0.298374	0.271179	0.208423	0.171934	0.772709	0.812447
cg29783695_BC21	0.0751727	0.822586	0.0878707	0.612865	0.110165	0.732585	0.291155	0.0571247	0.153265	0.0699436	0.184442	0.0579047	0.0830119	0.910669	0.0565585	0.115852	0.147268	0.406901	0.0900691	0.415303	0.0973147	0.410378	0.431097	0.0862263	0.37913	0.188381	0.431526	0.12834	0.529473	0.0605051	0.0914015	0.0669422	0.571527	0.118673	0.0807997	0.261653	0.0965772	0.192158	0.176847	0.14935	0.18632	0.0615308	0.142418	0.154306	0.0859624	0.147951	0.0625794	0.596791	0.798419
cg33702981_TC21	0.74346	0.186986	0.885599	0.375219	0.590965	0.199077	0.783246	0.389387	0.792637	0.643986	0.793221	0.909131	0.867005	0.0627876	0.884156	0.826709	0.740914	0.65927	0.831271	0.651024	0.831012	0.690208	0.629451	0.843557	0.634681	0.834725	0.623527	0.862172	0.816469	0.894472	0.911301	0.916484	0.863662	0.868989	0.509048	0.683988	0.398589	0.683641	0.838622	0.811398	0.701175	0.849452	0.787264	0.785888	0.858618	0.74149	0.882471	0.11514	0.0639855
cg33735943_BC21	0.726663	0.745171	0.9304	0.450985	0.680205	0.200404	0.772952	0.913278	0.806186	0.902321	0.82213	0.930528	0.575026	0.159179	0.625445	0.905411	0.722694	0.820677	0.713102	0.778678	0.727998	0.840166	0.821374	0.733998	0.760024	0.816151	0.841734	0.695682	0.859881	0.9203	0.807882	0.524068	0.855991	0.813886	0.803271	0.740062	0.899839	0.903466	0.863023	0.916681	0.848244	0.916851	0.871429	0.873826	0.932393	0.804787	0.586247	0.101547	0.0882058
cg38658376_TC11	0.557628	0.231465	0.639563	0.363544	0.785217	0.302387	0.794345	0.360933	0.8977	0.355267	0.831579	0.323379	0.700235	0.109045	0.128154	0.904629	0.575568	0.70197	0.717066	0.715517	0.737657	0.702575	0.746097	0.714217	0.687035	0.940498	0.734579	0.682713	0.436576	0.936529	0.928531	0.887473	0.939966	0.920422	0.574908	0.783018	0.157135	0.891789	0.922458	0.839783	0.857635	0.865696	0.545123	0.815108	0.876375	0.897244	0.861922	0.0595545	0.157207
cg31783253_BC21	0.551589	0.151154	0.92662	0.321447	0.898641	0.117315	0.775709	0.925204	0.866401	0.900506	0.783572	0.615058	0.674977	0.0674387	0.925496	0.695785	0.740205	0.578823	0.618759	0.595729	0.730244	0.631708	0.568351	0.158911	0.571865	0.788811	0.618808	0.888685	0.891441	0.424204	0.551979	0.685522	0.912002	0.692407	0.927442	0.837959	0.67748	0.84479	0.876711	0.654131	0.657301	0.756131	0.762101	0.750229	0.671858	0.908681	0.636722	0.134187	0.0811249
cg44695817_TC21	0.607956	0.0529005	0.178341	0.302145	0.608989	0.109353	0.352979	0.203853	0.328133	0.254779	0.369018	0.144147	0.392364	0.0319799	0.640294	0.583974	0.614649	0.730428	0.611145	0.715846	0.577613	0.716211	0.75316	0.159204	0.749207	0.0867986	0.742114	0.199313	0.567864	0.916516	0.70845	0.0506931	0.580484	0.498636	0.746455	0.633572	0.883122	0.594909	0.546378	0.555662	0.557314	0.698566	0.589471	0.601138	0.780989	0.443918	0.793699	0.0627133	0.0311725
cg36322000_BC11	0.257252	0.0730083	0.337015	0.308036	0.346521	0.086468	0.735623	0.432523	0.758031	0.152635	0.764191	0.0542335	0.166745	0.0622027	0.118075	0.648579	0.489367	0.643829	0.438574	0.625085	0.589215	0.666378	0.637829	0.917412	0.679055	0.833176	0.607575	0.850487	0.701801	0.251902	0.359384	0.809361	0.923194	0.656237	0.287165	0.630297	0.112933	0.714738	0.868248	0.714275	0.726586	0.492175	0.728277	0.505309	0.800301	0.779117	0.625638	0.0443095	0.0930335
cg42549449_TC11	0.683513	0.176235	0.562579	0.308925	0.627092	0.112379	0.520861	0.464034	0.495225	0.835941	0.603657	0.763551	0.746389	0.121619	0.239151	0.735587	0.346951	0.366387	0.523955	0.323186	0.32936	0.401601	0.332093	0.669958	0.333533	0.29205	0.319115	0.215063	0.288661	0.858295	0.90912	0.337451	0.896526	0.891339	0.77445	0.663605	0.809872	0.699053	0.29377	0.679464	0.763158	0.204718	0.739142	0.782554	0.801136	0.426386	0.866694	0.109661	0.0525496
cg30571952_BC11	0.731244	0.191696	0.693918	0.373605	0.624189	0.162111	0.758854	0.713046	0.868354	0.706979	0.861084	0.955168	0.950811	0.304702	0.493214	0.780937	0.704065	0.373734	0.825739	0.346316	0.872125	0.379926	0.433216	0.949916	0.370802	0.942965	0.392937	0.806072	0.723294	0.369257	0.935657	0.874996	0.959433	0.966599	0.840456	0.801489	0.788819	0.798291	0.865355	0.835538	0.808873	0.566234	0.831748	0.800533	0.909799	0.89283	0.656082	0.134365	0.0490351
cg35634208_TC11	0.245603	0.0839758	0.101874	0.190017	0.484636	0.0618728	0.68618	0.236226	0.809128	0.306057	0.723497	0.705979	0.738794	0.0605943	0.548188	0.505554	0.508388	0.246175	0.526068	0.180676	0.626082	0.247223	0.279884	0.325899	0.305134	0.88968	0.266002	0.911223	0.559609	0.325899	0.186601	0.36527	0.760618	0.880069	0.314843	0.71595	0.297906	0.738575	0.812464	0.688428	0.702926	0.291513	0.780954	0.71495	0.856536	0.719891	0.187184	0.0639557	0.0695797
cg28233268_TC21	0.89944	0.546652	0.957901	0.566264	0.854591	0.22708	0.938992	0.682397	0.956929	0.894786	0.9553	0.948129	0.957523	0.112149	0.953194	0.955898	0.931801	0.921144	0.941961	0.938476	0.945729	0.903113	0.922452	0.938724	0.946834	0.965839	0.938006	0.959648	0.948599	0.952399	0.953652	0.932385	0.958659	0.957493	0.887026	0.91031	0.936785	0.940152	0.961529	0.945065	0.927512	0.805101	0.942393	0.687328	0.388631	0.951149	0.505265	0.164354	0.096531
cg29899615_BC21	0.104992	0.852125	0.140395	0.543757	0.0953651	0.670231	0.233014	0.25846	0.186473	0.0651327	0.189044	0.1635	0.197179	0.774076	0.0992473	0.0519724	0.0913053	0.0747762	0.149116	0.08449	0.123262	0.0769787	0.0707317	0.175842	0.0839419	0.324166	0.0706738	0.240745	0.113462	0.0396379	0.0356515	0.0364143	0.483837	0.405243	0.0877723	0.164366	0.192419	0.107633	0.186313	0.106393	0.173904	0.0794835	0.136804	0.130605	0.0655982	0.291132	0.123188	0.675719	0.845353
cg44010613_TC11	0.478533	0.152845	0.440073	0.708692	0.823716	0.241397	0.898612	0.552394	0.855477	0.399992	0.908095	0.311587	0.457908	0.170989	0.327713	0.905157	0.728511	0.920124	0.660707	0.90669	0.722212	0.898944	0.914152	0.822784	0.896757	0.885423	0.895016	0.933113	0.825102	0.868063	0.772475	0.367452	0.884306	0.926391	0.311082	0.930318	0.207082	0.923762	0.836658	0.923883	0.924315	0.880565	0.91458	0.914928	0.944294	0.913672	0.45601	0.0984207	0.422881
cg29946582_BC21	0.242379	0.852799	0.123389	0.719492	0.479167	0.865041	0.48575	0.0917953	0.476073	0.106638	0.449624	0.121613	0.183716	0.891115	0.106126	0.249486	0.31597	0.748797	0.263556	0.753819	0.291589	0.788663	0.735328	0.520564	0.726297	0.327891	0.738499	0.320055	0.772578	0.112592	0.267686	0.118137	0.863947	0.824686	0.386314	0.66053	0.211182	0.640766	0.328607	0.665894	0.666048	0.112321	0.687995	0.656819	0.848317	0.410927	0.286756	0.713159	0.842038
cg39900086_BC11	0.522159	0.160518	0.571437	0.399598	0.852355	0.179206	0.810975	0.372917	0.860852	0.284705	0.785943	0.428026	0.486926	0.111524	0.5083	0.44052	0.656124	0.589635	0.612595	0.611124	0.660824	0.614411	0.63905	0.900176	0.64278	0.947493	0.629775	0.920818	0.900347	0.517249	0.951697	0.238191	0.720302	0.485163	0.223512	0.655655	0.186333	0.739493	0.906519	0.686262	0.841216	0.611789	0.647796	0.829326	0.846988	0.8822	0.230951	0.0855876	0.0600339
cg33134930_BC11	0.874235	0.662673	0.27143	0.596658	0.513022	0.598665	0.925118	0.937654	0.935482	0.855953	0.936766	0.931114	0.948726	0.142767	0.919189	0.940441	0.89516	0.926436	0.889088	0.926737	0.914719	0.937083	0.932855	0.93144	0.924861	0.806645	0.89256	0.958051	0.928277	0.719401	0.969556	0.697216	0.937425	0.913609	0.82828	0.933211	0.880459	0.710819	0.807448	0.777912	0.933803	0.84756	0.802287	0.733698	0.945882	0.952949	0.957327	0.177236	0.0535778
cg31222889_TC11	0.771594	0.313062	0.91186	0.615253	0.682163	0.544174	0.824142	0.90056	0.891546	0.57359	0.867198	0.115543	0.171427	0.246991	0.944745	0.940525	0.904215	0.687308	0.690889	0.739767	0.73447	0.653591	0.750145	0.74843	0.735652	0.951331	0.729094	0.9606	0.606828	0.941204	0.958854	0.685739	0.930347	0.949039	0.585801	0.863629	0.338908	0.698571	0.478318	0.899669	0.835085	0.300561	0.822286	0.808119	0.925837	0.487538	0.963721	0.0709799	0.0495764
cg32248868_TC21	0.902056	0.494927	0.930978	0.638421	0.92132	0.284363	0.914834	0.950715	0.924853	0.943326	0.929496	0.953303	0.950917	0.494927	0.934503	0.943794	0.912433	0.81008	0.865038	0.818813	0.932344	0.819649	0.748021	0.887844	0.775991	0.9305	0.768315	0.944055	0.943191	0.909008	0.861635	0.926791	0.753454	0.938047	0.95319	0.932514	0.94059	0.9429	0.940866	0.886328	0.949887	0.93918	0.945426	0.939745	0.941874	0.929887	0.790845	0.143953	0.0883456
cg47325661_BC21	0.17255	0.121335	0.157047	0.590728	0.440885	0.786545	0.258782	0.0809225	0.198381	0.0735307	0.187504	0.136138	0.111163	0.868237	0.10218	0.124933	0.13279	0.594126	0.146082	0.587898	0.150629	0.599902	0.559917	0.11523	0.5405	0.340905	0.592664	0.228282	0.478928	0.0506352	0.0662958	0.103437	0.466623	0.407986	0.139607	0.310464	0.12479	0.280671	0.259862	0.285606	0.293597	0.205169	0.297093	0.28785	0.178851	0.261572	0.11199	0.771313	0.829973
cg43762233_TC21	0.926766	0.434785	0.844595	0.474586	0.931714	0.201226	0.917165	0.731547	0.911993	0.958526	0.918365	0.939327	0.932799	0.103954	0.917448	0.875652	0.842676	0.903517	0.941399	0.925728	0.946527	0.898679	0.924406	0.793554	0.890349	0.93869	0.883828	0.92936	0.884266	0.18453	0.949022	0.93896	0.917329	0.924926	0.860289	0.894948	0.790415	0.897041	0.929882	0.853771	0.890178	0.920051	0.898806	0.900802	0.860007	0.922035	0.755181	0.171487	0.112228
cg33734949_TC21	0.922607	0.358179	0.920704	0.575594	0.885792	0.298411	0.89868	0.922226	0.901421	0.923683	0.869256	0.923665	0.909952	0.207465	0.918609	0.940451	0.866974	0.889393	0.921888	0.888053	0.921268	0.855459	0.878064	0.811947	0.877023	0.898723	0.904915	0.751879	0.771719	0.852846	0.932983	0.944336	0.910976	0.868602	0.961089	0.824232	0.924196	0.917539	0.923727	0.884595	0.901153	0.928731	0.916607	0.906101	0.919431	0.912527	0.851778	0.155498	0.119937
cg40123856_TC11	0.527803	0.180735	0.410882	0.554294	0.679154	0.142022	0.773783	0.278874	0.843454	0.439305	0.770254	0.640057	0.714869	0.108583	0.570512	0.912245	0.667975	0.536376	0.611433	0.504028	0.732749	0.52727	0.458657	0.921058	0.616422	0.910357	0.525355	0.935003	0.907457	0.734105	0.497351	0.658985	0.793625	0.964988	0.328654	0.720865	0.17687	0.723225	0.938405	0.767907	0.635768	0.923821	0.59862	0.848124	0.769434	0.900942	0.67267	0.0682842	0.0881624
cg28426146_BC11	0.597558	0.717167	0.955995	0.404796	0.6148	0.168052	0.870703	0.92645	0.950619	0.926712	0.931037	0.908005	0.947821	0.276216	0.959882	0.834393	0.761771	0.422482	0.633012	0.401269	0.910767	0.466735	0.491463	0.912443	0.47825	0.959651	0.467719	0.973191	0.921741	0.174479	0.511398	0.968725	0.83104	0.900729	0.922258	0.77409	0.85647	0.872319	0.905549	0.899622	0.869091	0.968403	0.899192	0.862759	0.836121	0.964112	0.5442	0.212928	0.111603
cg29038728_TC21	0.880917	0.183022	0.572226	0.447618	0.708647	0.214271	0.894745	0.904436	0.876841	0.839729	0.940706	0.944622	0.770633	0.116689	0.881773	0.897337	0.896443	0.851184	0.802892	0.822173	0.893505	0.826203	0.83035	0.942146	0.841187	0.946079	0.855545	0.964202	0.933583	0.967222	0.537634	0.672316	0.954968	0.868594	0.789741	0.927753	0.659833	0.915871	0.803261	0.833756	0.915031	0.680664	0.910535	0.925025	0.958751	0.938387	0.610979	0.198221	0.106828
cg41536783_TC21	0.0722185	0.649011	0.141634	0.457791	0.104178	0.762398	0.131508	0.0383504	0.0492554	0.0490699	0.0464535	0.0815959	0.0674324	0.830131	0.0411422	0.0891145	0.0652228	0.44066	0.0351485	0.466709	0.0396838	0.477557	0.425143	0.0433549	0.397166	0.0274943	0.430377	0.0384749	0.045455	0.0335244	0.044738	0.02501	0.223968	0.0212505	0.0498644	0.0935289	0.320144	0.0628609	0.0919392	0.0609393	0.0587126	0.0414836	0.0803015	0.0842982	0.0542595	0.0597289	0.0330089	0.63133	0.730261
cg38108585_TC21	0.948014	0.198608	0.958542	0.553796	0.941183	0.371069	0.950064	0.951257	0.942201	0.932583	0.927298	0.950976	0.935525	0.351054	0.946179	0.937706	0.95812	0.954254	0.95048	0.957929	0.955697	0.947706	0.949134	0.938897	0.940068	0.936685	0.946623	0.947445	0.937114	0.946833	0.946994	0.941752	0.765486	0.946023	0.939473	0.940018	0.927675	0.951441	0.959189	0.945684	0.940232	0.92959	0.934623	0.948014	0.94728	0.942825	0.942592	0.25583	0.0905365
cg38086653_TC21	0.765114	0.162638	0.910567	0.352229	0.652925	0.16462	0.768716	0.59827	0.798415	0.539922	0.748285	0.861066	0.909647	0.0688309	0.635163	0.89843	0.557928	0.653447	0.746832	0.658085	0.627516	0.600688	0.646628	0.895926	0.654958	0.742625	0.576378	0.759133	0.554765	0.899326	0.942504	0.498613	0.941944	0.846121	0.86282	0.81292	0.230672	0.66148	0.78048	0.64936	0.851066	0.924388	0.7368	0.619267	0.904074	0.845614	0.919806	0.106446	0.06122
cg42949634_TC11	0.391737	0.962803	0.249419	0.953421	0.735824	0.95214	0.886146	0.211327	0.817094	0.341467	0.81609	0.218346	0.337653	0.967145	0.253123	0.49669	0.508286	0.973669	0.450623	0.963259	0.518706	0.965008	0.969158	0.956735	0.965269	0.603448	0.954077	0.517069	0.959309	0.195622	0.343869	0.368261	0.968514	0.958328	0.415516	0.950991	0.339119	0.952573	0.588707	0.957676	0.953652	0.397226	0.931089	0.948214	0.961055	0.700302	0.308834	0.960701	0.956365
cg34791125_BC21	0.166072	0.749836	0.121341	0.595386	0.231223	0.83119	0.430793	0.0628645	0.426721	0.137942	0.39941	0.0642938	0.154556	0.85324	0.0693311	0.196145	0.179601	0.801274	0.201139	0.792352	0.201021	0.810774	0.740477	0.569748	0.691981	0.235165	0.71542	0.136839	0.636225	0.0545861	0.0849571	0.0647938	0.589735	0.503946	0.511312	0.303696	0.142494	0.153911	0.265782	0.163567	0.274242	0.150387	0.170836	0.166668	0.0806899	0.303981	0.122738	0.774155	0.813683
cg29899774_BC11	0.0686203	0.720262	0.0714203	0.519237	0.149125	0.6023	0.0139553	0.0267589	0.0179656	0.017764	0.0227495	0.0933315	0.128981	0.712291	0.0244417	0.014195	0.0126736	0.0147473	0.0181134	0.017143	0.0132934	0.0129616	0.0121035	0.0153373	0.0140796	0.0213093	0.0167711	0.0256807	0.268995	0.0130279	0.0139723	0.0143514	0.552891	0.507282	0.0863116	0.0183298	0.154577	0.0179417	0.047419	0.015694	0.0209504	0.0546603	0.0743554	0.021801	0.0144442	0.0217839	0.0267502	0.608815	0.743753
cg31175921_TC11	0.62183	0.134621	0.653491	0.653491	0.860078	0.215546	0.844734	0.298652	0.889671	0.267824	0.821408	0.653491	0.510055	0.0944146	0.136602	0.670437	0.693935	0.839783	0.620796	0.841814	0.651138	0.903004	0.848612	0.653491	0.819758	0.931587	0.851839	0.383716	0.830398	0.933682	0.205383	0.317174	0.653491	0.933901	0.317723	0.847308	0.0979075	0.842371	0.861564	0.831982	0.811412	0.67833	0.769679	0.564372	0.931717	0.918363	0.735256	0.0993444	0.224482
cg38225397_BC21	0.128271	0.737016	0.110637	0.639901	0.107419	0.782354	0.214768	0.0866818	0.16227	0.0838168	0.195955	0.105898	0.143602	0.858278	0.119957	0.215211	0.131833	0.535223	0.0932855	0.522142	0.0999296	0.527816	0.53344	0.184022	0.507451	0.11604	0.522998	0.164406	0.378704	0.0564679	0.0758976	0.0927801	0.533061	0.605341	0.516592	0.249464	0.537302	0.139869	0.168592	0.149514	0.249476	0.153119	0.198167	0.19769	0.26108	0.157767	0.087122	0.752405	0.805603
cg36367752_BC21	0.773128	0.143096	0.829867	0.398022	0.804994	0.190882	0.857938	0.75012	0.866222	0.376737	0.866688	0.776492	0.695214	0.0483467	0.44662	0.916551	0.728067	0.773005	0.70983	0.781801	0.738853	0.842643	0.826055	0.931839	0.846004	0.925982	0.804289	0.797422	0.920719	0.940635	0.648583	0.839888	0.919803	0.92578	0.529654	0.857621	0.443446	0.691623	0.63837	0.678654	0.846948	0.860604	0.880419	0.62597	0.900091	0.857197	0.88661	0.105973	0.0660189
cg36447462_TC21	0.859996	0.184268	0.894787	0.443712	0.84911	0.214308	0.890119	0.555461	0.870172	0.79193	0.827875	0.450309	0.886518	0.0809291	0.874792	0.885507	0.841119	0.796609	0.773479	0.796277	0.849003	0.798878	0.841198	0.829489	0.813905	0.911879	0.805698	0.713112	0.640077	0.89581	0.577885	0.592538	0.911245	0.939871	0.80365	0.851265	0.463771	0.879152	0.890102	0.896307	0.814404	0.895798	0.856527	0.841211	0.885729	0.904847	0.854852	0.163415	0.0883252
cg45727754_TC21	0.794444	0.20343	0.832614	0.386197	0.752491	0.22603	0.810591	0.900219	0.787998	0.918467	0.785643	0.927434	0.910474	0.120388	0.866527	0.89956	0.736077	0.781646	0.846849	0.791736	0.676281	0.768729	0.739393	0.870095	0.782306	0.917241	0.781115	0.93223	0.844273	0.761905	0.92398	0.681693	0.764732	0.920479	0.541765	0.820788	0.72234	0.682176	0.880522	0.854742	0.81335	0.916092	0.788636	0.815714	0.902867	0.851352	0.744567	0.153629	0.0683773
cg45511399_BC21	0.724577	0.15352	0.872019	0.387396	0.622123	0.180609	0.805814	0.915731	0.790651	0.910736	0.832178	0.506868	0.848287	0.0702117	0.849772	0.643608	0.81254	0.798049	0.890396	0.790175	0.855177	0.79141	0.781818	0.832318	0.744035	0.886605	0.804242	0.906601	0.840517	0.0545026	0.348008	0.899435	0.896447	0.819958	0.49188	0.851563	0.397005	0.80125	0.855672	0.846942	0.849569	0.820915	0.848617	0.833083	0.889233	0.657637	0.823194	0.170982	0.129919
cg42600362_BC11	0.695415	0.231717	0.715064	0.45905	0.690715	0.143162	0.789667	0.961334	0.945945	0.901703	0.905741	0.417762	0.714188	0.0539327	0.711507	0.885149	0.785443	0.633368	0.777663	0.662745	0.824419	0.673991	0.681545	0.889049	0.657933	0.933376	0.687453	0.977334	0.93702	0.986777	0.953749	0.98086	0.917671	0.940192	0.86112	0.570669	0.575986	0.440607	0.915768	0.45969	0.59546	0.494287	0.675491	0.560124	0.328131	0.883382	0.688408	0.27178	0.16237
cg29979618_TC11	0.243714	0.243714	0.243714	0.243714	0.243714	0.243714	0.826272	0.243714	0.243714	0.88486	0.832509	0.243714	0.243714	0.243714	0.904267	0.243714	0.663651	0.739313	0.744065	0.243714	0.585065	0.243714	0.712243	0.243714	0.243714	0.905448	0.243714	0.871859	0.716596	0.243714	0.657258	0.864309	0.874576	0.243714	0.460022	0.791049	0.358795	0.748805	0.896636	0.810783	0.730031	0.877304	0.608674	0.612829	0.879301	0.684212	0.227771	0.222338	0.237289
cg35691377_TC21	0.859675	0.171242	0.90641	0.475443	0.744684	0.232262	0.900021	0.765767	0.913257	0.906697	0.900432	0.928832	0.943875	0.0796532	0.915228	0.897878	0.837548	0.821191	0.815996	0.85739	0.898096	0.841244	0.805944	0.915313	0.777623	0.924505	0.782472	0.915711	0.911757	0.426147	0.922941	0.946601	0.938624	0.925986	0.834132	0.894047	0.780991	0.880857	0.907588	0.878648	0.871933	0.854695	0.76481	0.823891	0.903232	0.911793	0.783163	0.202247	0.177356
cg31674313_TC11	0.878461	0.38871	0.614585	0.457021	0.942425	0.165737	0.904917	0.562277	0.940543	0.924336	0.922047	0.957539	0.959651	0.148032	0.362058	0.924624	0.803482	0.868406	0.908685	0.89884	0.899296	0.871559	0.914983	0.528022	0.873197	0.933588	0.897158	0.930432	0.93606	0.96425	0.958533	0.61678	0.523224	0.956628	0.659141	0.905608	0.793602	0.906961	0.929606	0.923828	0.904949	0.947954	0.838085	0.793872	0.530537	0.947695	0.958214	0.102223	0.205164
cg28240663_TC21	0.899839	0.247255	0.68258	0.499408	0.866581	0.26865	0.918817	0.937164	0.925527	0.886253	0.927985	0.956073	0.942309	0.0862151	0.61798	0.93934	0.886413	0.870803	0.861828	0.885519	0.912153	0.879908	0.836309	0.907954	0.882934	0.869563	0.852907	0.930042	0.922654	0.565145	0.9541	0.941975	0.968224	0.903734	0.902774	0.924179	0.902894	0.867708	0.948548	0.91231	0.848148	0.617477	0.922436	0.894443	0.654263	0.889118	0.938506	0.20297	0.127083
cg43203322_TC21	0.814346	0.162163	0.883926	0.361447	0.702144	0.206072	0.812338	0.573221	0.867698	0.800245	0.836143	0.925435	0.895155	0.0566864	0.911437	0.846185	0.870308	0.851767	0.869695	0.817136	0.833882	0.822005	0.873289	0.856842	0.827537	0.892511	0.844049	0.871848	0.861636	0.882449	0.924332	0.887178	0.895881	0.83324	0.864414	0.774265	0.810307	0.624424	0.875928	0.679275	0.750402	0.817439	0.710472	0.624889	0.476033	0.872446	0.799024	0.159446	0.0761998
cg37207703_BC21	0.787403	0.841873	0.65617	0.63093	0.415092	0.176566	0.779705	0.945561	0.849063	0.866834	0.805658	0.935434	0.710757	0.117086	0.917965	0.906387	0.708734	0.582882	0.838286	0.643852	0.74752	0.582034	0.593222	0.917781	0.59373	0.874614	0.563504	0.804661	0.73369	0.929119	0.942829	0.885829	0.933854	0.885373	0.888575	0.502509	0.787523	0.300912	0.84162	0.351619	0.418444	0.782414	0.362347	0.34894	0.165548	0.80402	0.726539	0.162452	0.0739596
cg32498364_TC11	0.567308	0.245462	0.313151	0.607561	0.853435	0.188931	0.86983	0.931941	0.783871	0.460768	0.851333	0.177836	0.906325	0.607561	0.801834	0.679467	0.673411	0.848751	0.745564	0.808783	0.691906	0.844284	0.875199	0.842136	0.827737	0.707016	0.786092	0.60884	0.683548	0.13094	0.931481	0.570988	0.751689	0.93379	0.724261	0.867186	0.624172	0.8528	0.774523	0.847015	0.918377	0.90658	0.920192	0.888196	0.911305	0.728327	0.762078	0.108543	0.0788331
cg44259464_TC11	0.153481	0.687386	0.116481	0.509969	0.22014	0.659253	0.159878	0.0342254	0.157822	0.0653876	0.199253	0.0307612	0.107262	0.712047	0.0186219	0.10023	0.0481979	0.772331	0.0604624	0.745407	0.056971	0.784727	0.740532	0.135328	0.732676	0.105091	0.760837	0.0271584	0.275609	0.0141822	0.0367776	0.0298515	0.072821	0.0112356	0.0306863	0.28889	0.041167	0.399455	0.104601	0.359522	0.298154	0.0450237	0.20826	0.328501	0.469351	0.170051	0.0456588	0.562518	0.667171
cg45030507_TC21	0.212144	0.7551	0.238301	0.627292	0.224998	0.867095	0.270847	0.131115	0.152336	0.202763	0.139866	0.26497	0.152748	0.911223	0.109026	0.163044	0.269128	0.736569	0.189006	0.747455	0.230743	0.753018	0.735929	0.152865	0.684552	0.276153	0.691875	0.296182	0.359056	0.118743	0.256789	0.346487	0.461809	0.397102	0.484465	0.243867	0.33122	0.215045	0.359109	0.217896	0.18401	0.602559	0.170811	0.191023	0.165568	0.298855	0.102901	0.833167	0.886003
cg43427531_TC21	0.867498	0.147756	0.874344	0.419885	0.853441	0.196993	0.832317	0.901051	0.782862	0.847178	0.817116	0.854016	0.857892	0.0574082	0.889985	0.863022	0.816939	0.871459	0.846	0.864505	0.873275	0.868037	0.896133	0.841791	0.844989	0.886593	0.840957	0.862335	0.780798	0.760715	0.916789	0.817059	0.838631	0.858785	0.571019	0.675847	0.680847	0.811246	0.842325	0.814663	0.841374	0.741366	0.837535	0.830733	0.846462	0.76543	0.786342	0.1331	0.0581507
cg42522511_BC21	0.336969	0.938876	0.161892	0.725319	0.26001	0.879017	0.542521	0.168289	0.63913	0.232314	0.614105	0.118532	0.207522	0.946668	0.184378	0.372642	0.352667	0.594956	0.411059	0.541291	0.383811	0.557257	0.591629	0.769896	0.559185	0.465155	0.54201	0.342915	0.448114	0.0729794	0.196752	0.167425	0.932691	0.954433	0.218355	0.589554	0.134417	0.727192	0.394154	0.699266	0.672874	0.264492	0.684742	0.696936	0.777761	0.452088	0.359824	0.889778	0.917594
cg38600965_TC11	0.214064	0.671056	0.35678	0.151654	0.646692	0.0741738	0.316603	0.100575	0.825613	0.272292	0.734846	0.847288	0.461568	0.0462253	0.392849	0.316603	0.240971	0.192054	0.36054	0.152628	0.402263	0.159202	0.141893	0.316603	0.159488	0.905335	0.132015	0.919111	0.322857	0.0659149	0.37241	0.579579	0.527944	0.316603	0.129897	0.322296	0.0631451	0.169953	0.668505	0.241493	0.338684	0.763697	0.141493	0.188501	0.0521111	0.888031	0.221303	0.0449735	0.0341067
cg44088190_TC11	0.517311	0.0373369	0.828352	0.269752	0.656167	0.0976102	0.390007	0.896037	0.356921	0.651563	0.378364	0.695549	0.432727	0.0228349	0.585336	0.718531	0.552801	0.531078	0.56786	0.482079	0.425001	0.501255	0.453312	0.248419	0.477284	0.321193	0.471616	0.33233	0.189769	0.953306	0.858135	0.867483	0.590044	0.607123	0.754401	0.552512	0.769472	0.658535	0.407123	0.678177	0.576652	0.557173	0.721318	0.707571	0.733067	0.304946	0.444018	0.0498819	0.0177894
cg33097988_BC21	0.673682	0.211942	0.752573	0.349117	0.556751	0.147111	0.723382	0.504669	0.770048	0.300679	0.757082	0.789857	0.495	0.0844507	0.186593	0.629025	0.528071	0.788185	0.511277	0.80684	0.693807	0.773855	0.786784	0.838863	0.803538	0.814098	0.734441	0.614583	0.739952	0.548583	0.535455	0.218865	0.868643	0.850239	0.731151	0.818976	0.783299	0.851267	0.799947	0.901393	0.812356	0.647985	0.872105	0.818876	0.906197	0.762494	0.816811	0.113749	0.0547191
cg28872955_BC21	0.836914	0.198521	0.888932	0.418598	0.84333	0.215384	0.871619	0.913275	0.890016	0.801171	0.899982	0.914935	0.881417	0.105695	0.925991	0.845756	0.872731	0.869177	0.886243	0.868911	0.897327	0.826614	0.867367	0.906911	0.859876	0.914505	0.850336	0.938166	0.608264	0.916997	0.903993	0.920262	0.914904	0.911697	0.799297	0.885003	0.882431	0.882215	0.906455	0.870573	0.886332	0.905128	0.902538	0.904115	0.917238	0.791598	0.903775	0.193696	0.113507
cg47120690_BC21	0.940678	0.215114	0.948208	0.463815	0.953304	0.180848	0.918457	0.9625	0.915002	0.949126	0.941403	0.690202	0.960917	0.088237	0.950049	0.89344	0.951745	0.912296	0.874649	0.894181	0.938874	0.901657	0.869574	0.861829	0.915377	0.946558	0.886386	0.952527	0.942472	0.948214	0.959809	0.955523	0.943117	0.95104	0.955258	0.665291	0.703842	0.536732	0.748079	0.506079	0.63565	0.945167	0.642142	0.436461	0.4627	0.944845	0.93581	0.193322	0.185412
cg43203329_BC11	0.860418	0.168346	0.921212	0.479938	0.889323	0.228753	0.853863	0.964833	0.85939	0.634545	0.827894	0.95734	0.78211	0.0816848	0.801172	0.879104	0.850537	0.848217	0.856669	0.881665	0.873309	0.836525	0.911076	0.856549	0.866029	0.910346	0.866253	0.786663	0.730852	0.774112	0.961472	0.955766	0.924444	0.859113	0.842445	0.847032	0.819415	0.769387	0.892354	0.830512	0.848273	0.958534	0.871646	0.788529	0.699834	0.872867	0.771124	0.169928	0.063037
cg29592138_BC11	0.567334	0.13631	0.558622	0.446701	0.727368	0.276343	0.858298	0.546719	0.783961	0.328185	0.82909	0.549376	0.606287	0.0470272	0.593615	0.566495	0.653146	0.848672	0.622189	0.839726	0.651662	0.83087	0.771173	0.930915	0.794765	0.802685	0.820847	0.867711	0.871339	0.279684	0.322971	0.361089	0.828557	0.790647	0.296689	0.701313	0.241559	0.872972	0.706406	0.675587	0.690191	0.540449	0.821199	0.716364	0.864396	0.761453	0.756621	0.065928	0.0383038
cg32297286_BC11	0.627113	0.950412	0.955334	0.823481	0.610381	0.240735	0.958662	0.554076	0.944073	0.929339	0.928004	0.950393	0.96185	0.388032	0.860404	0.961728	0.738959	0.937202	0.863781	0.925833	0.621816	0.939158	0.954983	0.936749	0.943236	0.965395	0.948839	0.658395	0.835249	0.414951	0.980286	0.970038	0.964242	0.973564	0.73081	0.954635	0.677131	0.922879	0.810102	0.865684	0.942958	0.971886	0.958401	0.916745	0.960839	0.948196	0.924418	0.134171	0.0535574
cg43060040_TC11	0.510533	0.955015	0.907066	0.26452	0.409129	0.0999833	0.662867	0.970582	0.717036	0.260515	0.788933	0.13963	0.200448	0.0254667	0.185647	0.88034	0.626416	0.526385	0.635908	0.494297	0.598916	0.490903	0.40011	0.9305	0.43174	0.641847	0.43384	0.603617	0.618042	0.0398746	0.982325	0.535919	0.713221	0.982063	0.515603	0.377987	0.130127	0.333875	0.57944	0.229741	0.336848	0.196494	0.236465	0.219115	0.0896644	0.889697	0.929774	0.0406012	0.0168119
cg41696406_TC21	0.767141	0.227666	0.680459	0.459043	0.677484	0.226536	0.908202	0.914046	0.906624	0.892052	0.894409	0.837251	0.66396	0.128958	0.838873	0.927883	0.92589	0.853203	0.836145	0.898131	0.883877	0.827871	0.879403	0.916598	0.841991	0.930282	0.815717	0.928553	0.879959	0.91425	0.894261	0.915602	0.91917	0.913084	0.825313	0.863229	0.593637	0.853817	0.892303	0.873199	0.892577	0.888488	0.880392	0.874995	0.906385	0.880348	0.85364	0.189366	0.130955
cg43426292_BC21	0.704105	0.21982	0.911435	0.460281	0.738333	0.244868	0.875689	0.945606	0.930832	0.723418	0.842257	0.871391	0.742397	0.111418	0.957081	0.877442	0.835843	0.780594	0.72673	0.756376	0.879726	0.760726	0.789396	0.345006	0.76918	0.934942	0.79373	0.939268	0.685865	0.568018	0.387553	0.525912	0.750797	0.863402	0.931819	0.572868	0.894355	0.421286	0.870692	0.461006	0.546571	0.865284	0.469782	0.390247	0.325369	0.885493	0.718221	0.222095	0.134283
cg29080133_BC11	0.908771	0.383521	0.8991	0.519233	0.89567	0.19592	0.908325	0.964572	0.905433	0.769781	0.91345	0.917738	0.959312	0.0592474	0.960328	0.958057	0.897416	0.928566	0.916292	0.910743	0.93537	0.925359	0.926738	0.94466	0.96369	0.871432	0.934699	0.942043	0.937153	0.949512	0.9615	0.936739	0.907488	0.891415	0.917966	0.942931	0.947188	0.946558	0.939962	0.941274	0.930082	0.943082	0.941912	0.925345	0.937603	0.737898	0.854049	0.486607	0.536247
cg32811689_TC11	0.813015	0.0793929	0.696542	0.813015	0.862571	0.365477	0.866797	0.449366	0.849931	0.674687	0.816879	0.334584	0.637301	0.141317	0.172503	0.543482	0.767541	0.825095	0.710425	0.838878	0.758427	0.820542	0.851297	0.813015	0.825985	0.930532	0.76523	0.927064	0.865751	0.107298	0.698496	0.222142	0.927675	0.904105	0.331134	0.867968	0.43562	0.895183	0.869068	0.877425	0.875014	0.89179	0.80961	0.898556	0.915373	0.876292	0.757148	0.174366	0.813015
cg42160459_BC21	0.0868395	0.723709	0.0716899	0.526183	0.10356	0.765087	0.175114	0.0425084	0.11827	0.0437476	0.104535	0.0523657	0.0830667	0.826372	0.0364478	0.0487046	0.105064	0.448724	0.087103	0.452798	0.0607258	0.434215	0.295296	0.0834002	0.245056	0.0942565	0.335643	0.0576093	0.281026	0.0327085	0.0505841	0.0266341	0.518754	0.407036	0.105372	0.1851	0.107923	0.179247	0.145298	0.171823	0.219068	0.0405658	0.127915	0.165469	0.124041	0.133154	0.0676073	0.669414	0.802269
cg37896771_TC21	0.81942	0.207634	0.884683	0.386934	0.835516	0.178109	0.859134	0.900579	0.853792	0.751618	0.855964	0.850134	0.843618	0.0856885	0.720365	0.905906	0.830662	0.730631	0.823488	0.75648	0.828819	0.721133	0.768383	0.903072	0.768833	0.888262	0.785067	0.915988	0.63489	0.705557	0.908785	0.870976	0.761043	0.844809	0.82671	0.650339	0.499254	0.587128	0.881813	0.59272	0.687125	0.836629	0.787839	0.83447	0.822382	0.871212	0.829028	0.157165	0.066558
cg46509949_BC11	0.553959	0.70981	0.426843	0.620937	0.731899	0.124773	0.873437	0.468679	0.859109	0.419797	0.876139	0.925546	0.725496	0.0651149	0.424946	0.864806	0.785739	0.70393	0.873371	0.745445	0.859095	0.714356	0.711878	0.910422	0.676376	0.888428	0.714475	0.942577	0.911764	0.169158	0.818952	0.853835	0.93447	0.845393	0.905353	0.917927	0.824453	0.870334	0.733785	0.816977	0.919823	0.423157	0.90225	0.902615	0.944983	0.844877	0.945746	0.144749	0.195811
cg37690836_BC11	0.924121	0.254739	0.908718	0.686806	0.894495	0.299851	0.975868	0.445491	0.976256	0.977902	0.977546	0.601308	0.958099	0.118496	0.91232	0.971807	0.86559	0.948118	0.962439	0.969608	0.931309	0.969363	0.946557	0.964437	0.963483	0.983538	0.962079	0.976251	0.676506	0.0997582	0.94671	0.980767	0.983757	0.985291	0.958577	0.965024	0.961885	0.934444	0.966393	0.950931	0.814064	0.712698	0.948858	0.930239	0.938589	0.975414	0.922582	0.245747	0.469416
cg44081211_TC11	0.684721	0.113735	0.510592	0.352183	0.484435	0.0607379	0.730313	0.417802	0.717415	0.404232	0.799294	0.264255	0.856642	0.0361462	0.895858	0.716424	0.585779	0.640421	0.657433	0.679814	0.646431	0.671709	0.641907	0.671961	0.650811	0.889822	0.668489	0.670334	0.546751	0.960911	0.356086	0.882099	0.868396	0.631031	0.518041	0.552089	0.304519	0.63081	0.865931	0.631717	0.538388	0.343323	0.474086	0.531155	0.198839	0.769983	0.537012	0.0644813	0.0230339
cg31989447_TC21	0.891363	0.755331	0.907301	0.574888	0.851486	0.254906	0.85756	0.925974	0.878519	0.853551	0.873797	0.946777	0.935802	0.0770936	0.911193	0.911756	0.757282	0.828082	0.897533	0.841242	0.9043	0.815965	0.838422	0.952933	0.827862	0.915408	0.799465	0.938713	0.898056	0.194287	0.935696	0.92334	0.931947	0.944329	0.805435	0.860197	0.711361	0.70134	0.924255	0.752113	0.834807	0.934958	0.870641	0.805164	0.90904	0.754745	0.857293	0.170246	0.140023
cg35122451_TC11	0.325178	0.958698	0.291731	0.729586	0.344747	0.912855	0.561389	0.207136	0.624246	0.298635	0.572961	0.206847	0.281628	0.959879	0.175306	0.394256	0.378583	0.888614	0.377099	0.861373	0.44651	0.871018	0.876139	0.857832	0.865598	0.534194	0.878067	0.420791	0.662327	0.0576109	0.324445	0.218464	0.392398	0.470567	0.218812	0.442224	0.162902	0.365349	0.447066	0.402355	0.407058	0.298345	0.306767	0.354004	0.191557	0.533512	0.273132	0.93386	0.967577
cg41663449_TC11	0.236894	0.820505	0.190827	0.608035	0.126379	0.843722	0.373689	0.0875854	0.258628	0.0583962	0.285046	0.103778	0.10047	0.904786	0.0423183	0.29824	0.231557	0.533631	0.342667	0.558003	0.222701	0.550844	0.559955	0.11326	0.508777	0.189705	0.503786	0.276702	0.556127	0.916531	0.79615	0.0357702	0.506076	0.461031	0.614758	0.500774	0.659502	0.472422	0.231736	0.435025	0.46247	0.118736	0.400358	0.439465	0.693345	0.280166	0.684506	0.832847	0.884727
cg38267217_BC21	0.596601	0.149853	0.541721	0.292344	0.601237	0.117124	0.768491	0.702773	0.795954	0.425265	0.758651	0.552435	0.532822	0.0404361	0.32586	0.665597	0.820322	0.710248	0.656154	0.780291	0.783912	0.741972	0.771868	0.85509	0.748972	0.74787	0.753471	0.656381	0.871594	0.789387	0.379895	0.852122	0.904874	0.887659	0.664874	0.439291	0.71721	0.302131	0.505833	0.354006	0.39849	0.635366	0.314165	0.334434	0.299114	0.768409	0.828324	0.1021	0.0558065
cg35963787_BC11	0.321831	0.875025	0.191946	0.820518	0.458385	0.825732	0.770833	0.132576	0.829458	0.262557	0.813126	0.108138	0.348575	0.894652	0.195242	0.507733	0.466511	0.884103	0.458246	0.891348	0.52855	0.918006	0.83991	0.887515	0.877588	0.661929	0.860379	0.485942	0.849489	0.106607	0.296078	0.207479	0.934362	0.880957	0.290195	0.53635	0.153072	0.374482	0.481394	0.439728	0.515648	0.28495	0.332508	0.35704	0.187989	0.655066	0.166416	0.875812	0.884478
cg38609986_TC11	0.544358	0.215934	0.900207	0.349928	0.418711	0.155252	0.790221	0.595744	0.829901	0.370573	0.846849	0.589718	0.906571	0.0560499	0.963488	0.69094	0.621478	0.609823	0.645509	0.644859	0.714754	0.645879	0.652206	0.91219	0.639981	0.922755	0.630011	0.732386	0.867196	0.960081	0.73488	0.678374	0.821252	0.748906	0.579351	0.8354	0.524638	0.775162	0.596727	0.870896	0.864906	0.885359	0.702555	0.860623	0.680951	0.78216	0.374203	0.113161	0.0431678
cg32761582_TC11	0.436555	0.144163	0.267966	0.478999	0.466496	0.213162	0.703818	0.824314	0.866918	0.679888	0.855008	0.885584	0.545232	0.0794061	0.754667	0.901675	0.593298	0.408621	0.618805	0.449865	0.659138	0.446508	0.447336	0.914816	0.461812	0.862244	0.423771	0.692675	0.902758	0.944643	0.967137	0.936722	0.949505	0.863353	0.570419	0.737725	0.220889	0.606184	0.860285	0.672132	0.741455	0.861068	0.53121	0.788892	0.803029	0.87703	0.794203	0.0718725	0.384572
cg29074035_TC11	0.960816	0.66102	0.880007	0.506517	0.967207	0.269024	0.981293	0.976818	0.98214	0.641684	0.98041	0.954413	0.977554	0.0607304	0.914431	0.968292	0.970967	0.979224	0.979056	0.974783	0.9676	0.979113	0.97956	0.977838	0.974729	0.98316	0.973627	0.982086	0.977982	0.977777	0.987486	0.973391	0.948762	0.979229	0.94134	0.957609	0.976856	0.941095	0.972667	0.960533	0.965544	0.966368	0.950059	0.923257	0.977015	0.970492	0.972536	0.434006	0.788518
cg43425798_TC21	0.786729	0.216704	0.904923	0.518301	0.649571	0.342034	0.894916	0.927885	0.916947	0.895133	0.888081	0.925526	0.744955	0.398847	0.923891	0.892155	0.908653	0.898529	0.931081	0.86444	0.90037	0.892236	0.872831	0.923544	0.881864	0.917688	0.888824	0.931798	0.908256	0.906095	0.934357	0.630329	0.918147	0.825404	0.883537	0.58917	0.902136	0.40594	0.948209	0.434977	0.528537	0.908057	0.624425	0.601022	0.272466	0.812572	0.911559	0.189472	0.104992
cg35707520_TC11	0.612313	0.700913	0.102451	0.68481	0.171249	0.612313	0.290071	0.0796088	0.612313	0.0959938	0.175611	0.852494	0.177489	0.880813	0.0768651	0.7457	0.151033	0.284232	0.217608	0.612313	0.112483	0.282294	0.240844	0.612313	0.612313	0.213733	0.612313	0.176657	0.232825	0.894498	0.570993	0.0870815	0.612313	0.714103	0.565712	0.546834	0.220279	0.776104	0.192133	0.748837	0.747254	0.395492	0.675299	0.758927	0.86729	0.360919	0.639072	0.788838	0.834395
cg32025923_BC11	0.655599	0.0893181	0.520363	0.305219	0.822615	0.143529	0.791185	0.391413	0.78515	0.310514	0.858496	0.753688	0.488058	0.0671089	0.256357	0.873768	0.672725	0.767565	0.641217	0.799442	0.673112	0.798661	0.76611	0.848388	0.773413	0.789631	0.77362	0.898553	0.874925	0.78513	0.809507	0.51942	0.941117	0.724354	0.836674	0.758442	0.703944	0.655442	0.899124	0.491485	0.607194	0.882128	0.256873	0.450481	0.558454	0.915919	0.6512	0.196363	0.0570714
cg36121671_BC21	0.94125	0.252041	0.933952	0.483298	0.916196	0.250879	0.80129	0.549608	0.859894	0.592064	0.718624	0.930762	0.933498	0.14034	0.579871	0.867269	0.715587	0.862311	0.794602	0.87222	0.813086	0.863895	0.842864	0.905382	0.827816	0.728718	0.853659	0.742072	0.900974	0.946349	0.639699	0.638411	0.919105	0.702239	0.688568	0.873346	0.908673	0.740178	0.926185	0.906677	0.848707	0.921997	0.671165	0.881614	0.535633	0.786481	0.944036	0.146064	0.0837922
cg39809476_BC11	0.531982	0.116278	0.224345	0.48985	0.698255	0.175326	0.80947	0.35229	0.821705	0.207086	0.845629	0.386186	0.502207	0.0650091	0.479079	0.852686	0.632021	0.819541	0.607387	0.829097	0.598158	0.782326	0.800481	0.726423	0.759087	0.905906	0.771408	0.872265	0.819869	0.770862	0.674896	0.675317	0.8709	0.720412	0.286495	0.819935	0.223288	0.818602	0.849023	0.828604	0.835084	0.806785	0.792155	0.729246	0.850868	0.840887	0.66589	0.0968689	0.296047
cg33449443_BC21	0.875907	0.193257	0.88098	0.405626	0.761722	0.204487	0.811739	0.720301	0.840498	0.542568	0.872975	0.876147	0.926901	0.109019	0.710279	0.868457	0.853719	0.86309	0.876685	0.851899	0.845536	0.838426	0.848979	0.917546	0.847767	0.909889	0.853714	0.893965	0.814093	0.893741	0.914202	0.486722	0.883104	0.865421	0.753351	0.840017	0.888148	0.83823	0.890752	0.867089	0.836087	0.81338	0.843652	0.840843	0.863761	0.909953	0.86404	0.195907	0.0778755
cg47060850_TC21	0.300567	0.103095	0.246812	0.179943	0.484393	0.0573882	0.545198	0.153875	0.638363	0.293918	0.649326	0.188399	0.240816	0.0378731	0.191375	0.778417	0.348626	0.166256	0.357367	0.1697	0.37517	0.115256	0.179601	0.77499	0.161628	0.430054	0.153281	0.333836	0.43913	0.942629	0.662282	0.365333	0.884696	0.592303	0.431985	0.680646	0.538855	0.854951	0.463533	0.815469	0.790663	0.535412	0.830216	0.812097	0.866995	0.538015	0.261157	0.0617831	0.037251
cg30957859_TC21	0.530247	0.658596	0.883184	0.394213	0.764464	0.123838	0.820619	0.698039	0.888932	0.928222	0.8655	0.755983	0.937972	0.0941457	0.632194	0.609751	0.786324	0.543378	0.644125	0.513845	0.761376	0.464626	0.531576	0.882949	0.549733	0.92007	0.552191	0.921344	0.824584	0.219378	0.526975	0.944453	0.93479	0.935335	0.909716	0.733151	0.90546	0.669336	0.725764	0.772701	0.66215	0.665382	0.446402	0.64245	0.785408	0.90075	0.348584	0.128375	0.0676644
cg30067112_TC21	0.681244	0.182781	0.43076	0.357493	0.32541	0.138096	0.763545	0.186429	0.704185	0.222583	0.775379	0.280472	0.396225	0.0745166	0.775218	0.908997	0.840466	0.743957	0.820532	0.718208	0.799031	0.758839	0.696502	0.877532	0.758559	0.501676	0.720786	0.500374	0.479078	0.820804	0.936979	0.279219	0.628569	0.498711	0.599013	0.777246	0.628445	0.790219	0.447909	0.775128	0.81893	0.422944	0.784251	0.758333	0.879848	0.554621	0.883242	0.108145	0.0543764
cg39839769_TC21	0.797165	0.158022	0.825077	0.360455	0.814539	0.17652	0.768234	0.887811	0.791913	0.741366	0.825295	0.917289	0.843547	0.0790219	0.912198	0.901446	0.859088	0.807716	0.827252	0.796635	0.810583	0.815485	0.853917	0.853539	0.810584	0.874753	0.816585	0.877484	0.828774	0.855784	0.915555	0.929568	0.626191	0.837652	0.821902	0.692026	0.828716	0.613564	0.842285	0.562637	0.663042	0.88466	0.754972	0.601007	0.780194	0.776935	0.880639	0.146408	0.0932732
cg35741686_TC21	0.424671	0.578655	0.21376	0.413651	0.584862	0.159319	0.779183	0.593223	0.840331	0.42561	0.882867	0.206836	0.343844	0.0680467	0.912032	0.776559	0.755686	0.768448	0.712597	0.783932	0.810204	0.771422	0.831354	0.858978	0.81576	0.602338	0.778311	0.571385	0.871833	0.943885	0.395909	0.928737	0.913342	0.875605	0.697629	0.56472	0.598918	0.399141	0.869479	0.419077	0.513236	0.439649	0.478412	0.369561	0.255125	0.59762	0.552437	0.130009	0.0912227
cg29979485_BC11	0.598798	0.305186	0.337858	0.468577	0.543887	0.257316	0.841644	0.425933	0.852552	0.979462	0.8737	0.82094	0.585741	0.123217	0.856409	0.651805	0.646766	0.578394	0.653937	0.579426	0.614276	0.567685	0.560119	0.959694	0.567344	0.89842	0.544441	0.982468	0.782049	0.185969	0.532654	0.987858	0.952737	0.771007	0.955834	0.789655	0.918713	0.898482	0.894837	0.85932	0.824039	0.967201	0.790549	0.771994	0.95383	0.65651	0.357924	0.244985	0.164391
cg43762273_BC21	0.363867	0.315275	0.195851	0.328859	0.563241	0.186555	0.674372	0.136595	0.748658	0.281029	0.721985	0.302842	0.318208	0.0460789	0.31916	0.569056	0.530675	0.879208	0.525871	0.874123	0.531873	0.921913	0.912991	0.899908	0.899613	0.658424	0.924923	0.38073	0.603996	0.148805	0.24524	0.411225	0.930509	0.899685	0.477254	0.652972	0.171211	0.69092	0.570923	0.736274	0.6742	0.288453	0.757296	0.704298	0.673348	0.640866	0.437767	0.147661	0.0691749
cg45219538_TC21	0.860071	0.209839	0.806241	0.478149	0.832569	0.22359	0.903155	0.678575	0.866879	0.332743	0.887007	0.747986	0.809403	0.0835715	0.67269	0.908395	0.853357	0.942123	0.882452	0.927609	0.88939	0.937059	0.942006	0.846197	0.93353	0.850506	0.919824	0.915375	0.852313	0.893668	0.900218	0.680076	0.859588	0.904307	0.855258	0.904375	0.894269	0.912692	0.916402	0.909922	0.920183	0.926961	0.910358	0.912406	0.932734	0.890301	0.917154	0.206148	0.239641
cg29993572_TC11	0.448671	0.878681	0.0729756	0.639594	0.259629	0.892954	0.519024	0.265662	0.675127	0.422853	0.585109	0.0887723	0.154572	0.976684	0.186525	0.546123	0.288401	0.111922	0.328657	0.106693	0.402269	0.0981187	0.0805902	0.773819	0.0916089	0.416416	0.125252	0.35143	0.48703	0.087607	0.864021	0.197104	0.880811	0.830074	0.532649	0.360556	0.224443	0.442688	0.568342	0.607675	0.417293	0.292992	0.235169	0.32322	0.326304	0.506522	0.500463	0.643351	0.817544
cg36118441_TC21	0.660096	0.186509	0.541573	0.425331	0.406391	0.183458	0.80347	0.854471	0.778365	0.795157	0.765698	0.64802	0.728035	0.0720665	0.820492	0.848747	0.849971	0.805786	0.857172	0.818304	0.875232	0.806537	0.787434	0.895747	0.813633	0.917547	0.81197	0.912845	0.854693	0.943173	0.639327	0.911306	0.929275	0.927853	0.305497	0.824566	0.297586	0.775695	0.893309	0.727003	0.800654	0.750416	0.793829	0.752113	0.89891	0.810104	0.914689	0.209315	0.320931
cg31342340_BC11	0.678688	0.108821	0.635732	0.425479	0.781998	0.164845	0.813306	0.108658	0.795201	0.282469	0.846216	0.40567	0.602449	0.0729622	0.241555	0.872895	0.69716	0.780506	0.64788	0.841341	0.694579	0.805645	0.764188	0.804942	0.762691	0.750814	0.770531	0.788991	0.765509	0.919054	0.470685	0.360884	0.926552	0.803592	0.436778	0.663181	0.183789	0.84309	0.916894	0.866697	0.706398	0.491105	0.801753	0.749207	0.864712	0.860614	0.494847	0.0716008	0.072477
cg38178406_BC21	0.235441	0.938383	0.161706	0.760837	0.411813	0.82525	0.548005	0.138431	0.551032	0.234852	0.586032	0.107109	0.169167	0.903194	0.122888	0.362449	0.318244	0.72079	0.331786	0.708844	0.352693	0.705609	0.73356	0.703235	0.721655	0.491142	0.704635	0.400819	0.64484	0.101155	0.291669	0.12278	0.801304	0.357464	0.362624	0.359927	0.220466	0.222834	0.36796	0.229061	0.319632	0.275151	0.242768	0.222784	0.156176	0.403217	0.171865	0.784337	0.848797
cg32895482_BC11	0.647104	0.0812397	0.639707	0.529095	0.819884	0.160019	0.716643	0.763692	0.829197	0.339966	0.789091	0.369786	0.548448	0.145906	0.343961	0.304571	0.530938	0.632133	0.456013	0.605784	0.610305	0.693828	0.654041	0.885454	0.529095	0.868512	0.604045	0.91395	0.851215	0.882465	0.631174	0.873874	0.814587	0.853597	0.607557	0.803254	0.43965	0.870366	0.679903	0.874636	0.873431	0.85644	0.741372	0.806295	0.941521	0.785732	0.699203	0.0738123	0.198201
cg41192882_TC21	0.825563	0.637928	0.690375	0.398654	0.577087	0.20258	0.836769	0.926804	0.734952	0.452215	0.836984	0.664098	0.831675	0.0976782	0.881582	0.89376	0.871763	0.899764	0.84409	0.907329	0.866947	0.904163	0.87947	0.779666	0.884246	0.520444	0.887876	0.630799	0.719568	0.852222	0.900366	0.308618	0.895287	0.924419	0.471378	0.833629	0.447494	0.813406	0.878829	0.842433	0.857094	0.912304	0.891785	0.835454	0.865804	0.773189	0.894327	0.152702	0.070221
cg33162902_TC21	0.887702	0.386095	0.60007	0.44417	0.898799	0.21987	0.897126	0.880287	0.873349	0.754247	0.915355	0.935039	0.923595	0.195202	0.924972	0.946793	0.894245	0.669465	0.905346	0.660883	0.921011	0.670999	0.736927	0.840438	0.729078	0.937913	0.716167	0.940793	0.870222	0.933586	0.913062	0.922469	0.94852	0.948942	0.709122	0.868061	0.902005	0.895115	0.918233	0.937461	0.907405	0.894545	0.8857	0.910553	0.922124	0.912068	0.840668	0.127024	0.117906
cg39915181_BC11	0.22581	0.399001	0.734664	0.399001	0.399001	0.754309	0.110881	0.399001	0.0714356	0.612415	0.105387	0.860589	0.556504	0.399001	0.399001	0.363442	0.147458	0.0673876	0.267993	0.0620363	0.186722	0.070927	0.0521104	0.0502547	0.0459625	0.0586673	0.0520373	0.318254	0.100623	0.941187	0.6799	0.399001	0.256032	0.204766	0.635012	0.111821	0.718943	0.0690046	0.176429	0.12423	0.107237	0.526495	0.184172	0.0881521	0.0697193	0.22149	0.586156	0.836863	0.915272
cg45760511_BC11	0.821386	0.124513	0.841339	0.487915	0.889638	0.221433	0.856474	0.80797	0.813358	0.442673	0.843521	0.777272	0.790268	0.230045	0.166812	0.665151	0.764087	0.815442	0.832545	0.823669	0.777943	0.808535	0.797489	0.901847	0.788702	0.537989	0.796614	0.932104	0.644554	0.277065	0.50188	0.927199	0.919471	0.742539	0.226549	0.732584	0.218657	0.904479	0.909068	0.886683	0.802928	0.920514	0.507658	0.854129	0.80218	0.740573	0.875548	0.165933	0.404989
cg32464395_TC11	0.823678	0.207692	0.65053	0.633529	0.821421	0.175381	0.89451	0.64262	0.853744	0.348196	0.878933	0.608504	0.812462	0.0553839	0.675051	0.916201	0.83025	0.79714	0.802497	0.869573	0.857657	0.869941	0.832423	0.923543	0.861703	0.960972	0.825761	0.79805	0.925857	0.108536	0.635148	0.679077	0.928071	0.969115	0.475182	0.876238	0.190143	0.847421	0.910845	0.907796	0.835677	0.87365	0.703381	0.68643	0.269378	0.902543	0.609984	0.120075	0.332297
cg42382389_BC11	0.735227	0.257487	0.834173	0.589432	0.844834	0.273769	0.903419	0.565951	0.911758	0.586638	0.876854	0.734632	0.84727	0.0922491	0.399874	0.700457	0.818552	0.837933	0.737295	0.85022	0.780725	0.81808	0.805008	0.970423	0.812546	0.945142	0.793419	0.949933	0.834991	0.761336	0.940108	0.361359	0.953001	0.971908	0.348919	0.754677	0.17555	0.85961	0.942326	0.912117	0.743921	0.953064	0.724108	0.834582	0.942135	0.952985	0.816797	0.223268	0.169308
cg47109431_TC21	0.841881	0.157777	0.694995	0.465684	0.826896	0.224179	0.742787	0.909016	0.717508	0.908084	0.746557	0.65493	0.90278	0.0963787	0.913399	0.835298	0.798206	0.809022	0.793017	0.808527	0.835791	0.796139	0.829027	0.769384	0.823398	0.823962	0.853133	0.87118	0.837645	0.933815	0.911426	0.889596	0.844872	0.878292	0.921107	0.81585	0.925847	0.685328	0.821415	0.849316	0.856093	0.742717	0.807669	0.767008	0.901576	0.756666	0.911037	0.143776	0.0533168
cg45664552_BC21	0.664385	0.15536	0.876938	0.555021	0.792512	0.203161	0.85124	0.570252	0.882123	0.605215	0.78911	0.941272	0.933958	0.129288	0.532988	0.901369	0.799041	0.866892	0.843938	0.902899	0.806064	0.901917	0.880719	0.846983	0.869186	0.859081	0.879798	0.903911	0.898877	0.938909	0.911218	0.93731	0.92624	0.72447	0.764076	0.870511	0.416907	0.87132	0.821301	0.630208	0.80504	0.889981	0.49112	0.853933	0.263669	0.912208	0.900065	0.177363	0.203437
cg40675387_TC21	0.571078	0.54148	0.562939	0.434029	0.753056	0.214246	0.776514	0.836554	0.813066	0.589547	0.767943	0.706685	0.688286	0.0771407	0.32639	0.822484	0.65699	0.699324	0.790865	0.76918	0.7233	0.732539	0.800377	0.893523	0.751196	0.937662	0.752607	0.939141	0.907991	0.159567	0.773897	0.873144	0.935987	0.887436	0.473059	0.524529	0.352129	0.324452	0.897617	0.3704	0.459975	0.584587	0.313991	0.334059	0.182339	0.847325	0.794895	0.121726	0.0543428
cg47079524_TC21	0.903225	0.218221	0.651587	0.537509	0.74186	0.363765	0.905316	0.410638	0.895079	0.576938	0.882212	0.659647	0.828404	0.231744	0.484401	0.914055	0.870047	0.882601	0.920669	0.899505	0.839471	0.904996	0.897672	0.893482	0.919919	0.920673	0.898907	0.931332	0.907096	0.726554	0.935785	0.884676	0.911838	0.917806	0.795871	0.838124	0.79791	0.885313	0.902486	0.893227	0.848121	0.904693	0.724098	0.806877	0.667696	0.924964	0.897516	0.157091	0.0857029
cg29651531_BC11	0.95882	0.839616	0.973918	0.648719	0.970371	0.309874	0.973103	0.983545	0.982383	0.984613	0.981484	0.969765	0.977509	0.503478	0.538776	0.976276	0.970178	0.946674	0.946201	0.949475	0.972198	0.943636	0.946837	0.97712	0.955988	0.983503	0.952144	0.986652	0.974548	0.736043	0.981772	0.973533	0.983155	0.974882	0.975241	0.977635	0.980833	0.978917	0.983118	0.978463	0.957402	0.955577	0.945798	0.948404	0.90319	0.979599	0.702596	0.210883	0.147284
cg32911811_TC11	0.673012	0.078391	0.673012	0.673012	0.673012	0.0771208	0.725296	0.156403	0.682613	0.29653	0.693239	0.356936	0.231693	0.0463936	0.106997	0.673012	0.488821	0.607451	0.524197	0.673012	0.530297	0.638038	0.627152	0.673012	0.673012	0.829393	0.673012	0.87599	0.719343	0.673012	0.889674	0.103195	0.836574	0.673012	0.397861	0.508653	0.0743875	0.673012	0.779573	0.66414	0.646451	0.135275	0.577098	0.752646	0.456159	0.856279	0.715998	0.150799	0.299328
cg30571955_BC11	0.787891	0.15567	0.887038	0.383948	0.771501	0.117667	0.70739	0.636543	0.824491	0.780539	0.799279	0.950801	0.936216	0.312947	0.618167	0.852776	0.573691	0.40816	0.803523	0.427893	0.785338	0.448833	0.457749	0.952108	0.438582	0.905441	0.452015	0.730794	0.81655	0.950277	0.793613	0.930773	0.947029	0.967871	0.829234	0.770897	0.815308	0.809636	0.815229	0.817148	0.834308	0.616843	0.780104	0.81339	0.91137	0.750933	0.756371	0.109882	0.034057
cg46143621_BC21	0.741554	0.168703	0.884073	0.478338	0.834739	0.17894	0.860534	0.430903	0.905471	0.530667	0.861012	0.226462	0.832799	0.0711341	0.539889	0.916738	0.774426	0.803652	0.784963	0.765505	0.776214	0.739655	0.797056	0.921999	0.848494	0.923615	0.793287	0.94649	0.622976	0.92804	0.46234	0.83455	0.703516	0.860714	0.640068	0.552941	0.480974	0.458646	0.925217	0.461562	0.542308	0.610043	0.38768	0.394917	0.245037	0.898984	0.86185	0.0992976	0.0823732
cg38455573_BC21	0.738384	0.157185	0.896995	0.402428	0.445993	0.225121	0.859532	0.937134	0.915901	0.685743	0.842932	0.94983	0.679979	0.0937393	0.502434	0.925754	0.867593	0.721457	0.907102	0.769476	0.912643	0.814825	0.766929	0.887084	0.835109	0.940394	0.803828	0.940445	0.684912	0.141434	0.573828	0.91955	0.870964	0.811872	0.462883	0.822805	0.415301	0.764149	0.935329	0.749481	0.614625	0.938547	0.552126	0.620211	0.644649	0.940768	0.687118	0.139627	0.101992
cg30574457_BC21	0.675978	0.13006	0.792443	0.288116	0.803523	0.125336	0.744061	0.682697	0.679513	0.653962	0.779642	0.734944	0.795161	0.0376662	0.790093	0.834997	0.69942	0.594782	0.718388	0.598988	0.751836	0.588745	0.569833	0.799149	0.549591	0.796163	0.538913	0.830854	0.659194	0.823499	0.671102	0.876106	0.862759	0.72755	0.643747	0.809322	0.345415	0.803882	0.846561	0.775433	0.804901	0.792336	0.817273	0.740643	0.872887	0.828685	0.686074	0.0767839	0.0360181
cg42531884_BC21	0.887573	0.18387	0.905147	0.368417	0.906875	0.174022	0.837358	0.952572	0.863423	0.929129	0.871109	0.958788	0.940173	0.0959912	0.950671	0.894971	0.920946	0.860033	0.89174	0.826362	0.881843	0.847474	0.837732	0.807804	0.791145	0.929624	0.791805	0.9404	0.766582	0.9303	0.735002	0.777853	0.939492	0.91455	0.622519	0.731415	0.699012	0.585505	0.909866	0.58887	0.796636	0.755902	0.824499	0.817247	0.720922	0.903581	0.693705	0.197762	0.247893
cg32927836_BC21	0.760939	0.120092	0.807349	0.38022	0.710328	0.179368	0.777866	0.629428	0.732232	0.491395	0.759242	0.764662	0.495768	0.0585198	0.254264	0.67181	0.681367	0.850968	0.668679	0.883904	0.734099	0.859714	0.843378	0.885326	0.86361	0.698086	0.82041	0.610926	0.857007	0.849961	0.918963	0.759346	0.871862	0.830852	0.612847	0.625399	0.268187	0.670345	0.841136	0.805635	0.736182	0.90492	0.642588	0.739222	0.76659	0.893835	0.451391	0.0862663	0.112586
cg37238364_TC21	0.704342	0.866699	0.867746	0.7768	0.48589	0.922423	0.365438	0.21611	0.25885	0.175516	0.320369	0.794775	0.549539	0.962392	0.843686	0.466391	0.497932	0.715888	0.510588	0.69631	0.538778	0.711752	0.686441	0.144028	0.666601	0.18312	0.648743	0.0962995	0.593005	0.0470469	0.0976762	0.178739	0.638331	0.642503	0.799848	0.294417	0.866407	0.122652	0.299937	0.147021	0.225754	0.611372	0.101314	0.0968602	0.104363	0.581935	0.481035	0.753882	0.911927
cg37323775_TC11	0.145804	0.0501525	0.326389	0.319639	0.624837	0.0359219	0.616642	0.0469775	0.647778	0.152052	0.627371	0.054314	0.428358	0.0370964	0.0833605	0.445906	0.333783	0.250531	0.335476	0.220175	0.330951	0.272186	0.232403	0.748749	0.233669	0.892466	0.190113	0.788986	0.337125	0.863476	0.36755	0.245687	0.704954	0.790414	0.426333	0.55274	0.316295	0.281564	0.548201	0.717658	0.702727	0.198061	0.823531	0.676826	0.898404	0.653636	0.11388	0.0435904	0.0735158
cg43076195_BC11	0.80029	0.246843	0.749653	0.400684	0.874806	0.145782	0.823067	0.938157	0.821071	0.917633	0.886595	0.94074	0.853961	0.184635	0.611992	0.763513	0.766827	0.787178	0.822292	0.762794	0.809379	0.792112	0.749982	0.906826	0.778085	0.927075	0.718481	0.460267	0.660235	0.89098	0.942168	0.476905	0.65517	0.868812	0.65901	0.557203	0.863613	0.408471	0.878219	0.43121	0.432366	0.888168	0.403739	0.361436	0.228294	0.862241	0.89903	0.151431	0.126675
cg34315331_TC11	0.877988	0.218658	0.904701	0.647164	0.701288	0.241706	0.862245	0.636472	0.937326	0.701228	0.915051	0.710826	0.680296	0.161408	0.661574	0.963646	0.701833	0.82422	0.809644	0.839164	0.73745	0.801788	0.812597	0.93056	0.838282	0.971678	0.79777	0.975411	0.939471	0.946929	0.97644	0.293388	0.972357	0.968117	0.826518	0.886567	0.720667	0.918153	0.825207	0.80505	0.910981	0.964579	0.920249	0.901071	0.963528	0.886618	0.961128	0.094385	0.188187
cg45996848_TC11	0.912743	0.22439	0.646354	0.503146	0.883003	0.262973	0.916941	0.92208	0.921455	0.912802	0.918005	0.915033	0.922127	0.153249	0.933947	0.900385	0.922707	0.919983	0.932092	0.927856	0.906646	0.912927	0.909229	0.918712	0.934378	0.931186	0.907833	0.910662	0.90714	0.920918	0.942067	0.921134	0.94323	0.938581	0.893841	0.901903	0.913637	0.891227	0.903822	0.9042	0.922543	0.921986	0.91804	0.887196	0.905678	0.92318	0.909881	0.219698	0.121205
cg30211404_TC11	0.90472	0.318656	0.938948	0.494463	0.911379	0.193002	0.923072	0.606974	0.926165	0.345148	0.873834	0.942879	0.958008	0.140358	0.958069	0.739358	0.788794	0.807709	0.821614	0.846246	0.907153	0.851509	0.806303	0.9033	0.809905	0.964663	0.770938	0.755605	0.945238	0.965932	0.651616	0.957928	0.935626	0.94008	0.760174	0.884974	0.733432	0.880128	0.937421	0.88071	0.808975	0.906658	0.824934	0.815809	0.688341	0.954306	0.949576	0.200225	0.0680082
cg45367571_BC21	0.884841	0.1814	0.883793	0.448204	0.753356	0.228463	0.795679	0.922185	0.723725	0.606143	0.748302	0.91375	0.615763	0.0957108	0.878215	0.906694	0.838249	0.902772	0.818888	0.885351	0.802996	0.885224	0.846055	0.736356	0.829941	0.660985	0.874878	0.577343	0.878242	0.34006	0.834122	0.930855	0.895888	0.89237	0.853863	0.804264	0.895475	0.72283	0.808974	0.818469	0.791818	0.873669	0.801608	0.822785	0.891132	0.77076	0.836747	0.143473	0.0956069
cg45680472_BC21	0.817657	0.356332	0.914695	0.502786	0.932973	0.233529	0.897631	0.969241	0.910565	0.944941	0.94492	0.848208	0.929994	0.0888993	0.950505	0.917879	0.939333	0.8945	0.951585	0.912788	0.932906	0.90173	0.940645	0.947972	0.9047	0.813427	0.891666	0.947413	0.937836	0.959771	0.959639	0.957132	0.947728	0.944087	0.81736	0.935948	0.714094	0.903012	0.9512	0.90229	0.92114	0.870407	0.915652	0.863137	0.922066	0.941244	0.790687	0.275683	0.122514
cg35871444_TC11	0.458442	0.107611	0.229643	0.406426	0.523825	0.255371	0.803686	0.439814	0.781496	0.173065	0.706165	0.218573	0.418604	0.195367	0.203845	0.808464	0.554168	0.781972	0.589568	0.780536	0.594751	0.762617	0.81063	0.923411	0.827335	0.863851	0.722215	0.376954	0.751253	0.05603	0.224517	0.138346	0.937046	0.747487	0.170109	0.834194	0.14882	0.82593	0.664562	0.856587	0.655292	0.791234	0.732208	0.814207	0.833189	0.735376	0.800089	0.0638105	0.195577
cg46136718_TC21	0.187079	0.739553	0.0510072	0.56375	0.17545	0.765508	0.0529284	0.0369431	0.0374908	0.0351592	0.0371654	0.12044	0.550885	0.833676	0.041092	0.0353375	0.0400872	0.0665244	0.0337624	0.0725049	0.0403266	0.0495833	0.056076	0.0715532	0.0482244	0.0302692	0.0439125	0.0291648	0.0496959	0.0354299	0.044055	0.0398682	0.488983	0.524972	0.192775	0.0584911	0.0372084	0.0700226	0.0468776	0.079458	0.0737587	0.0463005	0.127199	0.0700143	0.0385231	0.0393084	0.0481415	0.62244	0.773432
cg33568287_TC21	0.151143	0.666872	0.107679	0.439449	0.387644	0.603543	0.276056	0.0543187	0.171045	0.0483612	0.189317	0.0586737	0.0900699	0.716422	0.0645126	0.136461	0.149197	0.669208	0.13196	0.668322	0.0807241	0.6722	0.635845	0.234177	0.683656	0.138952	0.647815	0.0812935	0.601628	0.0269327	0.113674	0.0322383	0.365932	0.163989	0.0892167	0.55461	0.122297	0.657344	0.162364	0.623733	0.565192	0.0506199	0.609277	0.668888	0.770593	0.217439	0.106248	0.639331	0.711857
cg29824936_TC21	0.945234	0.316655	0.930822	0.484033	0.96367	0.287021	0.957449	0.949647	0.933112	0.960354	0.935109	0.95848	0.96616	0.224025	0.961061	0.969078	0.936496	0.942696	0.909262	0.935206	0.967688	0.952737	0.953735	0.962603	0.938103	0.944955	0.95347	0.962216	0.955428	0.952415	0.953311	0.957303	0.964123	0.964701	0.958424	0.94685	0.945294	0.954285	0.95216	0.946687	0.962756	0.956407	0.95654	0.946706	0.961992	0.945703	0.955627	0.222741	0.209262
cg38373183_TC11	0.939904	0.966624	0.959952	0.677317	0.972312	0.278093	0.969204	0.676686	0.959052	0.933787	0.978007	0.930419	0.972331	0.251904	0.772107	0.97157	0.95831	0.963823	0.919575	0.950458	0.925711	0.962307	0.933713	0.962636	0.958278	0.979114	0.923677	0.980982	0.972612	0.980632	0.970115	0.965271	0.981361	0.976243	0.942214	0.951248	0.88656	0.88202	0.889335	0.945223	0.901948	0.974877	0.945097	0.950809	0.788609	0.976539	0.97915	0.172897	0.227217
cg35743937_BC21	0.8973	0.264308	0.936753	0.409581	0.869443	0.198495	0.764475	0.274537	0.683072	0.41903	0.744643	0.923439	0.921118	0.104656	0.604852	0.842246	0.736771	0.841758	0.719652	0.810519	0.759018	0.835551	0.818658	0.811447	0.821485	0.809132	0.790075	0.650859	0.589593	0.930735	0.91092	0.664512	0.898389	0.886293	0.850273	0.825642	0.550779	0.888326	0.640272	0.591489	0.763075	0.890254	0.85079	0.852499	0.89273	0.836916	0.927796	0.141405	0.0774493
cg39894913_TC11	0.674252	0.074553	0.718308	0.39284	0.322495	0.138236	0.708264	0.0860247	0.828054	0.320297	0.755769	0.782764	0.850304	0.0990501	0.522536	0.392934	0.681053	0.663152	0.554408	0.705281	0.654488	0.66305	0.662381	0.566497	0.722631	0.939499	0.680666	0.458439	0.636149	0.934689	0.341789	0.843133	0.809497	0.813209	0.159366	0.442467	0.0925612	0.444207	0.912236	0.788042	0.635762	0.599348	0.522499	0.500407	0.53332	0.899536	0.813018	0.0583022	0.255083
cg29466745_BC21	0.765716	0.242038	0.850054	0.535675	0.895186	0.195602	0.825876	0.728429	0.937896	0.822012	0.932064	0.843595	0.918738	0.656114	0.945811	0.938123	0.880687	0.714237	0.916043	0.726288	0.896238	0.686241	0.733647	0.673037	0.758894	0.947021	0.719812	0.944299	0.920778	0.941287	0.92019	0.953384	0.918173	0.933152	0.372312	0.88355	0.609429	0.899305	0.94757	0.863447	0.900015	0.935966	0.943652	0.887725	0.862379	0.921497	0.815636	0.172318	0.0932551
cg29617836_TC11	0.379958	0.927002	0.256265	0.900401	0.404206	0.92853	0.807824	0.15632	0.811684	0.323083	0.753344	0.130124	0.302934	0.951048	0.139999	0.43117	0.428333	0.958473	0.392132	0.957246	0.491506	0.962337	0.9687	0.94592	0.942209	0.780838	0.956038	0.757407	0.912259	0.263643	0.33304	0.228022	0.672082	0.829734	0.368026	0.825203	0.395454	0.825359	0.741977	0.843895	0.81048	0.401197	0.590939	0.755321	0.89759	0.617428	0.231133	0.885618	0.932871
cg40909669_TC21	0.241657	0.787614	0.156624	0.836161	0.337599	0.869521	0.64786	0.143053	0.697113	0.180308	0.62802	0.0983564	0.202584	0.846484	0.146186	0.36444	0.36853	0.782033	0.334277	0.804955	0.411447	0.734579	0.764794	0.916065	0.766277	0.595926	0.790776	0.381261	0.682001	0.0348774	0.182943	0.171401	0.67072	0.410902	0.331595	0.663065	0.141701	0.766369	0.385037	0.785333	0.744707	0.247072	0.696937	0.781693	0.734411	0.465569	0.1842	0.535732	0.906497
cg31553539_TC11	0.801554	0.217331	0.21878	0.521857	0.458147	0.175025	0.724729	0.370568	0.745989	0.357033	0.753874	0.286903	0.644838	0.051283	0.203428	0.878468	0.547744	0.814159	0.745406	0.807344	0.577137	0.811448	0.82957	0.949604	0.828202	0.554073	0.812983	0.657324	0.501295	0.972179	0.959753	0.285525	0.864148	0.925945	0.720996	0.813748	0.280748	0.846596	0.712406	0.662505	0.856056	0.91259	0.724982	0.715095	0.844218	0.587634	0.939649	0.119509	0.0564556
cg28367601_TC11	0.336848	0.956385	0.633244	0.923968	0.658504	0.932217	0.805366	0.945561	0.918863	0.410145	0.885804	0.177448	0.822049	0.955841	0.815609	0.702912	0.662559	0.710315	0.570686	0.760139	0.699975	0.719906	0.719923	0.937869	0.757269	0.95928	0.757299	0.414947	0.940639	0.0382359	0.263786	0.951826	0.952649	0.95928	0.253956	0.924588	0.238328	0.943434	0.694254	0.946071	0.936957	0.676315	0.889921	0.950104	0.961385	0.894915	0.188102	0.873841	0.945925
cg32013322_TC21	0.749007	0.168007	0.295412	0.407879	0.733399	0.207864	0.853875	0.559585	0.867336	0.775311	0.878038	0.583667	0.603751	0.299076	0.250777	0.949752	0.751489	0.766652	0.688724	0.766525	0.745619	0.770251	0.812791	0.808731	0.834854	0.638899	0.829843	0.555028	0.93087	0.94306	0.969247	0.206454	0.954312	0.944662	0.460106	0.898736	0.956144	0.818373	0.472052	0.834262	0.87136	0.474876	0.882513	0.867508	0.93005	0.605807	0.760212	0.16129	0.114594
cg40434855_BC21	0.840504	0.188832	0.859303	0.42059	0.685024	0.276999	0.89042	0.788907	0.892285	0.482873	0.869328	0.877067	0.883852	0.112794	0.870849	0.911247	0.785909	0.890742	0.819872	0.893163	0.868662	0.887587	0.895989	0.901423	0.899425	0.91788	0.879267	0.931032	0.76381	0.918431	0.749456	0.926928	0.922291	0.929523	0.684698	0.925034	0.601522	0.944269	0.928584	0.933274	0.917013	0.893843	0.941491	0.95126	0.925043	0.911392	0.889237	0.196819	0.0781616
cg29979487_TC21	0.543907	0.218644	0.256959	0.363597	0.472826	0.174456	0.803592	0.523588	0.77657	0.947352	0.903707	0.917902	0.544612	0.115815	0.947434	0.629658	0.634025	0.545947	0.562614	0.523513	0.597969	0.537602	0.556564	0.245545	0.546692	0.778083	0.507328	0.936796	0.676973	0.216252	0.530932	0.917463	0.911547	0.710837	0.905425	0.76399	0.866225	0.888685	0.843123	0.856791	0.767742	0.939763	0.732052	0.741626	0.913888	0.49469	0.277706	0.224913	0.150759
cg44574009_TC11	0.590639	0.161602	0.690684	0.389868	0.818855	0.197145	0.772138	0.440292	0.792314	0.24216	0.833365	0.289262	0.557288	0.0963546	0.244506	0.764862	0.610466	0.754259	0.551078	0.739638	0.602323	0.719421	0.674629	0.872841	0.696009	0.791328	0.678474	0.486905	0.84317	0.723493	0.756669	0.675616	0.877794	0.815391	0.216338	0.728112	0.122005	0.45312	0.768387	0.470324	0.612486	0.475971	0.613994	0.666581	0.832133	0.673835	0.915088	0.0497822	0.0338501
cg40062772_TC11	0.820107	0.192987	0.944017	0.525865	0.638382	0.183068	0.84061	0.620631	0.863478	0.938975	0.854486	0.971398	0.82747	0.0991925	0.68758	0.810257	0.768061	0.784421	0.864927	0.844634	0.813641	0.782944	0.792861	0.866215	0.802088	0.93595	0.787135	0.659175	0.917898	0.606499	0.68298	0.955146	0.861843	0.920033	0.709293	0.746671	0.930679	0.717366	0.719018	0.88899	0.849633	0.688924	0.879068	0.807012	0.930094	0.89638	0.94655	0.124365	0.153338
cg40752537_TC11	0.799357	0.218265	0.413797	0.361371	0.578173	0.149182	0.823642	0.431642	0.794997	0.32353	0.880562	0.670484	0.927056	0.104639	0.315717	0.704682	0.764216	0.706547	0.69068	0.757772	0.75107	0.743124	0.723783	0.905937	0.730002	0.742636	0.693373	0.86667	0.602284	0.869902	0.865581	0.549291	0.980144	0.835154	0.918659	0.63265	0.464378	0.856467	0.668216	0.827976	0.741614	0.883582	0.655174	0.709339	0.903085	0.715256	0.425044	0.145856	0.054433
cg28123059_BC11	0.908138	0.142006	0.827005	0.866383	0.912642	0.172826	0.922679	0.866383	0.940403	0.899356	0.942462	0.949058	0.866383	0.866383	0.909494	0.931751	0.876524	0.597808	0.897067	0.866383	0.944355	0.866383	0.866383	0.866383	0.866383	0.939861	0.866383	0.953463	0.926042	0.96124	0.952556	0.952199	0.914089	0.955735	0.871981	0.916565	0.866383	0.934446	0.941635	0.935262	0.95003	0.958089	0.95277	0.948951	0.949001	0.908062	0.709309	0.174545	0.132492
cg28593184_TC11	0.777953	0.296328	0.929678	0.453495	0.935791	0.179265	0.825595	0.675029	0.944144	0.875726	0.916286	0.91752	0.964437	0.11952	0.963138	0.895543	0.751406	0.628449	0.669534	0.652296	0.833941	0.611952	0.629478	0.935861	0.622055	0.962625	0.640105	0.97416	0.904651	0.658654	0.686293	0.956667	0.918765	0.845914	0.914493	0.849933	0.906838	0.902587	0.883709	0.930533	0.906726	0.961133	0.902634	0.884131	0.904109	0.943639	0.605187	0.180996	0.0792925
cg31544855_TC11	0.0938754	0.581932	0.15564	0.581932	0.107553	0.745544	0.113725	0.0681296	0.128266	0.466235	0.111344	0.0905178	0.203543	0.792331	0.0771443	0.581932	0.0980302	0.523705	0.153143	0.581932	0.111984	0.462762	0.368495	0.581932	0.420983	0.306908	0.581932	0.646306	0.0906023	0.899221	0.635504	0.114497	0.581932	0.271654	0.0878094	0.109841	0.0785796	0.0775863	0.153582	0.0754185	0.114045	0.0706472	0.0603994	0.0743559	0.0916844	0.0751683	0.0536702	0.559721	0.730549
cg42344073_BC11	0.58106	0.127376	0.616627	0.348748	0.799853	0.118915	0.692601	0.102519	0.774389	0.303194	0.773068	0.183276	0.538157	0.0809685	0.236015	0.400526	0.513526	0.6817	0.499202	0.700975	0.527991	0.625125	0.618068	0.915138	0.682573	0.720796	0.649387	0.874719	0.830081	0.0988374	0.21735	0.186684	0.478083	0.458688	0.201889	0.635757	0.102279	0.671515	0.711571	0.790575	0.590684	0.784112	0.690106	0.737975	0.644303	0.858438	0.636865	0.0683691	0.110481
cg37487803_TC11	0.277646	0.672305	0.149871	0.672488	0.292673	0.891816	0.471748	0.0927019	0.541528	0.135994	0.491728	0.120698	0.201942	0.942719	0.0978084	0.310421	0.254245	0.674054	0.250122	0.648	0.343847	0.722667	0.658436	0.65176	0.680662	0.367666	0.6534	0.315153	0.298049	0.0545399	0.17258	0.137889	0.56525	0.619917	0.143614	0.534056	0.0592836	0.727913	0.384301	0.711957	0.552054	0.299461	0.524035	0.645442	0.797698	0.457153	0.214001	0.743049	0.878453
cg40482411_BC21	0.384983	0.225431	0.596738	0.408469	0.47561	0.242355	0.78557	0.609655	0.79941	0.733303	0.769769	0.330836	0.482667	0.081878	0.574827	0.610353	0.767756	0.826052	0.657079	0.834259	0.677624	0.781916	0.800386	0.44504	0.782474	0.844798	0.79163	0.746952	0.664116	0.539681	0.490488	0.532903	0.912038	0.892096	0.347976	0.874008	0.24696	0.856975	0.824468	0.830393	0.819851	0.81655	0.823867	0.777091	0.887832	0.859806	0.657397	0.126578	0.0665264
cg39792107_BC21	0.183674	0.854696	0.0895199	0.533867	0.327619	0.79583	0.309593	0.0696928	0.314902	0.114289	0.33624	0.0833029	0.13045	0.899228	0.108136	0.159368	0.18817	0.397286	0.214457	0.352088	0.215598	0.35654	0.296654	0.53779	0.314975	0.182503	0.316302	0.116876	0.219458	0.0545567	0.0855382	0.106549	0.745508	0.641891	0.605028	0.2444	0.270192	0.339518	0.193893	0.338146	0.270103	0.122899	0.228037	0.358814	0.190277	0.30458	0.108477	0.808247	0.783712
cg42243221_TC21	0.498611	0.153538	0.706438	0.386755	0.531046	0.14752	0.751219	0.896695	0.782073	0.846826	0.823988	0.259011	0.382357	0.0631844	0.488453	0.557307	0.771382	0.632632	0.712802	0.594237	0.742651	0.590857	0.564447	0.853677	0.561402	0.699536	0.55187	0.890097	0.787887	0.936434	0.912278	0.903032	0.861689	0.839457	0.583486	0.839702	0.357875	0.645773	0.824849	0.640301	0.833596	0.323747	0.854221	0.723582	0.801706	0.544973	0.629503	0.102712	0.0561307
cg33701651_BC21	0.764536	0.202636	0.865493	0.392359	0.867253	0.21332	0.875158	0.586076	0.887726	0.747539	0.881173	0.916659	0.834731	0.12087	0.892896	0.872805	0.852666	0.837682	0.871166	0.782897	0.831617	0.84051	0.835406	0.897535	0.827081	0.876736	0.825746	0.928497	0.78466	0.907043	0.716783	0.935246	0.918145	0.940712	0.538279	0.830505	0.532431	0.827679	0.90792	0.88217	0.806724	0.909759	0.798324	0.831756	0.607843	0.895806	0.917359	0.167004	0.113958
cg43181300_TC11	0.654861	0.162346	0.482786	0.662888	0.825846	0.324121	0.844757	0.447878	0.862569	0.559446	0.903748	0.942257	0.939413	0.202686	0.643073	0.916109	0.74038	0.745062	0.801299	0.786943	0.78182	0.839622	0.822916	0.662888	0.795558	0.95129	0.727782	0.76345	0.773992	0.797546	0.509964	0.925509	0.923848	0.905101	0.415185	0.820587	0.248748	0.807646	0.927081	0.61459	0.817215	0.924483	0.704565	0.736211	0.925554	0.805767	0.884338	0.0746709	0.200532
cg37055928_BC21	0.252016	0.862639	0.10683	0.741228	0.240128	0.825444	0.574391	0.132202	0.671982	0.202059	0.613388	0.129851	0.243114	0.875932	0.128165	0.315933	0.331458	0.830679	0.28362	0.868514	0.37043	0.846038	0.838343	0.850048	0.876829	0.751658	0.796471	0.609385	0.71395	0.159404	0.378534	0.24151	0.917533	0.904262	0.218153	0.698315	0.134038	0.691618	0.60748	0.673638	0.662389	0.190523	0.510446	0.61404	0.840567	0.652641	0.1726	0.790917	0.876604
cg40312821_BC21	0.668235	0.286749	0.854957	0.398151	0.83282	0.155842	0.814757	0.872298	0.862518	0.749112	0.869685	0.456548	0.385593	0.104124	0.872474	0.421038	0.716569	0.623457	0.610663	0.605353	0.781334	0.619914	0.63408	0.888949	0.597718	0.927869	0.598915	0.930494	0.870875	0.0807557	0.443703	0.893644	0.558765	0.621835	0.71535	0.831273	0.674244	0.877835	0.877946	0.895513	0.778196	0.917786	0.819975	0.836205	0.897981	0.8036	0.47538	0.166049	0.0842689
cg30164950_TC11	0.729008	0.187011	0.762539	0.816152	0.256381	0.35236	0.868574	0.560999	0.835322	0.168157	0.787011	0.816152	0.617006	0.816152	0.718016	0.853553	0.824271	0.825761	0.81065	0.843183	0.641751	0.882706	0.868815	0.816152	0.871925	0.935716	0.891073	0.786451	0.585411	0.816152	0.849928	0.493408	0.784942	0.759745	0.310855	0.858202	0.329757	0.583075	0.757637	0.8096	0.74879	0.723535	0.697533	0.706197	0.906262	0.760636	0.936579	0.0732588	0.141678
cg35122461_TC11	0.324337	0.933608	0.147716	0.75902	0.357109	0.790992	0.71022	0.101431	0.706755	0.16895	0.715561	0.115095	0.210464	0.909612	0.101053	0.356148	0.358342	0.770332	0.394595	0.763692	0.436169	0.743912	0.715779	0.883114	0.763477	0.485086	0.703676	0.473734	0.74577	0.0366056	0.248624	0.126711	0.201761	0.349544	0.239489	0.43467	0.117059	0.305232	0.449874	0.34047	0.378629	0.247934	0.22424	0.27745	0.141401	0.533637	0.19544	0.537291	0.782257
cg31907529_BC11	0.429	0.965325	0.277665	0.851085	0.591783	0.254752	0.930211	0.978469	0.962023	0.96597	0.950277	0.866142	0.329153	0.920281	0.797552	0.624904	0.810754	0.601707	0.651195	0.54655	0.852732	0.562438	0.593336	0.948488	0.580764	0.98082	0.594111	0.969302	0.968869	0.128776	0.250796	0.975202	0.929322	0.831965	0.254341	0.958305	0.172885	0.968961	0.964364	0.971474	0.966828	0.658405	0.838344	0.959638	0.976888	0.852476	0.264431	0.930046	0.954517
cg33569829_TC11	0.0513849	0.646857	0.0628371	0.777467	0.1133	0.854313	0.274848	0.0354929	0.207536	0.0457833	0.0913783	0.0393868	0.0336695	0.837103	0.0650058	0.0881045	0.176237	0.529018	0.08077	0.546363	0.0855471	0.538233	0.5	0.0807448	0.528555	0.0914331	0.527607	0.107322	0.38043	0.0349818	0.104052	0.0866225	0.541706	0.588225	0.0326105	0.329126	0.250756	0.156778	0.122494	0.131793	0.226977	0.0511493	0.0823719	0.132992	0.241256	0.192183	0.173246	0.574888	0.777653
cg37444880_BC11	0.533241	0.285185	0.292692	0.597109	0.461815	0.148889	0.78058	0.204784	0.869886	0.866652	0.841188	0.967349	0.934315	0.0870182	0.602529	0.731535	0.514459	0.501071	0.511178	0.489744	0.605642	0.45211	0.536974	0.972433	0.519669	0.97192	0.511915	0.978064	0.604501	0.977031	0.551148	0.94649	0.848167	0.637126	0.402738	0.856506	0.270974	0.931432	0.719554	0.636293	0.799899	0.957818	0.872592	0.835641	0.919512	0.7027	0.518514	0.180012	0.0745474
cg44041504_BC21	0.177663	0.84745	0.104629	0.843356	0.139289	0.851782	0.628771	0.0844787	0.458755	0.144077	0.421569	0.080032	0.131013	0.857647	0.10596	0.553586	0.324189	0.572215	0.242269	0.590363	0.364244	0.511102	0.501349	0.589151	0.473091	0.364787	0.494036	0.500728	0.730008	0.90335	0.74138	0.107964	0.828325	0.758073	0.341605	0.392571	0.233654	0.212929	0.30168	0.23744	0.281159	0.102326	0.160998	0.224954	0.119395	0.289373	0.627632	0.776857	0.85672
cg43759655_BC21	0.786169	0.170152	0.761831	0.457239	0.853136	0.195634	0.883787	0.917722	0.879015	0.400355	0.91776	0.903313	0.825406	0.227658	0.92454	0.906977	0.917893	0.865233	0.854676	0.88587	0.922393	0.847795	0.872592	0.813391	0.888775	0.920955	0.853425	0.937609	0.898495	0.684338	0.944726	0.938378	0.93347	0.887119	0.706652	0.671658	0.701354	0.689107	0.929301	0.646313	0.615786	0.916546	0.722486	0.548489	0.449884	0.915411	0.908047	0.166385	0.0854233
cg45570515_TC21	0.838969	0.883923	0.891425	0.37721	0.734904	0.128298	0.878661	0.922093	0.894665	0.916581	0.902195	0.926204	0.939787	0.150252	0.740345	0.897878	0.916204	0.885744	0.925139	0.888921	0.887326	0.915375	0.90487	0.907435	0.89479	0.93096	0.895527	0.683177	0.872054	0.930941	0.78484	0.944651	0.903974	0.90188	0.801079	0.882043	0.615027	0.889328	0.715318	0.820652	0.891514	0.934092	0.889143	0.873041	0.932062	0.920103	0.913943	0.164221	0.0425666
cg36520664_TC11	0.920156	0.151946	0.843813	0.421779	0.795284	0.461483	0.774267	0.748785	0.884384	0.584612	0.840664	0.975058	0.954555	0.244184	0.737491	0.822528	0.608478	0.658078	0.700485	0.652142	0.681319	0.642709	0.637574	0.943693	0.628613	0.668309	0.666715	0.837601	0.733504	0.0886642	0.362371	0.824502	0.970578	0.963888	0.947097	0.77803	0.768475	0.818388	0.795113	0.769089	0.781352	0.928182	0.787722	0.777604	0.866516	0.907354	0.919716	0.206593	0.106151
cg38557660_TC21	0.711814	0.108566	0.834237	0.366971	0.584791	0.169757	0.642888	0.904467	0.620555	0.488415	0.573772	0.880727	0.842829	0.0735679	0.857779	0.81275	0.749168	0.783844	0.733197	0.775305	0.698594	0.775203	0.825223	0.523039	0.792654	0.68905	0.797643	0.767202	0.726607	0.914914	0.844082	0.547209	0.732732	0.730077	0.857935	0.748772	0.910081	0.826657	0.755062	0.814981	0.816929	0.838891	0.822957	0.857084	0.930196	0.606401	0.648159	0.1314	0.0701475
cg45675454_BC21	0.844128	0.794686	0.892986	0.587084	0.830788	0.191462	0.922569	0.92007	0.912094	0.931923	0.897735	0.926685	0.893111	0.0576424	0.895801	0.900783	0.873527	0.917494	0.927761	0.930663	0.849352	0.92437	0.931001	0.922648	0.934014	0.913726	0.917822	0.945655	0.913789	0.896756	0.934271	0.911893	0.92869	0.9092	0.876918	0.9229	0.916152	0.9296	0.922305	0.922043	0.92831	0.932251	0.922506	0.925603	0.942929	0.849396	0.934392	0.289036	0.0554412
cg31043952_TC11	0.404559	0.235713	0.699068	0.403992	0.721221	0.198071	0.764801	0.922799	0.860062	0.808339	0.88016	0.903019	0.938331	0.0877308	0.675716	0.468277	0.70081	0.53655	0.573729	0.557682	0.752189	0.541876	0.545918	0.968592	0.541571	0.941349	0.555081	0.962659	0.8953	0.14343	0.364925	0.972295	0.700616	0.719041	0.47438	0.625386	0.22015	0.515288	0.876634	0.507742	0.628986	0.363198	0.644297	0.568369	0.449498	0.873008	0.301567	0.193367	0.0958946
cg35316309_TC11	0.273919	0.782718	0.690222	0.5222	0.635665	0.744079	0.215517	0.162594	0.17651	0.0451533	0.181046	0.419074	0.434549	0.937459	0.362182	0.4874	0.130393	0.160612	0.0932021	0.157234	0.162967	0.159447	0.128085	0.0920695	0.182147	0.122297	0.167326	0.308117	0.295293	0.281347	0.255467	0.315433	0.568181	0.315574	0.607014	0.485335	0.56797	0.615722	0.276891	0.602462	0.550336	0.690088	0.701167	0.647204	0.822027	0.379769	0.132249	0.694321	0.853811
cg33727575_TC21	0.897592	0.708865	0.683679	0.787426	0.783125	0.228834	0.942352	0.939233	0.935177	0.934889	0.946795	0.946592	0.850196	0.439927	0.649522	0.945908	0.890549	0.915415	0.901569	0.912542	0.913324	0.910085	0.922593	0.92418	0.914321	0.944431	0.930172	0.783966	0.823153	0.940002	0.952029	0.939609	0.88477	0.922445	0.909412	0.889755	0.940553	0.936901	0.941761	0.922481	0.910545	0.778051	0.865368	0.925913	0.93987	0.930692	0.841506	0.0980881	0.0480959
cg31293226_TC21	0.632797	0.804045	0.639347	0.397854	0.624355	0.220593	0.759625	0.496058	0.833537	0.45255	0.791359	0.838235	0.825516	0.104635	0.309765	0.731846	0.660348	0.69638	0.727145	0.735932	0.655859	0.677589	0.73898	0.810005	0.655758	0.900452	0.69014	0.789445	0.615386	0.575015	0.863617	0.575015	0.895763	0.881422	0.233949	0.822618	0.187044	0.818229	0.85383	0.800994	0.811636	0.572407	0.81351	0.752262	0.897061	0.836471	0.853183	0.119249	0.139561
cg40206427_TC11	0.742325	0.0800387	0.856589	0.593636	0.902317	0.114457	0.75947	0.829578	0.786255	0.533056	0.869951	0.892335	0.593636	0.283413	0.898023	0.880912	0.431274	0.625777	0.436853	0.593636	0.682795	0.631672	0.641753	0.593636	0.593636	0.916959	0.593636	0.934536	0.878686	0.59797	0.820137	0.921812	0.848651	0.761677	0.625925	0.834225	0.365954	0.904928	0.872674	0.90964	0.874289	0.891565	0.88799	0.911168	0.906022	0.89387	0.716393	0.120419	0.342603
cg31374301_TC11	0.806308	0.0989305	0.70391	0.649055	0.862475	0.134055	0.763172	0.491153	0.800147	0.327518	0.796162	0.34436	0.444254	0.0603617	0.398228	0.782882	0.645802	0.829699	0.677605	0.802162	0.847023	0.736054	0.724579	0.649055	0.649055	0.888296	0.649055	0.886955	0.641581	0.649055	0.938238	0.841237	0.87717	0.649055	0.751806	0.833529	0.403931	0.876072	0.634415	0.851948	0.840162	0.886538	0.892006	0.820318	0.914563	0.87902	0.914302	0.0901495	0.0883477
cg32942274_TC21	0.217309	0.268577	0.135475	0.769369	0.141283	0.891742	0.490867	0.076706	0.521153	0.114364	0.463268	0.0570187	0.112332	0.902686	0.138539	0.25042	0.208084	0.259034	0.201325	0.254731	0.216826	0.288166	0.260657	0.380473	0.224416	0.350177	0.247587	0.20865	0.29805	0.380473	0.208577	0.0938329	0.74368	0.71858	0.106343	0.300573	0.0802106	0.151903	0.28564	0.162524	0.232952	0.116365	0.140984	0.124848	0.0686153	0.333685	0.0859887	0.830393	0.914714
cg42212900_TC11	0.181194	0.740233	0.210801	0.634785	0.598055	0.741421	0.309214	0.0306734	0.212528	0.0547903	0.196624	0.319394	0.439945	0.833049	0.0361246	0.0509299	0.0732669	0.599786	0.0937407	0.622728	0.0630677	0.594501	0.607941	0.310751	0.568247	0.0886923	0.591263	0.14489	0.208876	0.0269038	0.0365452	0.0400393	0.406954	0.0915299	0.0691634	0.383281	0.0423941	0.338839	0.251999	0.327281	0.35421	0.390053	0.311774	0.338669	0.26543	0.315214	0.0449197	0.595645	0.755292
cg46922666_TC21	0.723227	0.173456	0.852892	0.403487	0.914359	0.182307	0.903897	0.230292	0.921582	0.437342	0.831898	0.594838	0.919158	0.0893467	0.264241	0.808298	0.755203	0.823988	0.790668	0.825917	0.816754	0.797464	0.825715	0.77564	0.846621	0.933568	0.833249	0.917124	0.890627	0.946523	0.950537	0.898206	0.928029	0.926506	0.901207	0.820366	0.578841	0.87552	0.817836	0.734148	0.771517	0.640218	0.813473	0.788892	0.710225	0.72955	0.909425	0.300858	0.0745981
cg43728401_BC21	0.817687	0.346167	0.57078	0.605636	0.833917	0.455224	0.838022	0.914268	0.901617	0.507965	0.892197	0.723819	0.878566	0.488208	0.896823	0.888117	0.770632	0.589646	0.584385	0.604285	0.844257	0.574303	0.572306	0.964127	0.585185	0.914357	0.578829	0.724165	0.707593	0.108582	0.911471	0.913451	0.847235	0.817707	0.260909	0.858539	0.664579	0.920791	0.865125	0.903736	0.878154	0.935019	0.881162	0.890362	0.860575	0.887092	0.855502	0.245964	0.108426
cg32957734_TC11	0.858758	0.274797	0.655405	0.502338	0.753882	0.297981	0.824604	0.863721	0.848412	0.488034	0.854035	0.926412	0.899288	0.150434	0.7249	0.856307	0.800449	0.691478	0.839227	0.671031	0.841792	0.667642	0.627267	0.944639	0.653714	0.782914	0.653679	0.84293	0.884681	0.963314	0.531551	0.916705	0.976008	0.955207	0.798443	0.752383	0.904704	0.669785	0.872702	0.709501	0.748848	0.854834	0.826755	0.790146	0.892309	0.91018	0.91417	0.150761	0.0427036
cg40441815_TC21	0.875539	0.225972	0.928388	0.415262	0.721402	0.210038	0.870585	0.617224	0.914225	0.851047	0.934758	0.623843	0.929965	0.116308	0.687164	0.76093	0.919325	0.853141	0.921016	0.871596	0.894411	0.893309	0.887446	0.899745	0.889901	0.721213	0.899208	0.683817	0.920126	0.646741	0.276374	0.922084	0.94869	0.944006	0.518348	0.670194	0.50637	0.746895	0.935784	0.737786	0.657033	0.945449	0.704403	0.604951	0.823224	0.932771	0.938228	0.255865	0.254321
cg36019244_BC21	0.434497	0.184575	0.793365	0.350401	0.849724	0.15413	0.729111	0.864148	0.848027	0.724341	0.706755	0.88876	0.878245	0.120674	0.568556	0.444142	0.573533	0.49334	0.536626	0.477506	0.585062	0.459726	0.462931	0.939994	0.464164	0.83187	0.488785	0.660225	0.617674	0.28314	0.592705	0.90866	0.627498	0.621554	0.701759	0.795963	0.62473	0.858902	0.845048	0.852268	0.849753	0.878065	0.835695	0.697629	0.893681	0.764881	0.279179	0.134983	0.0885362
cg32428764_BC21	0.407785	0.811959	0.323006	0.567637	0.726993	0.313492	0.893903	0.711487	0.832914	0.301383	0.84611	0.206268	0.385759	0.0975647	0.843786	0.880136	0.827514	0.825125	0.72856	0.871698	0.779119	0.880957	0.839584	0.922941	0.8432	0.9094	0.84553	0.789932	0.919454	0.309065	0.543302	0.868997	0.907491	0.922948	0.345575	0.791785	0.252612	0.709071	0.909141	0.538794	0.835056	0.357731	0.852318	0.783525	0.594787	0.61182	0.860906	0.206854	0.197975
cg38775319_TC21	0.660231	0.276735	0.50469	0.52926	0.81811	0.26601	0.844854	0.593471	0.862699	0.348045	0.871758	0.43011	0.410675	0.138498	0.507423	0.803197	0.734569	0.882476	0.662427	0.899721	0.745239	0.886843	0.900603	0.917364	0.884135	0.925244	0.92794	0.564645	0.896214	0.912876	0.95415	0.466513	0.932067	0.934012	0.619386	0.905298	0.436598	0.901523	0.901577	0.928889	0.842969	0.825517	0.749375	0.7963	0.948026	0.846298	0.761698	0.200761	0.0665068
cg36831310_TC21	0.699988	0.208079	0.613436	0.374541	0.596778	0.180498	0.779806	0.862987	0.811969	0.319166	0.846825	0.579019	0.922421	0.0767748	0.897305	0.588975	0.835575	0.569768	0.752298	0.572146	0.838114	0.574982	0.555727	0.908902	0.587878	0.69917	0.545757	0.914291	0.816694	0.928813	0.49128	0.909775	0.847018	0.931942	0.680399	0.718035	0.63298	0.601293	0.900261	0.683865	0.698948	0.449932	0.646305	0.777349	0.569206	0.62043	0.585926	0.111848	0.0502041
cg43426131_BC11	0.891527	0.260243	0.905108	0.491343	0.900659	0.307199	0.918019	0.915642	0.906033	0.918526	0.881915	0.879526	0.906818	0.157594	0.922277	0.901937	0.899987	0.921962	0.908114	0.920424	0.898901	0.9178	0.915557	0.327109	0.925837	0.918355	0.901044	0.929084	0.90775	0.922975	0.917545	0.926185	0.918231	0.88284	0.797731	0.873322	0.843447	0.861692	0.891352	0.741496	0.884655	0.888647	0.901377	0.868768	0.875027	0.872796	0.868625	0.246398	0.151032
cg30793573_TC21	0.949038	0.162406	0.901508	0.455534	0.904188	0.272641	0.900236	0.938987	0.891834	0.862488	0.898898	0.944683	0.768133	0.194118	0.866069	0.932037	0.937688	0.902608	0.920029	0.898066	0.931047	0.909717	0.891619	0.913157	0.876289	0.89136	0.893402	0.909008	0.884777	0.880375	0.934021	0.936025	0.858029	0.714769	0.89324	0.908649	0.90099	0.917009	0.918183	0.916193	0.929374	0.900751	0.929221	0.920757	0.94089	0.904487	0.91687	0.282656	0.134853
cg32006836_TC21	0.361458	0.12424	0.278032	0.493817	0.34903	0.138765	0.790888	0.882162	0.849558	0.262771	0.776389	0.266539	0.687583	0.190196	0.451307	0.641067	0.623062	0.575934	0.69183	0.539015	0.54946	0.57827	0.598178	0.855023	0.558702	0.927614	0.596819	0.946889	0.913889	0.92601	0.900739	0.91804	0.911203	0.911916	0.240867	0.522811	0.175352	0.420268	0.874956	0.423103	0.446257	0.408235	0.340988	0.361056	0.233786	0.711526	0.544173	0.378612	0.431045
cg43754860_TC11	0.535734	0.144019	0.855849	0.371928	0.77737	0.190645	0.802129	0.56588	0.872712	0.342439	0.866108	0.777913	0.511094	0.0711403	0.393229	0.85347	0.609441	0.708406	0.710839	0.70259	0.644044	0.689894	0.722452	0.85072	0.711058	0.785071	0.70888	0.795678	0.824493	0.873322	0.720388	0.9144	0.831221	0.892781	0.295541	0.733756	0.42428	0.810211	0.712865	0.839592	0.800343	0.536289	0.832155	0.746153	0.880972	0.709368	0.505101	0.0955365	0.0262146
cg36447097_TC21	0.850658	0.183638	0.879213	0.327156	0.722882	0.183807	0.753608	0.922088	0.794569	0.737354	0.774922	0.920421	0.8304	0.107009	0.721554	0.855051	0.652563	0.50948	0.778989	0.505722	0.672383	0.535917	0.489433	0.635598	0.474087	0.650624	0.504869	0.918833	0.783402	0.943701	0.940123	0.943522	0.928251	0.928654	0.874486	0.78187	0.827373	0.618107	0.835123	0.642485	0.735571	0.931597	0.761477	0.71194	0.645184	0.89426	0.895187	0.142881	0.11447
cg45739875_BC11	0.311282	0.106486	0.159835	0.323252	0.613493	0.357906	0.682662	0.0846191	0.671406	0.0947589	0.694755	0.0736362	0.136385	0.136346	0.0572511	0.188492	0.398754	0.766518	0.34202	0.540557	0.366229	0.753256	0.738574	0.540557	0.540557	0.540557	0.540557	0.390698	0.781359	0.12992	0.3377	0.0831747	0.845801	0.727055	0.0731991	0.65457	0.0600049	0.80201	0.607769	0.766807	0.616036	0.283189	0.425898	0.731806	0.923542	0.780189	0.379141	0.0939298	0.27161
cg42254341_TC11	0.369687	0.129759	0.392185	0.83263	0.688365	0.319091	0.853391	0.239863	0.890411	0.20372	0.85119	0.484961	0.511086	0.199082	0.151002	0.567799	0.610947	0.794384	0.6377	0.804984	0.70296	0.857165	0.753386	0.750895	0.825219	0.898069	0.79825	0.846649	0.808821	0.0911435	0.671988	0.750895	0.916666	0.576052	0.15315	0.58549	0.0622425	0.788326	0.82457	0.77776	0.757071	0.860464	0.690297	0.535757	0.834897	0.875844	0.699572	0.207958	0.278028
cg41707513_BC21	0.0345921	0.712658	0.0388407	0.405229	0.0672949	0.753442	0.0890329	0.028434	0.0378647	0.0278153	0.035375	0.0333092	0.0344526	0.810278	0.0246882	0.0339936	0.0403324	0.358376	0.0269528	0.409949	0.0265453	0.384865	0.33032	0.0634791	0.352985	0.0310264	0.318353	0.0242701	0.358524	0.0217646	0.0340797	0.0316125	0.399576	0.259942	0.0310858	0.0867453	0.0571193	0.0961711	0.0485756	0.0962846	0.0466217	0.0190852	0.0395674	0.0717946	0.0411139	0.045246	0.0257793	0.628138	0.839929
cg29979133_BC11	0.433515	0.888874	0.320943	0.456198	0.522412	0.203353	0.805069	0.343933	0.853987	0.987345	0.872139	0.362002	0.49676	0.130627	0.98693	0.683672	0.57759	0.494999	0.592652	0.492321	0.57993	0.492141	0.530157	0.96014	0.53028	0.76674	0.4878	0.985628	0.821632	0.183007	0.507561	0.982943	0.705877	0.810828	0.982714	0.796253	0.942052	0.937289	0.902521	0.892072	0.830633	0.985049	0.826486	0.827415	0.970266	0.652082	0.348847	0.783786	0.533874
cg38466690_BC21	0.190994	0.840869	0.333628	0.722584	0.249941	0.854776	0.319521	0.356361	0.294738	0.101208	0.366157	0.0623281	0.232632	0.90389	0.231501	0.583497	0.322498	0.444338	0.317838	0.478915	0.351125	0.467156	0.467858	0.737207	0.504269	0.65322	0.39192	0.406557	0.363202	0.107354	0.59899	0.286215	0.646411	0.525185	0.0961092	0.287211	0.0669873	0.150046	0.256019	0.181131	0.252484	0.354098	0.251631	0.151602	0.123323	0.444842	0.569266	0.739583	0.905127
cg40481505_BC21	0.251494	0.0838084	0.80106	0.258665	0.778302	0.090134	0.636716	0.887205	0.660645	0.728701	0.715592	0.804189	0.83646	0.317641	0.870609	0.37872	0.673519	0.376441	0.513697	0.276442	0.761614	0.396326	0.28796	0.581844	0.28309	0.820772	0.305504	0.82458	0.705249	0.550095	0.488477	0.851116	0.671482	0.558317	0.709747	0.764302	0.498315	0.846616	0.767746	0.769068	0.759977	0.802585	0.762376	0.807124	0.815067	0.763281	0.438224	0.0639216	0.103355
cg44698094_TC21	0.294783	0.929601	0.218398	0.917332	0.358407	0.939065	0.787624	0.196282	0.755723	0.248293	0.736532	0.163453	0.313414	0.942944	0.199756	0.59744	0.616162	0.877429	0.493619	0.896423	0.599435	0.835452	0.897164	0.84832	0.896217	0.537353	0.83369	0.524935	0.930964	0.0988445	0.446533	0.246823	0.934986	0.873978	0.267622	0.667425	0.146655	0.57595	0.450236	0.583338	0.630442	0.332861	0.404707	0.555588	0.696361	0.551339	0.220417	0.94026	0.958528
cg28237835_BC11	0.834562	0.112697	0.826163	0.387831	0.887908	0.168762	0.74945	0.937352	0.724401	0.882751	0.709815	0.927209	0.846151	0.0910115	0.907475	0.832818	0.76079	0.882095	0.856648	0.905917	0.777312	0.842591	0.837164	0.622251	0.893918	0.772207	0.82311	0.869923	0.638732	0.950733	0.897374	0.907899	0.8395	0.820177	0.400763	0.7949	0.897411	0.836388	0.811588	0.84383	0.820893	0.665765	0.863368	0.79764	0.919844	0.765505	0.894157	0.18514	0.0789129
cg29863872_BC21	0.677433	0.671199	0.936486	0.46959	0.629497	0.21351	0.847097	0.928808	0.881568	0.900438	0.842946	0.220049	0.620292	0.0864756	0.934475	0.692666	0.803167	0.737762	0.755421	0.77872	0.804601	0.754089	0.783914	0.806282	0.7883	0.705319	0.747061	0.92216	0.805389	0.935376	0.944354	0.615383	0.760085	0.818412	0.53037	0.557189	0.767424	0.458115	0.705963	0.514414	0.55174	0.931689	0.474838	0.456859	0.246861	0.773384	0.608134	0.162921	0.0594407
cg29216696_TC21	0.677774	0.75203	0.142388	0.585509	0.148851	0.795957	0.677774	0.103841	0.677774	0.0969846	0.143462	0.677774	0.120839	0.881435	0.677774	0.136403	0.118944	0.750337	0.114424	0.683673	0.144612	0.735224	0.682514	0.677774	0.68328	0.677774	0.668913	0.677774	0.585061	0.677774	0.114345	0.677774	0.666116	0.356278	0.077384	0.528246	0.117785	0.595389	0.187751	0.373622	0.453023	0.0999085	0.328829	0.37614	0.556296	0.183747	0.118026	0.642129	0.840812
cg40430346_BC21	0.545262	0.121304	0.220715	0.290308	0.765375	0.240402	0.724765	0.485802	0.765212	0.29245	0.697162	0.847377	0.870843	0.0906659	0.373162	0.504454	0.591568	0.71801	0.731982	0.70162	0.549797	0.7263	0.687537	0.946126	0.703973	0.911248	0.685216	0.857219	0.591972	0.388857	0.507021	0.821973	0.79102	0.944469	0.252024	0.871697	0.252843	0.683729	0.931606	0.655439	0.861358	0.295532	0.813409	0.784051	0.912814	0.84313	0.474515	0.0999835	0.211943
cg45511390_TC21	0.727498	0.175243	0.55756	0.340572	0.525342	0.206686	0.791709	0.914319	0.840308	0.771061	0.805976	0.578456	0.735851	0.0471979	0.865835	0.784333	0.817228	0.72607	0.789414	0.733829	0.842642	0.729015	0.674118	0.840032	0.683924	0.782984	0.698577	0.689608	0.7226	0.0859828	0.354877	0.828411	0.933691	0.882517	0.255887	0.790139	0.198335	0.760576	0.856447	0.783367	0.791933	0.539259	0.825981	0.768003	0.854255	0.728417	0.571737	0.225208	0.129164
cg33660781_TC11	0.524728	0.0474157	0.153812	0.249467	0.539742	0.228578	0.855	0.241126	0.859476	0.183067	0.80641	0.366666	0.461974	0.0351989	0.231863	0.663652	0.585098	0.742693	0.702254	0.731939	0.633652	0.702044	0.72177	0.66436	0.763193	0.887627	0.698987	0.557245	0.890898	0.950743	0.641954	0.5206	0.94044	0.872432	0.225671	0.708894	0.136503	0.632873	0.799557	0.635619	0.790013	0.785918	0.799813	0.71615	0.881289	0.815933	0.778053	0.137302	0.504118
cg36174322_TC21	0.80721	0.158822	0.877133	0.414102	0.589112	0.230595	0.868205	0.659883	0.874305	0.920194	0.771869	0.874064	0.865229	0.107028	0.372861	0.866572	0.850935	0.77231	0.846308	0.775569	0.819299	0.822551	0.761015	0.86328	0.766029	0.699668	0.77093	0.859493	0.583605	0.925838	0.953077	0.893301	0.853211	0.864443	0.854027	0.715744	0.804617	0.536701	0.878234	0.61836	0.682778	0.876698	0.712667	0.649382	0.614371	0.86872	0.739749	0.159173	0.0768329
cg45348559_BC21	0.560986	0.598767	0.531382	0.647612	0.269897	0.896709	0.297915	0.0847697	0.146274	0.102992	0.224446	0.108771	0.373738	0.886152	0.405713	0.465483	0.267528	0.802737	0.393581	0.790724	0.233061	0.817008	0.822418	0.138137	0.827711	0.135484	0.762712	0.156533	0.231384	0.856	0.570067	0.0859483	0.527066	0.476475	0.121058	0.532553	0.0813559	0.558981	0.267835	0.573654	0.570649	0.236014	0.633269	0.626325	0.47421	0.315533	0.659449	0.78766	0.848229
cg28816459_BC21	0.886257	0.958263	0.881185	0.695202	0.949293	0.299982	0.93973	0.966855	0.955178	0.968945	0.933909	0.963876	0.96084	0.324132	0.95403	0.956069	0.856731	0.816619	0.870763	0.855973	0.954151	0.843338	0.836646	0.935201	0.842771	0.971574	0.830712	0.969993	0.944312	0.945513	0.956064	0.965287	0.966472	0.954536	0.964629	0.616761	0.944176	0.49049	0.933846	0.531899	0.565122	0.958184	0.467314	0.487593	0.264056	0.958318	0.949228	0.210005	0.125029
cg28594416_BC11	0.814292	0.720589	0.773479	0.283238	0.80326	0.150372	0.718233	0.884163	0.749901	0.87549	0.854142	0.864616	0.875447	0.290501	0.858497	0.798468	0.804519	0.519864	0.804315	0.385453	0.818682	0.385453	0.385453	0.653766	0.385453	0.831874	0.553776	0.885567	0.666471	0.835569	0.884644	0.856206	0.87305	0.889714	0.874656	0.643807	0.867131	0.478713	0.858855	0.50399	0.513672	0.879454	0.477634	0.479371	0.271271	0.894726	0.907033	0.110592	0.0465255
cg45442248_TC21	0.240485	0.888092	0.129138	0.631157	0.715208	0.103539	0.69316	0.367444	0.76824	0.349491	0.689909	0.704448	0.779446	0.661932	0.834491	0.291072	0.591179	0.349356	0.523159	0.354191	0.642645	0.332269	0.31023	0.729125	0.294662	0.827653	0.33595	0.875512	0.893256	0.0662574	0.224725	0.889497	0.876154	0.762141	0.204641	0.841585	0.145579	0.89269	0.711688	0.854037	0.866889	0.824698	0.860288	0.84942	0.91869	0.68679	0.149811	0.289633	0.570496
cg31467130_TC21	0.674789	0.176387	0.884371	0.425562	0.827913	0.183224	0.843571	0.562857	0.897148	0.600933	0.794368	0.903837	0.841938	0.0732845	0.821203	0.567399	0.794784	0.760649	0.815524	0.786806	0.831493	0.787451	0.780175	0.895207	0.713558	0.932546	0.752148	0.756367	0.746059	0.731668	0.61793	0.673338	0.657618	0.727637	0.535758	0.833694	0.271889	0.902495	0.91248	0.875251	0.883857	0.889964	0.840227	0.69415	0.924685	0.886216	0.919564	0.125755	0.0733539
cg45222849_TC21	0.736379	0.197818	0.66022	0.538883	0.899513	0.260242	0.913063	0.577622	0.908063	0.40014	0.910778	0.617686	0.737516	0.132579	0.617517	0.905861	0.866367	0.947358	0.806647	0.947576	0.812569	0.945243	0.949093	0.908267	0.94328	0.88989	0.952592	0.914866	0.917327	0.932048	0.787443	0.654235	0.934627	0.939568	0.62644	0.890594	0.652872	0.694364	0.93318	0.863637	0.846438	0.537408	0.855095	0.849498	0.89704	0.804176	0.897407	0.236537	0.0581601
cg46744722_TC11	0.944063	0.134007	0.962889	0.515228	0.787864	0.319783	0.938384	0.679146	0.952989	0.663422	0.949562	0.970023	0.962702	0.212723	0.722243	0.94884	0.922517	0.893016	0.896033	0.930267	0.938981	0.925927	0.921343	0.951534	0.927122	0.96812	0.938857	0.779942	0.925646	0.970289	0.974311	0.782922	0.971334	0.966284	0.964335	0.917901	0.874897	0.917238	0.971561	0.89932	0.916683	0.967685	0.898869	0.904109	0.933509	0.919678	0.944049	0.306405	0.262726
cg43024591_TC21	0.399959	0.824362	0.163046	0.583892	0.423141	0.709975	0.186843	0.0741069	0.147365	0.210927	0.162645	0.751977	0.489928	0.899314	0.115045	0.527516	0.210215	0.0652602	0.325457	0.0651432	0.181369	0.0751067	0.0823305	0.0843654	0.066595	0.109344	0.0767341	0.172865	0.0810325	0.928886	0.835591	0.0553211	0.626113	0.428119	0.653109	0.442496	0.659464	0.430538	0.132366	0.428106	0.446709	0.673112	0.532745	0.507198	0.575196	0.31513	0.316531	0.731314	0.79966
cg30867095_TC21	0.888563	0.146113	0.913338	0.48722	0.831855	0.258384	0.881553	0.922904	0.905315	0.897412	0.858999	0.937543	0.897074	0.151908	0.93176	0.914321	0.764161	0.735273	0.820753	0.743148	0.799586	0.746117	0.735009	0.924733	0.738917	0.927129	0.766529	0.921493	0.738506	0.617631	0.948421	0.758154	0.941264	0.934903	0.779374	0.858816	0.768785	0.897214	0.927674	0.870936	0.9002	0.326716	0.853427	0.872348	0.936507	0.934493	0.725923	0.123679	0.299135
cg45230948_TC21	0.785381	0.12041	0.809888	0.413239	0.537488	0.197967	0.765496	0.920203	0.784081	0.459895	0.7097	0.610823	0.5802	0.073812	0.721609	0.730217	0.764364	0.815258	0.791581	0.817605	0.767984	0.819174	0.830508	0.757507	0.843875	0.860616	0.824938	0.933027	0.604808	0.935449	0.746522	0.936834	0.881255	0.627747	0.576514	0.706699	0.856365	0.620565	0.681774	0.723458	0.771522	0.558319	0.450559	0.543816	0.788721	0.879187	0.908255	0.0874871	0.056568
cg29644491_BC11	0.443406	0.0888788	0.0663649	0.195307	0.170579	0.101157	0.49217	0.108383	0.512582	0.0930124	0.378547	0.0647967	0.650093	0.050265	0.108639	0.416719	0.427749	0.782312	0.502112	0.748647	0.267693	0.836052	0.765111	0.558354	0.813293	0.230383	0.769717	0.22913	0.2834	0.901122	0.804693	0.868995	0.780952	0.45638	0.105615	0.569808	0.0808321	0.536218	0.331326	0.39649	0.486152	0.351292	0.483668	0.339315	0.828764	0.415329	0.338691	0.0576746	0.0345759
cg29883786_TC11	0.920614	0.372245	0.943819	0.396065	0.58297	0.180569	0.854664	0.935716	0.741478	0.914423	0.844594	0.890663	0.934933	0.172669	0.579353	0.638214	0.846834	0.839673	0.879345	0.837061	0.898152	0.836741	0.859465	0.915349	0.827849	0.878888	0.785082	0.914948	0.864678	0.941532	0.938475	0.935428	0.779617	0.849835	0.807699	0.575459	0.72765	0.544747	0.909756	0.689122	0.543718	0.641075	0.515701	0.367021	0.474845	0.886467	0.941133	0.0928267	0.0535237
cg29469418_BC21	0.604825	0.835711	0.773549	0.520507	0.744285	0.29958	0.715554	0.884128	0.811488	0.612914	0.769878	0.888186	0.583033	0.164774	0.89139	0.913309	0.805074	0.866963	0.743563	0.849276	0.797421	0.835203	0.853495	0.760079	0.863725	0.825311	0.814637	0.925191	0.855518	0.134055	0.824921	0.930928	0.82771	0.701281	0.425254	0.501069	0.252044	0.356972	0.88864	0.366193	0.431068	0.734435	0.360871	0.342662	0.179332	0.883422	0.685226	0.171243	0.0851716
cg32900944_BC11	0.784342	0.0911117	0.656775	0.24678	0.877405	0.176729	0.747733	0.867128	0.821971	0.478057	0.767156	0.789504	0.562405	0.0774923	0.711143	0.348274	0.457705	0.477018	0.435567	0.384476	0.742552	0.416584	0.455368	0.723035	0.723035	0.899211	0.386196	0.800891	0.61392	0.723035	0.71785	0.907905	0.868988	0.741826	0.71952	0.811347	0.587781	0.89348	0.86475	0.894058	0.84844	0.727264	0.88964	0.884648	0.909028	0.865747	0.227398	0.103781	0.137481
cg40579488_TC21	0.439429	0.180039	0.418636	0.375762	0.704059	0.203818	0.818105	0.302695	0.847446	0.292648	0.85032	0.360901	0.460325	0.0718832	0.347766	0.531428	0.62017	0.731565	0.479543	0.726633	0.676006	0.754849	0.779414	0.89885	0.711398	0.91153	0.724299	0.65508	0.804578	0.249428	0.315253	0.600807	0.850954	0.857172	0.258717	0.568976	0.28386	0.422607	0.785989	0.429394	0.485365	0.841071	0.399405	0.378908	0.190995	0.884959	0.442911	0.139612	0.0572466
cg38539361_TC11	0.845874	0.197749	0.877922	0.397713	0.786595	0.232637	0.84044	0.90676	0.810881	0.825886	0.854096	0.922072	0.882106	0.173152	0.903977	0.857989	0.776059	0.800178	0.852387	0.826315	0.830657	0.800055	0.784137	0.886058	0.815815	0.883684	0.751473	0.896054	0.817705	0.19972	0.922049	0.899797	0.886198	0.925975	0.867493	0.837686	0.865536	0.843098	0.874702	0.847916	0.850729	0.866318	0.856258	0.843042	0.895571	0.77156	0.891967	0.227789	0.0848333
cg45230942_TC21	0.779458	0.173718	0.618494	0.447801	0.826744	0.187333	0.780582	0.869001	0.751821	0.577412	0.755652	0.632571	0.723589	0.0763854	0.875204	0.823207	0.83905	0.838594	0.827834	0.84425	0.813083	0.840853	0.821272	0.852627	0.862033	0.832314	0.825297	0.888471	0.80381	0.908882	0.881282	0.880855	0.815009	0.851524	0.880869	0.778056	0.845812	0.764386	0.815759	0.520187	0.783211	0.785992	0.827616	0.742148	0.829462	0.748462	0.898067	0.142097	0.0737781
cg37171087_BC11	0.481187	0.333188	0.277524	0.518024	0.772118	0.274418	0.833778	0.213119	0.873077	0.356014	0.854326	0.350014	0.511052	0.0893747	0.231333	0.659374	0.63178	0.764792	0.556233	0.788862	0.66712	0.831757	0.833455	0.953266	0.833659	0.960707	0.777718	0.733217	0.633152	0.126202	0.645845	0.267969	0.87612	0.951484	0.302625	0.758148	0.168039	0.704089	0.930506	0.64312	0.756093	0.865366	0.908103	0.723829	0.928067	0.869215	0.635841	0.169597	0.211424
cg29979500_TC21	0.473687	0.226874	0.281512	0.369645	0.504535	0.178134	0.756894	0.24483	0.779016	0.925322	0.825544	0.840336	0.628721	0.133713	0.901082	0.84743	0.55856	0.551915	0.572165	0.584381	0.5532	0.589389	0.581713	0.962909	0.573538	0.925925	0.594433	0.955059	0.679338	0.130046	0.584202	0.93908	0.859364	0.677485	0.791526	0.731608	0.666451	0.826578	0.852134	0.816925	0.813827	0.907049	0.696986	0.692528	0.900303	0.588999	0.499141	0.224304	0.159003
cg38262269_BC21	0.871808	0.482929	0.934906	0.601075	0.790875	0.318727	0.886627	0.617306	0.935419	0.945847	0.903762	0.604307	0.932676	0.310468	0.933046	0.916909	0.922856	0.911664	0.914825	0.896738	0.922863	0.930439	0.927774	0.884018	0.908601	0.93878	0.892034	0.945051	0.933117	0.92275	0.919923	0.942335	0.949266	0.924784	0.877843	0.928206	0.773357	0.916387	0.940731	0.906964	0.851415	0.936697	0.82206	0.922059	0.935532	0.922552	0.927369	0.210964	0.0654559
cg47120689_TC11	0.942061	0.22455	0.749175	0.49347	0.938579	0.251131	0.935192	0.97051	0.950812	0.950483	0.939977	0.846849	0.962183	0.0982228	0.960437	0.956423	0.914853	0.889227	0.917771	0.911787	0.93237	0.893862	0.875129	0.935642	0.884129	0.97192	0.869452	0.948044	0.94334	0.964428	0.967875	0.968442	0.965071	0.967349	0.960776	0.669371	0.846674	0.538066	0.830443	0.524135	0.615789	0.964075	0.640067	0.479997	0.488577	0.954267	0.931164	0.187962	0.206
cg42696273_BC21	0.810018	0.118172	0.890445	0.410242	0.524048	0.162347	0.736184	0.621574	0.705024	0.862577	0.752073	0.854068	0.85062	0.0721104	0.585817	0.413722	0.760699	0.761931	0.811025	0.807311	0.793404	0.753958	0.799517	0.721365	0.774549	0.717346	0.770872	0.814808	0.782598	0.561003	0.910926	0.845789	0.385162	0.376605	0.501607	0.814493	0.583272	0.832059	0.80604	0.834634	0.888137	0.751831	0.9022	0.82057	0.933315	0.695091	0.715503	0.102103	0.057317
cg38559294_BC11	0.792568	0.0826909	0.425202	0.607014	0.343542	0.459382	0.58895	0.0798679	0.642537	0.358592	0.60224	0.824313	0.617251	0.915965	0.118385	0.692046	0.299757	0.530886	0.298191	0.506494	0.574455	0.483485	0.574171	0.643165	0.600999	0.569112	0.501513	0.324405	0.375485	0.0390944	0.955593	0.103606	0.58226	0.565983	0.110421	0.779851	0.0715642	0.836827	0.461656	0.885006	0.873116	0.895952	0.869161	0.845348	0.890445	0.727159	0.174116	0.712386	0.677057
cg37212488_BC11	0.501823	0.235409	0.425675	0.394277	0.697379	0.217893	0.763394	0.809202	0.843104	0.924954	0.854259	0.727065	0.393139	0.0993055	0.956387	0.857945	0.786828	0.604197	0.698805	0.569187	0.745349	0.616724	0.610537	0.868933	0.619391	0.855082	0.622015	0.975023	0.864932	0.979762	0.794227	0.873716	0.9656	0.957226	0.849338	0.775113	0.738107	0.707749	0.817514	0.749293	0.838295	0.528602	0.890025	0.803865	0.796616	0.628664	0.465882	0.195754	0.127047
cg39499812_TC11	0.686437	0.262978	0.352681	0.686437	0.862214	0.150866	0.887343	0.179078	0.848245	0.187735	0.853439	0.259332	0.416958	0.089019	0.150483	0.72527	0.4877	0.81908	0.565061	0.82207	0.584316	0.778616	0.733971	0.686437	0.790638	0.945775	0.751951	0.647009	0.835828	0.686437	0.154621	0.597459	0.867518	0.904105	0.20777	0.747146	0.116026	0.597053	0.661941	0.742181	0.729116	0.60913	0.571456	0.707273	0.830875	0.662168	0.675435	0.0819867	0.376689
cg42016917_TC21	0.664674	0.162131	0.932602	0.535346	0.89874	0.170133	0.779283	0.956927	0.910542	0.793847	0.849418	0.943875	0.936708	0.132493	0.600936	0.888397	0.817639	0.638681	0.751699	0.579311	0.817273	0.605111	0.618698	0.913206	0.629386	0.918309	0.681013	0.934021	0.73102	0.109985	0.80925	0.947682	0.420452	0.921748	0.751873	0.898631	0.390735	0.912797	0.864127	0.918562	0.910404	0.929237	0.832306	0.859744	0.92453	0.889745	0.910327	0.232888	0.131143
cg40626317_BC11	0.717958	0.858823	0.811315	0.60894	0.682378	0.131837	0.810512	0.953086	0.911337	0.610885	0.804341	0.614272	0.924186	0.0837959	0.22374	0.944439	0.760951	0.752881	0.748747	0.724571	0.655768	0.722344	0.723159	0.964726	0.765849	0.629672	0.742679	0.845372	0.603873	0.964816	0.868591	0.866724	0.468297	0.810879	0.571112	0.878759	0.229852	0.874049	0.945452	0.880662	0.863333	0.959716	0.883076	0.88088	0.921183	0.880306	0.937127	0.0758508	0.0411861
cg39578352_TC11	0.311586	0.8183	0.0571624	0.637719	0.489587	0.710373	0.502588	0.0532947	0.375506	0.0770278	0.315321	0.0575243	0.109992	0.817221	0.0741235	0.11703	0.151438	0.591776	0.164133	0.620269	0.135404	0.623827	0.505353	0.469015	0.469015	0.166434	0.519824	0.123012	0.450405	0.0457551	0.21259	0.082583	0.469015	0.725685	0.0757096	0.382697	0.117408	0.299749	0.205492	0.273433	0.391292	0.0767731	0.273195	0.304228	0.162415	0.394017	0.27398	0.545051	0.68025
cg35640845_TC21	0.833344	0.221477	0.920739	0.407311	0.838478	0.229088	0.885496	0.915361	0.88583	0.565611	0.83565	0.555007	0.903176	0.139763	0.941886	0.944655	0.859515	0.839399	0.81011	0.85112	0.84886	0.844566	0.815417	0.373445	0.812491	0.941605	0.806306	0.931079	0.908717	0.954383	0.949739	0.96034	0.950439	0.928558	0.581262	0.881909	0.79407	0.900095	0.919291	0.898547	0.910998	0.720928	0.906561	0.911278	0.923779	0.813297	0.922818	0.185613	0.093623
cg41729410_TC11	0.56643	0.193811	0.473721	0.421131	0.792267	0.140345	0.662937	0.661675	0.711996	0.416829	0.685076	0.212374	0.471233	0.0612633	0.907918	0.606835	0.652794	0.591774	0.574665	0.660493	0.63637	0.59216	0.633502	0.730782	0.688189	0.829342	0.635995	0.781634	0.636209	0.952125	0.365281	0.21837	0.813863	0.704916	0.405872	0.503593	0.211627	0.775569	0.630027	0.826639	0.808434	0.561542	0.851583	0.788979	0.914524	0.746528	0.930876	0.0961965	0.0389377
cg34591177_TC21	0.607983	0.779067	0.607983	0.607983	0.607983	0.790381	0.607983	0.104365	0.607983	0.607983	0.607983	0.104878	0.134315	0.8505	0.607983	0.118596	0.109478	0.607983	0.607983	0.607983	0.113354	0.607983	0.607983	0.607983	0.607983	0.143639	0.607983	0.115571	0.584975	0.607983	0.607983	0.607983	0.10466	0.122265	0.338998	0.20179	0.183805	0.607983	0.168098	0.607983	0.607983	0.11257	0.185247	0.607983	0.145485	0.175699	0.142402	0.758218	0.838343
cg31372017_TC11	0.623877	0.170765	0.785409	0.375178	0.698656	0.116023	0.765006	0.184616	0.766871	0.566792	0.797643	0.911355	0.893802	0.0589918	0.345872	0.88572	0.620245	0.670414	0.699871	0.672787	0.587467	0.725987	0.694005	0.820209	0.715709	0.787592	0.672128	0.93209	0.673684	0.656154	0.466949	0.859597	0.712381	0.674745	0.638665	0.788645	0.646881	0.881274	0.899201	0.881676	0.784888	0.668184	0.853611	0.729056	0.835651	0.819491	0.916883	0.0827563	0.0942923
cg41206747_TC21	0.587402	0.319086	0.897793	0.481351	0.881863	0.211874	0.826689	0.899539	0.877494	0.694803	0.866648	0.937256	0.796158	0.124031	0.809426	0.858553	0.764441	0.649548	0.733299	0.654923	0.80074	0.647862	0.648688	0.944606	0.632815	0.891792	0.648292	0.905076	0.674632	0.829383	0.704748	0.551611	0.517365	0.684619	0.608139	0.823335	0.443634	0.846019	0.871505	0.878851	0.886104	0.934435	0.815034	0.846215	0.90883	0.906188	0.757045	0.163918	0.104526
cg40580457_TC21	0.524502	0.148482	0.444199	0.385612	0.711874	0.159129	0.715811	0.281515	0.762027	0.375823	0.816963	0.190602	0.49875	0.079535	0.370312	0.426269	0.647606	0.684274	0.599106	0.641999	0.707724	0.676443	0.671789	0.730452	0.697762	0.869037	0.70475	0.906538	0.854549	0.130415	0.800926	0.231831	0.875817	0.727931	0.33536	0.706325	0.467353	0.832372	0.689619	0.782859	0.764902	0.748951	0.835967	0.809402	0.690382	0.757665	0.3925	0.104627	0.0917599
cg38775299_TC21	0.564224	0.168327	0.160872	0.317677	0.656299	0.120373	0.696681	0.682484	0.70036	0.205818	0.750763	0.409294	0.767733	0.114952	0.235474	0.618451	0.639077	0.593081	0.665652	0.657361	0.632736	0.657475	0.609472	0.86473	0.581405	0.79048	0.550612	0.900299	0.393165	0.0897543	0.939095	0.444153	0.756679	0.64281	0.227275	0.430353	0.121047	0.266481	0.680141	0.303646	0.321208	0.525248	0.22516	0.271785	0.0931886	0.813685	0.867536	0.11578	0.060253
cg43091664_BC21	0.451882	0.176601	0.218676	0.312377	0.45567	0.181947	0.613214	0.874912	0.739563	0.700663	0.681509	0.873913	0.622538	0.0973002	0.163665	0.798669	0.624823	0.577406	0.627062	0.562905	0.578364	0.532171	0.567843	0.627394	0.484342	0.826851	0.547276	0.770967	0.795811	0.0677969	0.612553	0.881109	0.837334	0.83161	0.389106	0.732264	0.158817	0.642448	0.845638	0.781276	0.746246	0.346077	0.648658	0.569047	0.868475	0.683705	0.904936	0.0996388	0.060562
cg40436698_BC21	0.827328	0.255641	0.937342	0.474623	0.494549	0.283732	0.863921	0.938241	0.817707	0.88589	0.776537	0.924017	0.892546	0.158347	0.931956	0.884542	0.834934	0.891274	0.86642	0.9108	0.874563	0.882617	0.901781	0.766229	0.892127	0.878385	0.889813	0.898042	0.868784	0.923017	0.912149	0.930121	0.882626	0.814964	0.767871	0.566235	0.904457	0.426086	0.856586	0.455102	0.514902	0.886517	0.435112	0.432083	0.298016	0.829233	0.888948	0.25136	0.158847
cg30384831_TC11	0.237389	0.803795	0.16676	0.762365	0.207761	0.877015	0.487051	0.114915	0.451548	0.148519	0.425416	0.0795343	0.157949	0.94667	0.111051	0.329517	0.256313	0.864406	0.24063	0.849156	0.270127	0.854129	0.847031	0.597697	0.852434	0.284311	0.856394	0.242857	0.660754	0.775029	0.366633	0.11357	0.575643	0.69252	0.74274	0.439573	0.362348	0.433006	0.354041	0.395201	0.374634	0.218125	0.301034	0.309671	0.334715	0.337987	0.248488	0.799602	0.889565
cg29919775_BC11	0.73146	0.0981803	0.913431	0.804031	0.940551	0.438768	0.953686	0.935343	0.960044	0.468287	0.946353	0.903131	0.925009	0.220234	0.439648	0.947633	0.829837	0.923017	0.936559	0.941475	0.915326	0.912868	0.937602	0.903104	0.91638	0.952405	0.931969	0.972696	0.930767	0.897818	0.547283	0.90552	0.951293	0.933821	0.751618	0.957874	0.538696	0.953746	0.973013	0.961187	0.951216	0.834529	0.939123	0.960393	0.971032	0.949346	0.835441	0.314516	0.146424
cg45382411_BC21	0.771647	0.17009	0.591351	0.253235	0.820883	0.183663	0.764245	0.159323	0.73083	0.402644	0.770781	0.815906	0.897977	0.105223	0.202351	0.915471	0.572406	0.76513	0.636447	0.737	0.478984	0.820378	0.753167	0.929326	0.76891	0.768638	0.802539	0.656811	0.477298	0.725807	0.875523	0.886821	0.920135	0.936264	0.922654	0.539043	0.446177	0.798545	0.63674	0.828487	0.589174	0.854148	0.593834	0.519854	0.76017	0.805215	0.942551	0.167335	0.117145
cg37427641_BC21	0.354298	0.953247	0.245675	0.898366	0.398688	0.878096	0.874669	0.238697	0.772734	0.298634	0.79695	0.211476	0.330661	0.937458	0.210906	0.643029	0.667356	0.863413	0.46608	0.902932	0.540478	0.872708	0.872359	0.940589	0.88923	0.706346	0.881283	0.879757	0.926143	0.158791	0.526395	0.250093	0.914169	0.947159	0.31524	0.518197	0.248672	0.427266	0.476063	0.427643	0.516505	0.304777	0.380387	0.39539	0.253836	0.552412	0.253851	0.868268	0.86807
cg46622853_TC11	0.66664	0.26821	0.683749	0.561233	0.885827	0.311254	0.890634	0.296873	0.873942	0.353287	0.832229	0.614475	0.425826	0.083454	0.447945	0.9131	0.685948	0.878048	0.749633	0.881723	0.705433	0.922727	0.877803	0.938812	0.890309	0.878362	0.885288	0.816975	0.839927	0.0660558	0.768153	0.199955	0.853875	0.943592	0.236796	0.837596	0.323792	0.817202	0.940417	0.897361	0.782842	0.936445	0.697425	0.820083	0.854678	0.929557	0.926828	0.219958	0.639963
cg40273957_BC21	0.938618	0.782758	0.917368	0.597686	0.919942	0.22725	0.914242	0.641269	0.916958	0.943973	0.870129	0.928602	0.887808	0.311001	0.679872	0.831364	0.909333	0.888928	0.957103	0.893691	0.86497	0.891179	0.920758	0.910828	0.913273	0.939837	0.900928	0.929087	0.946646	0.751718	0.951856	0.939334	0.825199	0.926787	0.91994	0.700257	0.936953	0.434685	0.924661	0.513746	0.566725	0.939239	0.444392	0.466088	0.251612	0.906724	0.946346	0.15265	0.0801795
cg43393895_TC21	0.913609	0.321454	0.626668	0.546871	0.810739	0.295254	0.843593	0.267102	0.856385	0.722024	0.859123	0.638932	0.753046	0.240221	0.905904	0.910787	0.859935	0.91507	0.802922	0.893643	0.758859	0.894001	0.895543	0.914171	0.843369	0.941208	0.870245	0.491054	0.914757	0.930497	0.945481	0.645129	0.772877	0.884607	0.605334	0.860711	0.847636	0.887852	0.590454	0.712472	0.889722	0.935241	0.857658	0.863904	0.894998	0.919851	0.914206	0.318827	0.261252
cg43412650_BC21	0.51259	0.866881	0.901076	0.590794	0.70381	0.15258	0.890324	0.927392	0.911275	0.864929	0.913494	0.773833	0.268314	0.183341	0.934681	0.899372	0.874744	0.679941	0.725491	0.633829	0.827021	0.645834	0.675741	0.929943	0.650988	0.949287	0.657762	0.939939	0.93306	0.126387	0.73848	0.928914	0.939287	0.695582	0.84485	0.912634	0.846525	0.922291	0.887786	0.9317	0.937996	0.959167	0.924098	0.934992	0.949757	0.828754	0.581023	0.278578	0.234822
cg34577934_BC21	0.214884	0.775874	0.198016	0.678739	0.164592	0.823484	0.370312	0.112728	0.227592	0.118092	0.186999	0.157477	0.20424	0.877376	0.0529543	0.240425	0.221447	0.626872	0.281832	0.605173	0.130749	0.6021	0.577986	0.145335	0.593573	0.310961	0.585849	0.137035	0.229843	0.718325	0.613647	0.0539128	0.622466	0.476446	0.683877	0.387194	0.666852	0.331235	0.21238	0.368607	0.338903	0.0959066	0.362214	0.345894	0.281437	0.239539	0.433429	0.777997	0.844092
cg35304233_TC21	0.578752	0.159708	0.472781	0.34944	0.543872	0.160749	0.781532	0.644461	0.783381	0.431801	0.87202	0.742544	0.740537	0.0963567	0.674036	0.727052	0.714073	0.594536	0.5424	0.631493	0.683768	0.593689	0.555668	0.901539	0.562943	0.86145	0.596127	0.864664	0.858866	0.471515	0.877144	0.744229	0.785637	0.825427	0.860373	0.733556	0.484678	0.805814	0.830165	0.783755	0.820093	0.829082	0.800783	0.752022	0.77564	0.848708	0.798025	0.11155	0.0564335
cg43203985_TC21	0.210006	0.558463	0.149559	0.53251	0.333114	0.840434	0.330843	0.0869452	0.288059	0.137024	0.260334	0.39806	0.23378	0.870837	0.0986266	0.276115	0.219295	0.775338	0.23966	0.757905	0.192717	0.777898	0.763624	0.238252	0.7673	0.184202	0.755883	0.142132	0.423168	0.0463975	0.083588	0.0875484	0.563458	0.34479	0.149913	0.524272	0.116696	0.601865	0.250159	0.598588	0.611357	0.16112	0.66453	0.627436	0.683164	0.280886	0.170749	0.791838	0.772094
cg31401109_TC21	0.83607	0.137568	0.424455	0.344871	0.856435	0.171527	0.778618	0.681284	0.691724	0.51969	0.768039	0.811776	0.884372	0.080885	0.518299	0.589885	0.58359	0.762565	0.613827	0.770491	0.554898	0.731977	0.705693	0.862668	0.804686	0.827375	0.795907	0.907608	0.658341	0.922406	0.650609	0.829937	0.688337	0.859179	0.385077	0.643462	0.212637	0.765175	0.679469	0.579669	0.826112	0.910995	0.78443	0.413068	0.216289	0.872599	0.526959	0.0998906	0.0465669
cg45996552_TC21	0.722269	0.227507	0.622926	0.487176	0.600133	0.17277	0.850171	0.891228	0.842524	0.892648	0.852463	0.800478	0.902473	0.0807521	0.649933	0.863845	0.782928	0.724999	0.768872	0.700395	0.822109	0.740618	0.709776	0.802545	0.740865	0.877042	0.760639	0.716775	0.841805	0.311527	0.538302	0.933888	0.863816	0.904473	0.776849	0.7447	0.593119	0.624591	0.875119	0.66615	0.664203	0.795891	0.773502	0.678001	0.790009	0.866616	0.629141	0.130587	0.0618423
cg31028348_BC11	0.702046	0.100138	0.292064	0.702046	0.631871	0.515705	0.858614	0.188156	0.851083	0.126236	0.887563	0.426751	0.249124	0.139035	0.375797	0.458518	0.771245	0.859101	0.598009	0.867876	0.675583	0.88336	0.874043	0.702046	0.844229	0.852142	0.855769	0.95059	0.919839	0.0595705	0.15383	0.290967	0.794189	0.723331	0.318959	0.859002	0.301164	0.871446	0.916753	0.843552	0.768954	0.547414	0.806535	0.848573	0.921303	0.915038	0.618498	0.477014	0.350202
cg36640366_BC11	0.641813	0.311121	0.619107	0.396687	0.5647	0.102933	0.618166	0.928084	0.703851	0.848874	0.654737	0.566688	0.861811	0.240488	0.190069	0.815473	0.582177	0.467506	0.627491	0.586189	0.573022	0.480763	0.501224	0.571246	0.571246	0.85898	0.563801	0.890779	0.39209	0.571246	0.571246	0.630968	0.886542	0.869057	0.886943	0.728623	0.910525	0.814409	0.80799	0.88964	0.87203	0.874931	0.861179	0.818831	0.802873	0.651613	0.556775	0.0692156	0.0719512
cg44158419_BC11	0.718058	0.670585	0.70993	0.683244	0.799813	0.560094	0.785038	0.871223	0.796539	0.496762	0.839133	0.815891	0.668742	0.590537	0.78625	0.739848	0.816759	0.820977	0.780433	0.830485	0.811943	0.833132	0.835557	0.0171644	0.812221	0.763722	0.818713	0.879443	0.859605	0.728919	0.882748	0.860286	0.802697	0.85671	0.598216	0.813048	0.689454	0.834155	0.640194	0.833493	0.81074	0.866039	0.870585	0.838912	0.872966	0.830406	0.84642	0.492215	0.510323
cg43095722_BC21	0.920386	0.183346	0.895261	0.479202	0.855793	0.263612	0.875471	0.721328	0.899398	0.670236	0.874516	0.914949	0.92341	0.338658	0.776802	0.930238	0.875819	0.832255	0.874057	0.778039	0.89656	0.836066	0.819965	0.854533	0.878197	0.842868	0.842713	0.81806	0.928158	0.946058	0.947531	0.566411	0.63605	0.926045	0.919437	0.912474	0.936159	0.915869	0.884675	0.91378	0.916423	0.848059	0.858079	0.925839	0.924489	0.934325	0.951564	0.12294	0.0844472
cg30114622_BC21	0.189835	0.753903	0.141239	0.508632	0.239292	0.761642	0.169378	0.0602159	0.14897	0.0750122	0.155819	0.225327	0.248653	0.849659	0.122789	0.148886	0.121722	0.618493	0.0860177	0.623194	0.153173	0.608251	0.564255	0.20576	0.58056	0.109094	0.546131	0.161447	0.410287	0.043673	0.0523101	0.0535055	0.335284	0.341124	0.140594	0.424278	0.15521	0.485683	0.150028	0.451192	0.399969	0.187066	0.450969	0.458545	0.590545	0.206669	0.0810824	0.671835	0.808483
cg28923350_TC11	0.844044	0.283875	0.88758	0.509746	0.844958	0.282013	0.85171	0.640459	0.855737	0.68956	0.835726	0.714752	0.852448	0.13885	0.67685	0.830612	0.799691	0.824429	0.807453	0.839145	0.83497	0.8072	0.80587	0.915094	0.860917	0.936311	0.78315	0.867514	0.908304	0.71712	0.947487	0.938492	0.934611	0.934795	0.884164	0.879869	0.926557	0.836846	0.928867	0.898236	0.8903	0.947713	0.919142	0.917569	0.930234	0.798245	0.857467	0.113689	0.0594554
cg29289428_BC11	0.0763264	0.502629	0.429791	0.301711	0.28684	0.0781332	0.249009	0.633713	0.180787	0.131461	0.154521	0.0700574	0.0709292	0.0326362	0.0422759	0.586573	0.422382	0.355401	0.563876	0.333501	0.257888	0.336282	0.297653	0.0233675	0.300768	0.089559	0.287617	0.141239	0.192062	0.964552	0.0276403	0.451836	0.346537	0.512727	0.771497	0.484295	0.334431	0.652981	0.379756	0.693174	0.541713	0.097484	0.63008	0.639279	0.811045	0.11068	0.0470974	0.041438	0.0309703
cg32944518_TC21	0.782282	0.169096	0.362137	0.527619	0.838715	0.316747	0.874816	0.927573	0.892054	0.919358	0.856576	0.618203	0.747069	0.29038	0.941153	0.917755	0.837261	0.817754	0.91514	0.871724	0.850623	0.823287	0.825319	0.908695	0.826809	0.933319	0.803792	0.948645	0.747801	0.14777	0.919225	0.812881	0.956979	0.941733	0.632392	0.640806	0.456493	0.384802	0.956185	0.460104	0.609588	0.673171	0.488406	0.423114	0.231137	0.813113	0.910831	0.265515	0.0972094
cg36499204_BC21	0.478799	0.252277	0.478868	0.323946	0.785657	0.103569	0.645273	0.282317	0.782763	0.547629	0.750251	0.860644	0.597201	0.0887517	0.227241	0.699337	0.57107	0.191042	0.580102	0.154409	0.585035	0.152797	0.17934	0.885	0.139866	0.791839	0.17731	0.872566	0.665202	0.197529	0.512447	0.621142	0.867053	0.800109	0.814243	0.40516	0.47598	0.312189	0.625348	0.342671	0.488574	0.445308	0.318014	0.365679	0.113801	0.769354	0.326015	0.0596351	0.0591237
cg46500869_TC11	0.72409	0.161774	0.624673	0.378533	0.600278	0.15232	0.788991	0.306494	0.7859	0.580164	0.802641	0.947367	0.573879	0.0542656	0.49722	0.846559	0.621665	0.684236	0.705349	0.700504	0.691627	0.66788	0.619683	0.679607	0.668771	0.787232	0.64638	0.635077	0.938579	0.943628	0.843571	0.694001	0.752824	0.945244	0.255207	0.750651	0.349763	0.509219	0.778375	0.795673	0.479525	0.925721	0.366119	0.549496	0.777286	0.808801	0.518768	0.133647	0.0398678
cg35749161_BC21	0.754027	0.12026	0.919572	0.35793	0.632999	0.178861	0.501785	0.861578	0.370407	0.750657	0.421237	0.873737	0.751709	0.126787	0.852048	0.687219	0.67783	0.885766	0.677343	0.869632	0.632888	0.896616	0.915958	0.522919	0.911646	0.556637	0.888287	0.718413	0.57017	0.641398	0.79625	0.782432	0.631235	0.493962	0.8151	0.658735	0.845179	0.738413	0.617479	0.728124	0.714132	0.750838	0.794301	0.771676	0.886186	0.540362	0.531271	0.100945	0.0665387
cg38270156_TC21	0.798611	0.595999	0.869316	0.642785	0.854936	0.20568	0.94582	0.93597	0.946025	0.934395	0.934582	0.938373	0.964426	0.179989	0.886944	0.944259	0.852543	0.665341	0.834934	0.678099	0.886013	0.707669	0.645043	0.951931	0.695346	0.882798	0.748214	0.946804	0.873635	0.944046	0.807818	0.946371	0.955195	0.958451	0.891386	0.906239	0.8885	0.927387	0.94266	0.92234	0.919687	0.954164	0.898589	0.88315	0.930821	0.938914	0.76454	0.126078	0.0987266
cg30898003_TC21	0.458819	0.252142	0.872174	0.363771	0.432813	0.200856	0.679047	0.907396	0.707284	0.628821	0.754101	0.747343	0.584208	0.140661	0.270252	0.748072	0.595667	0.373445	0.534518	0.382251	0.658904	0.364102	0.36359	0.816576	0.342972	0.890206	0.344568	0.906535	0.557134	0.086926	0.30898	0.412209	0.897604	0.926497	0.370357	0.620086	0.163238	0.672373	0.63305	0.683631	0.627459	0.81423	0.666497	0.614993	0.79373	0.768739	0.246432	0.108344	0.0335102
cg46935649_TC21	0.676506	0.184179	0.307629	0.419405	0.504748	0.197171	0.795534	0.282618	0.783998	0.542408	0.805964	0.31616	0.299747	0.0785899	0.261558	0.88182	0.595198	0.719729	0.74004	0.711894	0.592702	0.731712	0.745771	0.777027	0.740625	0.865518	0.7042	0.709446	0.710334	0.921935	0.694706	0.596698	0.915131	0.927439	0.471494	0.841488	0.33276	0.657826	0.517803	0.778344	0.788446	0.446826	0.818289	0.825876	0.925914	0.602247	0.807684	0.140902	0.0786108
cg45231682_BC21	0.799456	0.193022	0.848613	0.431776	0.802066	0.221807	0.821238	0.884363	0.815067	0.518269	0.858734	0.475723	0.765567	0.09227	0.892544	0.851655	0.883459	0.865593	0.854613	0.85516	0.867435	0.876682	0.877426	0.35437	0.849125	0.875806	0.838235	0.910911	0.841489	0.885833	0.870196	0.900522	0.763671	0.867365	0.864593	0.571706	0.825786	0.686822	0.88304	0.551145	0.508714	0.849559	0.479279	0.572331	0.403636	0.763409	0.810412	0.159884	0.119735
cg33116421_TC11	0.69742	0.0955211	0.327553	0.69742	0.704978	0.189099	0.69742	0.0801987	0.727022	0.171108	0.65833	0.181802	0.69742	0.0946547	0.69742	0.194244	0.469031	0.623193	0.358493	0.69742	0.548268	0.69742	0.69742	0.69742	0.69742	0.83228	0.69742	0.793402	0.773964	0.879233	0.635338	0.151947	0.885605	0.767504	0.344925	0.69742	0.226802	0.69742	0.748888	0.69742	0.69742	0.809111	0.69742	0.69742	0.751775	0.69742	0.69742	0.11466	0.13153
cg37821024_TC11	0.948749	0.845014	0.957477	0.588031	0.955653	0.259908	0.948096	0.9564	0.946726	0.957929	0.948187	0.780136	0.957471	0.187046	0.947679	0.935007	0.912019	0.900374	0.913094	0.901511	0.947328	0.915897	0.903051	0.921799	0.908832	0.945514	0.877956	0.948989	0.962768	0.945654	0.960903	0.964043	0.950838	0.957788	0.947577	0.943295	0.955072	0.881638	0.9365	0.912342	0.929464	0.963036	0.923405	0.897778	0.942981	0.957773	0.927767	0.148924	0.0853689
cg43425362_BC21	0.566401	0.313803	0.823429	0.42836	0.637717	0.261761	0.824623	0.96057	0.925785	0.931486	0.855578	0.725223	0.703624	0.117173	0.930353	0.653351	0.768061	0.518432	0.659958	0.516063	0.829881	0.510207	0.565082	0.861008	0.5273	0.935364	0.501495	0.938521	0.718059	0.11806	0.384302	0.630372	0.763191	0.618648	0.718392	0.731074	0.374172	0.606332	0.688813	0.562238	0.68482	0.932639	0.515115	0.489681	0.902444	0.881966	0.587881	0.22909	0.135125
cg46863800_BC21	0.667508	0.183583	0.825498	0.28689	0.423991	0.164821	0.707351	0.898989	0.760885	0.507447	0.666753	0.672714	0.878636	0.0925808	0.871834	0.898478	0.706315	0.714782	0.675675	0.704892	0.63655	0.754207	0.688423	0.4057	0.687762	0.46877	0.725801	0.880016	0.611731	0.949995	0.914781	0.499048	0.912871	0.883858	0.824572	0.779195	0.616209	0.745276	0.880566	0.739372	0.749194	0.889981	0.737157	0.66265	0.84525	0.724866	0.925643	0.221949	0.0795143
cg35744146_BC21	0.874223	0.221994	0.546353	0.417623	0.757956	0.215929	0.839187	0.887832	0.800182	0.874505	0.792706	0.915388	0.878587	0.101293	0.889361	0.839084	0.772833	0.805693	0.745458	0.809447	0.810863	0.824453	0.77574	0.793768	0.784339	0.861535	0.769617	0.73091	0.686478	0.846506	0.889184	0.915558	0.779142	0.828476	0.833495	0.586337	0.886958	0.450818	0.831758	0.475071	0.555552	0.792195	0.465798	0.431708	0.270775	0.839351	0.689402	0.127441	0.0633719
cg18842123_TC21	0.925528	0.320888	0.482202	0.472487	0.950323	0.252006	0.877555	0.916073	0.8494	0.868798	0.827147	0.950985	0.924554	0.219216	0.644325	0.895075	0.814215	0.875769	0.833823	0.891428	0.810618	0.870139	0.896505	0.253506	0.896594	0.761989	0.863811	0.920175	0.902523	0.930395	0.514172	0.937902	0.908089	0.920875	0.760431	0.745774	0.944037	0.894891	0.903456	0.911267	0.869863	0.92642	0.869944	0.901156	0.926493	0.912711	0.928831	0.154933	0.075568
cg35488877_BC21	0.77991	0.375621	0.849423	0.409569	0.665335	0.203787	0.803621	0.770095	0.840002	0.589317	0.883543	0.882784	0.703305	0.106281	0.542056	0.943352	0.794944	0.797853	0.831725	0.78157	0.832212	0.77944	0.769539	0.919835	0.783482	0.929969	0.745233	0.895975	0.903661	0.95637	0.955651	0.909235	0.944046	0.939195	0.732679	0.869173	0.670214	0.742157	0.722023	0.738697	0.824306	0.817673	0.779184	0.726963	0.89482	0.809777	0.936308	0.148969	0.0746555
cg31153573_BC21	0.737861	0.175675	0.545042	0.433438	0.591664	0.171969	0.806314	0.498882	0.836086	0.311263	0.761678	0.595512	0.886474	0.0975372	0.908322	0.863311	0.800344	0.80573	0.718027	0.822853	0.70245	0.814954	0.799433	0.815859	0.775428	0.909596	0.734262	0.83743	0.650641	0.916757	0.579741	0.909083	0.69664	0.899287	0.443408	0.533791	0.158922	0.801633	0.786547	0.832233	0.729449	0.877563	0.863322	0.598821	0.884477	0.809653	0.791787	0.121185	0.0945527
cg31950117_BC21	0.646105	0.157398	0.402326	0.340137	0.577396	0.167707	0.792419	0.501332	0.870153	0.899675	0.921751	0.494542	0.681033	0.075373	0.752862	0.69844	0.776111	0.677471	0.615791	0.655979	0.816312	0.673424	0.678354	0.917239	0.670611	0.674865	0.720414	0.922532	0.891399	0.742853	0.563362	0.937432	0.435804	0.75912	0.758773	0.592488	0.445327	0.436497	0.832053	0.566431	0.631245	0.285797	0.689231	0.605472	0.709381	0.673904	0.287751	0.102633	0.148543
cg30622929_TC21	0.889998	0.166826	0.29943	0.317596	0.755598	0.176632	0.726985	0.930419	0.826749	0.597801	0.713562	0.667855	0.393705	0.0800463	0.552121	0.829213	0.624308	0.731132	0.787939	0.752357	0.645729	0.731707	0.725569	0.84526	0.660137	0.617927	0.753986	0.759882	0.749416	0.911614	0.925986	0.710326	0.927804	0.903467	0.88933	0.524693	0.519242	0.426724	0.909446	0.500599	0.548184	0.758761	0.45361	0.554787	0.322849	0.784456	0.804253	0.113623	0.0641031
cg45570504_TC21	0.871423	0.937344	0.861212	0.428905	0.881674	0.179287	0.906707	0.908461	0.895337	0.771723	0.889236	0.846197	0.558286	0.159037	0.938713	0.910578	0.814448	0.841785	0.906546	0.85312	0.905295	0.848409	0.850521	0.94328	0.831461	0.670578	0.869933	0.764678	0.917513	0.949928	0.93977	0.389955	0.942578	0.947463	0.921516	0.871842	0.913339	0.857037	0.504138	0.849969	0.855748	0.948244	0.911618	0.867179	0.912516	0.816729	0.934407	0.211476	0.079657
cg39973174_TC11	0.694989	0.29471	0.350359	0.46519	0.389152	0.181988	0.922653	0.593817	0.935247	0.697274	0.898234	0.217809	0.424691	0.123866	0.478711	0.940368	0.738685	0.705071	0.784978	0.707723	0.749436	0.719396	0.743897	0.974785	0.794146	0.980891	0.768356	0.878336	0.977918	0.731841	0.645802	0.954917	0.983943	0.988375	0.962064	0.88031	0.78953	0.841703	0.772005	0.779076	0.854046	0.670664	0.717973	0.791016	0.969165	0.675438	0.624327	0.354992	0.0667867
cg38655200_TC11	0.779357	0.0922185	0.779357	0.779357	0.896989	0.12258	0.856012	0.716308	0.891694	0.779357	0.90646	0.644652	0.715418	0.0889777	0.779357	0.827381	0.85007	0.905657	0.592614	0.898541	0.81324	0.899394	0.835987	0.779357	0.855389	0.929049	0.868659	0.937567	0.857863	0.903149	0.772022	0.786227	0.914324	0.929057	0.30817	0.874387	0.137899	0.877814	0.909464	0.872087	0.912892	0.663357	0.862691	0.791565	0.93286	0.923349	0.694341	0.126568	0.369422
cg45231683_BC21	0.686038	0.105402	0.586945	0.370733	0.814737	0.120521	0.713838	0.627692	0.726042	0.610427	0.752702	0.816596	0.366527	0.0699022	0.893953	0.847625	0.652071	0.644326	0.645806	0.65493	0.781187	0.594895	0.60521	0.695791	0.641847	0.648089	0.569128	0.537647	0.813564	0.159553	0.802954	0.31808	0.866749	0.4487	0.832505	0.532704	0.426612	0.43323	0.68736	0.594184	0.438365	0.890494	0.423643	0.792571	0.831882	0.832767	0.691645	0.0910511	0.0450831
cg40021079_TC21	0.0710936	0.6966	0.0919597	0.503756	0.114641	0.768307	0.114414	0.056613	0.0796829	0.0655821	0.0865264	0.055351	0.0625884	0.824427	0.0441321	0.103732	0.0748461	0.520912	0.0749455	0.509297	0.0847909	0.513916	0.471521	0.116273	0.440873	0.0848969	0.48066	0.0870142	0.0854675	0.0412081	0.0647838	0.0494909	0.0775958	0.154778	0.0675662	0.157583	0.0688359	0.203352	0.106394	0.189656	0.16808	0.0789418	0.132761	0.196467	0.169771	0.123712	0.0652217	0.72189	0.883633
cg46920747_BC21	0.607195	0.125801	0.628409	0.439103	0.821378	0.197382	0.669629	0.893655	0.751487	0.317092	0.723785	0.847187	0.798128	0.758373	0.836659	0.846695	0.663712	0.807331	0.828272	0.787573	0.745763	0.829872	0.845503	0.645738	0.809163	0.803236	0.782158	0.726781	0.838438	0.882897	0.909306	0.83158	0.877402	0.809318	0.513789	0.871928	0.624052	0.688047	0.676833	0.731	0.797192	0.604568	0.879452	0.854067	0.925801	0.804852	0.872893	0.104556	0.0947731
cg36262726_BC21	0.890811	0.228931	0.316027	0.393603	0.702322	0.208964	0.84727	0.923064	0.818819	0.864229	0.801944	0.543349	0.911218	0.215484	0.950253	0.828889	0.673881	0.741738	0.772103	0.741541	0.704953	0.737685	0.771531	0.325045	0.705794	0.864244	0.775679	0.619641	0.797796	0.967876	0.959365	0.684384	0.854326	0.838866	0.912815	0.749376	0.868964	0.595915	0.853665	0.861475	0.536273	0.878093	0.463753	0.881975	0.320903	0.678269	0.944505	0.294493	0.231493
cg40434906_BC11	0.735012	0.212651	0.604487	0.429817	0.90006	0.269417	0.831591	0.556851	0.848859	0.373036	0.90604	0.695871	0.582805	0.145057	0.797121	0.882336	0.707738	0.813629	0.765721	0.806482	0.732047	0.778205	0.760874	0.938259	0.785185	0.608021	0.763625	0.663613	0.857306	0.520586	0.8175	0.508224	0.897493	0.952424	0.379636	0.835334	0.435355	0.893982	0.890338	0.884629	0.869968	0.866235	0.86175	0.870903	0.911587	0.865316	0.632743	0.145572	0.0980202
cg31807276_BC11	0.352162	0.14589	0.242785	0.495956	0.594539	0.301282	0.704089	0.257578	0.738406	0.238288	0.768841	0.319527	0.310543	0.104473	0.0891552	0.83521	0.551833	0.745543	0.520742	0.727886	0.496321	0.71008	0.700112	0.914992	0.69944	0.669681	0.661369	0.847593	0.781896	0.0586725	0.809764	0.478501	0.911366	0.888216	0.168731	0.708551	0.153824	0.556969	0.837583	0.582696	0.694241	0.806108	0.63139	0.779765	0.555322	0.801589	0.365775	0.0393082	0.2541
cg31717813_TC21	0.543416	0.873639	0.922223	0.435634	0.895592	0.195483	0.785818	0.778415	0.834597	0.857616	0.830107	0.667265	0.958515	0.0406218	0.556099	0.445751	0.607279	0.655628	0.510197	0.616925	0.586274	0.648314	0.602885	0.900523	0.631609	0.914063	0.630189	0.907729	0.467039	0.09189	0.182347	0.88708	0.416933	0.805896	0.860193	0.512126	0.889702	0.352503	0.841878	0.40853	0.477117	0.617577	0.349721	0.349669	0.236453	0.872636	0.417352	0.168372	0.10666
cg40454381_BC21	0.631803	0.133403	0.837624	0.417643	0.571301	0.190765	0.736224	0.865029	0.711673	0.763498	0.70667	0.851823	0.812178	0.0785751	0.579833	0.803469	0.797554	0.628782	0.746789	0.663111	0.713693	0.643774	0.598429	0.843647	0.652182	0.881218	0.653336	0.800517	0.758041	0.317137	0.714088	0.521594	0.853309	0.656752	0.784527	0.569109	0.818589	0.558963	0.728879	0.475798	0.518768	0.412395	0.349484	0.37147	0.430739	0.773943	0.890639	0.0901348	0.0507487
cg31112960_BC21	0.704524	0.203299	0.682954	0.432879	0.690631	0.186686	0.793586	0.916051	0.868547	0.826439	0.856905	0.75675	0.585256	0.151118	0.896405	0.860989	0.791276	0.594311	0.627741	0.569135	0.77305	0.587424	0.574597	0.967107	0.552859	0.924085	0.578097	0.934038	0.857283	0.198449	0.80377	0.922838	0.891047	0.92685	0.90131	0.8361	0.8814	0.896845	0.746523	0.903882	0.907564	0.918589	0.896904	0.896376	0.893974	0.784964	0.748465	0.191954	0.155171
cg44940582_BC11	0.754914	0.132703	0.754914	0.754914	0.754914	0.162329	0.899424	0.754914	0.909315	0.754914	0.9162	0.754914	0.754914	0.10906	0.167457	0.754914	0.754914	0.923268	0.754914	0.754914	0.844155	0.929548	0.883074	0.754914	0.754914	0.927444	0.754914	0.923582	0.912212	0.754914	0.754914	0.754914	0.904606	0.932712	0.754914	0.8891	0.0821553	0.87972	0.921771	0.874124	0.85306	0.454559	0.754914	0.766303	0.846764	0.921861	0.859694	0.0918787	0.134758
cg34466333_BC21	0.846407	0.207671	0.932402	0.44206	0.638889	0.198823	0.818682	0.907521	0.850829	0.78081	0.881786	0.936097	0.703955	0.104179	0.614353	0.881235	0.84442	0.788938	0.873433	0.79893	0.820905	0.789113	0.830038	0.835745	0.786133	0.89754	0.773563	0.731299	0.887131	0.912149	0.943411	0.911234	0.853509	0.918159	0.901792	0.722082	0.768297	0.791204	0.879561	0.640476	0.714382	0.655623	0.800336	0.692702	0.843378	0.868365	0.59115	0.184331	0.190094
cg42236380_BC21	0.0546845	0.772329	0.0445915	0.55583	0.0428608	0.692545	0.0463747	0.0451294	0.0495897	0.0454215	0.0530781	0.0428631	0.0414192	0.806864	0.0458202	0.0874776	0.077797	0.294442	0.0467503	0.279932	0.0675009	0.292337	0.245863	0.0426351	0.254318	0.0348627	0.253302	0.0403025	0.27792	0.035845	0.0306544	0.0350501	0.450034	0.333929	0.0594254	0.0570559	0.0571255	0.0432326	0.061368	0.0502747	0.0410076	0.0536489	0.0365866	0.0442765	0.0379992	0.0446738	0.04187	0.689424	0.622897
cg29979077_BC21	0.759844	0.890542	0.327244	0.508388	0.789896	0.192971	0.861627	0.597173	0.858847	0.958479	0.862782	0.814326	0.786813	0.0966146	0.940369	0.542292	0.605853	0.64437	0.699474	0.674431	0.625967	0.623117	0.658961	0.353064	0.614701	0.953935	0.669344	0.934524	0.779972	0.937677	0.385406	0.956905	0.924533	0.674584	0.94807	0.831321	0.938857	0.933974	0.924517	0.877961	0.85849	0.954522	0.824155	0.850003	0.955321	0.63718	0.323897	0.414485	0.256897
cg43185354_TC11	0.848219	0.126471	0.851897	0.848219	0.912892	0.848219	0.906183	0.848219	0.89604	0.659975	0.922714	0.84668	0.848219	0.848219	0.848219	0.924114	0.86482	0.900644	0.770006	0.848219	0.816449	0.895856	0.903438	0.848219	0.848219	0.926258	0.9009	0.94194	0.849336	0.767948	0.948398	0.872901	0.919675	0.920085	0.620237	0.797655	0.276601	0.710749	0.854311	0.916667	0.908912	0.919451	0.902031	0.847885	0.925309	0.89762	0.893457	0.139097	0.156218
cg35741682_TC21	0.663616	0.598884	0.703791	0.402124	0.758238	0.184265	0.815932	0.939668	0.834231	0.584736	0.850261	0.527694	0.88394	0.069946	0.92901	0.74685	0.759706	0.723532	0.686817	0.761634	0.838347	0.726849	0.7057	0.870793	0.774828	0.700841	0.716175	0.715786	0.87547	0.943233	0.960185	0.947686	0.923876	0.78082	0.838105	0.734554	0.835082	0.64529	0.905989	0.52639	0.675921	0.92727	0.754938	0.600456	0.437407	0.907272	0.933216	0.148454	0.0923623
cg29045272_TC21	0.624345	0.282436	0.345285	0.418166	0.385368	0.117544	0.723893	0.868709	0.841722	0.855157	0.82054	0.925733	0.685405	0.0450927	0.364118	0.847862	0.612889	0.426902	0.524316	0.464409	0.636658	0.441797	0.413053	0.916008	0.43537	0.628005	0.416536	0.760053	0.618183	0.0774922	0.463689	0.36863	0.829144	0.936716	0.637413	0.784861	0.343919	0.774712	0.853377	0.816366	0.653552	0.678803	0.497824	0.671451	0.864469	0.769279	0.911626	0.147868	0.0769136
cg35600128_BC21	0.316684	0.763881	0.258985	0.572373	0.147519	0.793771	0.172319	0.100411	0.129975	0.101469	0.142934	0.142154	0.449837	0.910685	0.0836111	0.463594	0.188956	0.428339	0.333842	0.41468	0.171428	0.388049	0.397772	0.0828306	0.382789	0.148923	0.463895	0.169788	0.165969	0.478636	0.193525	0.0767352	0.557746	0.442177	0.121507	0.416064	0.0746267	0.579978	0.193831	0.556689	0.426901	0.451037	0.475519	0.43821	0.73425	0.214287	0.344321	0.8697	0.897477
cg46143662_BC21	0.528377	0.50114	0.937762	0.443936	0.873775	0.230502	0.840452	0.932552	0.941553	0.922993	0.898115	0.934999	0.934821	0.216888	0.961558	0.521642	0.797436	0.615564	0.64463	0.615748	0.845374	0.574057	0.592405	0.949644	0.604793	0.940488	0.602985	0.955723	0.926691	0.104293	0.32611	0.954698	0.831367	0.795746	0.816482	0.561719	0.896944	0.500533	0.884791	0.496596	0.552666	0.951971	0.460743	0.504046	0.293309	0.925095	0.308399	0.198414	0.170176
cg43161692_TC11	0.589885	0.214018	0.364868	0.407955	0.762503	0.203359	0.835476	0.668644	0.925419	0.425853	0.874794	0.253584	0.726709	0.105297	0.69891	0.905719	0.773673	0.80644	0.721481	0.802592	0.787311	0.826705	0.762864	0.895428	0.820833	0.821872	0.78061	0.780592	0.906897	0.969997	0.917949	0.533346	0.957951	0.960391	0.937547	0.743428	0.941373	0.425904	0.712532	0.648165	0.800912	0.901721	0.546312	0.676125	0.715631	0.709186	0.636388	0.176564	0.0712238
cg45196579_TC11	0.569319	0.103268	0.186585	0.270055	0.633432	0.11708	0.652602	0.73627	0.700554	0.449222	0.686551	0.437728	0.833893	0.173282	0.853642	0.764965	0.595035	0.541564	0.569146	0.64566	0.571841	0.577627	0.521591	0.586685	0.583241	0.86891	0.559824	0.860185	0.770968	0.95373	0.610058	0.884376	0.661871	0.387333	0.606514	0.729185	0.489564	0.822745	0.767338	0.817985	0.831902	0.842598	0.792241	0.787243	0.92044	0.634283	0.50481	0.0857608	0.035132
cg45509762_TC11	0.808263	0.257998	0.560105	0.547286	0.531489	0.379395	0.948189	0.971575	0.953259	0.797758	0.960923	0.966406	0.9661	0.51947	0.939484	0.90212	0.905158	0.951407	0.951672	0.924445	0.89796	0.932709	0.928751	0.921388	0.905929	0.949739	0.944093	0.936821	0.961092	0.414628	0.245078	0.904631	0.901503	0.943696	0.961194	0.916104	0.934746	0.910241	0.94803	0.959793	0.923221	0.804672	0.945898	0.932675	0.939506	0.952145	0.483956	0.326628	0.404332
cg45977888_TC21	0.657509	0.207432	0.897728	0.385872	0.783296	0.200302	0.789922	0.814903	0.830584	0.727104	0.80989	0.514739	0.820723	0.100575	0.82556	0.588798	0.7478	0.791576	0.664732	0.817712	0.793445	0.807736	0.818003	0.647498	0.796995	0.900181	0.803187	0.912416	0.717751	0.932976	0.442553	0.84562	0.875887	0.884517	0.655415	0.63726	0.414355	0.570438	0.868796	0.701616	0.634338	0.898915	0.531249	0.588245	0.725703	0.768851	0.246917	0.141675	0.0689881
cg41122028_TC21	0.231752	0.875261	0.186807	0.794977	0.270234	0.881744	0.562079	0.0996725	0.673146	0.200051	0.63912	0.149023	0.201897	0.896173	0.750033	0.469374	0.307984	0.806439	0.319316	0.78784	0.349719	0.833123	0.805759	0.83153	0.770504	0.506821	0.758892	0.274053	0.655725	0.0661597	0.161109	0.182412	0.837333	0.501088	0.503042	0.566248	0.233995	0.46649	0.377691	0.565676	0.586325	0.202493	0.330743	0.445252	0.595667	0.430601	0.179903	0.7847	0.878029
cg42162378_TC21	0.570306	0.206788	0.213763	0.528831	0.583222	0.367267	0.834481	0.36977	0.832094	0.391018	0.833845	0.727276	0.646305	0.101513	0.690651	0.656559	0.714268	0.831547	0.696975	0.842206	0.760382	0.823742	0.816744	0.655277	0.79052	0.649005	0.819455	0.920137	0.725037	0.884109	0.544926	0.635513	0.92199	0.744621	0.25148	0.683718	0.152151	0.713468	0.902605	0.741078	0.751492	0.494397	0.761331	0.692156	0.774643	0.613669	0.741365	0.145516	0.0898957
cg29288831_TC21	0.805378	0.22191	0.890649	0.404702	0.858805	0.243034	0.850721	0.900625	0.850189	0.8907	0.832062	0.714448	0.910641	0.102881	0.897761	0.870428	0.841912	0.82953	0.84724	0.82076	0.80984	0.834025	0.840313	0.874815	0.815176	0.900446	0.804205	0.890264	0.839669	0.940615	0.901149	0.910268	0.882166	0.904463	0.426273	0.858544	0.279093	0.875228	0.887917	0.84759	0.851181	0.833006	0.881994	0.868233	0.877371	0.893256	0.500503	0.220908	0.168731
cg46274544_TC21	0.881496	0.225543	0.947719	0.64227	0.674077	0.27552	0.859283	0.96369	0.815503	0.937351	0.792701	0.90641	0.944291	0.149679	0.96063	0.931638	0.842603	0.899182	0.868156	0.836723	0.820241	0.846588	0.813952	0.831199	0.841658	0.867671	0.846087	0.819137	0.696714	0.764569	0.785364	0.941006	0.878943	0.802736	0.936585	0.794474	0.945641	0.768923	0.851182	0.833795	0.838985	0.876116	0.837284	0.802029	0.830519	0.854855	0.854525	0.147315	0.119196
cg37836521_BC21	0.441021	0.146794	0.222215	0.305503	0.229141	0.141322	0.694365	0.563759	0.81334	0.334979	0.718548	0.376429	0.509656	0.044546	0.901344	0.811724	0.534257	0.496514	0.664965	0.509788	0.699313	0.480215	0.428039	0.8485	0.498468	0.726675	0.444559	0.908616	0.836001	0.943539	0.865436	0.68424	0.926274	0.884291	0.490022	0.727672	0.209854	0.3817	0.77886	0.378627	0.596835	0.233129	0.388786	0.463877	0.672868	0.745732	0.906466	0.145579	0.102249
cg33503008_TC11	0.103901	0.688951	0.415375	0.583396	0.266081	0.713768	0.260363	0.0344073	0.128207	0.108651	0.104158	0.0933158	0.461221	0.813763	0.0203574	0.104369	0.109227	0.125254	0.073352	0.206571	0.0979828	0.165027	0.122944	0.0665491	0.117072	0.295278	0.101538	0.063793	0.0735075	0.0399614	0.0434398	0.0158844	0.438754	0.562386	0.678984	0.188872	0.724012	0.298932	0.0725143	0.478032	0.321536	0.410341	0.494773	0.360896	0.258133	0.110002	0.334863	0.758989	0.842371
cg35530106_BC21	0.603267	0.224312	0.48925	0.301138	0.548025	0.181997	0.788406	0.347435	0.816217	0.389368	0.833613	0.614369	0.627738	0.14304	0.387942	0.614764	0.635613	0.853619	0.685782	0.835828	0.811401	0.855354	0.851885	0.874686	0.846514	0.839459	0.806912	0.881326	0.868476	0.896145	0.383277	0.648925	0.899883	0.510779	0.217696	0.530357	0.180098	0.337001	0.867252	0.425304	0.444224	0.683682	0.311307	0.360297	0.193158	0.823358	0.732119	0.281855	0.11938
cg29905982_BC21	0.0233723	0.722571	0.0289219	0.516479	0.0415809	0.611356	0.047085	0.0206676	0.0428303	0.0201009	0.0404304	0.031919	0.0446552	0.807891	0.0308788	0.0349143	0.0253147	0.251193	0.0270168	0.254876	0.0207207	0.255864	0.205583	0.12195	0.178247	0.0276654	0.189054	0.0320473	0.0435318	0.0372951	0.0211982	0.0225335	0.030202	0.0239944	0.0353687	0.139316	0.0381605	0.108254	0.0448527	0.121019	0.158537	0.0261693	0.0965794	0.150628	0.139451	0.0308318	0.0246307	0.643466	0.729568
cg38782625_TC11	0.560906	0.175844	0.554939	0.325403	0.700467	0.0971315	0.787587	0.857511	0.789068	0.505435	0.802814	0.236247	0.310941	0.0488253	0.90633	0.82614	0.656553	0.587713	0.633473	0.606702	0.749683	0.61981	0.556315	0.838251	0.576766	0.923122	0.605718	0.806674	0.475776	0.908012	0.591641	0.887088	0.900475	0.670999	0.770601	0.802203	0.764543	0.545271	0.850416	0.600769	0.511306	0.927152	0.661798	0.591912	0.201554	0.765314	0.504237	0.0930882	0.0750001
cg32700550_TC21	0.349417	0.909931	0.268891	0.809377	0.368801	0.896949	0.727138	0.194357	0.742937	0.305419	0.688752	0.17254	0.286274	0.935541	0.216586	0.460315	0.425061	0.923135	0.448611	0.945493	0.478684	0.924185	0.947547	0.914421	0.896406	0.585013	0.91897	0.404177	0.536419	0.131991	0.413079	0.263236	0.42047	0.49197	0.311271	0.848357	0.264934	0.904977	0.470545	0.864268	0.855097	0.337127	0.742659	0.842842	0.895517	0.558253	0.260174	0.82877	0.871613
cg31413697_TC11	0.596244	0.18231	0.703863	0.190545	0.216473	0.0830716	0.685488	0.0519215	0.760926	0.265123	0.677014	0.628517	0.137514	0.118759	0.680791	0.262023	0.512209	0.465693	0.468231	0.216473	0.503555	0.506586	0.216473	0.216473	0.216473	0.814104	0.216473	0.795808	0.772983	0.919777	0.383503	0.917932	0.216473	0.216473	0.295167	0.287254	0.250732	0.0957656	0.430626	0.125599	0.208943	0.486792	0.124833	0.108976	0.0444442	0.770004	0.909523	0.0388907	0.0354168
cg36161638_BC11	0.627154	0.0850041	0.444809	0.393158	0.749133	0.125162	0.80671	0.410237	0.852184	0.17443	0.780532	0.487712	0.551881	0.0724861	0.430682	0.404533	0.569531	0.798251	0.508676	0.813461	0.553127	0.734414	0.742254	0.627154	0.783674	0.698147	0.730977	0.926061	0.799421	0.627154	0.490142	0.590796	0.762971	0.806711	0.155264	0.638715	0.107151	0.775253	0.872749	0.784908	0.733341	0.829214	0.841055	0.651817	0.52744	0.92764	0.421534	0.129318	0.333552
cg42856461_TC21	0.845454	0.226502	0.89677	0.476784	0.824294	0.266081	0.816134	0.707562	0.801078	0.452753	0.857533	0.916029	0.891328	0.119408	0.781031	0.821952	0.855539	0.859756	0.838381	0.86038	0.868694	0.879702	0.837274	0.873679	0.830505	0.699048	0.820561	0.874817	0.744359	0.886502	0.903005	0.902295	0.810104	0.836181	0.412155	0.866106	0.387462	0.816407	0.889518	0.845644	0.814789	0.849662	0.86093	0.856699	0.89563	0.862998	0.867574	0.17824	0.113947
cg44131151_BC11	0.926964	0.75479	0.935719	0.641923	0.870165	0.354166	0.945923	0.905559	0.946575	0.774922	0.949148	0.725172	0.95103	0.192492	0.844955	0.940091	0.952305	0.930146	0.956682	0.927325	0.947804	0.918715	0.927076	0.898189	0.914244	0.95364	0.921534	0.951321	0.952576	0.960952	0.951763	0.958502	0.946925	0.952797	0.967341	0.955166	0.503282	0.925986	0.960187	0.891402	0.960034	0.963278	0.922086	0.922228	0.961538	0.958399	0.935551	0.255132	0.13573
cg41731858_TC21	0.750963	0.183794	0.771466	0.439436	0.886819	0.256783	0.821142	0.830651	0.825475	0.834046	0.805501	0.895662	0.863652	0.128593	0.848574	0.871936	0.752312	0.805903	0.842534	0.799804	0.715718	0.8282	0.804723	0.74783	0.80448	0.864216	0.786516	0.719528	0.84098	0.900495	0.895651	0.873288	0.863109	0.893393	0.860672	0.868241	0.455285	0.819124	0.8541	0.816086	0.845938	0.627935	0.875091	0.819271	0.887561	0.79795	0.843164	0.249629	0.0868315
cg38629345_BC11	0.635336	0.144215	0.710822	0.442604	0.911577	0.170433	0.787273	0.478822	0.838246	0.575882	0.810215	0.755075	0.257542	0.0335486	0.467832	0.881405	0.754281	0.726547	0.684699	0.764701	0.726241	0.774912	0.738952	0.906775	0.764314	0.927923	0.786112	0.837327	0.545102	0.0981085	0.947278	0.492823	0.959433	0.918245	0.262142	0.642779	0.159733	0.649897	0.887563	0.621765	0.654264	0.878994	0.671807	0.797971	0.835118	0.801648	0.887672	0.135788	0.156651
cg37798212_TC11	0.47628	0.0797894	0.322638	0.217575	0.627718	0.0858508	0.726688	0.289152	0.811389	0.17292	0.705731	0.21537	0.446938	0.0709229	0.121075	0.842412	0.459405	0.494041	0.492521	0.47628	0.485322	0.419123	0.47628	0.47628	0.47628	0.854528	0.373918	0.68244	0.641137	0.47628	0.895832	0.130023	0.47628	0.735991	0.147104	0.55175	0.0832795	0.546978	0.629114	0.566532	0.631751	0.866448	0.502773	0.507101	0.481254	0.804193	0.771799	0.0733914	0.0762831
cg31863383_TC21	0.686553	0.283084	0.699259	0.495165	0.833405	0.20801	0.766283	0.208917	0.815456	0.409149	0.800943	0.54822	0.772047	0.0774429	0.810486	0.747865	0.675354	0.592377	0.639445	0.580079	0.652017	0.575193	0.565007	0.871765	0.570348	0.874764	0.630816	0.895886	0.761877	0.91936	0.906606	0.565362	0.915719	0.907545	0.229415	0.726731	0.272464	0.598589	0.908405	0.558194	0.584733	0.865588	0.732461	0.736553	0.853596	0.74577	0.724023	0.105714	0.129397
cg45614975_BC11	0.76891	0.0930838	0.900569	0.371649	0.788779	0.211715	0.598021	0.863887	0.461831	0.492718	0.475528	0.877836	0.785682	0.0757346	0.832649	0.713991	0.664967	0.901711	0.70301	0.901075	0.647323	0.868865	0.892433	0.316934	0.890726	0.329257	0.9061	0.707174	0.674359	0.916403	0.766017	0.649786	0.427332	0.406702	0.855414	0.454584	0.897894	0.405653	0.590025	0.373899	0.388574	0.784755	0.382881	0.335076	0.167822	0.529781	0.599241	0.128379	0.0674324
cg38412299_BC21	0.877413	0.32444	0.7308	0.616266	0.881809	0.361533	0.906815	0.934845	0.915519	0.960046	0.935382	0.945096	0.926115	0.219206	0.954662	0.92784	0.912993	0.831617	0.8871	0.864638	0.925415	0.842323	0.832114	0.959423	0.810874	0.968204	0.804441	0.955243	0.905658	0.943898	0.972406	0.945531	0.954492	0.955057	0.855657	0.91621	0.911238	0.925553	0.939676	0.906939	0.920188	0.93368	0.9071	0.895558	0.94372	0.930386	0.933218	0.226255	0.103015
cg38656555_BC11	0.487059	0.0613981	0.334945	0.489015	0.723589	0.089176	0.828883	0.156774	0.752964	0.212632	0.740416	0.390441	0.342366	0.0823703	0.0855334	0.641469	0.529151	0.722728	0.416132	0.728135	0.501993	0.739823	0.70425	0.820834	0.739292	0.663087	0.683534	0.868983	0.561574	0.0899576	0.355773	0.0898541	0.899449	0.689127	0.127337	0.68243	0.0720904	0.657433	0.853554	0.656731	0.671669	0.423116	0.640231	0.506273	0.84351	0.711454	0.603832	0.065284	0.161703
cg39068664_BC11	0.23709	0.782484	0.0719913	0.522582	0.0541706	0.673259	0.0559943	0.0395554	0.0334369	0.0552842	0.0505394	0.127367	0.124214	0.834352	0.0288773	0.403434	0.0464233	0.0278377	0.060584	0.0296171	0.0301291	0.0292396	0.0239597	0.0239783	0.0313541	0.0305281	0.0254014	0.0312987	0.266696	0.0260127	0.540309	0.0220128	0.342836	0.412895	0.505967	0.114082	0.314672	0.067817	0.0498335	0.070599	0.129715	0.0603797	0.041894	0.0766586	0.0794714	0.073707	0.250638	0.59782	0.700033
[truncated: 1,262 more rows]
[truncated: 34 more columns]
