# Supplementary material for: Somatic gene delivery faithfully recapitulates a molecular spectrum of high-risk sarcomas
Source: Nat Commun. 2025 Jun 16;16:5283. doi: 10.1038/s41467-025-60519-5 (PMC12170903; doi:10.1038/s41467-025-60519-5)
Supplement: Supplementary file 13 — Source Data [file 41467_2025_60519_MOESM13_ESM.zip › Source_Data_Supp_Fig6.xlsx]

## Sheet: Supp. Fig. 6
Supplementary Figure 6a (CD45 IHC)
	IDs	Group	Age at EPO	CD45
1	Muscle_1	Normal Muscle	P30	0.0
2	Muscle_2	Normal Muscle	P30	0.0
3	Muscle_3	Normal Muscle	P30	0.0
4	Muscle_4	Normal Muscle	P30	0.0
5	Muscle_5	Normal Muscle	P30	0.0
6	Muscle_6	Normal Muscle	P30	0.0
7	SS18-SSX1_1	SS18::SSX+/-sgPten	P30	0.5
8	SS18-SSX2_Pten_1	SS18::SSX+/-sgPten	P30	2.0
9	SS18-SSX2_Pten_3	SS18::SSX+/-sgPten	P30	0.5
10	SS18-SSX1_Pten_neo_1	SS18::SSX+/-sgPten	P0	0.0
11	SS18-SSX1_Pten_neo_2	SS18::SSX+/-sgPten	P0	0.0
12	SS18-SSX1_Pten_neo_4	SS18::SSX+/-sgPten	P0	0.0
13	SS18-SSX1_Pten_neo_7N	SS18::SSX+/-sgPten	P0	0.0
14	SS18-SSX1_Pten_neo_6	SS18::SSX+/-sgPten	P0	0.0
15	SS18-SSX1_Pten_neo_8N	SS18::SSX+/-sgPten	P0	0.0
16	SS18-SSX1_Pten_neo_3	SS18::SSX+/-sgPten	P0	0.0
17	SS18-SSX1_Pten_neo_5	SS18::SSX+/-sgPten	P0	0.0
18	Pax-Foxo_1	PAX3::FOXO1+/-sgP53	P30	0.0
19	Pax-Foxo_P53_2	PAX3::FOXO1+/-sgP53	P30	0.5
20	Pax-Foxo_P53_1	PAX3::FOXO1+/-sgP53	P30	1.0
21	NTRK_p53_3	ETV6::NTRK3+/-sgP53-Mono	P30	5.0
22	NTRK_p53_5	ETV6::NTRK3+/-sgP53-Mono	P30	0.5
23	NTRK_p53_6	ETV6::NTRK3+/-sgP53-Mono	P30	1.0
24	NTRK_p53_4	ETV6::NTRK3+/-sgP53-Mono	P30	0.0
25	NTRK_p53_neo_1	ETV6::NTRK3+/-sgP53-Mono	P0	1.0
26	NTRK_p53_neo_2	ETV6::NTRK3+/-sgP53-Mono	P0	2.0
27	NTRK_p53_neo_4	ETV6::NTRK3+/-sgP53-Mono	P0	0.0
28	NTRK_p53_neo_7N	ETV6::NTRK3+/-sgP53-Mono	P30	0.5
29	NTRK_p53_neo_3	ETV6::NTRK3,sgP53-Pleo	P0	0.0
30	NTRK_p53_2	ETV6::NTRK3,sgP53-Pleo	P30	5.0
31	NTRK_p53_1	ETV6::NTRK3,sgP53-Pleo	P30	3.0
32	NTRK_p53_neo_5	ETV6::NTRK3,sgP53-Pleo	P0	2.0
33	NTRK_p53_neo_6	ETV6::NTRK3,sgP53-Pleo	P0	0.0
34	Kras_1	KRASG12V,sgBcor	P30	1.0
35	KRAS_Bcor_1	KRASG12V,sgBcor	P30	0.5
36	KRAS_Bcor_5N	KRASG12V,sgBcor	P30	0.5
37	KRAS_Bcor_3	KRASG12V,sgBcor	P30	0.0
38	KRAS_Bcor_4	KRASG12V,sgBcor	P30	3.0
39	KRAS_Bcor_2	KRASG12V,sgBcor	P30	1.0
40	KRAS_p53_1	KRASG12V,sgP53	P30	0.5
41	KRAS_p53_2	KRASG12V,sgP53	P30	2.0
42	KRAS_p53_3	KRASG12V,sgP53	P30	0.5
43	Kras_p53_5	KRASG12V,sgP53	P30	1.0
44	Kras_p53_6	KRASG12V,sgP53	P30	1.0
45	Kras_p53_Neo_1	KRASG12V,sgP53	P0	1.0
46	Kras_p53_Neo_2	KRASG12V,sgP53	P0	2.0
47	Kras_p53_Neo_3	KRASG12V,sgP53	P0	0.5
48	KRAS_D_p53_1N	KRASG12D,sgP53	P30	5.0
49	KRAS_D_p53_2N	KRASG12D,sgP53	P30	2.0
50	KRAS_D_p53_3N	KRASG12D,sgP53	P30	1.0
51	Nf1_p53_1	sgNf1,sgP53	P30	0.5
52	Nf1_p53_2	sgNf1,sgP53	P30	1.0
53	Nf1_p53_3	sgNf1,sgP53	P30	0.5
54	Nf1_p53_5	sgNf1,sgP53	P30	0.5
55	Nf1_p53_4	sgNf1,sgP53	P30	0.5
56	Smarcb1_p53_1	sgSmarcb1,sgP53	P30	1.0
57	Smarcb1_p53_2	sgSmarcb1,sgP53	P30	2.0
58	Smarcb1_p53_3	sgSmarcb1,sgP53	P30	0.5
59	p53_1	sgP53	P30	0.5
60	p53_2	sgP53	P30	2.0
61	p53_3	sgP53	P30	2.0
62	NTRK_1	ETV6::NTRK3+/-sgP53-Mono	P30	2.0
63	SSX1_neo_1	SS18::SSX+/-sgPten	P0	0.0
64	SSX1_neo_2	SS18::SSX+/-sgPten	P0	0.0
65	SSX1_neo_5	SS18::SSX+/-sgPten	P0	0.0
66	SSX1_neo_4	SS18::SSX+/-sgPten	P0	0.0
67	SSX1_neo_3	SS18::SSX+/-sgPten	P0	1.0
68	SSX1_neo_6(hm)	SS18::SSX+/-sgPten	P0	0.0
69	ASP_TFE_p53_Neo_1	ASPSCR1::TFE3,sgP53	P0	0.5
70	ASP_TFE_P53_1	ASPSCR1::TFE3,sgP53	P30	2.0
71	ASP_TFE_P53_2	ASPSCR1::TFE3,sgP53	P30	2.0
72	ASP_TFE_P53_3	ASPSCR1::TFE3,sgP53	P30	3.0
73	ASP_TFE_P53_4	ASPSCR1::TFE3,sgP53	P30	2.0
74	Pax-Foxo_P53_3	PAX3::FOXO1+/-sgP53	P30	0.5
75	Pax-Foxo_P53_4	PAX3::FOXO1+/-sgP53	P30	0.5
76	Pax-Foxo_P53_5	PAX3::FOXO1+/-sgP53	P30	0.0
77	Smarcb1_p53_4	sgSmarcb1,sgP53	P30	0.0
78	Smarcb1_p53_5	sgSmarcb1,sgP53	P30	0.5
79	Smarcb1_p53_6	sgSmarcb1,sgP53	P30	0.0												.
80	p53_4	sgP53	P30	1.0
81	p53_5	sgP53	P30	0.5
82	p53_6	sgP53	P30	5.0
Supplementary Figure 6b (Leukocyte fraction based on immune cell deconvolution from RNA-seq)								Supplementary Figure 6b (Immune infiltration across methods)						Supplementary Figure 6d, e, f, g (Visualizations for immune cell deconvolution of individual cell types in correlations to histology markers)
Mixture	epidermal cell	endothelial cell	basal cell	bladder cell	leukocyte	microglial cell	immature T cell	B cell	macrophage	mesenchymal stem cell of adipose	fibroblast	myofibroblast cell	endocardial cell	skeletal muscle satellite stem cell	bladder urothelial cell	skeletal muscle satellite cell	basal cell of epidermis	astrocyte	keratinocyte	granulocyte	basophil	keratinocyte stem cell	mesenchymal cell	natural killer cell	stromal cell	lung endothelial cell	oligodendrocyte	Slamf1-positive multipotent progenitor cell	megakaryocyte-erythroid progenitor cell	epithelial cell of large intestine	immature B cell	Slamf1-negative multipotent progenitor cell	large intestine goblet cell	pancreatic A cell	stem cell of epidermis	neuron	monocyte	Brush cell of epithelium proper of large intestine	late pro-B cell	naive B cell	granulocyte monocyte progenitor cell	cardiac muscle cell	hepatocyte	myeloid cell	T cell	granulocytopoietic cell	oligodendrocyte precursor cell	common lymphoid progenitor	type B pancreatic cell
Muscle_1	0.00615663	0.024306	0.00211138	0	0.0131605	0.00300946	0	0.00508334	0.00831203	0.040625	0.012892	0.00446529	0	0	0.000919085	0.0306719	0.00500346	0.000574228	0	0	0	0.00645979	0.023654	0	0.00813403	0	0.00469387	0.0296037	0.00113054	0.00709228	0	0	0	0	0	0	0.0184408	0	0	0.00889318	0	0.422168	0	0.00169573	0	0	0	0.0360394	0.00583751
Muscle_2	0.00869915	0.0127504	0.00478611	0	0.0247549	0	0	0.00318717	0.0182074	0.0494162	0.0183079	0.00234536	0	0	0.00257714	0.0279844	0.00379999	0	0	0	0	0.00222112	0.0293321	0	0.021076	0	0.00874191	0.0181619	0	0	0	0	0	0	0	0	0.00805872	0.00301588	0	0.00726118	0	0.400291	0	0.0027389	0.00949654	0.00100452	0	0.0313765	0.00147063
Muscle_3	0.00638322	0.0116522	0	0	0.0300233	0.00204765	0	0.00232173	0.0142165	0.0805601	0.0172136	0	0	0	0.00354658	0.0403356	0.00362193	0	0	0	0	0.00736574	0.0269862	0	0.0100761	0	0.0083767	0.0298556	0	0.00498336	0	0	0	0	0	0	0.0187088	0.000711778	0	0.0107196	0	0.332909	0	0.00167766	0.00524367	0	0	0.0290616	0.00328251
Muscle_4	0.00818979	0.0187191	0	0	0.0271055	0.00227354	0	0.00156495	0.0104548	0.0608774	0	0	0	0	0.00376708	0.0439716	0.0065425	0	0	0	0	0.00171864	0.0288793	0	0.0286773	0	0.0072984	0.0160956	0	0.00246371	0.000233262	0	0	0	0	0	0.00731544	0	0	0.00872442	0	0.378702	0	0.00359408	0.00177665	0.000518147	0	0.0386704	0.00343913
Muscle_5	0.00653202	0.00908566	0.00158794	0	0.02434	0.00663329	0.000418981	0.0027781	0.00904422	0.0667626	0.00687267	0	0	0	0.00314358	0.0394168	0.0072815	0	0	0	0	0.00560262	0.0133754	0	0.0251403	0	0.00688067	0.0294901	0	0.00323743	0	0	0	0	0	0	0.0218192	0	0	0.0138443	0	0.332986	0	0.00222119	0.00708192	0	0	0.0339083	0.00613644
Muscle_6	0.00574908	0.0142773	0	0	0.0339925	0.00602597	0	0.00510433	0.0135634	0.0611889	0.0222956	0.0156744	0	0	0.00338131	0.0379909	0.00806889	0	0	0	0	0.00573923	0.00919898	0	0.0342236	0.00333417	0.00294065	0.0277804	0	0.00498772	0.000448698	0	0	0	0	0	0.0226145	0.000684748	0	0.00583005	0	0.28682	0	0.000955724	0.0054631	0	0	0.0255043	0.000269442
Kras	0	0	0.0622099	0.0887059	0.0312652	0	0	0	0.0260269	0.0366369	0	0.0136512	0.0143201	0	0.00330818	0.0500266	0.00308321	0	0	0.000347266	0	0.00598965	0.172431	0	0	0	0	0.0354726	0.00779119	0.0109957	0	0	0	0.000774613	0.016313	0.00129902	0.0197983	0	0.000438367	0.0162299	0	0	0	0	0.0136645	0	0.00332003	0.0778381	0.00625685
Kras_p53_1	0	0	0.0452942	0.0799099	0.0511363	0.0064952	0	0	0.0327651	0.0151925	0	0.0171534	0.00896434	0	0.00461896	0.0562294	0.0123683	0	0	0	0	0.00108427	0.114532	0	0	0	0.00118881	0.0503805	0	0.00328496	0.0082911	0	0	0	0.000437338	0	0.0249538	0	0	0.00625309	0	0.0414236	0	0	0.00964686	0	0	0.0694453	0.00155314
Kras_p53_2	0	3.56233e+08	0.0367659	0.0911075	0.0606624	0.00698826	0	0.00280321	0.0438971	0	0	0.0118378	0.0144844	0	0	0.0471307	0.003104	0.00021055	0	0	0	0	0.0808112	0	0.0134047	0	0	0.0593598	0.0194008	2.35295e+09	0	0	0	0.000233795	0.0138656	0.00201109	0.0476571	0.000876092	0	0.00394766	0.0105993	0.00097571	0	0	0.0373271	0	0.00286209	0.0308296	0.00328169
Kras_p53_3	0	0.00258262	0.0825699	0.0905005	0.0557996	0.00127766	0	0.00120881	0.0303374	0.0249661	0	0.0262478	0.0180814	0	0.00335281	0.0451902	0.00739372	7.74907e+08	0	0.00386849	0	0.00228252	0.112868	0	0.00184903	0	0.000391693	0.0555291	0.00888388	0.00410905	0.00591949	0	0	0	0	0.00127221	0.0265808	0	0.00052732	0	0	0.0159841	0	0	0.0119143	0	0.000624126	0.0615734	0.00105467
Kras_p53_4	0	0	0.080021	0.0787664	0.0407257	0.00475817	0	0	0.0233303	0.0114424	0	0.0142292	0	0	0.00361005	0.064242	0.00736475	0	0	0	0	0.000632312	0.104592	0	0	0	0.00153647	0.0478341	0.0197542	0.00665765	0	0	0	0	0.00901129	0.000147287	0.0294067	0.000326944	0	0.0145479	0	0.00996954	0	0	0.0192094	0	0.00388405	0.0551172	0.00450447
Kras_p53_5	0	0	0.0760014	0.082418	0.0392341	0.00367461	0	0	0.0231965	0.0312299	0	0.0206453	0.013158	0	0.00148925	0.0497339	0.0205918	0	0	0.00247031	0	0.000293982	0.104812	0	0	0	0	0.0672559	0.00152044	0.00243268	0	0	0	0	0.0012929	0	0.02398	0	0.00372413	0.0129139	0	0	0	0	0.00454998	0	0.000988054	0.0542927	0.00499251
Kras_p53_6	0	0.00557484	0.0540736	0.0948203	0.0760067	0.00984179	0	0	0.0266076	0.0398097	0	0.0162124	0.0108874	0	0	0.0386348	0.01706	0	0	0	0	0	0.101779	0	0.00176451	0	0	0.0521253	0	0.00438582	0.00161745	0	0	0	0.00267668	0	0.0292784	0	0	0.0103286	0	0	0	0	0.0190046	0	4.97302e+09	0.0604684	0.00444571
Kras_Bcor_1	0	0	0.0842734	0.0852591	0.0191674	0	0	0	0.0137398	0.0482548	0	0.0145754	0.00460455	0	0.000450231	0.0536613	0	0	0	0.00150364	0	0.000995515	0.140765	0	0.00529896	0	8.19605e+09	0.0536916	0.017428	0.0115382	0	0	0	0	0.0225773	0.0039802	0.0124024	0	1.27114e+09	0.00986118	0	0.00128566	0	0	0.0174332	0	0.00338412	0.0713132	0.00265648
Kras_Bcor_2	0	0	0.0547867	0.0795317	0.0303866	0	0	0	0.0158248	0.0363843	0	0.0253707	0	0	0.00298456	0.065048	0.0105941	0	0	0.00149087	0	0.00205177	0.112045	0	0.00148332	0	0.000512038	0.0348501	0.00915592	0	0	0	0	0.000292945	0.0202991	0	0.0186057	0.0042448	0	0.0167527	0	0	0	0	0.0329669	0	0.00380538	0.047142	0.00693181
Kras_Bcor_3	0	0.00316897	0.0303607	0.075549	0.148004	0.0143984	0	0.00100799	0.0479777	0.00850296	0.00794008	0.00389196	0	0	0	0.0222621	0	0	0	0	0	0	0.0405032	0	0.00611081	0	0.000621976	0.0357796	0.00971504	0	0.00197352	0	0	0	0.0261296	0.00168945	0.0732271	0.000402478	0	0.0333779	0	0	0	0.000303454	0.029724	0	0.00302	0.0345493	0
Kras_Bcor_4	0	0	0.0289823	0.110751	0.0625359	0	0	0	0.0208903	0.0411407	0	0.0191364	0.0140518	0	0.000955533	0.0491032	0.00523559	0	0	0	0	0.00193062	0.0988748	0	0	0	0	0.0311878	0.00383627	0.0134654	0	0	0	0	0.0219752	0.00671381	0.018953	0	0.00140716	0.00625095	0	0	0	0	0.0126601	0	0.00674934	0.0908518	0.00453707
Neo_Kras_p53_1	0	0	0.109353	0.0600993	0.0280975	0.00263374	0	0	0.0153054	0.0202212	0	0.0104	0	0	0.00470968	0.0482579	0	0	0.00013809	0.00643285	0	0	0.0899314	0	0	0	0	0.0747164	0.0120704	0.00990407	0	0	0	0	0.0252757	0.00744812	0.0268747	0	0.0281876	0.00779186	0	0.00226976	0	0	0.0208963	0	0.00586634	0.0698828	0.00514816
Neo_Kras_p53_2	0	0.0014722	0.113212	0.0754966	0.0240102	0.000305833	0	0	0.0206969	0.0231709	0	0.0094567	0.00199577	0	0.00642425	0.0568611	0	0	0.00199215	0.00124914	0	0.000211922	0.0654828	0	0	0	0	0.0635951	0.00469023	0.0119006	0	0	0	0	0.0371866	0.0111545	0.016461	0	0.015513	0.00603095	0	0.0024497	0	0	0.0163882	0	0.00288572	0.0889949	0.00517925
Neo_Kras_p53_3	0	0	0.0851278	0.094688	0.0172558	0	0	0	0.0134112	0.0209804	0	0.000304348	0.00624487	0	0.00100664	0.0408318	0.0111033	0	0	0.00676666	0	0.00448992	0.0783578	0	0	0	0	0.0583718	0.016064	0.010307	0	0	0	0.00301413	0.0541182	0.0109551	0.0281614	0.00149739	0.00948969	0.00699449	0.0236208	0.00102729	0	0	0.0341707	0	0.00899843	0.0289518	0.00553501
Nf1_p53_1	0	0.00714004	0.072337	0.0572985	0.0741743	0.0159638	0	0.00507767	0.0260533	0.00652514	0.0222812	0.0148094	0.0104614	0	0.0029381	0.00872658	0	0	0.00117857	0	0	0.00475105	0.0658499	0	0	0	0.000794388	0.0514667	0.0157135	0.0122489	0	0	0	0	0.00320368	0.00452264	0.0283682	0	0.0038296	0.0176705	0	0	0	0	0.0326797	0	0.000369397	0.0513406	0
Nf1_p53_2	0	0	0.0526201	0.0477822	0.097865	0.0331142	0	0	0.0336912	0.0181377	0.00380804	0.0108843	0.00441764	0	0.000273389	0.0504822	0	0	0	0	0	0.00207564	0.0810593	0	0	0	0	0.0612807	0.0112962	0.0150154	0	0	0	0	0.0150888	0	0.0315448	0	0	0.0151748	0	0.00550652	0	0	0.0151573	0.000833589	0	0.0791599	0.00161008
Nf1_p53_3	0	0.00592513	0.0431288	0.0510659	0.0803702	0.0135679	0	0.00209781	0.0351719	0.0289734	0	0	0.0172239	0	0.00317755	0.0333024	0	0	0	0	0	0.00895334	0.0371853	0	0.0329007	0	0.00214627	0.0574795	0.00762214	0.00645151	0.0125623	0	0	0.00086749	0.0141728	0.00518701	0.0643697	0	0.00354448	0.00991513	0	0	0	0	0.020065	0	0	0.0541935	0
Nf1_p53_4	0	0.0100806	0.0625375	0.0666482	0.0761029	0.0195947	0	0	0.0307751	0.0524956	0	0.0125685	0	0	0	0.0315447	0.0075579	3.69115e+09	0	0	0	0	0.0567275	0	0.0138367	0	0.00101698	0.0687882	0.01168	0.00612856	0.0104208	0	0	0	0.00950396	0	0.0374051	0	0	0.00920279	0	0	0	0	0.0183002	0	0	0.059864	0.000471324
Nf1_p53_5	0	0.00257679	0.0524447	0.0762028	0.0795928	0.031569	0	0.00355956	0.0419534	0.0432237	0.00751548	0.00150755	0.0108802	0	0	0.0346351	0	0.004957	0	0	0	0	0.0610362	0	0	0	0.00303964	0.0594593	0	0.0119942	0.00468511	0	0	0	0.0290877	0.00339044	0.0369155	0.000525724	0	0.0131333	0	0	0	0	0.017368	0	0	0.0139795	0.00296202
Nf1_p53_5_CL2D	0	0	0.0632815	0.132105	0.0132393	0	0	0	0.0145174	0.0669891	0	0.0212157	0.00826357	0	0.00417358	0.0711958	0.0120277	0	0	0.00281208	0	0.00482628	0.0653008	0	0.03113	0	0.00181388	0.0552814	0.0141737	0.00102568	0	0	0	0	0.0152799	0.00254742	0.019472	0	0	0.00816689	0	0.00397293	0	0	0.00929403	0	0.0040869	0.0557689	0.00856806
Smarcb1_p53_1	0	0.00801693	0.0585234	0.0450012	0.06626	0.0117803	0	0	0.0156809	0.0360417	0	0.00074796	0.0003031	0	0	0.0604621	0	0	0.00458465	0	0	0	0.00874496	0	0	0	0.000681303	0.095464	0.0591586	0.0143206	0.00294602	0	0	0.00042604	0.0352155	0.00986081	0.0119577	0	0.00478445	0.00546289	0	0	0	0	0.00296457	0	0.00548081	0.0530993	0.0048335
Smarcb1_p53_2	0	0	0.0213904	0.0227717	0.0984929	0.021091	0	0	0.0450374	0.0431927	0	0.000717141	0	0	0	0.0890756	0	0	0	0	0	0.00377469	0.0243246	0	1.01753e+09	0	0.000275295	0.0597158	0.0153805	0.0110713	0.00985379	0	0	0	0	0.00488833	0.0445354	0	0	0.00612756	0	0	0	0	0	0	0.00290815	0.071789	0.00762736
Smarcb1_p53_3	0	0.0134215	0.0479272	0.0991602	0.0535683	0.00142314	0	0.00150667	0.0305991	0.064802	0	0	0.00550402	0	0	0.0381579	0	0	0	0	0	0.00730233	0.0943561	0	0.0222547	0	0	0.0542555	0.0116678	0.0126667	0.0127171	0	0	0	0.00960772	0.00321298	0.0294326	0	0	0	0	0.0364344	0	0	0.0122965	0	0	0.0555827	0.00474658
p53_1	0	0.0127638	0.0696958	0.0755034	0.0742612	0.0220382	0	0.000527849	0.0247583	0.0325387	0	0.011416	0.00333338	0	0.00131533	0.0402861	0.0131703	0	0	0	0	0.000492453	0.0598869	0	0.00300283	0	0.00242867	0.0336348	0.00691816	0.00374017	0.0153169	0	0	0	0	0.000446811	0.0269359	0	0	0.00629104	0	0.015033	0	0	0.013828	0	0	0.0610403	0.00481601
p53_2	0	0.00806536	0.057089	0.0178691	0.0259594	0	0	0	0.0220367	0.0264793	0	0.00885877	0	0.0142725	0.000440037	0.0853433	0	0	0.00717637	0	0	0.000784085	0.0465658	0	0	0	0.00487603	0.0585231	0.00458972	0.0104167	0	0	0	0	0.0622971	0.00208377	0.019853	0	0.0557189	0.00695164	0	0.0139155	0	0	0.0131376	0.00158084	0.00239719	0.0926549	0.00397571
p53_3	0	0.00806412	0.0283118	0.0300273	0.0433956	0.0043408	0	0	0.0312458	0.0213174	0	0.00679105	0.00503642	0	0	0.0987834	0.0033427	0	0	0.00130961	0	0.00340086	0.0412404	0	0	0	0.00317081	0.0655874	0.0127972	0.00256934	0.00226905	0	0	0	0.0147999	0.00744595	0.0376183	0	0.00385641	0.0117714	0	0.0523374	0	0	0.00784774	0	0	0.0646532	0.00604081
SSX1_1	0	0	0.00714892	0.123146	0.0183331	0.00489858	0.00574308	0.00402562	0.0133453	0.000508545	0.00709832	0.00251099	0.0181514	0	0	0.0450682	0.0350278	0.000398443	0	0	0	0.0339066	0.169459	0	0	0	0.000415033	0.0213794	0	0.0166769	0.00452871	0	0	0	0	0.0120715	0.0342306	0.00314849	0	0	0	0.000436093	0	0	0.0280105	0	0.00989871	0.0756758	0
SSX2_Pten_1	0	0	0.0342087	0.0824528	0.0315157	0.00104069	0	0.0163141	0.0190064	0.0296058	0.00898752	0.0060574	0	0	0	0.0269169	0.0123118	0	0	0	0	0.0164595	0.0639569	0	0	0	0	0.0744816	0.0193154	0.0210378	0.0110619	0	0	0	0	0.0195271	0.0388829	0	0.000575544	0.000723213	0	0	0	0	0.0115868	0	0.0114035	0.0487602	0.0129559
SSX2_Pten_1_SamC	0	0	0.0204686	0.0849321	0.03815	0	0.0030496	0.00576452	0.0196979	0.0350525	8.26342e+09	0	0	0	0	0.0134738	0.0189951	0	0	0	0	0.0167151	0.0484909	0	0	0	0	0.0602457	0.0135426	0.0219283	0.00452771	0	0	0	0	0.027158	0.046412	0	0.0161687	0.00258581	0	0	0	0	0.0112885	0.00380023	0.0232833	0.0978251	0.0199171
SSX2_Pten_1_SamF	0	0	0.0179683	0.0857221	0.0343018	0	0.00186563	0.00798415	0.0224296	0.0203056	0.0164784	0.00843653	0.00119652	0	0.00199469	0.0108665	0.0243792	0	0	0	0	0.0146152	0.0669465	0	0	0	0	0.0641714	0.0227066	0.0292674	0.00129136	0	0	0	0	0.0221865	0.0438912	0	0.00605399	0.00440923	0	0	0	0	0.00342537	0.00221066	0.019577	0.0772345	0.0138849
SSX2_Pten_1_CL2D	0	0	0.0556949	0.0774057	0.00158347	0	0.00563537	0.00796219	0.0130521	0.0441923	0	0.0145605	0	0	0	0.0240853	0	0	0.00337322	0	0	0	0.0585737	0	0.00598059	0.00249003	0	0.0586675	0.013341	0.0190817	0	0	0	0	0.0458725	0.0434647	0.0217589	0	0.0202748	0.00958711	0	0	0	0	0.0124328	0.00641105	0.0160998	0.0827939	0.0190624
SSX2_Pten_1_CL3D	0	0	0.0427042	0.0496618	0.00813998	0	0	0.00162794	0.0232801	0.0348098	0	0.00955408	0	0	0	0.0561613	0.00889587	0	0	0	0	0.00257699	0.0561547	0	0	0	0.00320782	0.100723	0.00709679	0.0179736	0	0	0	0	0	0.0310256	0.0340698	0	0.00945729	0.00996655	0	0	0	0	0.0158115	0	0.0341682	0.0804304	0.0351833
SSX2_Pten_2	0	0	0.0191596	0.0471361	0.0144552	0	0.00328368	0.00502936	0.00930978	0.0238825	0	0.0118809	0.00317816	0	0	0.0295131	0.0246881	0	0	0	0	0.0320032	0.0298553	0	0.0114705	0	0	0.0733216	0.000601165	0.0153815	0	0	0	0	0	0.0526708	0.0434521	0.00033128	0.0074503	0.006498	0	0	0	0	0.0122632	0.00131439	0.0420581	0.0855454	0.0311723
SSX2_Pten_3	0	0	0.0125333	0.0943574	0.0323249	0.002095	0.0055822	0.00821855	0.0246332	0.0183113	0.0112395	0	0.00909658	0	0	0.0356493	0	0	0	0	0	0.0341855	0.122351	0	0	0	0.00450149	0.0338567	0	0.00300584	0.0018971	0	0	0	0	0.0150118	0.0206554	0	0	0.0090152	0	0.0823727	0	0	0.0103876	0	0.0170267	0.0490126	0.00675521
SSX1_Pten_neo_1	0	0.00416107	0.0272703	0.0423971	0.0226003	0	0.00294221	0.00554204	0.0216299	0.0359063	0	0	0	0	0	0.0127477	0.01005	0	0	0	0	0.0258457	0.0240655	0	0	0	0	0.0598973	0.0111585	0.00218536	0.000732042	0	0	0	0.0132088	0.0469035	0.0267096	0.00367442	0.0189959	0.00678838	0	0	0	0	0.0145778	0.00468128	0.0713675	0.0877908	0.0328573
SSX1_Pten_neo_2	0	0.00780443	0.030289	0.0331394	0.0241075	0.000355501	0.000767759	0	0.0164204	0.0264262	0	0	0.000182621	0	0	0.0165902	0.00216865	0	0	0	0	0.0226037	0.036083	0	0	0	0	0.0578354	0.0101408	0.00953411	0	0	0	0	0.042087	0.0329307	0.0199053	0.00109681	0.0261756	0.00968396	0	0	0	0	0.0189727	0.00360022	0.0572816	0.117989	0.0245278
SSX1_Pten_neo_3	0	0	0.022439	0.0793868	0.0357443	0.00451897	0.0106868	0.0102479	0.0153042	0.0326762	0.0271941	0	0	0	0	0.0121163	0.00936195	0	0	0	0	0.0231092	0.101103	0	0	0	0	0.0403514	0	0.00415655	0.00238469	0	0	0	0	0.0212231	0.0205445	0.00160824	0	0.0163319	0	0.047898	0	0	0.0115901	0	0.011488	0.0712794	0.00186897
SSX1_Pten_neo_4	0	0	0.0284103	0.0860875	0.0280813	0.0118102	0.00502529	0.0065701	0.0119519	0.0173771	0	0.00292942	0	0	0	0.0267897	0	0	0	0	0	0.0218961	0.104399	0	0	0	0.000255743	0.0581025	0.00976978	0.0143771	0.0018592	0	0	0	0.00203094	0.0231197	0.0201961	0.00328324	0.00527607	0.00949852	0	0.0335426	0	0	0.0236881	0.00331388	0.024451	0.0463617	0.00775321
SSX1_Pten_neo_5	0	0	0.00838455	0.13287	0.0359465	0	0.010311	0.00666888	0.0170697	0.0149475	0.00900354	0.00611152	0.00255222	0	0	0.0161566	0.0195912	0	0	0	0	0.0504034	0.0979209	0	0	0	0	0.0578452	0.00126182	0.0044842	0	0	0	0	0	0.0153466	0.0372219	0.00283119	0.0046638	0.00629255	0	0.000996259	0	0	0.0128786	0	0.0129929	0.0570587	0.00256526
SSX1_Pten_neo_5_CL2D	0	0	0.0347739	0.0798389	0.0826621	0.0381479	0	0	0.0356014	0.0738745	0	0.00254987	0	0	0	0.0291203	0.00182048	0	0	0	0	0.00824296	0.0882705	0	0.0108594	0	0.00136315	0.0477037	0.00783101	0	0.00111727	0	0	0	0.00748266	0.0142021	0.0389565	0	0	0	0	0	0	0	0.017467	0.00469406	0.0216734	0.0530091	0.00296329
SSX1_Pten_neo_6	0	0	0.028593	0.0540627	0.0318352	0	0.00651437	0.00850265	0.0143018	0.0278868	0	0	0	0	0	0.0292069	0.000383606	0	0	0	0	0.0151606	0.0601672	0	0	0	0	0.0581174	0.0127194	0.0177888	0	0	0	0	0.017363	0.0334272	0.028117	0.00227344	0.00503059	0.00731245	0	0.0206282	0	0	0.00565195	0.00446159	0.049739	0.0819209	0.0151481
Pax-Foxo_1	0	0.0291514	0.0610179	0.0136413	0.0405873	0	0	0	0.0371626	0.0471046	0	0.0103234	0	0	0.00722345	0.074314	0.0102209	0	0.000647297	0	0	0.0046518	0.0203951	0	0.0114245	0	0	0.0616661	0.0201516	0.00273222	0	0	0	0	0.0149137	0	0.0188262	0.00262289	0.00546864	0.021447	0	0.00130571	0	0	0.0297098	0.00134933	0	0.0150527	0.00464536
Pax-Foxo_1_CL3D	0	0.0041781	0.0471376	0.0259231	0.00879549	0	0	0.00261045	0.00790361	0.0354438	0	0.00697895	0	0.0103148	0.0276676	0.0621093	0.0192012	0	0.0030505	0	0	0.0333823	0.0270826	0	0	0	0.0218554	0.0410026	0.00641497	0.00116972	0	0	0	0	0.0306771	0.00521224	0.00822413	0.00071949	0.0146079	0.0162754	0	0.00145214	0	0	0.0103621	0.000166856	0.0013831	0.0957953	0.0301612
Pax-Foxo_P53_1	0	0	0.0807059	0.0472163	0.0360315	0.00204681	0	0	0.033057	0.0290876	0	0.0311983	0	0	0.00834865	0.0402333	0.0105945	0	0	0.00088257	0	0.00536923	0.0323442	0	0	0	0	0.0653103	0.0274023	0.0152773	0.0102761	0	0	0	0.0098542	0	0.0249754	0.00209153	0.00132591	0.0132679	0	0	0	0	0.0147922	0	0	0.0677173	0.00202957
Pax-Foxo_P53_CL2D	0	0.00451397	0.0662341	0.0609229	0.0330707	0.00409148	0	0	0.0199196	0.0572167	0	0	0	0	0.00756018	0.0601321	0	0	0.00819882	0.00474151	0	0.0101112	0.0490759	0	0.0158524	0	0.00101422	0.0878105	0.0082874	0	0.0115599	0	0	0.0011621	0.0205945	0.00760743	0.0372764	0.0014582	0.00983724	0.00714639	0	0.00253798	0	0	0.0253641	0	0.00198271	0.0112856	0.00479261
Pax-Foxo_P53_CL3D	0	0.00366699	0.0766844	0.0344148	0	0	0	0	0.0178802	0.0320176	0	0.00741518	0	0	0.0272241	0.0461518	0.0137208	0	0.00533447	0.00204118	0	0.0254061	0.0502825	0	0	0	0.00709418	0.076944	0.0395205	0.00559336	0	0	0	0	0.0231184	0.00025352	0.00889828	0	0.00246115	0.0143028	0	0	0	0	0.0226897	0	0	0.0801067	0.0119286
Pax-Foxo_P53_2	0	0.0032142	0.0630692	0.038439	0.0191925	0.000380894	0	0	0.0198078	0.0403237	0	0.0138702	0	0	0.000536601	0.0439813	0.0172375	0	0	0.00639761	0	0.00700418	0.0622039	0	0	0	0	0.0514476	0.0237015	0.0064734	0	0	0	0	0.0124092	0.00320491	0.00704441	0	0.00944126	0.0159411	0.00278247	0.0174872	0	0	0.0195521	0	0	0.111569	0.00391338
NTRK_p53_1	0	0.00249245	0.0472746	0.0629733	0.086674	0.00682317	0	0	0.0161738	0.0439222	0	0.00900439	0	0	0	0.0360352	0.0156574	0	0	0.000796403	0	0	0.0633836	0	0	0	0	0.0925816	0.0198676	0.00473305	0.012983	0	0	0	0.00757441	0.00137437	0.0366414	0	0	0.00777665	0	0	0	0	0.00550039	0	0	0.0603172	0.00202416
NTRK_p53_1_CL_2D	0	0.00615487	0.0937255	0.113508	0.00840599	0	0	0	0.00997994	0.0225496	0	0.0182466	0	0	0.00291732	0.057831	0.00553091	0	0.00211066	0.000240214	0	0	0.0715752	0	0	0	7.722e+09	0.0540936	0.0127497	0.0058669	0.00134339	0	0	0.000255195	0.0420608	0.00184989	0.0298468	0	0.00103666	0.00611159	0	0	0	0	0.0130366	0	0.00106197	0.0880727	0.0073705
NTRK_p53_2	0	0.000878867	0.047933	0.0628088	0.0646366	0.00819207	0	0	0.0380643	0.0310177	0	0.00191357	1.57472e+09	0	0	0.0416451	0	0.000383313	0	0	0	0	0.0283309	0	0.00621016	0	0	0.0956903	0.0179692	0.00448193	0.0197598	0	0	0	0.0159642	0	0.0549871	0	0	0.00543517	0.00419077	0	0	0	0.00535917	0	0	0.0404102	0.00132315
NTRK_p53_3	0	0.00198975	0.0494534	0.0322448	0.087583	0.00055159	0.00325782	0.000924511	0.0278263	0.0146009	0.0244299	0.0229968	0.000142594	0	0	0.0143033	0	0.000641571	0	0	0	0.00600358	0.0644183	0	0	0	0.00373775	0.0392509	0	0.0051035	0.00433618	0	0	0	0.0118582	0	0.0374045	0.000859143	0.000916099	0.0206529	0	0	0	0	0.0198956	0	0.00540289	0.0386234	0
NTRK_p53_4	0	0	0.0477046	0.063353	0.0564533	0	0.00152732	0	0.0195545	0.0179974	0.0120087	0.0230855	0.000277025	0	0	0.0247307	0	0.0012891	0	0	0	0.0132302	0.0798224	0	0	0	0.0129006	0.0658822	0	0.0141776	0	0	0	0.000813833	0.0144115	0.00248198	0.0393739	0.00143887	0.00556555	0.0214169	0	0.00021337	0	0	0.0138378	0	0.010445	0.0470274	0.00253847
NTRK_p53_5	0	0	0.036642	0.043028	0.049525	0	0	0	0.0221744	0.0256142	0.00163314	0.0498159	0	0	0	0.0475235	0.0134312	0	0	0	0	0	0.0635302	0	0	0	0.026418	0.0448145	0	0.0086139	0.0115242	0	0	0	0	0	0.0151743	0	0	0.00703157	0	0	0	0	0.0173754	0.000418155	0.0600827	0.0477588	0.00478432
NTRK_p53_6	0	0	0.0340975	0.0350603	0.0694644	0.00795828	0.000187705	0	0.030505	0.0309329	0.0131715	0.0175175	0	0	0.00190644	0.0312322	0	0	0	0	0	0.0017029	0.059664	0	0	0	0.0197906	0.0389986	0	0.00518281	0.0110005	0	0	0	0	0	0.0395086	0	0	0.0148867	0	0.0254226	0	0	0.0154318	0	0.00938026	0.0636422	0.00131995
NTRK_p53_neo_1	0	0	0.0486442	0.060464	0.0655044	0.00858118	0	0	0.0210749	0.0250451	0.000611351	0.039258	6.90187e+09	0	0.00106146	0.0220664	0	0	0	0	0	0	0.0762804	0	0	0	0.0107911	0.0254735	0	0.00700454	0.0194037	0	0	0	0.00796815	0	0.0328306	4.21584e+08	0	0.00176739	0	0	0	0	0.0136835	0	0.0329726	0.0586823	0
NTRK_p53_neo_2	0	0	0.0457978	0.104104	0.0691945	0.00158875	0.00438755	0	0.0333037	0.0200186	0	0.0188059	0.0115457	0	0	0.0230725	0	0	0	0	0	0	0.084632	0	0.000638321	0	0.0142709	0.0210219	0	0.00707978	0.0171257	0	0	0	0.0115949	0	0.0426027	0	0	0.0112828	0	0.00415144	0	0.00415843	0.0063786	0	0.0240896	0.0419762	0
NTRK_p53_neo_3	0	0.00644584	0.0707805	0.0983263	0.040109	0	0	0	0.0259212	0.0518731	0	0.00829269	0.008859	0	0.000418838	0.0255323	0.0115565	0	0	0.00184894	0	0	0.0485854	0	0	0	0	0.0678653	0.0169339	0.00692435	0.004811	0	0	0	0.0234409	0.0017513	0.0270047	0	3.71853e+09	0.0112845	0	0	0	0	0.0180958	0	0.000540815	0.0594436	0.0043063
NTRK_p53_neo_4	0	0.00704584	0.0781755	0.0610082	0.056559	0.0063727	0	0	0.0311462	0.0109735	0	0.0423528	0	0	0	0.012249	0	0	0	0	0	0.0122718	0.043254	0	0	0	0.0106222	0.0371487	0.00780614	0.00804882	0	0	0	0.00228415	0.0417056	0	0.0359942	0	0.00523681	0.00943775	0	0	0	0	0.0314147	0.000847943	0.0420018	0.0649231	0.00398456
NTRK_p53_neo_5	0	0	0.0546579	0.0935131	0.0900974	0.00369847	0	0.00532409	0.032579	0.022403	0	0.0049227	0	0	0.00105961	0.0210737	0.0129887	0.00226305	0	0	0	0	0.0176179	0	0.00792749	0	0.000592455	0.0453848	0.0191026	0.00706043	0.0095376	0	0	0	0.0103861	0.00289294	0.0632075	0	0	0.0222771	0.00697987	0.000631206	0	0	0.0202905	0	0	0.0378379	0.00241082
NTRK_p53_neo_6	0	0	0.0655916	0.0634293	0.0524593	0	0	0	0.022534	0.0157597	0	0.0260533	0	0.0188529	0.000643911	0.0728442	0.016364	0	0	0.00201087	0	0.00200572	0.0605845	0	0	0	0	0.0421559	0.0323203	0.00417972	0.00263099	0	0	0	0.0189312	0	0.027549	0.000135225	0.00493233	0.0138589	0.00713179	0.00202957	0	0	0.0242899	0	0.00377835	0.0560148	0.0040291
[truncated: 63 more columns]
