# Supplementary material for: Somatic gene delivery faithfully recapitulates a molecular spectrum of high-risk sarcomas
Source: Nat Commun. 2025 Jun 16;16:5283. doi: 10.1038/s41467-025-60519-5 (PMC12170903; doi:10.1038/s41467-025-60519-5)
Supplement: Supplementary file 13 — Source Data [file 41467_2025_60519_MOESM13_ESM.zip › Source_Data_Supp_Fig7.xlsx]

## Sheet: Supp. Fig. 7
Supplementary Figure 7a-f (Expression of immunotherapy markers)
ID	Group	Sample_type	count_Cd276	count_B4galnt1	count_Erbb2	count_Mcam	count_Fgfr4	count_Cd274
Muscle_1	Normal Muscle	Control	135.727	114.091	279.067	3278.4	195.227	538.703
Muscle_2	Normal Muscle	Control	118.923	133.134	268.137	2849.77	163.924	431.561
Muscle_3	Normal Muscle	Control	201.464	131.126	215.818	2569.97	164.142	333.526
Muscle_4	Normal Muscle	Control	164.722	123.215	265.781	3416.67	112.387	563.546
Muscle_5	Normal Muscle	Control	180.973	123.885	195.705	2737.06	182.815	363.288
Muscle_6	Normal Muscle	Control	199.927	102.366	257.316	4443.85	110.974	415.136
Kras	KRASG12V,sgBcor	GEMM	1246.29	2040.53	965.504	2057.72	0.5	226.279
Kras_p53_1	eRMS (KrasG12V-P53)	GEMM	1481.01	1487.13	840.27	1516.22	220.968	256.948
Kras_p53_2	eRMS (KrasG12V-P53)	GEMM	1598.96	2059.85	514.906	1773.3	67.8216	604.668
Kras_p53_3	eRMS (KrasG12V-P53)	GEMM	1251.69	1510.84	706.977	1661.05	79.7311	236.543
Kras_p53_4	eRMS (KrasG12V-P53)	GEMM	1867.66	1370.5	1257.42	1605.06	708.864	436.919
Kras_p53_5	eRMS (KrasG12V-P53)	GEMM	2314.34	2303.98	766.407	2125.46	606.315	290.738
Kras_p53_6	eRMS (KrasG12V-P53)	GEMM	2222.91	2274.36	758.828	2716.16	68.7271	380.782
Kras_Bcor_1	KRASG12V,sgBcor	GEMM	1230.89	1546.2	932.185	1043.61	2.8707	66.8796
Kras_Bcor_2	KRASG12V,sgBcor	GEMM	2206.44	1577.44	589.443	1443.93	0.5	126.596
Kras_Bcor_4	KRASG12V,sgBcor	GEMM	1619.42	2017.21	485.251	870.091	2.35019	196.621
Neo_Kras_p53_1	eRMS (KrasG12V-P53)	GEMM	2059.15	749.101	489.893	2570.56	6.50482	216.674
Neo_Kras_p53_2	eRMS (KrasG12V-P53)	GEMM	1455.2	679.36	400.934	564.392	11.4494	68.5424
Neo_Kras_p53_3	eRMS (KrasG12V-P53)	GEMM	1285.45	621.212	426.293	1223	15.6393	76.1966
Nf1_p53_1	sgNf1,sgP53	GEMM	2132.78	1974.52	605.754	5946.97	3.8672	171.385
Nf1_p53_2	sgNf1,sgP53	GEMM	2291.96	1507.39	417.004	2190.95	35.0934	131.955
Nf1_p53_3	sgNf1,sgP53	GEMM	1673.18	1473.23	537.423	2809.96	4.55991	314.128
Nf1_p53_4	sgNf1,sgP53	GEMM	3044.09	1825.72	1739.86	3250.63	3.98104	403.14
Nf1_p53_5	sgNf1,sgP53	GEMM	2356.47	1895.65	663.803	3537.45	6.48469	407.459
Nf1_p53_5_CL2D	sgNf1,sgP53	Cell line	1699.75	755.11	1082.44	462.932	249.84	67.5033
Smarcb1_p53_1	sgSmarcb1,sgP53	GEMM	785.295	2187.85	1057.06	2708.84	2442.38	461.832
Smarcb1_p53_2	sgSmarcb1,sgP53	GEMM	820.805	4072.94	253.988	568.148	3422.18	1203.95
Smarcb1_p53_3	sgSmarcb1,sgP53	GEMM	1846	1161.72	614.693	7922.72	18.0206	800.606
Smarcb1_p53_4	sgSmarcb1,sgP53	GEMM	2983.1	1827.03	641.977	2051.03	2519.41	388.989
p53_1	sgP53	GEMM	4015.05	1475.42	392.276	2335.02	196.388	242.479
p53_2	sgP53	GEMM	2487.01	331.311	413.273	1816.5	2719.07	160.474
p53_3	sgP53	GEMM	3893.78	973.819	527.103	881.704	5215.99	501.833
p53_4	sgP53	GEMM	1722.24	1051.39	38.8343	1268.84	82.456	545.772
p53_5	sgP53	GEMM	2558.72	637.487	76.3694	2373.79	73.9985	254.979
SSX1_1	SS18::SSX+/-sgPten	GEMM	2671.48	1089.92	3033.21	5042.97	5.54751	114.069
SSX1_neo_1	SS18::SSX+/-sgPten	GEMM	3314.74	271.329	2332.71	4588.74	46.7391	77.5651
SSX1_neo_2	SS18::SSX+/-sgPten	GEMM	3405.52	273.972	2948.18	5396.64	17.3738	49.3759
SSX1_neo_3	SS18::SSX+/-sgPten	GEMM	3326.48	389.75	2588.89	4263.66	24.6732	79.8377
SSX2_Pten_1	SS18::SSX+/-sgPten	GEMM	1831.56	927.573	1408.73	6590.86	18.7255	277.528
SSX2_Pten_1_CL2D	SS18::SSX+/-sgPten	Cell line	2099.88	1326.72	3164.37	7015.4	2.34968	9.74838
SSX2_Pten_1_CL3D	SS18::SSX+/-sgPten	Cell line	5628.96	693.476	2127.37	8123.67	8.74079	28.219
SSX2_Pten_2	SS18::SSX+/-sgPten	GEMM	1244.99	332.946	2005.02	3900.18	1.59357	98.9216
SSX2_Pten_3	SS18::SSX+/-sgPten	GEMM	1690.44	399.941	1372.94	3557.92	32.3643	155.269
SSX1_Pten_neo_1	SS18::SSX+/-sgPten	GEMM	2793.13	189.891	3025.49	3180.68	47.8476	39.0796
SSX1_Pten_neo_2	SS18::SSX+/-sgPten	GEMM	3089.1	249.8	2760.99	3989.31	42.1764	24.7481
SSX1_Pten_neo_3	SS18::SSX+/-sgPten	GEMM	4011.85	477.539	1781.76	4784.99	31.0493	139.147
SSX1_Pten_neo_4	SS18::SSX+/-sgPten	GEMM	3884.44	428.112	1856.63	5814.6	42.2374	86.3374
SSX1_Pten_neo_5	SS18::SSX+/-sgPten	GEMM	3739.59	720.8	2577.98	4344.49	15.0835	117.168
SSX1_Pten_neo_5_CL2D	SS18::SSX+/-sgPten	Cell line	2820.23	1648.03	2730.78	2278.33	1.54011	50.4251
SSX1_Pten_neo_6	SS18::SSX+/-sgPten	GEMM	2812.14	555.065	1771.67	5022.93	37.0729	46.0295
Pax-Foxo_1	PAX3::FOXO1+/-sgP53	GEMM	4019.79	834.872	316.151	3957.72	13946	213.039
Pax-Foxo_1_CL3D	PAX3::FOXO1+/-sgP53	Cell line	7283.12	52.1432	121.308	48.4544	10692.5	42.9212
Pax-Foxo_P53_1	PAX3::FOXO1+/-sgP53	GEMM	4570.53	711.121	330.364	1730.87	9726.78	479.274
Pax-Foxo_P53_CL2D	PAX3::FOXO1+/-sgP53	Cell line	3461.08	1022.3	915.043	364.623	8752.64	191.5
Pax-Foxo_P53_CL3D	PAX3::FOXO1+/-sgP53	Cell line	1554.88	80.5387	718.529	124.618	1138.44	223.216
Pax-Foxo_P53_2	PAX3::FOXO1+/-sgP53	GEMM	5131.11	433.899	436.375	2929.45	11722.9	261.365
Pax-Foxo_P53_3	PAX3::FOXO1+/-sgP53	GEMM	1986.04	1836.78	1470.18	1333.36	6019.96	219.806
Pax-Foxo_P53_4	PAX3::FOXO1+/-sgP53	GEMM	4043.74	232.072	43.1092	719.299	15009.1	91.2762
Pax-Foxo_P53_5	PAX3::FOXO1+/-sgP53	GEMM	4490.54	285.043	636.004	738.651	9811.56	132.582
Pax-Foxo_P53_5_CL2D	PAX3::FOXO1+/-sgP53	Cell line	1516.39	1072.32	1798.01	885.589	153.075	58.1902
NTRK_p53_1	P53-dominated IFS (ETV6-NTRK3_P53)	GEMM	1258.01	3890.78	524.461	1171.18	1.49802	587.336
NTRK_p53_1_CL_2D	P53-dominated IFS (ETV6-NTRK3_P53)	Cell line	5138.63	2825.38	1937.77	153.442	3.23111	330.964
NTRK_p53_2	P53-dominated IFS (ETV6-NTRK3_P53)	GEMM	1075.95	2470.94	788.132	1422.57	3.59482	1097.61
NTRK_p53_3	Fusion-dominated IFS (ETV6-NTRK3_P53)	GEMM	3692.92	1695.93	2695.3	23873.2	10.1431	354.664
NTRK_p53_4	Fusion-dominated IFS (ETV6-NTRK3_P53)	GEMM	5697.12	740.541	3057.14	31977	19.5841	203.004
NTRK_p53_5	Fusion-dominated IFS (ETV6-NTRK3_P53)	GEMM	4493.6	390.171	3266.37	53280.9	26.6365	147.815
NTRK_p53_6	Fusion-dominated IFS (ETV6-NTRK3_P53)	GEMM	3201.16	1533.11	1962.2	19197.9	22.2861	289.403
NTRK_p53_neo_1	Fusion-dominated IFS (ETV6-NTRK3_P53)	GEMM	3958.26	964.798	3296.86	45327.3	32.4461	292.748
NTRK_p53_neo_2	Fusion-dominated IFS (ETV6-NTRK3_P53)	GEMM	3183.77	1186.28	2820.48	30387.3	42.464	324.223
NTRK_p53_neo_3	P53-dominated IFS (ETV6-NTRK3_P53)	GEMM	2322.46	1293.58	811.746	4323.48	8.96812	119.054
NTRK_p53_neo_4	Fusion-dominated IFS (ETV6-NTRK3_P53)	GEMM	4870.76	549.681	3733.17	49442.4	15.3793	102.626
NTRK_p53_neo_5	P53-dominated IFS (ETV6-NTRK3_P53)	GEMM	1334.04	1914.46	716.844	1252.71	6.07033	898.437
NTRK_p53_neo_6	P53-dominated IFS (ETV6-NTRK3_P53)	GEMM	4512.97	3210.93	1510.75	5377.28	358.004	1277.16
ASP_TFE_P53_1	ASPS (ASPSCR1-TFE3_P53)	GEMM	310.342	182.644	89.592	2002.1	399.434	166.805
ASP_TFE_P53_3	ASPS (ASPSCR1-TFE3_P53)	GEMM	384.574	145.699	69.9768	3169.11	9.86766	284.652
ASP_TFE_P53_3_CL2D	ASPS (ASPSCR1-TFE3_P53)	Cell line	1694.8	1169.63	1165.88	407.506	1.1252	100.532
ASP_TFE_P53_4	ASPS (ASPSCR1-TFE3_P53)	GEMM	1088.86	886.41	268.078	3028.6	271.216	303.389
ASP_TFE_neo_P53_1	ASPS (ASPSCR1-TFE3_P53)	GEMM	331.05	221.33	103.97	1717.83	1.88887	536.602
