# Supplementary material for: Somatic gene delivery faithfully recapitulates a molecular spectrum of high-risk sarcomas
Source: Nat Commun. 2025 Jun 16;16:5283. doi: 10.1038/s41467-025-60519-5 (PMC12170903; doi:10.1038/s41467-025-60519-5)
Supplement: Supplementary file 13 — Source Data [file 41467_2025_60519_MOESM13_ESM.zip › Source_Data_Supp_Fig8.xlsx]

## Sheet: Supp. Fig. 8
Supplementary Figure 8b
ID	TSNE_1	TSNE_2	Group	Subgroup	dataset	species	Sample_type	Small_Group	new_group
INF_R_357_relapse1	-13.3158	15.2626	ASPS	NA	INFORM	Human	Human	ASPS	ASPS
INF_R_357_relapse2a	-4.10724	8.64056	ASPS	NA	INFORM	Human	Human	ASPS	ASPS
INF_R_357_relapse3	-13.6432	15.4233	ASPS	NA	INFORM	Human	Human	ASPS	ASPS
INF_R_2366_primary	-14.1035	16.1145	ASPS	NA	INFORM	Human	Human	ASPS	ASPS
INF_R_419_progression	-13.5376	15.6811	ASPS	NA	INFORM	Human	Human	ASPS	ASPS
INF_R_2166_primary	-14.0005	15.7597	ASPS	NA	INFORM	Human	Human	ASPS	ASPS
INF_R_1804_primary	-12.9851	15.2448	ASPS	NA	INFORM	Human	Human	ASPS	ASPS
INF_R_1680_primary	-13.4455	16.1963	ASPS	NA	INFORM	Human	Human	ASPS	ASPS
INF_R_703_relapse1	-4.01759	14.8869	RMS_BCOR	NA	INFORM	Human	Human	RMS_BCOR	RMS_BCOR
INF_R_1807_relapse2	-14.1759	15.8339	ASPS	NA	INFORM	Human	Human	ASPS	ASPS
INF_R_684_relapse1	-2.29131	12.4341	RMS_BCOR	NA	INFORM	Human	Human	RMS_BCOR	RMS_BCOR
INF_R_963_relapse1	-2.72694	17.1803	RMS_BCOR	NA	INFORM	Human	Human	RMS_BCOR	RMS_BCOR
INF_R_590_progression	-13.3095	14.884	ASPS	NA	INFORM	Human	Human	ASPS	ASPS
INF_R_644_progression	-13.5825	15.4986	ASPS	NA	INFORM	Human	Human	ASPS	ASPS
INF_R_187_relapse1	-2.30159	12.0442	RMS_BCOR	NA	INFORM	Human	Human	RMS_BCOR	RMS_BCOR
Neo_Kras_p53_1	-3.14853	13.1	eRMS (KrasG12V-P53)	eRMS (KrasG12V-P53)	Mouse	Mouse	GEMM	eRMS (KrasG12V-P53)	eRMS (KrasG12V-P53)
Neo_Kras_p53_2	-3.64894	12.9401	eRMS (KrasG12V-P53)	eRMS (KrasG12V-P53)	Mouse	Mouse	GEMM	eRMS (KrasG12V-P53)	eRMS (KrasG12V-P53)
Neo_Kras_p53_3	-3.52969	12.8834	eRMS (KrasG12V-P53)	eRMS (KrasG12V-P53)	Mouse	Mouse	GEMM	eRMS (KrasG12V-P53)	eRMS (KrasG12V-P53)
Nf1_p53_2	-4.95314	15.3458	MPNST (Nf1_P53)	MPNST (Nf1_P53)	Mouse	Mouse	GEMM	MPNST (Nf1_P53)	MPNST (Nf1_P53)
Nf1_p53_3	-5.16918	14.2291	MPNST (Nf1_P53)	MPNST (Nf1_P53)	Mouse	Mouse	GEMM	MPNST (Nf1_P53)	MPNST (Nf1_P53)
Nf1_p53_1	-5.30957	13.2909	MPNST (Nf1_P53)	MPNST (Nf1_P53)	Mouse	Mouse	GEMM	MPNST (Nf1_P53)	MPNST (Nf1_P53)
Kras_p53_1	-3.74852	14.8671	eRMS (KrasG12V-P53)	eRMS (KrasG12V-P53)	Mouse	Mouse	GEMM	eRMS (KrasG12V-P53)	eRMS (KrasG12V-P53)
Kras_p53_2	-4.02823	13.9006	eRMS (KrasG12V-P53)	eRMS (KrasG12V-P53)	Mouse	Mouse	GEMM	eRMS (KrasG12V-P53)	eRMS (KrasG12V-P53)
Kras_p53_3	-3.76387	14.1112	eRMS (KrasG12V-P53)	eRMS (KrasG12V-P53)	Mouse	Mouse	GEMM	eRMS (KrasG12V-P53)	eRMS (KrasG12V-P53)
SSX1_1	17.5939	13.638	Synovial Sarcoma	Synovial Sarcoma	Mouse	Mouse	GEMM	Synovial Sarcoma	Synovial Sarcoma
SSX2_Pten_1	17.4527	11.9315	Synovial Sarcoma	Synovial Sarcoma	Mouse	Mouse	GEMM	Synovial Sarcoma	Synovial Sarcoma
SSX2_Pten_2	18.0948	15.0485	Synovial Sarcoma	Synovial Sarcoma	Mouse	Mouse	GEMM	Synovial Sarcoma	Synovial Sarcoma
SSX2_Pten_3	18.2741	10.9148	Synovial Sarcoma	Synovial Sarcoma	Mouse	Mouse	GEMM	Synovial Sarcoma	Synovial Sarcoma
p53_3	-2.71161	15.4359	UPS (P53)	UPS (P53)	Mouse	Mouse	GEMM	Pleiomorphic	UPS
p53_4	-4.36443	11.4864	UPS (P53)	UPS (P53)	Mouse	Mouse	GEMM	Pleiomorphic	UPS
p53_1	-4.52362	15.6793	UPS (P53)	UPS (P53)	Mouse	Mouse	GEMM	Pleiomorphic	UPS
p53_5	-4.31304	11.6705	UPS (P53)	UPS (P53)	Mouse	Mouse	GEMM	Pleiomorphic	UPS
p53_2	-2.32435	15.6602	UPS (P53)	UPS (P53)	Mouse	Mouse	GEMM	Pleiomorphic	UPS
Kras_p53_4	-3.22754	13.5121	eRMS (KrasG12V-P53)	eRMS (KrasG12V-P53)	Mouse	Mouse	GEMM	eRMS (KrasG12V-P53)	eRMS (KrasG12V-P53)
Kras	-5.51969	12.5095	eRMS (KrasG12V_BCOR)	eRMS (KrasG12V_BCOR)	Mouse	Mouse	GEMM	eRMS (KrasG12V_BCOR)	eRMS (KrasG12V_BCOR)
Kras_Bcor_1	-4.44817	13.431	eRMS (KrasG12V_BCOR)	eRMS (KrasG12V_BCOR)	Mouse	Mouse	GEMM	eRMS (KrasG12V_BCOR)	eRMS (KrasG12V_BCOR)
Kras_Bcor_4	-5.42367	12.4037	eRMS (KrasG12V_BCOR)	eRMS (KrasG12V_BCOR)	Mouse	Mouse	GEMM	eRMS (KrasG12V_BCOR)	eRMS (KrasG12V_BCOR)
Kras_Bcor_2	-7.58841	1.9395	eRMS (KrasG12V_BCOR)	eRMS (KrasG12V_BCOR)	Mouse	Mouse	GEMM	eRMS (KrasG12V_BCOR)	eRMS (KrasG12V_BCOR)
Kras_Bcor_3	-8.1689	1.08444	eRMS (KrasG12V_BCOR)	eRMS (KrasG12V_BCOR)	Mouse	Mouse	GEMM	eRMS (KrasG12V_BCOR)	eRMS (KrasG12V_BCOR)
Smarcb1_p53_1	-3.0114	10.3806	MRT (SMARCB1_P53)	MRT (SMARCB1_P53)	Mouse	Mouse	GEMM	MRT (SMARCB1_P53)	MRT (SMARCB1_P53)
Smarcb1_p53_2	-3.29732	10.4693	MRT (SMARCB1_P53)	MRT (SMARCB1_P53)	Mouse	Mouse	GEMM	MRT (SMARCB1_P53)	MRT (SMARCB1_P53)
Smarcb1_p53_4	-2.76022	10.3858	MRT (SMARCB1_P53)	MRT (SMARCB1_P53)	Mouse	Mouse	GEMM	MRT (SMARCB1_P53)	MRT (SMARCB1_P53)
Smarcb1_p53_3	-4.68407	16.2536	MRT (SMARCB1_P53)	MRT (SMARCB1_P53)	Mouse	Mouse	GEMM	MRT (SMARCB1_P53)	MRT (SMARCB1_P53)
Nf1_p53_4	-5.15986	13.2998	MPNST (Nf1_P53)	MPNST (Nf1_P53)	Mouse	Mouse	GEMM	MPNST (Nf1_P53)	MPNST (Nf1_P53)
Nf1_p53_5	-5.08461	14.2112	MPNST (Nf1_P53)	MPNST (Nf1_P53)	Mouse	Mouse	GEMM	MPNST (Nf1_P53)	MPNST (Nf1_P53)
Kras_p53_5	-3.29016	12.9292	eRMS (KrasG12V-P53)	eRMS (KrasG12V-P53)	Mouse	Mouse	GEMM	eRMS (KrasG12V-P53)	eRMS (KrasG12V-P53)
Kras_p53_6	-4.52143	12.7869	eRMS (KrasG12V-P53)	eRMS (KrasG12V-P53)	Mouse	Mouse	GEMM	eRMS (KrasG12V-P53)	eRMS (KrasG12V-P53)
Pax-Foxo_1	-0.996164	18.4547	aRMS (Pax3-Foxo1)	aRMS (Pax3-Foxo1)	Mouse	Mouse	GEMM	aRMS	aRMS (Pax3-Foxo1)
Pax-Foxo_P53_1	-1.00704	18.4431	aRMS (Pax3-Foxo1)	aRMS (Pax3-Foxo1)	Mouse	Mouse	GEMM	aRMS	aRMS (Pax3-Foxo1)
Pax-Foxo_P53_2	-1.52023	18.1861	aRMS (Pax3-Foxo1)	aRMS (Pax3-Foxo1)	Mouse	Mouse	GEMM	aRMS	aRMS (Pax3-Foxo1)
ASP_TFE_P53_4	-13.0519	15.9692	ASPS	ASPS	Mouse	Mouse	GEMM	ASPS	ASPS
ASP_TFE_P53_1	-13.1027	15.9888	ASPS	ASPS	Mouse	Mouse	GEMM	ASPS	ASPS
ASP_TFE_P53_3	-14.2275	15.0938	ASPS	ASPS	Mouse	Mouse	GEMM	ASPS	ASPS
NTRK_p53_1	-7.6457	1.16429	P53-dominated IFS (ETV6-NTRK3_P53)	P53-dominated IFS (ETV6-NTRK3_P53)	Mouse	Mouse	GEMM	P53-dominated IFS (ETV6-NTRK3_P53)	P53-dominated IFS (ETV6-NTRK3_P53)
NTRK_p53_2	-4.78689	12.5576	P53-dominated IFS (ETV6-NTRK3_P53)	P53-dominated IFS (ETV6-NTRK3_P53)	Mouse	Mouse	GEMM	P53-dominated IFS (ETV6-NTRK3_P53)	P53-dominated IFS (ETV6-NTRK3_P53)
NTRK_p53_5	-13.3811	5.97223	Fusion-dominated IFS (ETV6-NTRK3_P53)	Fusion-dominated IFS (ETV6-NTRK3_P53)	Mouse	Mouse	GEMM	Fusion-dominated IFS (ETV6-NTRK3_P53)	Fusion-dominated IFS (ETV6-NTRK3_P53)
NTRK_p53_4	-13.0271	5.9247	Fusion-dominated IFS (ETV6-NTRK3_P53)	Fusion-dominated IFS (ETV6-NTRK3_P53)	Mouse	Mouse	GEMM	Fusion-dominated IFS (ETV6-NTRK3_P53)	Fusion-dominated IFS (ETV6-NTRK3_P53)
NTRK_p53_3	-12.4612	5.91584	Fusion-dominated IFS (ETV6-NTRK3_P53)	Fusion-dominated IFS (ETV6-NTRK3_P53)	Mouse	Mouse	GEMM	Fusion-dominated IFS (ETV6-NTRK3_P53)	Fusion-dominated IFS (ETV6-NTRK3_P53)
NTRK_p53_6	-12.0261	6.16681	Fusion-dominated IFS (ETV6-NTRK3_P53)	Fusion-dominated IFS (ETV6-NTRK3_P53)	Mouse	Mouse	GEMM	Fusion-dominated IFS (ETV6-NTRK3_P53)	Fusion-dominated IFS (ETV6-NTRK3_P53)
ASP_TFE_neo_P53_1	-14.1377	14.9674	ASPS	ASPS	Mouse	Mouse	GEMM	ASPS	ASPS
SSX1_neo_1	17.7783	13.7641	Synovial Sarcoma	Synovial Sarcoma	Mouse	Mouse	GEMM	Synovial Sarcoma	Synovial Sarcoma
SSX1_neo_2	17.7478	14.6347	Synovial Sarcoma	Synovial Sarcoma	Mouse	Mouse	GEMM	Synovial Sarcoma	Synovial Sarcoma
SSX1_neo_3	17.4904	14.6826	Synovial Sarcoma	Synovial Sarcoma	Mouse	Mouse	GEMM	Synovial Sarcoma	Synovial Sarcoma
SSX1_Pten_neo_2	17.9532	15.2929	Synovial Sarcoma	Synovial Sarcoma	Mouse	Mouse	GEMM	Synovial Sarcoma	Synovial Sarcoma
SSX1_Pten_neo_1	17.8737	14.9054	Synovial Sarcoma	Synovial Sarcoma	Mouse	Mouse	GEMM	Synovial Sarcoma	Synovial Sarcoma
SSX1_Pten_neo_4	18.0359	11.1312	Synovial Sarcoma	Synovial Sarcoma	Mouse	Mouse	GEMM	Synovial Sarcoma	Synovial Sarcoma
SSX1_Pten_neo_5	17.7333	11.9007	Synovial Sarcoma	Synovial Sarcoma	Mouse	Mouse	GEMM	Synovial Sarcoma	Synovial Sarcoma
SSX1_Pten_neo_6	17.9708	11.8097	Synovial Sarcoma	Synovial Sarcoma	Mouse	Mouse	GEMM	Synovial Sarcoma	Synovial Sarcoma
NTRK_p53_neo_4	-13.6191	5.92701	Fusion-dominated IFS (ETV6-NTRK3_P53)	Fusion-dominated IFS (ETV6-NTRK3_P53)	Mouse	Mouse	GEMM	Fusion-dominated IFS (ETV6-NTRK3_P53)	Fusion-dominated IFS (ETV6-NTRK3_P53)
NTRK_p53_neo_5	-4.82003	14.7011	P53-dominated IFS (ETV6-NTRK3_P53)	P53-dominated IFS (ETV6-NTRK3_P53)	Mouse	Mouse	GEMM	P53-dominated IFS (ETV6-NTRK3_P53)	P53-dominated IFS (ETV6-NTRK3_P53)
NTRK_p53_neo_3	-7.02068	4.80626	P53-dominated IFS (ETV6-NTRK3_P53)	P53-dominated IFS (ETV6-NTRK3_P53)	Mouse	Mouse	GEMM	P53-dominated IFS (ETV6-NTRK3_P53)	P53-dominated IFS (ETV6-NTRK3_P53)
NTRK_p53_neo_2	-12.695	6.06313	Fusion-dominated IFS (ETV6-NTRK3_P53)	Fusion-dominated IFS (ETV6-NTRK3_P53)	Mouse	Mouse	GEMM	Fusion-dominated IFS (ETV6-NTRK3_P53)	Fusion-dominated IFS (ETV6-NTRK3_P53)
NTRK_p53_neo_1	-13.3156	5.8502	Fusion-dominated IFS (ETV6-NTRK3_P53)	Fusion-dominated IFS (ETV6-NTRK3_P53)	Mouse	Mouse	GEMM	Fusion-dominated IFS (ETV6-NTRK3_P53)	Fusion-dominated IFS (ETV6-NTRK3_P53)
NTRK_p53_neo_6	-2.82568	13.9651	P53-dominated IFS (ETV6-NTRK3_P53)	P53-dominated IFS (ETV6-NTRK3_P53)	Mouse	Mouse	GEMM	P53-dominated IFS (ETV6-NTRK3_P53)	P53-dominated IFS (ETV6-NTRK3_P53)
SSX1_Pten_neo_3	18.1914	11.228	Synovial Sarcoma	Synovial Sarcoma	Mouse	Mouse	GEMM	Synovial Sarcoma	Synovial Sarcoma
Pax-Foxo_P53_4	-1.90561	18.767	aRMS (Pax3-Foxo1)	aRMS (Pax3-Foxo1)	Mouse	Mouse	GEMM	aRMS	aRMS (Pax3-Foxo1)
Pax-Foxo_P53_5	-1.43567	18.5921	aRMS (Pax3-Foxo1)	aRMS (Pax3-Foxo1)	Mouse	Mouse	GEMM	aRMS	aRMS (Pax3-Foxo1)
Pax-Foxo_P53_3	-1.65291	17.5658	aRMS (Pax3-Foxo1)	aRMS (Pax3-Foxo1)	Mouse	Mouse	GEMM	aRMS	aRMS (Pax3-Foxo1)
Muscle_1	-4.19101	15.4362	Muscle Control	Muscle Control	Mouse	Mouse	Control	Muscle Control	Muscle Control
Muscle_2	-4.23245	15.4287	Muscle Control	Muscle Control	Mouse	Mouse	Control	Muscle Control	Muscle Control
Muscle_3	-4.35822	14.9592	Muscle Control	Muscle Control	Mouse	Mouse	Control	Muscle Control	Muscle Control
Muscle_5	-4.46789	15.2147	Muscle Control	Muscle Control	Mouse	Mouse	Control	Muscle Control	Muscle Control
Muscle_6	-4.60889	14.806	Muscle Control	Muscle Control	Mouse	Mouse	Control	Muscle Control	Muscle Control
Muscle_4	-4.43246	15.1741	Muscle Control	Muscle Control	Mouse	Mouse	Control	Muscle Control	Muscle Control
SJASPS030015_D1	-14.3423	15.9205	ASPS	NA	StJudes	Human	Human	ASPS	ASPS
SJGIST030657_X1	15.8848	16.2997	GIST	NA	StJudes	Human	Human	GIST	GIST
SJGIST031251_D1	-12.1469	7.04323	GIST	NA	StJudes	Human	Human	GIST	GIST
SJGIST032138_D1	-12.0867	6.71138	GIST	NA	StJudes	Human	Human	GIST	GIST
SJIFS030022_D1	-7.65673	3.59735	IFS	NA	StJudes	Human	Human	IFS	IFS
SJIFS030375_X1	-14.3121	5.27813	IFS	NA	StJudes	Human	Human	IFS	IFS
SJLPS014753_D1	-9.44516	1.18606	LPS	NA	StJudes	Human	Human	LPS	LPS
SJMRT015723_D1	16.0549	14.8332	MRT	NA	StJudes	Human	Human	MRT	MRT
SJMRT030873_X1	16.1542	15.3469	MRT	NA	StJudes	Human	Human	MRT	MRT
SJMRT031055_X1	15.8064	16.4902	MRT	NA	StJudes	Human	Human	MRT	MRT
SJMRT031758_D1	16.8666	14.8825	MRT	NA	StJudes	Human	Human	MRT	MRT
SJMRT063832_X1	-1.12523	8.69363	MRT	NA	StJudes	Human	Human	MRT	MRT
SJRHB000026_R2	6.23815	-7.2154	eRMS	eRMS_nonRAS	StJudes	Human	Human	eRMS	eRMS_nonRAS
SJRHB002_D	9.27386	-4.92791	eRMS	eRMS_nonRAS	StJudes	Human	Human	eRMS	eRMS_nonRAS
SJRHB003_D	-6.3386	18.2323	eRMS	eRMS_RAS	StJudes	Human	Human	eRMS	eRMS_RAS
SJRHB004_D	-5.51921	17.4324	eRMS	eRMS_nonRAS	StJudes	Human	Human	eRMS	eRMS_nonRAS
SJRHB006_D	-6.22981	18.2127	eRMS	eRMS_nonRAS	StJudes	Human	Human	eRMS	eRMS_nonRAS
SJRHB008_D	-4.89489	19.0218	aRMS	NA	StJudes	Human	Human	aRMS	aRMS
SJRHB009_D	-4.92855	19.0735	aRMS	NA	StJudes	Human	Human	aRMS	aRMS
SJRHB010927_D1	-0.574016	13.7522	eRMS	eRMS_nonRAS	StJudes	Human	Human	eRMS	eRMS_nonRAS
SJRHB010928_R1	4.5886	-7.1015	eRMS	eRMS_nonRAS	StJudes	Human	Human	eRMS	eRMS_nonRAS
SJRHB011_D	9.27461	-9.60078	eRMS	eRMS_nonRAS	StJudes	Human	Human	eRMS	eRMS_nonRAS
SJRHB012_D	-5.55906	0.443339	eRMS	eRMS_nonRAS	StJudes	Human	Human	eRMS	eRMS_nonRAS
SJRHB012405_D1	-1.30579	12.117	eRMS	eRMS_nonRAS	StJudes	Human	Human	eRMS	eRMS_nonRAS
SJRHB013_D	3.16528	-7.29508	eRMS	eRMS_RAS	StJudes	Human	Human	eRMS	eRMS_RAS
SJRHB027_D	-6.24864	18.1766	eRMS	eRMS_RAS	StJudes	Human	Human	eRMS	eRMS_RAS
SJRHB030142_D1	-7.78617	1.59676	eRMS	eRMS_nonRAS	StJudes	Human	Human	eRMS	eRMS_nonRAS
SJRHB030451_D1	8.54933	-4.43577	eRMS	eRMS_RAS	StJudes	Human	Human	eRMS	eRMS_RAS
SJRHB030476_D1	-1.05022	16.2938	aRMS	NA	StJudes	Human	Human	aRMS	aRMS
SJRHB030549_D1	7.39612	-4.54063	eRMS	eRMS_nonRAS	StJudes	Human	Human	eRMS	eRMS_nonRAS
SJRHB030550_D1	0.201564	16.227	aRMS	NA	StJudes	Human	Human	aRMS	aRMS
SJRHB030680_D1	6.88647	-6.81955	eRMS	eRMS_RAS	StJudes	Human	Human	eRMS	eRMS_RAS
SJRHB030765_D1	-0.651373	16.2812	aRMS	NA	StJudes	Human	Human	aRMS	aRMS
SJRHB030787_D1	-0.0840786	18.1323	aRMS	NA	StJudes	Human	Human	aRMS	aRMS
SJRHB031_D	9.39165	-5.06522	eRMS	eRMS_nonRAS	StJudes	Human	Human	eRMS	eRMS_nonRAS
SJRHB031084_D1	-1.06555	13.3703	eRMS	eRMS_nonRAS	StJudes	Human	Human	eRMS	eRMS_nonRAS
SJRHB031117_D1	-3.33757	16.7433	aRMS	NA	StJudes	Human	Human	aRMS	aRMS
SJRHB031243_D1	-3.53588	8.26041	aRMS	NA	StJudes	Human	Human	aRMS	aRMS
SJRHB031244_D1	-2.1662	10.7382	aRMS	NA	StJudes	Human	Human	aRMS	aRMS
SJRHB031320_D1	-7.26793	15.812	aRMS	NA	StJudes	Human	Human	aRMS	aRMS
SJRHB031519_D1	-1.66895	9.01286	eRMS	eRMS_RAS	StJudes	Human	Human	eRMS	eRMS_RAS
SJRHB031615_D1	-1.68474	14.1563	eRMS	eRMS_nonRAS	StJudes	Human	Human	eRMS	eRMS_nonRAS
SJRHB031654_D1	-0.596421	12.9786	eRMS	eRMS_nonRAS	StJudes	Human	Human	eRMS	eRMS_nonRAS
SJRHB031691_D1	-1.57846	13.9105	eRMS	eRMS_RAS	StJudes	Human	Human	eRMS	eRMS_RAS
SJRHB031848_D1	-2.12481	16.5641	aRMS	NA	StJudes	Human	Human	aRMS	aRMS
SJRHB032010_D1	-1.29831	13.6326	eRMS	eRMS_nonRAS	StJudes	Human	Human	eRMS	eRMS_nonRAS
SJRHB032170_D1	-6.84056	13.3838	eRMS	eRMS_RAS	StJudes	Human	Human	eRMS	eRMS_RAS
SJRHB032306_D1	-3.89185	9.2821	aRMS	NA	StJudes	Human	Human	aRMS	aRMS
SJRHB032408_D1	-2.82914	16.3676	RMS_BCOR	NA	StJudes	Human	Human	RMS_BCOR	RMS_BCOR
SJRHB032471_D1	0.250744	16.395	aRMS	NA	StJudes	Human	Human	aRMS	aRMS
SJRHB032803_D1	7.86527	-5.2772	eRMS	eRMS_nonRAS	StJudes	Human	Human	eRMS	eRMS_nonRAS
SJRHB032877_D1	0.117161	16.2176	aRMS	NA	StJudes	Human	Human	aRMS	aRMS
SJRHB032927_D1	-2.03158	16.5328	aRMS	NA	StJudes	Human	Human	aRMS	aRMS
SJRHB032992_D1	-6.1572	13.7107	eRMS	eRMS_nonRAS	StJudes	Human	Human	eRMS	eRMS_nonRAS
SJRHB033007_D1	0.209286	16.7985	aRMS	NA	StJudes	Human	Human	aRMS	aRMS
SJRHB044_M	-4.84921	18.9987	aRMS	NA	StJudes	Human	Human	aRMS	aRMS
SJRHB049188_D1	-12.1367	5.40781	eRMS	eRMS_nonRAS	StJudes	Human	Human	eRMS	eRMS_nonRAS
SJRHB049189_D1	-7.20539	14.2468	eRMS	eRMS_nonRAS	StJudes	Human	Human	eRMS	eRMS_nonRAS
SJRHB063823_X1	-0.225958	12.4961	eRMS	eRMS_nonRAS	StJudes	Human	Human	eRMS	eRMS_nonRAS
SJSS049190_R1	18.0849	10.6131	Synovial Sarcoma	NA	StJudes	Human	Human	Synovial Sarcoma	Synovial Sarcoma
SJSS063828_D3	18.3867	11.4148	Synovial Sarcoma	NA	StJudes	Human	Human	Synovial Sarcoma	Synovial Sarcoma
SJST031353_D1	18.2461	10.1241	Synovial Sarcoma	NA	StJudes	Human	Human	Synovial Sarcoma	Synovial Sarcoma
SJST031379_D1	18.6504	11.9396	Synovial Sarcoma	NA	StJudes	Human	Human	Synovial Sarcoma	Synovial Sarcoma
SJST031624_D1	16.7672	11.7592	Synovial Sarcoma	NA	StJudes	Human	Human	Synovial Sarcoma	Synovial Sarcoma
SJST031726_D1	19.0963	10.9991	Synovial Sarcoma	NA	StJudes	Human	Human	Synovial Sarcoma	Synovial Sarcoma
SJST032361_D1	7.7627	-4.26486	MRT	NA	StJudes	Human	Human	MRT	MRT
SJST032561_D1	-7.52984	14.4816	Synovial Sarcoma	NA	StJudes	Human	Human	Synovial Sarcoma	Synovial Sarcoma
SJST032627_D1	-0.544435	12.9391	eRMS	eRMS_nonRAS	StJudes	Human	Human	eRMS	eRMS_nonRAS
SJST032743_D1	0.240317	17.1383	aRMS	NA	StJudes	Human	Human	aRMS	aRMS
SJST032796_D1	-13.7448	6.87959	MPNST	NA	StJudes	Human	Human	MPNST	MPNST
SJST032838_D1	-12.5511	5.18655	IFS	NA	StJudes	Human	Human	IFS	IFS
SJST032952_D1	-13.4665	5.06732	IFS	NA	StJudes	Human	Human	IFS	IFS
SJST033063_D1	-3.30332	7.90843	eRMS	eRMS_nonRAS	StJudes	Human	Human	eRMS	eRMS_nonRAS
TCGA-3B-A9HL-01A-11R-A38C-07	10.478	-10.4676	LPS	DDLPS	TCGA	Human	Human	LPS	LPS
TCGA-3B-A9HO-01A-11R-A38C-07	-8.25343	-0.473629	LPS	DDLPS	TCGA	Human	Human	LPS	LPS
TCGA-3B-A9HP-01A-11R-A38C-07	-3.3727	-23.1871	LMS	ULMS	TCGA	Human	Human	LMS	LMS
TCGA-3B-A9HQ-01A-11R-A38C-07	-2.6749	-26.8692	LMS	STLMS	TCGA	Human	Human	LMS	LMS
TCGA-3B-A9HR-01A-11R-A38C-07	-6.25095	-27.5418	LMS	STLMS	TCGA	Human	Human	LMS	LMS
TCGA-3B-A9HT-01A-11R-A39D-07	-4.86942	11.4112	LMS	STLMS	TCGA	Human	Human	LMS	LMS
TCGA-3B-A9HU-01A-11R-A39D-07	-2.41211	-26.8438	LMS	STLMS	TCGA	Human	Human	LMS	LMS
TCGA-3B-A9HV-01A-11R-A39D-07	-5.44246	-21.4012	LMS	ULMS	TCGA	Human	Human	LMS	LMS
TCGA-3B-A9HX-01A-11R-A39D-07	-3.32711	-22.3083	LMS	STLMS	TCGA	Human	Human	LMS	LMS
TCGA-3B-A9HY-01A-11R-A39D-07	-5.3156	-25.072	LMS	STLMS	TCGA	Human	Human	LMS	LMS
TCGA-3B-A9HZ-01A-11R-A39D-07	-3.07112	-26.0991	LMS	STLMS	TCGA	Human	Human	LMS	LMS
TCGA-3B-A9I0-01A-11R-A39D-07	-2.8171	-27.5201	LMS	STLMS	TCGA	Human	Human	LMS	LMS
TCGA-3B-A9I1-01A-11R-A39D-07	-4.24873	-20.6736	LMS	ULMS	TCGA	Human	Human	LMS	LMS
TCGA-3B-A9I3-01A-11R-A39D-07	8.65178	-4.59833	LMS	STLMS	TCGA	Human	Human	LMS	LMS
TCGA-3R-A8YX-01A-11R-A37L-07	2.75273	-5.90109	LPS	DDLPS	TCGA	Human	Human	LPS	LPS
TCGA-DX-A1KU-01A-32R-A24X-07	5.67585	-8.38983	LPS	DDLPS	TCGA	Human	Human	LPS	LPS
TCGA-DX-A1KW-01A-22R-A24X-07	9.97095	-11.3088	LPS	DDLPS	TCGA	Human	Human	LPS	LPS
TCGA-DX-A1KY-01A-11R-A24X-07	17.2741	15.9506	LPS	DDLPS	TCGA	Human	Human	LPS	LPS
TCGA-DX-A1KZ-01A-11R-A24X-07	-9.79568	0.9356	LPS	DDLPS	TCGA	Human	Human	LPS	LPS
TCGA-DX-A1L0-01A-11R-A24X-07	10.084	-10.5976	LPS	DDLPS	TCGA	Human	Human	LPS	LPS
TCGA-DX-A1L1-01A-11R-A24X-07	-8.82076	-0.180283	LPS	DDLPS	TCGA	Human	Human	LPS	LPS
TCGA-DX-A1L3-01A-11R-A24X-07	-9.29641	-0.232482	LPS	DDLPS	TCGA	Human	Human	LPS	LPS
TCGA-DX-A1L4-01A-12R-A26T-07	-8.33025	2.7093	LPS	DDLPS	TCGA	Human	Human	LPS	LPS
TCGA-DX-A23R-01A-11R-A26T-07	16.842	15.6323	LPS	DDLPS	TCGA	Human	Human	LPS	LPS
TCGA-DX-A23T-01A-11R-A26T-07	-8.30435	1.00632	LPS	DDLPS	TCGA	Human	Human	LPS	LPS
TCGA-DX-A23V-01A-11R-A29R-07	11.577	-10.9805	LPS	DDLPS	TCGA	Human	Human	LPS	LPS
TCGA-DX-A23Y-01A-11R-A27Q-07	-9.00624	-0.0857786	LPS	DDLPS	TCGA	Human	Human	LPS	LPS
TCGA-DX-A240-01A-32R-A27Q-07	6.30776	-6.85522	LPS	DDLPS	TCGA	Human	Human	LPS	LPS
TCGA-DX-A2IZ-01A-11R-A21T-07	18.5913	15.9197	LPS	DDLPS	TCGA	Human	Human	LPS	LPS
TCGA-DX-A2J0-01A-11R-A21T-07	10.1834	-9.83673	LPS	DDLPS	TCGA	Human	Human	LPS	LPS
TCGA-DX-A2J1-01A-11R-A21T-07	-7.92656	0.753553	LPS	DDLPS	TCGA	Human	Human	LPS	LPS
TCGA-DX-A2J4-01A-32R-A21T-07	-9.72309	3.16326	LPS	DDLPS	TCGA	Human	Human	LPS	LPS
TCGA-DX-A3LS-01A-11R-A21T-07	-8.56659	2.54935	LPS	DDLPS	TCGA	Human	Human	LPS	LPS
TCGA-DX-A3LT-01A-12R-A21T-07	-8.96778	1.83123	LPS	DDLPS	TCGA	Human	Human	LPS	LPS
TCGA-DX-A3LU-01A-11R-A21T-07	-8.38859	-0.797398	LPS	DDLPS	TCGA	Human	Human	LPS	LPS
TCGA-DX-A3LW-01A-21R-A21T-07	9.70704	-11.0074	LPS	DDLPS	TCGA	Human	Human	LPS	LPS
TCGA-DX-A3LY-01B-11R-A27Q-07	11.9403	-9.54311	LPS	DDLPS	TCGA	Human	Human	LPS	LPS
TCGA-DX-A3M1-01A-11R-A22K-07	9.30631	-10.6103	LPS	DDLPS	TCGA	Human	Human	LPS	LPS
TCGA-DX-A3U5-01A-11R-A22K-07	12.1495	-9.98034	LPS	DDLPS	TCGA	Human	Human	LPS	LPS
TCGA-DX-A3U6-01A-11R-A29R-07	-9.12816	2.70778	LPS	DDLPS	TCGA	Human	Human	LPS	LPS
TCGA-DX-A3U7-01A-11R-A29R-07	-5.24713	-27.6504	LMS	STLMS	TCGA	Human	Human	LMS	LMS
TCGA-DX-A3U9-01A-11R-A30C-07	-5.3192	-25.4444	LMS	STLMS	TCGA	Human	Human	LMS	LMS
TCGA-DX-A3UA-01A-12R-A30C-07	6.26681	-8.27129	LMS	STLMS	TCGA	Human	Human	LMS	LMS
TCGA-DX-A3UB-01A-11R-A30C-07	-2.30782	-23.3973	LMS	STLMS	TCGA	Human	Human	LMS	LMS
TCGA-DX-A3UC-01A-11R-A30C-07	-6.33894	-25.5153	LMS	STLMS	TCGA	Human	Human	LMS	LMS
TCGA-DX-A3UD-01A-11R-A30C-07	-3.92651	-27.9199	LMS	STLMS	TCGA	Human	Human	LMS	LMS
TCGA-DX-A3UE-01A-11R-A30C-07	-5.56349	-27.7895	LMS	STLMS	TCGA	Human	Human	LMS	LMS
TCGA-DX-A3UF-01A-11R-A30C-07	-4.62765	-24.6722	LMS	STLMS	TCGA	Human	Human	LMS	LMS
TCGA-DX-A48J-01A-21R-A30C-07	-2.86603	-28.4146	LMS	STLMS	TCGA	Human	Human	LMS	LMS
TCGA-DX-A48K-01A-11R-A30C-07	-6.25112	15.1537	LMS	STLMS	TCGA	Human	Human	LMS	LMS
TCGA-DX-A48L-01A-11R-A30C-07	-5.45683	-27.6329	LMS	STLMS	TCGA	Human	Human	LMS	LMS
TCGA-DX-A48N-01A-11R-A30C-07	9.10359	-9.61207	LPS	DDLPS	TCGA	Human	Human	LPS	LPS
TCGA-DX-A48O-01A-11R-A30C-07	-3.42478	-28.5711	LMS	STLMS	TCGA	Human	Human	LMS	LMS
TCGA-DX-A48P-01A-11R-A30C-07	-2.93201	-27.4961	LMS	STLMS	TCGA	Human	Human	LMS	LMS
TCGA-DX-A48R-01A-11R-A30C-07	-6.624	-26.9001	LMS	STLMS	TCGA	Human	Human	LMS	LMS
TCGA-DX-A48U-01A-11R-A30C-07	-3.80428	-29.1137	LMS	STLMS	TCGA	Human	Human	LMS	LMS
TCGA-DX-A6B7-01A-11R-A30C-07	-3.7823	-28.8795	LMS	STLMS	TCGA	Human	Human	LMS	LMS
TCGA-DX-A6B9-01A-12R-A32Q-07	-2.43828	-23.4471	LMS	STLMS	TCGA	Human	Human	LMS	LMS
TCGA-DX-A6BA-01A-11R-A30C-07	-4.71032	-25.6714	LMS	STLMS	TCGA	Human	Human	LMS	LMS
TCGA-DX-A6BB-01A-12R-A32Q-07	-3.60107	-25.5008	LMS	STLMS	TCGA	Human	Human	LMS	LMS
TCGA-DX-A6BE-01A-41R-A32Q-07	-9.5502	2.90917	LPS	DDLPS	TCGA	Human	Human	LPS	LPS
TCGA-DX-A6BF-01A-11R-A30C-07	12.4317	-10.6186	LPS	DDLPS	TCGA	Human	Human	LPS	LPS
TCGA-DX-A6BG-01A-11R-A30C-07	-8.46744	2.60833	LPS	DDLPS	TCGA	Human	Human	LPS	LPS
TCGA-DX-A6BH-01A-12R-A30C-07	8.47722	-10.4331	LPS	DDLPS	TCGA	Human	Human	LPS	LPS
TCGA-DX-A6YQ-01A-12R-A33J-07	-5.42843	3.47382	Fibroblastic/Myofibroblastic sarcoma	MFS	TCGA	Human	Human	Pleiomorphic	Fibroblastic/Myofibroblastic sarcoma
TCGA-DX-A6YR-01A-33R-A355-07	10.6409	-8.65615	Fibroblastic/Myofibroblastic sarcoma	MFS	TCGA	Human	Human	Pleiomorphic	Fibroblastic/Myofibroblastic sarcoma
TCGA-DX-A6YS-01A-12R-A355-07	10.202	-8.53645	Fibroblastic/Myofibroblastic sarcoma	MFS	TCGA	Human	Human	Pleiomorphic	Fibroblastic/Myofibroblastic sarcoma
TCGA-DX-A6YT-01A-21R-A355-07	10.6932	-8.40108	Fibroblastic/Myofibroblastic sarcoma	MFS	TCGA	Human	Human	Pleiomorphic	Fibroblastic/Myofibroblastic sarcoma
TCGA-DX-A6YU-01A-12R-A33J-07	11.403	-9.14639	Fibroblastic/Myofibroblastic sarcoma	MFS	TCGA	Human	Human	Pleiomorphic	Fibroblastic/Myofibroblastic sarcoma
TCGA-DX-A6YV-01A-12R-A355-07	10.296	-7.88668	Fibroblastic/Myofibroblastic sarcoma	MFS	TCGA	Human	Human	Pleiomorphic	Fibroblastic/Myofibroblastic sarcoma
TCGA-DX-A6YX-01A-11R-A41I-07	2.74943	-5.91681	Fibroblastic/Myofibroblastic sarcoma	MFS	TCGA	Human	Human	Pleiomorphic	Fibroblastic/Myofibroblastic sarcoma
TCGA-DX-A6YZ-01A-12R-A355-07	11.5951	-9.07619	Fibroblastic/Myofibroblastic sarcoma	MFS	TCGA	Human	Human	Pleiomorphic	Fibroblastic/Myofibroblastic sarcoma
TCGA-DX-A6Z0-01A-13R-A36F-07	11.0357	-9.71238	Fibroblastic/Myofibroblastic sarcoma	MFS	TCGA	Human	Human	Pleiomorphic	Fibroblastic/Myofibroblastic sarcoma
TCGA-DX-A6Z2-01A-12R-A36F-07	-2.27889	-27.4675	LMS	STLMS	TCGA	Human	Human	LMS	LMS
TCGA-DX-A7EF-01A-11R-A33J-07	3.82478	-5.34336	Fibroblastic/Myofibroblastic sarcoma	UPS	TCGA	Human	Human	Pleiomorphic	UPS
TCGA-DX-A7EI-01A-11R-A33J-07	18.3157	14.3122	LPS	DDLPS	TCGA	Human	Human	LPS	LPS
TCGA-DX-A7EL-01A-12R-A36F-07	-2.52432	-26.3893	LMS	STLMS	TCGA	Human	Human	LMS	LMS
TCGA-DX-A7EM-01A-11R-A36F-07	-4.92692	-25.829	LMS	STLMS	TCGA	Human	Human	LMS	LMS
TCGA-DX-A7EN-01A-11R-A39D-07	-5.99014	-27.9597	LMS	STLMS	TCGA	Human	Human	LMS	LMS
TCGA-DX-A7EO-01A-11R-A36F-07	16.7014	11.5316	Synovial Sarcoma	Biphasic	TCGA	Human	Human	Synovial Sarcoma	Synovial Sarcoma
TCGA-DX-A7EQ-01A-11R-A466-07	16.6698	10.3205	Synovial Sarcoma	Monophasic	TCGA	Human	Human	Synovial Sarcoma	Synovial Sarcoma
TCGA-DX-A7ER-01A-11R-A36F-07	17.6318	10.7936	Synovial Sarcoma	Monophasic	TCGA	Human	Human	Synovial Sarcoma	Synovial Sarcoma
TCGA-DX-A7ES-01A-31R-A39D-07	-10.0272	3.47817	LPS	DDLPS	TCGA	Human	Human	LPS	LPS
TCGA-DX-A7ET-01A-11R-A36F-07	-5.98273	1.03793	Fibroblastic/Myofibroblastic sarcoma	UPS	TCGA	Human	Human	Pleiomorphic	UPS
TCGA-DX-A7EU-01A-22R-A36F-07	11.2393	-10.4818	Fibroblastic/Myofibroblastic sarcoma	MFS	TCGA	Human	Human	Pleiomorphic	Fibroblastic/Myofibroblastic sarcoma
TCGA-DX-A8BG-01A-12R-A41I-07	-8.63207	0.262083	Fibroblastic/Myofibroblastic sarcoma	MFS	TCGA	Human	Human	Pleiomorphic	Fibroblastic/Myofibroblastic sarcoma
TCGA-DX-A8BJ-01A-11R-A41I-07	5.19474	-7.13896	Fibroblastic/Myofibroblastic sarcoma	MFH	TCGA	Human	Human	Pleiomorphic	Fibroblastic/Myofibroblastic sarcoma
TCGA-DX-A8BK-01A-11R-A37L-07	-6.76608	0.643043	Fibroblastic/Myofibroblastic sarcoma	UPS	TCGA	Human	Human	Pleiomorphic	UPS
TCGA-DX-A8BM-01A-11R-A41I-07	9.43603	-9.00332	Fibroblastic/Myofibroblastic sarcoma	UPS	TCGA	Human	Human	Pleiomorphic	UPS
TCGA-DX-A8BN-01A-11R-A37L-07	11.7073	-10.2774	Fibroblastic/Myofibroblastic sarcoma	UPS	TCGA	Human	Human	Pleiomorphic	UPS
TCGA-DX-A8BO-01A-11R-A41I-07	-6.31272	1.37918	Fibroblastic/Myofibroblastic sarcoma	UPS	TCGA	Human	Human	Pleiomorphic	UPS
TCGA-DX-A8BP-01A-11R-A37L-07	-5.45173	2.83273	Fibroblastic/Myofibroblastic sarcoma	MFH	TCGA	Human	Human	Pleiomorphic	Fibroblastic/Myofibroblastic sarcoma
TCGA-DX-A8BQ-01A-11R-A37L-07	-6.92139	-0.0906433	Fibroblastic/Myofibroblastic sarcoma	MFH	TCGA	Human	Human	Pleiomorphic	Fibroblastic/Myofibroblastic sarcoma
TCGA-DX-A8BT-01A-11R-A37L-07	11.9154	-9.41156	Fibroblastic/Myofibroblastic sarcoma	MFH	TCGA	Human	Human	Pleiomorphic	Fibroblastic/Myofibroblastic sarcoma
TCGA-DX-A8BU-01A-11R-A37L-07	-5.80924	14.8948	Fibroblastic/Myofibroblastic sarcoma	MFH	TCGA	Human	Human	Pleiomorphic	Fibroblastic/Myofibroblastic sarcoma
TCGA-DX-A8BV-01A-11R-A37L-07	10.9094	-9.29029	Fibroblastic/Myofibroblastic sarcoma	MFS	TCGA	Human	Human	Pleiomorphic	Fibroblastic/Myofibroblastic sarcoma
TCGA-DX-A8BX-01A-11R-A37L-07	11.9485	-9.79199	Fibroblastic/Myofibroblastic sarcoma	UPS	TCGA	Human	Human	Pleiomorphic	UPS
TCGA-DX-AB2E-01A-11R-A39D-07	2.40836	-6.33188	Fibroblastic/Myofibroblastic sarcoma	MFS	TCGA	Human	Human	Pleiomorphic	Fibroblastic/Myofibroblastic sarcoma
TCGA-DX-AB2F-01A-11R-A38C-07	10.6681	-11.0224	LPS	DDLPS	TCGA	Human	Human	LPS	LPS
TCGA-DX-AB2G-01A-11R-A39D-07	12.2585	-10.2078	LPS	DDLPS	TCGA	Human	Human	LPS	LPS
TCGA-DX-AB2H-01A-11R-A39D-07	17.0995	15.5895	LPS	DDLPS	TCGA	Human	Human	LPS	LPS
TCGA-DX-AB2L-01A-32R-A41I-07	-9.62478	2.09299	Fibroblastic/Myofibroblastic sarcoma	MFS	TCGA	Human	Human	Pleiomorphic	Fibroblastic/Myofibroblastic sarcoma
TCGA-DX-AB2O-01A-12R-A39D-07	9.76007	-8.9225	Fibroblastic/Myofibroblastic sarcoma	MFH	TCGA	Human	Human	Pleiomorphic	Fibroblastic/Myofibroblastic sarcoma
TCGA-DX-AB2P-01A-11R-A38C-07	4.31748	-7.72413	Fibroblastic/Myofibroblastic sarcoma	MFH	TCGA	Human	Human	Pleiomorphic	Fibroblastic/Myofibroblastic sarcoma
TCGA-DX-AB2Q-01A-11R-A39D-07	3.71609	-6.38243	Fibroblastic/Myofibroblastic sarcoma	MFH	TCGA	Human	Human	Pleiomorphic	Fibroblastic/Myofibroblastic sarcoma
TCGA-DX-AB2T-01A-11R-A38C-07	-9.38056	0.823846	Fibroblastic/Myofibroblastic sarcoma	MFS	TCGA	Human	Human	Pleiomorphic	Fibroblastic/Myofibroblastic sarcoma
TCGA-DX-AB2V-01A-11R-A41I-07	12.505	-9.26123	Fibroblastic/Myofibroblastic sarcoma	MFS	TCGA	Human	Human	Pleiomorphic	Fibroblastic/Myofibroblastic sarcoma
TCGA-DX-AB2W-01A-11R-A39D-07	-5.32163	2.44344	Fibroblastic/Myofibroblastic sarcoma	MFH	TCGA	Human	Human	Pleiomorphic	Fibroblastic/Myofibroblastic sarcoma
TCGA-DX-AB2Z-01A-11R-A38C-07	-5.87498	3.02647	Fibroblastic/Myofibroblastic sarcoma	MFH	TCGA	Human	Human	Pleiomorphic	Fibroblastic/Myofibroblastic sarcoma
TCGA-DX-AB30-01A-11R-A39D-07	18.5336	13.7305	Fibroblastic/Myofibroblastic sarcoma	MFS	TCGA	Human	Human	Pleiomorphic	Fibroblastic/Myofibroblastic sarcoma
TCGA-DX-AB35-01A-21R-A41I-07	10.4606	-11.1403	LPS	DDLPS	TCGA	Human	Human	LPS	LPS
TCGA-DX-AB36-01A-11R-A41I-07	4.73735	-5.48411	LPS	DDLPS	TCGA	Human	Human	LPS	LPS
TCGA-DX-AB37-01A-11R-A41I-07	-7.83129	0.0361259	LPS	DDLPS	TCGA	Human	Human	LPS	LPS
TCGA-DX-AB3A-01A-11R-A41I-07	9.38336	-11.0828	LPS	DDLPS	TCGA	Human	Human	LPS	LPS
TCGA-DX-AB3B-01A-11R-A41I-07	19.1012	11.0928	Synovial Sarcoma	Monophasic	TCGA	Human	Human	Synovial Sarcoma	Synovial Sarcoma
TCGA-DX-AB3C-01A-11R-A41I-07	17.7456	10.8765	Synovial Sarcoma	Monophasic	TCGA	Human	Human	Synovial Sarcoma	Synovial Sarcoma
TCGA-FX-A2QS-01A-11R-A21T-07	8.18603	-9.5333	LPS	DDLPS	TCGA	Human	Human	LPS	LPS
TCGA-FX-A3NJ-01A-11R-A21T-07	-2.91754	-28.2239	LMS	STLMS	TCGA	Human	Human	LMS	LMS
TCGA-FX-A3NK-01A-11R-A21T-07	8.26323	-5.67459	LPS	DDLPS	TCGA	Human	Human	LPS	LPS
TCGA-FX-A48G-01A-11R-A24X-07	-3.55486	-20.1569	LMS	ULMS	TCGA	Human	Human	LMS	LMS
TCGA-FX-A76Y-01A-11R-A355-07	-4.75148	-20.4755	LMS	ULMS	TCGA	Human	Human	LMS	LMS
TCGA-FX-A8OO-01A-11R-A36F-07	18.6697	10.5804	Synovial Sarcoma	NA	TCGA	Human	Human	Synovial Sarcoma	Synovial Sarcoma
TCGA-HB-A2OT-01A-11R-A21T-07	3.78119	-7.14588	Fibroblastic/Myofibroblastic sarcoma	UPS	TCGA	Human	Human	Pleiomorphic	UPS
TCGA-HB-A3L4-01A-11R-A21T-07	-5.1466	-21.0172	LMS	ULMS	TCGA	Human	Human	LMS	LMS
TCGA-HB-A43Z-01A-11R-A24X-07	-5.07489	-23.1767	LMS	ULMS	TCGA	Human	Human	LMS	LMS
TCGA-HB-A5W3-01A-11R-A29R-07	-3.94905	-25.0422	LMS	STLMS	TCGA	Human	Human	LMS	LMS
TCGA-HS-A5N7-01A-21R-A26T-07	-4.1173	-25.4599	LMS	STLMS	TCGA	Human	Human	LMS	LMS
TCGA-HS-A5N8-01A-11R-A26T-07	16.9617	13.957	LMS	ULMS	TCGA	Human	Human	LMS	LMS
TCGA-HS-A5N9-01A-11R-A26T-07	-5.88971	-21.7558	LMS	ULMS	TCGA	Human	Human	LMS	LMS
TCGA-HS-A5NA-01A-11R-A26T-07	-4.53629	-20.9229	LMS	ULMS	TCGA	Human	Human	LMS	LMS
TCGA-IE-A4EH-01A-11R-A24X-07	-4.68669	-21.2566	LMS	ULMS	TCGA	Human	Human	LMS	LMS
TCGA-IE-A4EI-01A-11R-A24X-07	-5.95927	-25.8503	LMS	STLMS	TCGA	Human	Human	LMS	LMS
TCGA-IE-A4EK-01A-11R-A24X-07	-3.97199	-28.8736	LMS	STLMS	TCGA	Human	Human	LMS	LMS
TCGA-IF-A4AJ-01A-11R-A24X-07	-4.77115	-26.5145	LMS	STLMS	TCGA	Human	Human	LMS	LMS
TCGA-IF-A4AK-01A-21R-A24X-07	-5.86062	-24.9408	LMS	STLMS	TCGA	Human	Human	LMS	LMS
TCGA-IS-A3K6-01A-11R-A21T-07	-3.53827	-20.8762	LMS	ULMS	TCGA	Human	Human	LMS	LMS
TCGA-IS-A3K7-01A-11R-A21T-07	4.47536	-6.64652	LMS	ULMS	TCGA	Human	Human	LMS	LMS
TCGA-IS-A3K8-01A-11R-A21T-07	-4.21291	-20.1475	LMS	ULMS	TCGA	Human	Human	LMS	LMS
TCGA-IS-A3KA-01A-11R-A21T-07	-13.6801	14.6296	LMS	ULMS	TCGA	Human	Human	LMS	LMS
TCGA-IW-A3M4-01A-11R-A21T-07	-4.56913	-20.1373	LMS	ULMS	TCGA	Human	Human	LMS	LMS
TCGA-IW-A3M5-01A-22R-A21T-07	16.2196	13.8969	LMS	ULMS	TCGA	Human	Human	LMS	LMS
TCGA-IW-A3M6-01A-11R-A21T-07	-3.36467	-22.4812	LMS	ULMS	TCGA	Human	Human	LMS	LMS
TCGA-JV-A5VE-01A-11R-A29R-07	-3.81898	-21.236	LMS	ULMS	TCGA	Human	Human	LMS	LMS
TCGA-JV-A5VF-01A-11R-A29R-07	15.9212	13.9339	LMS	ULMS	TCGA	Human	Human	LMS	LMS
TCGA-JV-A75J-01A-11R-A32Q-07	18.2224	15.1574	LMS	ULMS	TCGA	Human	Human	LMS	LMS
TCGA-K1-A3PN-01A-11R-A22K-07	-5.6037	-25.3334	LMS	ULMS	TCGA	Human	Human	LMS	LMS
TCGA-K1-A3PN-02A-11R-A22K-07	-4.70566	-25.4135	LMS	ULMS	TCGA	Human	Human	LMS	LMS
TCGA-K1-A3PO-01A-11R-A21T-07	-11.2768	5.0358	LMS	STLMS	TCGA	Human	Human	LMS	LMS
TCGA-K1-A42W-01A-11R-A24X-07	-3.57268	-25.5881	LMS	STLMS	TCGA	Human	Human	LMS	LMS
TCGA-K1-A42X-01A-11R-A24X-07	-5.40821	-20.0223	LMS	ULMS	TCGA	Human	Human	LMS	LMS
TCGA-K1-A6RV-01A-11R-A32Q-07	4.04804	-6.09837	LMS	STLMS	TCGA	Human	Human	LMS	LMS
TCGA-KD-A5QS-01A-11R-A27Q-07	4.69168	-8.74648	LMS	ULMS	TCGA	Human	Human	LMS	LMS
TCGA-KD-A5QT-01A-11R-A27Q-07	-5.0136	-20.3876	LMS	ULMS	TCGA	Human	Human	LMS	LMS
TCGA-KD-A5QU-01A-11R-A27Q-07	-4.50123	-21.3426	LMS	ULMS	TCGA	Human	Human	LMS	LMS
TCGA-KF-A41W-01A-11R-A24X-07	5.60004	-6.61531	LMS	ULMS	TCGA	Human	Human	LMS	LMS
TCGA-LI-A67I-01A-31R-A30C-07	6.35365	-6.91757	Fibroblastic/Myofibroblastic sarcoma	MFS	TCGA	Human	Human	Pleiomorphic	Fibroblastic/Myofibroblastic sarcoma
TCGA-LI-A9QH-01A-11R-A37L-07	10.914	-8.51936	Fibroblastic/Myofibroblastic sarcoma	UPS	TCGA	Human	Human	Pleiomorphic	UPS
TCGA-MB-A5Y8-01A-11R-A29R-07	3.83622	-6.98089	Fibroblastic/Myofibroblastic sarcoma	UPS	TCGA	Human	Human	Pleiomorphic	UPS
TCGA-MB-A5Y9-01A-11R-A29R-07	-6.63431	-0.0654138	Fibroblastic/Myofibroblastic sarcoma	UPS	TCGA	Human	Human	Pleiomorphic	UPS
TCGA-MB-A8JK-01A-11R-A36F-07	8.25444	-6.05295	Fibroblastic/Myofibroblastic sarcoma	UPS	TCGA	Human	Human	Pleiomorphic	UPS
TCGA-MB-A8JL-01A-11R-A36F-07	6.4872	-8.20673	LMS	STLMS	TCGA	Human	Human	LMS	LMS
TCGA-MJ-A68H-01A-11R-A30C-07	-4.2961	-23.8008	LMS	ULMS	TCGA	Human	Human	LMS	LMS
TCGA-MJ-A68J-01A-11R-A30C-07	-9.2566	1.29291	Fibroblastic/Myofibroblastic sarcoma	MFS	TCGA	Human	Human	Pleiomorphic	Fibroblastic/Myofibroblastic sarcoma
TCGA-MJ-A850-01A-11R-A355-07	16.5418	11.1973	Synovial Sarcoma	Monophasic	TCGA	Human	Human	Synovial Sarcoma	Synovial Sarcoma
TCGA-MO-A47R-01A-11R-A24X-07	-6.4563	11.5569	LMS	ULMS	TCGA	Human	Human	LMS	LMS
TCGA-N1-A6IA-01A-12R-A32Q-07	6.10925	-6.31612	LMS	ULMS	TCGA	Human	Human	LMS	LMS
TCGA-PC-A5DK-01A-11R-A27Q-07	-2.73619	-28.1387	LMS	STLMS	TCGA	Human	Human	LMS	LMS
TCGA-PC-A5DL-01A-11R-A26T-07	-3.40074	-27.8035	LMS	STLMS	TCGA	Human	Human	LMS	LMS
TCGA-PC-A5DO-01A-11R-A26T-07	-4.01058	-26.9745	LMS	STLMS	TCGA	Human	Human	LMS	LMS
TCGA-QC-A6FX-01A-11R-A32Q-07	-6.78677	1.63235	Fibroblastic/Myofibroblastic sarcoma	UPS	TCGA	Human	Human	Pleiomorphic	UPS
TCGA-QQ-A5V2-01A-11R-A32Q-07	-6.36873	2.2367	Fibroblastic/Myofibroblastic sarcoma	MFH	TCGA	Human	Human	Pleiomorphic	Fibroblastic/Myofibroblastic sarcoma
TCGA-QQ-A5V9-01A-11R-A32Q-07	-7.84015	0.900852	Fibroblastic/Myofibroblastic sarcoma	UPS	TCGA	Human	Human	Pleiomorphic	UPS
TCGA-QQ-A5VB-01A-11R-A36F-07	3.5214	-6.82847	LMS	STLMS	TCGA	Human	Human	LMS	LMS
TCGA-QQ-A5VC-01A-31R-A32Q-07	4.23582	-5.15401	LMS	STLMS	TCGA	Human	Human	LMS	LMS
TCGA-QQ-A8VB-01A-11R-A37L-07	18.0776	13.927	MPNST	NA	TCGA	Human	Human	MPNST	MPNST
TCGA-QQ-A8VF-01A-11R-A37L-07	-4.09108	11.2762	LMS	STLMS	TCGA	Human	Human	LMS	LMS
TCGA-QQ-A8VG-01A-11R-A37L-07	-13.2615	5.73236	MPNST	NA	TCGA	Human	Human	MPNST	MPNST
TCGA-QQ-A8VH-01A-11R-A37L-07	17.2161	14.5734	MPNST	NA	TCGA	Human	Human	MPNST	MPNST
TCGA-RN-A68Q-01A-11R-A30C-07	-13.1442	6.5536	MPNST	NA	TCGA	Human	Human	MPNST	MPNST
TCGA-RN-AAAQ-01A-21R-A39D-07	-13.976	6.19581	MPNST	NA	TCGA	Human	Human	MPNST	MPNST
TCGA-SG-A6Z4-01A-22R-A33J-07	4.77281	-7.88297	Fibroblastic/Myofibroblastic sarcoma	UPS	TCGA	Human	Human	Pleiomorphic	UPS
TCGA-SG-A6Z7-01A-12R-A32Q-07	18.7895	14.5462	LPS	DDLPS	TCGA	Human	Human	LPS	LPS
TCGA-SG-A849-01A-11R-A355-07	-6.09096	2.1947	Fibroblastic/Myofibroblastic sarcoma	UPS	TCGA	Human	Human	Pleiomorphic	UPS
TCGA-SI-A71P-01A-12R-A33J-07	-13.3842	6.14837	MPNST	NA	TCGA	Human	Human	MPNST	MPNST
TCGA-SI-A71Q-01A-12R-A33J-07	18.6593	14.4645	MPNST	NA	TCGA	Human	Human	MPNST	MPNST
TCGA-SI-AA8B-01A-11R-A38C-07	4.191	-7.53792	Fibroblastic/Myofibroblastic sarcoma	UPS	TCGA	Human	Human	Pleiomorphic	UPS
TCGA-SI-AA8C-01A-11R-A38C-07	17.7775	14.124	MPNST	NA	TCGA	Human	Human	MPNST	MPNST
TCGA-VT-A80G-01A-11R-A36F-07	4.84603	-7.7829	Fibroblastic/Myofibroblastic sarcoma	UPS	TCGA	Human	Human	Pleiomorphic	UPS
TCGA-VT-A80J-01A-11R-A36F-07	-6.55933	2.49132	Fibroblastic/Myofibroblastic sarcoma	UPS	TCGA	Human	Human	Pleiomorphic	UPS
TCGA-VT-AB3D-01A-12R-A41I-07	-7.90009	0.184493	Fibroblastic/Myofibroblastic sarcoma	UPS	TCGA	Human	Human	Pleiomorphic	UPS
TCGA-WK-A8XO-01A-11R-A37L-07	-7.68403	2.51497	LPS	DDLPS	TCGA	Human	Human	LPS	LPS
TCGA-WK-A8XS-01A-11R-A37L-07	-5.60816	-24.5202	LMS	STLMS	TCGA	Human	Human	LMS	LMS
TCGA-WK-A8XT-01A-11R-A37L-07	18.7598	11.6223	Synovial Sarcoma	Monophasic	TCGA	Human	Human	Synovial Sarcoma	Synovial Sarcoma
TCGA-WK-A8XX-01A-11R-A37L-07	-3.62008	-26.9935	LMS	STLMS	TCGA	Human	Human	LMS	LMS
TCGA-WK-A8XY-01A-11R-A37L-07	-6.55666	-26.5114	LMS	STLMS	TCGA	Human	Human	LMS	LMS
TCGA-WK-A8XZ-01A-11R-A37L-07	-5.4176	-26.0554	LMS	STLMS	TCGA	Human	Human	LMS	LMS
TCGA-WK-A8Y0-01A-11R-A41I-07	3.18185	-7.18281	Fibroblastic/Myofibroblastic sarcoma	UPS	TCGA	Human	Human	Pleiomorphic	UPS
TCGA-WP-A9GB-01A-11R-A37L-07	-5.6732	-20.7432	LMS	ULMS	TCGA	Human	Human	LMS	LMS
TCGA-X2-A95T-01A-11R-A37L-07	-5.03112	-20.5961	LMS	ULMS	TCGA	Human	Human	LMS	LMS
TCGA-X6-A7W8-01A-21R-A355-07	-5.37979	1.37736	Fibroblastic/Myofibroblastic sarcoma	MFS	TCGA	Human	Human	Pleiomorphic	Fibroblastic/Myofibroblastic sarcoma
TCGA-X6-A7WA-01A-12R-A355-07	-4.18925	-26.6186	LMS	STLMS	TCGA	Human	Human	LMS	LMS
TCGA-X6-A7WB-01A-11R-A355-07	-5.32795	-22.6799	LMS	ULMS	TCGA	Human	Human	LMS	LMS
TCGA-X6-A7WD-01A-21R-A355-07	-5.55701	-26.8324	LMS	STLMS	TCGA	Human	Human	LMS	LMS
TCGA-X6-A8C2-01A-11R-A36F-07	4.09379	-7.88713	Fibroblastic/Myofibroblastic sarcoma	UPS	TCGA	Human	Human	Pleiomorphic	UPS
TCGA-X6-A8C3-01A-11R-A36F-07	-5.3417	3.39088	Fibroblastic/Myofibroblastic sarcoma	MFS	TCGA	Human	Human	Pleiomorphic	Fibroblastic/Myofibroblastic sarcoma
TCGA-X6-A8C5-01A-11R-A36F-07	-2.33606	-26.7995	LMS	STLMS	TCGA	Human	Human	LMS	LMS
TCGA-X6-A8C6-01A-11R-A36F-07	10.4374	-9.26253	Fibroblastic/Myofibroblastic sarcoma	MFS	TCGA	Human	Human	Pleiomorphic	Fibroblastic/Myofibroblastic sarcoma
TCGA-X6-A8C7-01A-11R-A36F-07	18.7235	12.3054	Synovial Sarcoma	Biphasic	TCGA	Human	Human	Synovial Sarcoma	Synovial Sarcoma
TCGA-X9-A971-01A-11R-A38C-07	-5.79449	-27.0334	LMS	STLMS	TCGA	Human	Human	LMS	LMS
TCGA-Z4-AAPF-01A-11R-A39D-07	2.35588	13.8372	Synovial Sarcoma	NA	TCGA	Human	Human	Synovial Sarcoma	Synovial Sarcoma
TCGA-Z4-AAPG-01A-11R-A39D-07	3.5837	-6.35329	Fibroblastic/Myofibroblastic sarcoma	UPS	TCGA	Human	Human	Pleiomorphic	UPS
Supplementary Figure 8d
	TSNE_1	TSNE_2	ID	Expected Subtype	Species
205291550046_R01C01	26.8704	4.2254	Kras_p53_Neo_1	Rhabdomyosarcoma (embryonal)	mouse
205291550046_R02C01	27.0936	4.56388	Kras_p53_Neo_2	Rhabdomyosarcoma (embryonal)	mouse
205291550046_R03C01	26.5577	3.68704	Kras_p53_Neo_3	Rhabdomyosarcoma (embryonal)	mouse
205291550050_R01C01	27.9073	3.98894	Kras_p53_Neo_4_groin	Rhabdomyosarcoma (embryonal)	mouse
205291550050_R02C01	27.6493	3.70429	Kras_p53_Neo_5_groin	Rhabdomyosarcoma (embryonal)	mouse
205291550046_R02C02	22.5971	4.25687	SS18-SSX2_Pten_2	Synovial sarcoma	mouse
205291550046_R03C02	21.1876	5.28621	SS18-SSX2_Pten_3	Synovial sarcoma	mouse
205291550050_R03C01	21.5152	5.71699	SS18-SSX1_1	Synovial sarcoma	mouse
205291550050_R05C01	27.9022	2.40377	p53_1	Undifferentiated pleomorphic sarcoma	mouse
205333480098_R01C01	27.0919	3.79312	KRAS_p53_1	Rhabdomyosarcoma (embryonal)	mouse
205333480098_R02C01	27.2276	3.97125	KRAS_p53_2	Rhabdomyosarcoma (embryonal)	mouse
205333480098_R03C01	27.5412	3.35189	KRAS_p53_3	Rhabdomyosarcoma (embryonal)	mouse
205333480098_R05C01	29.6158	0.897191	Nf1_p53_2	Malignant peripheral nerve sheath tumour	mouse
205333480098_R06C01	28.7639	1.11308	Nf1_p53_3	Malignant peripheral nerve sheath tumour	mouse
205333480098_R01C02	25.4648	4.45726	Muscle_1	Control (muscle tissue)	mouse
205333480098_R02C02	25.477	4.2046	Muscle_2	Control (muscle tissue)	mouse
205333480098_R03C02	25.4941	4.1842	Muscle_3	Control (muscle tissue)	mouse
205333480098_R04C02	25.4579	3.87348	Muscle_4	Control (muscle tissue)	mouse
205333480098_R05C02	25.4882	4.05438	Muscle_5	Control (muscle tissue)	mouse
205333480133_R01C01	25.4764	4.18541	Muscle_6	Control (muscle tissue)	mouse
205489430003_R02C01	29.584	5.44409	p53_2	Undifferentiated pleomorphic sarcoma	mouse
205489430003_R03C01	29.0326	4.84232	p53_3	Undifferentiated pleomorphic sarcoma	mouse
205489430003_R05C01	28.8459	0.317866	Smarcb1_p53_1	Epithelioid sarcoma	mouse
205489430003_R06C01	29.2613	0.486252	Smarcb1_p53_2	Epithelioid sarcoma	mouse
205489430003_R01C02	27.8886	2.46363	Smarcb1_p53_3	Epithelioid sarcoma	mouse
205489430003_R01C01	28.6083	1.40027	Nf1_p53_1	Malignant peripheral nerve sheath tumour	mouse
206448030001_R01C01	26.7193	8.4468	Pax-Foxo_P53_1	Rhabdomyosarcoma (alveolar)	mouse
206448030001_R02C01	26.4964	8.46815	Pax-Foxo_P53_2	Rhabdomyosarcoma (alveolar)	mouse
206448030001_R03C01	26.8083	1.33627	NTRK_p53_2	Infantile fibrosarcoma	mouse
206448030001_R04C01	26.2361	1.73944	NTRK_p53_3	Infantile fibrosarcoma	mouse
206448030001_R05C01	25.9671	2.14245	NTRK_p53_4	Infantile fibrosarcoma	mouse
206448030001_R06C01	25.7248	1.33158	NTRK_p53_5	Infantile fibrosarcoma	mouse
206448030001_R01C02	26.1983	2.07182	NTRK_p53_6	Infantile fibrosarcoma	mouse
206448030001_R02C02	25.5674	1.86814	NTRK_p53_neo_1	Infantile fibrosarcoma	mouse
206448030001_R03C02	25.7576	1.87749	NTRK_p53_neo_2	Infantile fibrosarcoma	mouse
206448030001_R04C02	27.1119	1.81124	NTRK_p53_neo_3	Infantile fibrosarcoma	mouse
206448030001_R05C02	25.5895	2.33107	NTRK_p53_neo_4	Infantile fibrosarcoma	mouse
206448030001_R06C02	27.2253	1.40337	NTRK_p53_neo_5	Infantile fibrosarcoma	mouse
206448030002_R01C01	26.8739	3.0245	NTRK_p53_neo_6	Infantile fibrosarcoma	mouse
206448030002_R02C01	20.3019	5.59074	SS18-SSX1_Pten_neo_1	Synovial sarcoma	mouse
206448030002_R03C01	20.0088	5.52684	SS18-SSX1_Pten_neo_2	Synovial sarcoma	mouse
206448030002_R04C01	20.0126	4.87311	SS18-SSX1_Pten_neo_3	Synovial sarcoma	mouse
206448030002_R05C01	20.316	4.76314	SS18-SSX1_Pten_neo_4	Synovial sarcoma	mouse
206448030002_R06C01	21.2593	5.19682	SS18-SSX1_Pten_neo_5	Synovial sarcoma	mouse
206448030002_R01C02	19.8025	5.33363	SS18-SSX1_Pten_neo_6	Synovial sarcoma	mouse
206448030002_R02C02	26.399	2.62273	Kras_p53_6	Rhabdomyosarcoma (embryonal)	mouse
206448030002_R06C02	27.6263	1.57907	NTRK_p53_1	Infantile fibrosarcoma	mouse
206448030004_R01C02	26.4946	5.31196	Kras_p53_5	Rhabdomyosarcoma (embryonal)	mouse
206448030014_R02C01	27.1268	0.817859	Nf1_p53_5	Malignant peripheral nerve sheath tumour	mouse
205291550046_R01C02	21.963	4.89233	SS18-SSX2_Pten_1	Synovial sarcoma	mouse
206448030014_R03C02	26.5513	8.48561	Pax-Foxo_1	Rhabdomyosarcoma (alveolar)	mouse
206448030020_R01C01	27.7289	0.812808	NTRK_1	Infantile fibrosarcoma	mouse
206486210012_R01C01	20.2947	5.91699	SSX1_neo_1	Synovial sarcoma	mouse
206486210012_R02C01	20.6085	5.57267	SSX1_neo_2	Synovial sarcoma	mouse
206486210012_R03C01	20.9881	5.50655	SSX1_neo_3	Synovial sarcoma	mouse
206448030020_R02C01	28.1778	3.95829	ASP_TFE_P53_1	Alveolar soft part sarcoma	mouse
206448030020_R03C01	28.9613	2.09582	ASP_TFE_P53_2	Alveolar soft part sarcoma	mouse
206448030020_R04C01	28.5076	3.06908	ASP_TFE_P53_3	Alveolar soft part sarcoma	mouse
206448030020_R05C01	27.5841	2.32504	ASP_TFE_P53_4	Alveolar soft part sarcoma	mouse
206448030020_R06C01	27.8855	5.78709	Pax-Foxo_P53_3	Rhabdomyosarcoma (alveolar)	mouse
206448030020_R01C02	26.583	8.46612	Pax-Foxo_P53_4	Rhabdomyosarcoma (alveolar)	mouse
206448030020_R02C02	26.7461	8.47459	Pax-Foxo_P53_5	Rhabdomyosarcoma (alveolar)	mouse
206448030020_R03C02	28.4402	-0.133584	Smarcb1_p53_4	Epithelioid sarcoma	mouse
206448030020_R04C02	28.1789	5.21477	p53_4	Undifferentiated pleomorphic sarcoma	mouse
206448030020_R05C02	29.0946	5.16197	p53_5	Undifferentiated pleomorphic sarcoma	mouse
206448030020_R06C02	29.3726	2.53723	ASP_TFE_p53_Neo_1	Alveolar soft part sarcoma	mouse
207017570048_R01C01	23.1126	6.08545	2166	Synovial sarcoma	mouse
207017570048_R02C01	22.3237	6.1916	1929	Synovial sarcoma	mouse
207017570048_R03C01	20.7339	6.48987	1388	Synovial sarcoma	mouse
207017570048_R04C01	22.0749	6.20831	1467	Synovial sarcoma	mouse
207017570048_R05C01	22.9967	6.13123	3006	Synovial sarcoma	mouse
207017570063_R02C02	31.2439	2.49048	2604	Alveolar soft part sarcoma	mouse
207017570063_R03C02	31.2455	2.51394	2607	Alveolar soft part sarcoma	mouse
207017570063_R04C02	30.9751	2.41015	2608	Alveolar soft part sarcoma	mouse
207017570063_R05C02	31.0474	2.4027	2609	Alveolar soft part sarcoma	mouse
207017570063_R06C02	31.368	2.5405	2602	Alveolar soft part sarcoma	mouse
201904410008_R06C01	-2.30059	3.2135	105418	Control (muscle tissue)	human
201904410008_R05C01	-5.54567	-1.86433	105416	Control (muscle tissue)	human
201904410008_R04C01	-2.60315	3.25305	105414	Control (muscle tissue)	human
201904410008_R03C01	-2.35114	3.34425	105412	Control (muscle tissue)	human
201904410008_R02C01	-2.22596	3.1913	105410	Control (muscle tissue)	human
201904410008_R01C01	-5.39148	-1.84323	105408	Control (muscle tissue)	human
201904410007_R08C01	-5.30863	-1.81676	105406	Control (muscle tissue)	human
201904410007_R07C01	-5.77534	-1.64898	105404	Control (muscle tissue)	human
201530480009_R08C01	3.5868	-6.01704	105142	Malignant rhabdoid tumour	human
201869680182_R07C01	-17.4972	-17.8915	104768	Rhabdomyosarcoma (alveolar)	human
201869680190_R01C01	-1.07206	-0.495173	104756	Infantile fibrosarcoma	human
201465910026_R07C01	-12.366	-16.5608	104100	Rhabdomyosarcoma (alveolar)	human
201465910026_R04C01	3.61642	-6.04788	103946	Malignant rhabdoid tumour	human
201533510024_R06C01	-16.0392	-18.3284	103918	Rhabdomyosarcoma (alveolar)	human
201533510024_R02C01	-15.2226	-18.0645	103836	Rhabdomyosarcoma (alveolar)	human
201465910042_R06C01	-7.92698	-11.0591	103110	Rhabdomyosarcoma (embryonal)	human
201530470018_R07C01	-14.7734	-17.7589	102674	Rhabdomyosarcoma (alveolar)	human
201490030243_R07C01	7.42644	-2.93396	102028	Synovial sarcoma	human
200512330130_R08C01	-6.24353	9.72846	101934	Leiomyosarcoma	human
200512330130_R05C01	-4.70557	7.99576	101930	Leiomyosarcoma	human
200512330096_R08C01	-6.74602	8.7532	101920	Leiomyosarcoma	human
200512330096_R07C01	-6.493	9.08038	101918	Leiomyosarcoma	human
200512330096_R06C01	-6.43563	8.66504	101916	Leiomyosarcoma	human
200514030106_R08C01	-19.5127	14.8285	101904	Gastroinstestinal stromal tumour	human
200514030106_R07C01	-18.5036	13.536	101902	Gastroinstestinal stromal tumour	human
200514030106_R05C01	-18.0187	13.9717	101898	Gastroinstestinal stromal tumour	human
200514030106_R04C01	-18.805	14.3728	101896	Gastroinstestinal stromal tumour	human
200514030106_R03C01	-19.4623	15.2835	101894	Gastroinstestinal stromal tumour	human
200514030106_R02C01	-17.3636	15.113	101892	Gastroinstestinal stromal tumour	human
200514030106_R01C01	-15.7256	13.999	101890	Gastroinstestinal stromal tumour	human
200550900084_R08C01	-18.6573	14.364	101888	Gastroinstestinal stromal tumour	human
200550900084_R07C01	-15.5537	12.3845	101886	Gastroinstestinal stromal tumour	human
200550900084_R06C01	-18.158	14.1608	101884	Gastroinstestinal stromal tumour	human
200550900084_R05C01	-17.2572	13.7827	101882	Gastroinstestinal stromal tumour	human
200550900084_R04C01	-16.55	9.03375	101880	Gastroinstestinal stromal tumour	human
200550900084_R03C01	-16.6901	13.126	101878	Gastroinstestinal stromal tumour	human
200550900084_R02C01	-17.1639	15.1618	101876	Gastroinstestinal stromal tumour	human
200550900061_R08C01	-18.5245	13.3767	101872	Gastroinstestinal stromal tumour	human
200550900061_R07C01	-18.8924	12.4715	101870	Gastroinstestinal stromal tumour	human
200550900061_R06C01	-16.5681	9.02265	101868	Gastroinstestinal stromal tumour	human
200550900061_R05C01	-17.1565	12.9743	101866	Gastroinstestinal stromal tumour	human
200550900061_R04C01	-17.9514	15.4888	101864	Gastroinstestinal stromal tumour	human
200550900061_R03C01	-16.0848	11.6213	101862	Gastroinstestinal stromal tumour	human
200550900061_R02C01	-18.9136	15.5998	101860	Gastroinstestinal stromal tumour	human
200550900061_R01C01	-16.5863	13.0412	101858	Gastroinstestinal stromal tumour	human
200550900090_R08C01	-17.9147	13.6303	101856	Gastroinstestinal stromal tumour	human
200550900090_R07C01	-19.0428	15.1238	101854	Gastroinstestinal stromal tumour	human
200550900090_R06C01	-18.9538	13.8813	101852	Gastroinstestinal stromal tumour	human
200550900090_R05C01	-16.5543	9.02297	101850	Gastroinstestinal stromal tumour	human
200550900090_R03C01	-17.2384	15.5727	101846	Gastroinstestinal stromal tumour	human
200550900090_R02C01	-17.975	15.132	101844	Gastroinstestinal stromal tumour	human
200550900090_R01C01	-18.1818	15.0635	101842	Gastroinstestinal stromal tumour	human
200550900073_R07C01	-18.0552	11.5131	101838	Gastroinstestinal stromal tumour	human
200550900073_R04C01	-17.9361	13.4256	101832	Gastroinstestinal stromal tumour	human
201490030243_R05C01	-16.3815	-17.4191	101402	Rhabdomyosarcoma (alveolar)	human
201465970016_R06C01	-16.2661	-17.7258	101108	Rhabdomyosarcoma (alveolar)	human
201465830060_R06C01	5.06765	-4.91808	100954	Synovial sarcoma	human
201465970003_R07C01	-15.0884	-18.4806	100898	Rhabdomyosarcoma (alveolar)	human
201465940025_R03C01	5.29012	-4.71474	100646	Synovial sarcoma	human
201465960048_R02C01	-5.21125	9.57246	100574	Leiomyosarcoma	human
201465960047_R07C01	-5.76542	9.67755	100568	Leiomyosarcoma	human
201465960046_R04C01	-10.7564	4.06315	100444	Epithelioid sarcoma	human
201465960041_R07C01	5.25303	2.93345	100284	Malignant rhabdoid tumour	human
201465960041_R06C01	3.91559	1.46272	100282	Malignant rhabdoid tumour	human
201465960041_R04C01	4.38494	2.06327	100278	Malignant rhabdoid tumour	human
201465960041_R03C01	4.02555	2.83941	100276	Malignant rhabdoid tumour	human
201465960041_R01C01	6.0013	1.7191	100272	Malignant rhabdoid tumour	human
201465960040_R08C01	4.29551	1.92185	100270	Malignant rhabdoid tumour	human
201465960040_R02C01	6.45393	1.99391	100258	Malignant rhabdoid tumour	human
201465960040_R01C01	4.97188	2.32665	100256	Malignant rhabdoid tumour	human
201465960039_R08C01	4.8244	3.17274	100254	Malignant rhabdoid tumour	human
201465960039_R05C01	4.08271	2.08272	100248	Malignant rhabdoid tumour	human
201465960039_R04C01	6.24386	2.38485	100246	Malignant rhabdoid tumour	human
201465960039_R03C01	5.2898	1.50205	100244	Malignant rhabdoid tumour	human
201465960009_R03C01	-9.14393	-12.0994	100206	Rhabdomyosarcoma (embryonal)	human
201465950042_R08C01	-17.7694	-18.3731	100016	Rhabdomyosarcoma (alveolar)	human
201465950021_R06C01	-10.2738	3.98562	99734	Epithelioid sarcoma	human
201465910041_R02C01	3.75799	1.07688	99292	Malignant rhabdoid tumour	human
201465900058_R02C01	-17.3102	-17.9168	99152	Rhabdomyosarcoma (alveolar)	human
201465900054_R05C01	-16.4808	-18.8367	98888	Rhabdomyosarcoma (alveolar)	human
201364900021_R03C01	-15.4937	-17.7354	98376	Rhabdomyosarcoma (alveolar)	human
201332340140_R08C01	-3.65929	-0.983853	98342	Infantile fibrosarcoma	human
201332340140_R06C01	-5.61245	8.28555	98338	Leiomyosarcoma	human
201247480006_R08C01	-10.8376	-9.94088	97746	Rhabdomyosarcoma (embryonal)	human
201194010136_R02C01	-14.1157	-18.1683	97566	Rhabdomyosarcoma (alveolar)	human
201194000160_R06C01	6.62653	-3.84	97088	Synovial sarcoma	human
201194000072_R05C01	-15.6292	-19.6309	96716	Rhabdomyosarcoma (alveolar)	human
200511510045_R02C01	-16.6887	-19.1411	95860	Rhabdomyosarcoma (alveolar)	human
8221932018_R03C01	-9.81402	-11.6131	95774	Rhabdomyosarcoma (embryonal)	human
8221932018_R06C02	-11.5436	-11.2632	95770	Rhabdomyosarcoma (embryonal)	human
8359026010_R03C01	-9.60209	-12.169	95766	Rhabdomyosarcoma (embryonal)	human
8359026006_R06C01	-17.6212	-19.5057	95764	Rhabdomyosarcoma (alveolar)	human
8359026006_R01C02	-16.2878	-16.4166	95762	Rhabdomyosarcoma (alveolar)	human
8363800206_R04C01	-14.0822	-16.4753	95760	Rhabdomyosarcoma (alveolar)	human
8359026028_R01C02	-16.2396	-16.8575	95756	Rhabdomyosarcoma (alveolar)	human
8363800206_R04C02	-16.3035	-16.2354	95750	Rhabdomyosarcoma (alveolar)	human
8795207018_R06C02	7.70145	-2.96206	95740	Synovial sarcoma	human
200848860135_R05C01	-16.676	-18.5921	95540	Rhabdomyosarcoma (alveolar)	human
200511460095_R01C01	7.31203	-1.55232	95328	Synovial sarcoma	human
200848860136_R01C01	-0.528492	-0.52405	95206	Infantile fibrosarcoma	human
200848860134_R08C01	0.624893	-0.358669	95204	Infantile fibrosarcoma	human
200928190007_R08C01	0.345649	0.142432	95202	Infantile fibrosarcoma	human
200928190007_R07C01	1.53836	-1.45353	95200	Infantile fibrosarcoma	human
200928190007_R06C01	0.549664	-0.881462	95198	Infantile fibrosarcoma	human
200928190007_R04C01	0.287882	-1.44086	95194	Infantile fibrosarcoma	human
200928190007_R03C01	0.411265	-1.31725	95190	Infantile fibrosarcoma	human
200928190007_R02C01	1.18725	-0.905489	95188	Infantile fibrosarcoma	human
200928190007_R01C01	-3.49242	-1.30833	95186	Infantile fibrosarcoma	human
200925700210_R06C01	0.5852	-0.740407	95178	Infantile fibrosarcoma	human
200848860099_R05C01	-3.52227	-0.714999	95128	Infantile fibrosarcoma	human
200928190197_R05C01	-5.10739	1.12286	95044	Alveolar soft part sarcoma	human
200928190197_R04C01	-3.82454	2.70474	95042	Alveolar soft part sarcoma	human
200928190197_R03C01	-3.92058	1.95805	95040	Alveolar soft part sarcoma	human
200928190197_R01C01	-4.97064	1.6172	95036	Alveolar soft part sarcoma	human
200928190153_R08C01	-5.1907	0.552716	95034	Alveolar soft part sarcoma	human
200928190153_R07C01	-3.13874	1.28841	95030	Alveolar soft part sarcoma	human
200928190153_R06C01	-4.15534	2.15008	95028	Alveolar soft part sarcoma	human
200928190153_R04C01	-6.32626	-0.821025	95024	Alveolar soft part sarcoma	human
200928190153_R02C01	-6.24424	-0.88897	95016	Alveolar soft part sarcoma	human
200928190152_R08C01	-4.99582	0.4467	95010	Alveolar soft part sarcoma	human
200928190152_R07C01	-5.37535	0.307622	95004	Alveolar soft part sarcoma	human
200925700107_R07C01	-11.0642	-12.9875	94252	Rhabdomyosarcoma (embryonal)	human
200889820088_R03C01	4.39029	3.14479	94172	Malignant rhabdoid tumour	human
200889820111_R02C01	-8.62973	-12.9071	94148	Rhabdomyosarcoma (embryonal)	human
200875800080_R06C01	-14.5334	-17.0316	93732	Rhabdomyosarcoma (alveolar)	human
200875800080_R03C01	-5.95275	8.43134	93298	Leiomyosarcoma	human
200790260059_R05C01	-3.4356	7.58205	93232	Leiomyosarcoma	human
200784530003_R07C01	-10.7198	3.11439	93024	Epithelioid sarcoma	human
200784530003_R04C01	-9.69969	3.63144	93018	Epithelioid sarcoma	human
200784530003_R02C01	-11.1584	3.54777	93014	Epithelioid sarcoma	human
200406080088_R01C01	-7.88736	1.26829	92878	Undifferentiated pleomorphic sarcoma	human
200397870033_R01C01	-16.7591	-17.4211	92160	Rhabdomyosarcoma (alveolar)	human
200397860110_R04C01	-16.6997	-16.0133	92144	Rhabdomyosarcoma (alveolar)	human
200772270038_R05C01	-10.2609	3.76229	92080	Epithelioid sarcoma	human
200772270038_R03C01	-9.6287	3.61816	92076	Epithelioid sarcoma	human
200772270038_R02C01	-1.89722	1.45255	92074	Epithelioid sarcoma	human
200772270037_R08C01	-10.8543	3.64874	92070	Epithelioid sarcoma	human
200772270037_R07C01	-10.5415	3.06335	92068	Epithelioid sarcoma	human
200772270037_R06C01	-10.8864	3.18988	92066	Epithelioid sarcoma	human
200397870059_R02C01	-3.94038	3.31769	92048	Alveolar soft part sarcoma	human
200397870025_R04C02	-10.0499	-13.2522	91930	Rhabdomyosarcoma (embryonal)	human
200397870025_R03C02	-10.2998	-11.2722	91928	Rhabdomyosarcoma (embryonal)	human
200397860055_R06C02	-8.00743	-12.1519	91268	Rhabdomyosarcoma (embryonal)	human
200400320082_R06C02	0.0554992	-1.69546	90606	Malignant peripheral nerve sheath tumour	human
200397860029_R05C02	-16.8186	11.774	90532	Gastroinstestinal stromal tumour	human
200397860029_R01C02	-3.83663	3.60195	90524	Alveolar soft part sarcoma	human
200397860029_R03C01	-16.2009	16.6201	90516	Gastroinstestinal stromal tumour	human
200394970030_R03C02	-5.58142	8.06233	86700	Undifferentiated pleomorphic sarcoma	human
200394970030_R01C02	-3.53007	7.51612	86696	Undifferentiated pleomorphic sarcoma	human
200394870086_R05C02	-9.41949	-12.8407	86012	Rhabdomyosarcoma (embryonal)	human
200362700006_R02C01	-17.8949	12.6681	85280	Gastroinstestinal stromal tumour	human
200325530180_R06C02	-16.8192	17.0447	85276	Gastroinstestinal stromal tumour	human
200325530180_R05C02	-19.0178	12.3144	85274	Gastroinstestinal stromal tumour	human
200325530180_R04C02	-16.7841	14.1623	85272	Gastroinstestinal stromal tumour	human
200325530180_R02C02	-15.91	16.142	85268	Gastroinstestinal stromal tumour	human
200325530180_R06C01	-19.5614	13.2104	85264	Gastroinstestinal stromal tumour	human
200848860109_R03C01	-8.60341	3.86967	85130	Malignant rhabdoid tumour	human
200325530103_R04C01	5.93916	1.81055	85026	Synovial sarcoma	human
200325530149_R01C02	-16.7867	-17.5907	84634	Rhabdomyosarcoma (alveolar)	human
200325530149_R05C01	-9.93286	-13.4007	84630	Rhabdomyosarcoma (embryonal)	human
200325530149_R04C01	-11.0116	-10.8425	84628	Rhabdomyosarcoma (embryonal)	human
200325530149_R03C01	-11.4614	-13.5428	84626	Rhabdomyosarcoma (embryonal)	human
200325530149_R02C01	-10.7029	-11.1695	84624	Rhabdomyosarcoma (embryonal)	human
200325530149_R01C01	-10.6671	-11.9017	84622	Rhabdomyosarcoma (embryonal)	human
200360420020_R06C02	-10.7063	-11.8827	84620	Rhabdomyosarcoma (embryonal)	human
200360420020_R05C02	-11.7545	-13.9092	84618	Rhabdomyosarcoma (embryonal)	human
200360420020_R04C02	-9.7131	-9.86585	84616	Rhabdomyosarcoma (embryonal)	human
200277210036_R02C01	-10.012	-12.4108	84352	Rhabdomyosarcoma (embryonal)	human
200091640058_R01C01	-3.84227	-8.74765	83552	Malignant peripheral nerve sheath tumour	human
101178130131_R03C02	-5.1303	-9.46462	82832	Malignant peripheral nerve sheath tumour	human
3998568084_R04C02	-4.78645	1.32975	82284	Alveolar soft part sarcoma	human
3998568081_R06C02	-8.21913	0.0894137	81900	Undifferentiated pleomorphic sarcoma	human
3998568081_R04C02	-6.1373	1.18785	81896	Undifferentiated pleomorphic sarcoma	human
3998568081_R01C02	-6.60278	1.06208	81888	Undifferentiated pleomorphic sarcoma	human
3998590106_R03C02	30.0781	0.0246768	81750	Rhabdomyosarcoma (alveolar)	human
3998568081_R04C01	-11.4405	-10.4226	81714	Rhabdomyosarcoma (embryonal)	human
101231000026_R02C02	-8.97022	-10.8847	81588	Rhabdomyosarcoma (embryonal)	human
3998523077_R06C02	-15.0686	-16.595	81288	Rhabdomyosarcoma (alveolar)	human
3998523055_R04C02	-15.1591	-16.042	80842	Rhabdomyosarcoma (alveolar)	human
3998523077_R04C02	-15.6592	-17.0832	80690	Rhabdomyosarcoma (alveolar)	human
3999100043_R01C01	-16.4711	-19.5654	80602	Rhabdomyosarcoma (alveolar)	human
3999078079_R04C02	6.12241	-2.89445	80262	Synovial sarcoma	human
3998909205_R06C01	-8.35553	-13.5148	79402	Rhabdomyosarcoma (embryonal)	human
3998909050_R01C02	6.28464	1.36908	78774	Synovial sarcoma	human
3998909050_R06C01	19.519	4.39909	78772	Synovial sarcoma	human
3998909050_R05C01	5.16815	0.337245	78770	Synovial sarcoma	human
3998909050_R04C01	6.33123	-2.73563	78768	Synovial sarcoma	human
3998909050_R03C01	6.51839	-2.19926	78766	Synovial sarcoma	human
3998909037_R03C01	3.05187	-1.07533	78760	Synovial sarcoma	human
3999547168_R03C01	-3.11578	1.54131	78248	Alveolar soft part sarcoma	human
3999112146_R02C01	-6.52078	9.39772	77886	Leiomyosarcoma	human
3999112137_R06C02	-6.061	7.4483	77882	Leiomyosarcoma	human
3999112137_R05C02	-6.84396	9.73395	77880	Leiomyosarcoma	human
3999112137_R03C02	-4.92131	7.49011	77876	Leiomyosarcoma	human
3999100048_R03C01	22.2948	2.62779	75704	Synovial sarcoma	human
3999100048_R02C01	3.59639	2.28472	75702	Synovial sarcoma	human
3999100048_R01C01	22.3373	2.60346	75700	Synovial sarcoma	human
3999100047_R06C02	21.8276	2.99071	75698	Synovial sarcoma	human
3999100047_R05C02	4.2449	0.52227	75696	Synovial sarcoma	human
3999543050_R04C02	-2.75219	-10.2089	75578	Malignant peripheral nerve sheath tumour	human
3999100048_R03C02	-1.7723	-10.0631	75572	Malignant peripheral nerve sheath tumour	human
3999875078_R06C01	20.7789	4.01768	75414	Synovial sarcoma	human
3999875078_R05C01	20.9865	3.72092	75412	Synovial sarcoma	human
3999875078_R04C01	6.85081	-3.15549	75410	Synovial sarcoma	human
3999875078_R03C01	5.48927	-1.87879	75408	Synovial sarcoma	human
3999875078_R02C01	5.50686	-2.82721	75406	Synovial sarcoma	human
3999875078_R01C01	5.81502	-2.65397	75404	Synovial sarcoma	human
3999875076_R06C02	22.2896	2.60094	75402	Synovial sarcoma	human
3999875076_R04C02	5.19016	-2.67931	75390	Synovial sarcoma	human
3999875076_R03C02	2.37894	-1.01036	75388	Synovial sarcoma	human
3999834070_R04C02	6.25667	-1.95875	74474	Synovial sarcoma	human
3999834045_R06C02	-4.67004	-8.65065	74314	Malignant peripheral nerve sheath tumour	human
3998909075_R05C01	-15.6752	-18.829	74306	Rhabdomyosarcoma (alveolar)	human
10006823132_R04C02	2.3014	-3.40867	74072	Malignant peripheral nerve sheath tumour	human
3998909073_R06C02	-15.6532	-18.9502	71940	Rhabdomyosarcoma (alveolar)	human
9969477111_R05C01	-9.92684	-10.9099	70836	Rhabdomyosarcoma (embryonal)	human
9968646117_R06C02	1.14084	-2.44403	69340	Malignant peripheral nerve sheath tumour	human
9533774067_R05C02	-14.3216	-16.767	68654	Rhabdomyosarcoma (alveolar)	human
9741950095_R06C02	7.23264	-0.537142	68514	Synovial sarcoma	human
9741950149_R04C02	-6.98248	-10.824	68002	Malignant peripheral nerve sheath tumour	human
9647455233_R03C02	-2.6346	-0.197102	67920	Malignant peripheral nerve sheath tumour	human
9741950075_R01C02	-16.791	-16.8699	67696	Rhabdomyosarcoma (alveolar)	human
9533774088_R05C01	-5.32133	-10.4831	67436	Malignant peripheral nerve sheath tumour	human
9741950044_R05C02	1.40806	-3.20075	67424	Malignant peripheral nerve sheath tumour	human
9533774023_R02C01	-4.19598	-10.3896	67420	Malignant peripheral nerve sheath tumour	human
9741950044_R04C02	-4.43244	-9.58156	66796	Malignant peripheral nerve sheath tumour	human
9741950044_R02C02	-2.72712	-9.61237	66790	Malignant peripheral nerve sheath tumour	human
9741950044_R01C02	-1.87354	-10.0179	66638	Malignant peripheral nerve sheath tumour	human
9420867122_R04C01	-16.0794	-19.2243	66224	Rhabdomyosarcoma (alveolar)	human
9533774018_R06C01	6.43023	-2.72874	66108	Synovial sarcoma	human
9422493151_R01C01	-1.77777	1.96973	65834	Malignant peripheral nerve sheath tumour	human
9426021086_R06C02	-3.14342	-9.4337	65832	Malignant peripheral nerve sheath tumour	human
9426021086_R05C02	-4.72142	-9.33159	65830	Malignant peripheral nerve sheath tumour	human
9426021086_R04C02	-3.18703	-9.25349	65828	Malignant peripheral nerve sheath tumour	human
9426021086_R02C02	-3.93945	-9.83705	65824	Malignant peripheral nerve sheath tumour	human
9407201027_R05C02	-3.42026	-8.83383	65154	Malignant peripheral nerve sheath tumour	human
9407201027_R02C02	-3.64921	-9.30829	65148	Malignant peripheral nerve sheath tumour	human
101231000037_R01C02	-8.60994	2.24695	64802	Undifferentiated pleomorphic sarcoma	human
9741950107_R04C02	-4.65749	-10.2877	63340	Malignant peripheral nerve sheath tumour	human
9741950107_R01C02	0.965683	-3.19931	61510	Malignant peripheral nerve sheath tumour	human
9741950107_R04C01	-3.1812	-8.84068	61504	Malignant peripheral nerve sheath tumour	human
201959750142_R08C01	5.19871	1.47737	107314	Malignant rhabdoid tumour	human
201904650072_R01C01	-15.0396	-18.1924	106166	Rhabdomyosarcoma (alveolar)	human
201904640134_R07C01	-4.4622	-9.6623	105636	Malignant peripheral nerve sheath tumour	human
8359026028_R03C01	-9.64432	-11.8423	95776	Rhabdomyosarcoma (embryonal)	human
201904650006_R05C01	-1.83872	-10.0303	105646	Malignant peripheral nerve sheath tumour	human
201904640101_R05C01	-4.60626	-8.42972	105616	Malignant peripheral nerve sheath tumour	human
200928190153_R05C01	-3.81581	1.28778	95026	Alveolar soft part sarcoma	human
201959740245_R04C01	6.99385	-2.30364	107040	Synovial sarcoma	human
200512330096_R04C01	-18.7594	15.233	101912	Gastroinstestinal stromal tumour	human
200550900073_R06C01	-15.8154	12.4977	101836	Gastroinstestinal stromal tumour	human
200550900084_R01C01	-15.806	12.3861	101874	Gastroinstestinal stromal tumour	human
200091640035_R03C02	6.84949	-3.75482	83174	Synovial sarcoma	human
202128330246_R03C01	-12.7005	-16.804	107348	Rhabdomyosarcoma (alveolar)	human
201904650006_R06C01	-2.6139	-10.1266	105648	Malignant peripheral nerve sheath tumour	human
3999100047_R04C02	7.5627	-3.74455	75694	Synovial sarcoma	human
200550900073_R01C01	-18.4273	16.4775	101826	Gastroinstestinal stromal tumour	human
8359026006_R02C01	-9.91471	-12.492	95772	Rhabdomyosarcoma (embryonal)	human
201530480026_R02C01	5.47676	-3.92281	105304	Synovial sarcoma	human
200325530180_R03C02	-14.7129	12.6323	85270	Gastroinstestinal stromal tumour	human
200514030106_R06C01	-18.4175	14.8162	101900	Gastroinstestinal stromal tumour	human
201465970058_R03C01	-11.1285	-12.5433	101350	Rhabdomyosarcoma (embryonal)	human
201904410016_R05C01	6.96559	-2.24498	105238	Synovial sarcoma	human
200550900073_R05C01	-19.3237	16.2677	101834	Gastroinstestinal stromal tumour	human
9553932008_R01C02	0.997733	-1.60349	66828	Infantile fibrosarcoma	human
200325530180_R05C01	-14.9865	11.7868	85262	Gastroinstestinal stromal tumour	human
200397860029_R02C01	-15.9742	15.331	90514	Gastroinstestinal stromal tumour	human
200394970004_R05C02	4.6496	-1.23503	86128	Synovial sarcoma	human
201904650006_R03C01	-4.53376	-7.77465	105642	Malignant peripheral nerve sheath tumour	human
201904640134_R06C01	-0.958979	-9.86349	105634	Malignant peripheral nerve sheath tumour	human
200325530180_R01C02	-15.857	15.6792	85266	Gastroinstestinal stromal tumour	human
3999875076_R05C02	5.54573	-0.613488	75400	Synovial sarcoma	human
200550900073_R02C01	-16.6539	16.5565	101828	Gastroinstestinal stromal tumour	human
3998909050_R02C02	4.69965	-1.28898	78776	Synovial sarcoma	human
201904640134_R04C01	-8.92919	-8.18327	105630	Malignant peripheral nerve sheath tumour	human
201904650006_R07C01	-5.25444	-7.21842	105650	Malignant peripheral nerve sheath tumour	human
3999095007_R01C01	-13.1027	-12.5224	75590	Rhabdomyosarcoma (embryonal)	human
201194000076_R01C01	-12.6135	-12.7931	96908	Rhabdomyosarcoma (embryonal)	human
201533490047_R02C01	-12.2495	-12.5302	102970	Rhabdomyosarcoma (embryonal)	human
201530490035_R02C01	-4.30684	3.49756	102938	Alveolar soft part sarcoma	human
201465960048_R01C01	-5.80216	6.85101	100572	Leiomyosarcoma	human
201465960046_R03C01	-11.3479	4.19098	100440	Epithelioid sarcoma	human
200928190197_R06C01	-6.18924	1.57548	95046	Alveolar soft part sarcoma	human
200772270038_R04C01	-11.9342	3.94095	92078	Epithelioid sarcoma	human
200397870027_R05C02	-4.48231	1.01804	92042	Alveolar soft part sarcoma	human
202163530140_R07C01	-8.15566	0.755892	126874	Undifferentiated pleomorphic sarcoma	human
201876940198_R01C01	-7.20671	5.33944	104922	Undifferentiated pleomorphic sarcoma	human
201332340200_R02C01	-9.69266	2.06174	98346	Undifferentiated pleomorphic sarcoma	human
201332340120_R08C01	-8.43077	0.31769	98264	Undifferentiated pleomorphic sarcoma	human
8691803043_R04C01	-6.42493	3.04479	95726	Dedifferentiated liposarcoma	human
200790260059_R03C01	-7.72639	1.20769	93228	Undifferentiated pleomorphic sarcoma	human
200772300036_R04C01	-4.96446	3.74268	92918	Undifferentiated pleomorphic sarcoma	human
200772300036_R02C01	-9.22721	0.599633	92914	Undifferentiated pleomorphic sarcoma	human
200772300036_R01C01	-9.61673	0.967763	92912	Undifferentiated pleomorphic sarcoma	human
200848860119_R01C01	-5.56326	4.86605	78998	Dedifferentiated liposarcoma	human
200848860112_R08C01	-5.46939	5.18298	78996	Dedifferentiated liposarcoma	human
3998909064_R04C01	-6.07714	5.79677	78984	Dedifferentiated liposarcoma	human
3998909064_R02C01	-3.76134	4.09843	78978	Dedifferentiated liposarcoma	human
3998909064_R01C01	-5.92743	5.97642	78976	Dedifferentiated liposarcoma	human
3998909004_R03C01	-5.20081	5.29073	78456	Dedifferentiated liposarcoma	human
3998909001_R01C02	-5.73516	5.19185	78434	Dedifferentiated liposarcoma	human
3998909001_R05C01	-5.67339	5.86319	78430	Dedifferentiated liposarcoma	human
3998909001_R03C01	-3.17781	4.33924	78426	Dedifferentiated liposarcoma	human
3999834094_R02C01	-7.28172	8.74861	74880	Leiomyosarcoma	human
3999834063_R06C02	-4.57471	8.92892	74470	Leiomyosarcoma	human
101231000037_R06C02	-9.14651	2.65663	64958	Undifferentiated pleomorphic sarcoma	human
101231000037_R02C02	-7.37969	1.4768	64812	Undifferentiated pleomorphic sarcoma	human
9373551042_R03C01	-6.36648	3.49518	64054	Dedifferentiated liposarcoma	human
9373551042_R02C01	-5.94652	2.79929	64052	Dedifferentiated liposarcoma	human
9373551039_R04C02	-7.00526	0.249247	64044	Dedifferentiated liposarcoma	human
Supplementary Figure 8e
	TSNE_1	TSNE_2	ID	Expected Subtype	Species
205291550046_R01C01	2.77192	1.8311	Kras_p53_Neo_1	Rhabdomyosarcoma (embryonal)	mouse
205291550046_R02C01	2.34994	0.0390241	Kras_p53_Neo_2	Rhabdomyosarcoma (embryonal)	mouse
205291550046_R03C01	1.16845	-2.17392	Kras_p53_Neo_3	Rhabdomyosarcoma (embryonal)	mouse
205291550050_R01C01	1.82647	0.816868	Kras_p53_Neo_4_groin	Rhabdomyosarcoma (embryonal)	mouse
205291550050_R02C01	2.87677	2.0549	Kras_p53_Neo_5_groin	Rhabdomyosarcoma (embryonal)	mouse
205291550046_R02C02	5.81833	10.0705	SS18-SSX2_Pten_2	Synovial sarcoma	mouse
205291550046_R03C02	6.25447	11.7022	SS18-SSX2_Pten_3	Synovial sarcoma	mouse
205291550050_R03C01	4.53676	10.8081	SS18-SSX1_1	Synovial sarcoma	mouse
205291550050_R05C01	-6.70097	-1.21475	p53_1	Undifferentiated pleomorphic sarcoma	mouse
205333480098_R01C01	0.793169	-0.287464	KRAS_p53_1	Rhabdomyosarcoma (embryonal)	mouse
205333480098_R02C01	0.925563	-0.454016	KRAS_p53_2	Rhabdomyosarcoma (embryonal)	mouse
205333480098_R03C01	0.638069	-0.230397	KRAS_p53_3	Rhabdomyosarcoma (embryonal)	mouse
205333480098_R05C01	-6.17068	-2.16328	Nf1_p53_2	Malignant peripheral nerve sheath tumour	mouse
205333480098_R06C01	-7.20514	-1.99805	Nf1_p53_3	Malignant peripheral nerve sheath tumour	mouse
205333480098_R01C02	-1.93516	3.74524	Muscle_1	Control (muscle tissue)	mouse
205333480098_R02C02	-2.15638	3.4834	Muscle_2	Control (muscle tissue)	mouse
205333480098_R03C02	-2.08928	3.29188	Muscle_3	Control (muscle tissue)	mouse
205333480098_R04C02	-1.9971	3.06793	Muscle_4	Control (muscle tissue)	mouse
205333480098_R05C02	-2.00518	3.2957	Muscle_5	Control (muscle tissue)	mouse
205333480133_R01C01	-1.83357	3.25349	Muscle_6	Control (muscle tissue)	mouse
205489430003_R02C01	-9.39231	7.22027	p53_2	Undifferentiated pleomorphic sarcoma	mouse
205489430003_R03C01	-3.28151	-6.51223	p53_3	Undifferentiated pleomorphic sarcoma	mouse
205489430003_R05C01	-8.48604	-6.56304	Smarcb1_p53_1	Epithelioid sarcoma	mouse
205489430003_R06C01	-7.38534	-6.62574	Smarcb1_p53_2	Epithelioid sarcoma	mouse
205489430003_R01C02	-0.508616	0.0528999	Smarcb1_p53_3	Epithelioid sarcoma	mouse
205489430003_R01C01	-6.99261	-1.65776	Nf1_p53_1	Malignant peripheral nerve sheath tumour	mouse
206448030001_R01C01	5.55582	4.20233	Pax-Foxo_P53_1	Rhabdomyosarcoma (alveolar)	mouse
206448030001_R02C01	5.60845	3.60557	Pax-Foxo_P53_2	Rhabdomyosarcoma (alveolar)	mouse
206448030001_R03C01	-7.16603	-1.93546	NTRK_p53_2	Infantile fibrosarcoma	mouse
206448030001_R04C01	-0.411784	-1.87719	NTRK_p53_3	Infantile fibrosarcoma	mouse
206448030001_R05C01	-0.0666672	-2.42433	NTRK_p53_4	Infantile fibrosarcoma	mouse
206448030001_R06C01	-0.930576	-1.5662	NTRK_p53_5	Infantile fibrosarcoma	mouse
206448030001_R01C02	-0.263778	-1.59243	NTRK_p53_6	Infantile fibrosarcoma	mouse
206448030001_R02C02	0.184923	-1.79914	NTRK_p53_neo_1	Infantile fibrosarcoma	mouse
206448030001_R03C02	-0.178792	-1.91065	NTRK_p53_neo_2	Infantile fibrosarcoma	mouse
206448030001_R04C02	-1.88988	-1.83767	NTRK_p53_neo_3	Infantile fibrosarcoma	mouse
206448030001_R05C02	0.202877	-1.8873	NTRK_p53_neo_4	Infantile fibrosarcoma	mouse
206448030001_R06C02	-0.956948	-2.61145	NTRK_p53_neo_5	Infantile fibrosarcoma	mouse
206448030002_R01C01	2.28741	-1.33493	NTRK_p53_neo_6	Infantile fibrosarcoma	mouse
206448030002_R02C01	5.38441	13.1642	SS18-SSX1_Pten_neo_1	Synovial sarcoma	mouse
206448030002_R03C01	5.71911	13.2959	SS18-SSX1_Pten_neo_2	Synovial sarcoma	mouse
206448030002_R04C01	5.59304	12.3883	SS18-SSX1_Pten_neo_3	Synovial sarcoma	mouse
206448030002_R05C01	5.79549	12.3345	SS18-SSX1_Pten_neo_4	Synovial sarcoma	mouse
206448030002_R06C01	5.11869	11.0072	SS18-SSX1_Pten_neo_5	Synovial sarcoma	mouse
206448030002_R01C02	5.81834	12.8737	SS18-SSX1_Pten_neo_6	Synovial sarcoma	mouse
206448030002_R02C02	0.349637	-0.459738	Kras_p53_6	Rhabdomyosarcoma (embryonal)	mouse
206448030002_R06C02	-7.13957	-2.23808	NTRK_p53_1	Infantile fibrosarcoma	mouse
206448030004_R01C02	1.51394	-0.650482	Kras_p53_5	Rhabdomyosarcoma (embryonal)	mouse
206448030014_R02C01	-6.38436	-6.28577	Nf1_p53_5	Malignant peripheral nerve sheath tumour	mouse
205291550046_R01C02	4.70759	10.6812	SS18-SSX2_Pten_1	Synovial sarcoma	mouse
206448030014_R03C02	5.66041	4.45178	Pax-Foxo_1	Rhabdomyosarcoma (alveolar)	mouse
206448030020_R01C01	-6.91032	-6.68902	NTRK_1	Infantile fibrosarcoma	mouse
206486210012_R01C01	5.56155	13.2888	SSX1_neo_1	Synovial sarcoma	mouse
206486210012_R02C01	5.451	13.1657	SSX1_neo_2	Synovial sarcoma	mouse
206486210012_R03C01	6.06162	12.5419	SSX1_neo_3	Synovial sarcoma	mouse
206448030020_R02C01	1.31512	2.98085	ASP_TFE_P53_1	Alveolar soft part sarcoma	mouse
206448030020_R03C01	-6.38052	0.885921	ASP_TFE_P53_2	Alveolar soft part sarcoma	mouse
206448030020_R04C01	-1.21839	-0.341652	ASP_TFE_P53_3	Alveolar soft part sarcoma	mouse
206448030020_R05C01	-6.80518	-0.53801	ASP_TFE_P53_4	Alveolar soft part sarcoma	mouse
206448030020_R06C01	4.39909	2.35406	Pax-Foxo_P53_3	Rhabdomyosarcoma (alveolar)	mouse
206448030020_R01C02	5.82144	3.66639	Pax-Foxo_P53_4	Rhabdomyosarcoma (alveolar)	mouse
206448030020_R02C02	6.3518	3.83812	Pax-Foxo_P53_5	Rhabdomyosarcoma (alveolar)	mouse
206448030020_R03C02	-8.36802	-6.36681	Smarcb1_p53_4	Epithelioid sarcoma	mouse
206448030020_R04C02	0.391308	6.10908	p53_4	Undifferentiated pleomorphic sarcoma	mouse
206448030020_R05C02	-6.55745	-7.97455	p53_5	Undifferentiated pleomorphic sarcoma	mouse
206448030020_R06C02	-2.55222	0.26528	ASP_TFE_p53_Neo_1	Alveolar soft part sarcoma	mouse
207017570048_R01C01	5.85148	10.331	2166	Synovial sarcoma	mouse
207017570048_R02C01	5.43764	10.9812	1929	Synovial sarcoma	mouse
207017570048_R03C01	4.3762	13.5934	1388	Synovial sarcoma	mouse
207017570048_R04C01	6.59944	11.3812	1467	Synovial sarcoma	mouse
207017570048_R05C01	5.91039	10.653	3006	Synovial sarcoma	mouse
207017570063_R02C02	-8.12715	2.99315	2604	Alveolar soft part sarcoma	mouse
207017570063_R03C02	-7.89595	3.12755	2607	Alveolar soft part sarcoma	mouse
207017570063_R04C02	-7.19517	2.4929	2608	Alveolar soft part sarcoma	mouse
207017570063_R05C02	-7.5641	2.71485	2609	Alveolar soft part sarcoma	mouse
207017570063_R06C02	-8.34126	3.86249	2602	Alveolar soft part sarcoma	mouse
201904410008_R06C01	-4.34019	3.42094	105418	Control (muscle tissue)	human
201904410008_R05C01	-6.02334	5.06596	105416	Control (muscle tissue)	human
201904410008_R04C01	-5.00923	3.00261	105414	Control (muscle tissue)	human
201904410008_R03C01	-3.49195	3.16088	105412	Control (muscle tissue)	human
201904410008_R02C01	-3.69457	3.95352	105410	Control (muscle tissue)	human
201904410008_R01C01	-5.55953	4.74674	105408	Control (muscle tissue)	human
201904410007_R08C01	-4.93939	4.88685	105406	Control (muscle tissue)	human
201904410007_R07C01	-4.95107	4.02355	105404	Control (muscle tissue)	human
201530480009_R08C01	13.7212	6.35088	105142	Malignant rhabdoid tumour	human
201869680182_R07C01	10.7196	-2.82915	104768	Rhabdomyosarcoma (alveolar)	human
201869680190_R01C01	0.197093	-5.17007	104756	Infantile fibrosarcoma	human
201465910026_R07C01	12.8037	-2.97627	104100	Rhabdomyosarcoma (alveolar)	human
201465910026_R04C01	13.6991	6.27271	103946	Malignant rhabdoid tumour	human
201533510024_R06C01	13.0572	-0.339653	103918	Rhabdomyosarcoma (alveolar)	human
201533510024_R02C01	10.0333	-0.859459	103836	Rhabdomyosarcoma (alveolar)	human
201465910042_R06C01	1.64553	-3.18742	103110	Rhabdomyosarcoma (embryonal)	human
201530470018_R07C01	13.7582	-0.966376	102674	Rhabdomyosarcoma (alveolar)	human
201490030243_R07C01	10.6111	14.0809	102028	Synovial sarcoma	human
200512330130_R08C01	-12.5524	-2.27515	101934	Leiomyosarcoma	human
200512330130_R05C01	0.862837	4.57689	101930	Leiomyosarcoma	human
200512330096_R08C01	-11.5949	-2.59135	101920	Leiomyosarcoma	human
200512330096_R07C01	-12.1641	-3.1077	101918	Leiomyosarcoma	human
200512330096_R06C01	-11.34	-4.89767	101916	Leiomyosarcoma	human
200514030106_R08C01	0.269736	-14.4819	101904	Gastroinstestinal stromal tumour	human
200514030106_R07C01	-1.18663	-14.1678	101902	Gastroinstestinal stromal tumour	human
200514030106_R05C01	-0.220845	-12.3384	101898	Gastroinstestinal stromal tumour	human
200514030106_R04C01	1.8952	-16.6224	101896	Gastroinstestinal stromal tumour	human
200514030106_R03C01	-0.298069	-15.0763	101894	Gastroinstestinal stromal tumour	human
200514030106_R02C01	0.581768	-15.2151	101892	Gastroinstestinal stromal tumour	human
200514030106_R01C01	3.14291	2.82633	101890	Gastroinstestinal stromal tumour	human
200550900084_R08C01	0.60495	-16.4494	101888	Gastroinstestinal stromal tumour	human
200550900084_R07C01	-3.65251	-8.73726	101886	Gastroinstestinal stromal tumour	human
200550900084_R06C01	1.33536	-16.2208	101884	Gastroinstestinal stromal tumour	human
200550900084_R05C01	-1.16744	-13.3186	101882	Gastroinstestinal stromal tumour	human
200550900084_R04C01	-3.32599	-12.7158	101880	Gastroinstestinal stromal tumour	human
200550900084_R03C01	-1.40853	-13.2615	101878	Gastroinstestinal stromal tumour	human
200550900084_R02C01	1.12547	-12.2339	101876	Gastroinstestinal stromal tumour	human
200550900061_R08C01	-1.5036	-13.4905	101872	Gastroinstestinal stromal tumour	human
200550900061_R07C01	-2.59561	-14.1482	101870	Gastroinstestinal stromal tumour	human
200550900061_R06C01	3.37955	-15.5899	101868	Gastroinstestinal stromal tumour	human
200550900061_R05C01	-1.63035	-12.5239	101866	Gastroinstestinal stromal tumour	human
200550900061_R04C01	0.919395	-12.3593	101864	Gastroinstestinal stromal tumour	human
200550900061_R03C01	-8.87339	-4.00154	101862	Gastroinstestinal stromal tumour	human
200550900061_R02C01	0.251744	-15.1849	101860	Gastroinstestinal stromal tumour	human
200550900061_R01C01	-2.05178	-13.3559	101858	Gastroinstestinal stromal tumour	human
200550900090_R08C01	-0.879081	-12.8738	101856	Gastroinstestinal stromal tumour	human
200550900090_R07C01	-0.981361	-17.2785	101854	Gastroinstestinal stromal tumour	human
200550900090_R06C01	-1.52419	-14.3106	101852	Gastroinstestinal stromal tumour	human
200550900090_R05C01	-3.49233	-12.8591	101850	Gastroinstestinal stromal tumour	human
200550900090_R03C01	1.21615	-14.8138	101846	Gastroinstestinal stromal tumour	human
200550900090_R02C01	-0.570611	-16.295	101844	Gastroinstestinal stromal tumour	human
200550900090_R01C01	-0.208929	-14.6367	101842	Gastroinstestinal stromal tumour	human
200550900073_R07C01	2.8425	-14.2258	101838	Gastroinstestinal stromal tumour	human
200550900073_R04C01	0.699386	-16.6149	101832	Gastroinstestinal stromal tumour	human
201490030243_R05C01	10.3367	-1.04558	101402	Rhabdomyosarcoma (alveolar)	human
201465970016_R06C01	9.4421	-4.43637	101108	Rhabdomyosarcoma (alveolar)	human
201465830060_R06C01	7.16635	15.478	100954	Synovial sarcoma	human
201465970003_R07C01	8.6871	-0.46831	100898	Rhabdomyosarcoma (alveolar)	human
201465940025_R03C01	10.5223	13.6575	100646	Synovial sarcoma	human
201465960048_R02C01	-12.5972	-4.07692	100574	Leiomyosarcoma	human
201465960047_R07C01	-12.0046	-3.88715	100568	Leiomyosarcoma	human
201465960046_R04C01	-9.69418	-8.34613	100444	Epithelioid sarcoma	human
201465960041_R07C01	10.8646	8.0207	100284	Malignant rhabdoid tumour	human
201465960041_R06C01	10.4191	8.49431	100282	Malignant rhabdoid tumour	human
201465960041_R04C01	12.9937	9.33001	100278	Malignant rhabdoid tumour	human
201465960041_R03C01	11.5793	10.2721	100276	Malignant rhabdoid tumour	human
201465960041_R01C01	13.0148	8.5903	100272	Malignant rhabdoid tumour	human
201465960040_R08C01	10.2993	8.54132	100270	Malignant rhabdoid tumour	human
201465960040_R02C01	13.5753	7.48905	100258	Malignant rhabdoid tumour	human
201465960040_R01C01	13.119	9.30275	100256	Malignant rhabdoid tumour	human
201465960039_R08C01	11.6812	10.2259	100254	Malignant rhabdoid tumour	human
201465960039_R05C01	12.4244	8.11122	100248	Malignant rhabdoid tumour	human
201465960039_R04C01	14.3153	9.63044	100246	Malignant rhabdoid tumour	human
201465960039_R03C01	13.7699	8.6406	100244	Malignant rhabdoid tumour	human
201465960009_R03C01	3.95677	-2.75716	100206	Rhabdomyosarcoma (embryonal)	human
201465950042_R08C01	11.163	-1.12878	100016	Rhabdomyosarcoma (alveolar)	human
201465950021_R06C01	-8.69908	-8.29226	99734	Epithelioid sarcoma	human
201465910041_R02C01	12.906	8.53442	99292	Malignant rhabdoid tumour	human
201465900058_R02C01	10.8152	-2.0101	99152	Rhabdomyosarcoma (alveolar)	human
201465900054_R05C01	3.352	6.84892	98888	Rhabdomyosarcoma (alveolar)	human
201364900021_R03C01	10.864	-5.17574	98376	Rhabdomyosarcoma (alveolar)	human
201332340140_R08C01	-4.88025	-2.80482	98342	Infantile fibrosarcoma	human
201332340140_R06C01	-4.89279	-2.79139	98338	Leiomyosarcoma	human
201247480006_R08C01	3.58874	-3.89202	97746	Rhabdomyosarcoma (embryonal)	human
201194010136_R02C01	10.8957	-5.05322	97566	Rhabdomyosarcoma (alveolar)	human
201194000160_R06C01	10.4303	15.0857	97088	Synovial sarcoma	human
201194000072_R05C01	9.66748	-3.87584	96716	Rhabdomyosarcoma (alveolar)	human
200511510045_R02C01	10.0943	-0.538494	95860	Rhabdomyosarcoma (alveolar)	human
8221932018_R03C01	5.0771	-4.97858	95774	Rhabdomyosarcoma (embryonal)	human
8221932018_R06C02	-6.75585	-10.6772	95770	Rhabdomyosarcoma (embryonal)	human
8359026010_R03C01	3.36087	-4.78268	95766	Rhabdomyosarcoma (embryonal)	human
8359026006_R06C01	10.6554	-1.83988	95764	Rhabdomyosarcoma (alveolar)	human
8359026006_R01C02	8.69686	-1.79697	95762	Rhabdomyosarcoma (alveolar)	human
8363800206_R04C01	13.256	-2.10092	95760	Rhabdomyosarcoma (alveolar)	human
8359026028_R01C02	10.4134	0.0673626	95756	Rhabdomyosarcoma (alveolar)	human
8363800206_R04C02	11.4942	-2.09243	95750	Rhabdomyosarcoma (alveolar)	human
8795207018_R06C02	9.05405	14.7408	95740	Synovial sarcoma	human
200848860135_R05C01	11.8398	0.866044	95540	Rhabdomyosarcoma (alveolar)	human
200511460095_R01C01	11.566	12.6005	95328	Synovial sarcoma	human
200848860136_R01C01	1.41613	-4.64878	95206	Infantile fibrosarcoma	human
200848860134_R08C01	0.680595	-6.79182	95204	Infantile fibrosarcoma	human
200928190007_R08C01	-8.65138	-0.869658	95202	Infantile fibrosarcoma	human
200928190007_R07C01	2.62559	-6.14721	95200	Infantile fibrosarcoma	human
200928190007_R06C01	1.46439	-5.80384	95198	Infantile fibrosarcoma	human
200928190007_R04C01	-0.775242	-4.88822	95194	Infantile fibrosarcoma	human
200928190007_R03C01	1.38388	-6.32548	95190	Infantile fibrosarcoma	human
200928190007_R02C01	1.9285	-5.38869	95188	Infantile fibrosarcoma	human
200928190007_R01C01	-0.386877	-5.4514	95186	Infantile fibrosarcoma	human
200925700210_R06C01	1.52599	-6.31358	95178	Infantile fibrosarcoma	human
200848860099_R05C01	-0.0796855	-5.51289	95128	Infantile fibrosarcoma	human
200928190197_R05C01	-6.29236	1.85542	95044	Alveolar soft part sarcoma	human
200928190197_R04C01	-5.43753	2.66784	95042	Alveolar soft part sarcoma	human
200928190197_R03C01	-6.6817	2.72095	95040	Alveolar soft part sarcoma	human
200928190197_R01C01	-7.09858	0.549753	95036	Alveolar soft part sarcoma	human
200928190153_R08C01	-6.16452	2.31928	95034	Alveolar soft part sarcoma	human
200928190153_R07C01	-1.46259	4.65503	95030	Alveolar soft part sarcoma	human
200928190153_R06C01	-6.36364	1.73501	95028	Alveolar soft part sarcoma	human
200928190153_R04C01	-8.66331	2.03796	95024	Alveolar soft part sarcoma	human
200928190153_R02C01	-7.36455	3.40086	95016	Alveolar soft part sarcoma	human
200928190152_R08C01	-5.95375	3.10274	95010	Alveolar soft part sarcoma	human
200928190152_R07C01	-6.45951	3.52667	95004	Alveolar soft part sarcoma	human
200925700107_R07C01	3.29633	-2.24084	94252	Rhabdomyosarcoma (embryonal)	human
200889820088_R03C01	11.5956	10.1756	94172	Malignant rhabdoid tumour	human
200889820111_R02C01	0.954364	-3.69734	94148	Rhabdomyosarcoma (embryonal)	human
200875800080_R06C01	13.1325	-2.03879	93732	Rhabdomyosarcoma (alveolar)	human
200875800080_R03C01	-11.3078	-2.90579	93298	Leiomyosarcoma	human
200790260059_R05C01	1.83559	-12.1206	93232	Leiomyosarcoma	human
200784530003_R07C01	-8.86087	-7.40977	93024	Epithelioid sarcoma	human
200784530003_R04C01	-9.82491	-7.76966	93018	Epithelioid sarcoma	human
200784530003_R02C01	-9.76777	-8.00304	93014	Epithelioid sarcoma	human
200406080088_R01C01	-7.94913	-0.507087	92878	Undifferentiated pleomorphic sarcoma	human
200397870033_R01C01	11.4292	-0.131363	92160	Rhabdomyosarcoma (alveolar)	human
200397860110_R04C01	9.75536	-2.36691	92144	Rhabdomyosarcoma (alveolar)	human
200772270038_R05C01	-8.7315	-8.03534	92080	Epithelioid sarcoma	human
200772270038_R03C01	-7.73004	-8.34782	92076	Epithelioid sarcoma	human
200772270038_R02C01	2.70131	4.62286	92074	Epithelioid sarcoma	human
200772270037_R08C01	-9.01878	-9.07251	92070	Epithelioid sarcoma	human
200772270037_R07C01	-7.13511	-4.70209	92068	Epithelioid sarcoma	human
200772270037_R06C01	-9.83715	-4.43346	92066	Epithelioid sarcoma	human
200397870059_R02C01	-7.44848	1.75071	92048	Alveolar soft part sarcoma	human
200397870025_R04C02	2.31706	-3.36244	91930	Rhabdomyosarcoma (embryonal)	human
200397870025_R03C02	-9.77112	-9.02011	91928	Rhabdomyosarcoma (embryonal)	human
200397860055_R06C02	-0.739938	-3.23397	91268	Rhabdomyosarcoma (embryonal)	human
200400320082_R06C02	1.14672	1.01658	90606	Malignant peripheral nerve sheath tumour	human
200397860029_R05C02	-1.76893	-12.9266	90532	Gastroinstestinal stromal tumour	human
200397860029_R01C02	-2.30746	-10.1665	90524	Alveolar soft part sarcoma	human
200397860029_R03C01	4.7709	3.7831	90516	Gastroinstestinal stromal tumour	human
200394970030_R03C02	-10.8625	-4.28992	86700	Undifferentiated pleomorphic sarcoma	human
200394970030_R01C02	3.27552	-12.581	86696	Undifferentiated pleomorphic sarcoma	human
200394870086_R05C02	5.14474	-5.06915	86012	Rhabdomyosarcoma (embryonal)	human
200362700006_R02C01	0.4897	-13.5302	85280	Gastroinstestinal stromal tumour	human
200325530180_R06C02	4.48028	3.68959	85276	Gastroinstestinal stromal tumour	human
200325530180_R05C02	0.242193	-15.1416	85274	Gastroinstestinal stromal tumour	human
200325530180_R04C02	2.16044	4.53615	85272	Gastroinstestinal stromal tumour	human
200325530180_R02C02	3.40108	2.64135	85268	Gastroinstestinal stromal tumour	human
200325530180_R06C01	-1.07025	-16.0437	85264	Gastroinstestinal stromal tumour	human
200848860109_R03C01	14.2495	8.23702	85130	Malignant rhabdoid tumour	human
200325530103_R04C01	12.5367	8.39713	85026	Synovial sarcoma	human
200325530149_R01C02	3.71612	-1.25651	84634	Rhabdomyosarcoma (alveolar)	human
200325530149_R05C01	1.89839	-5.15698	84630	Rhabdomyosarcoma (embryonal)	human
200325530149_R04C01	-9.24941	-10.2486	84628	Rhabdomyosarcoma (embryonal)	human
200325530149_R03C01	4.64995	-2.81796	84626	Rhabdomyosarcoma (embryonal)	human
200325530149_R02C01	-7.52955	-10.2088	84624	Rhabdomyosarcoma (embryonal)	human
200325530149_R01C01	-6.59389	-5.98923	84622	Rhabdomyosarcoma (embryonal)	human
200360420020_R06C02	-0.653592	-4.83384	84620	Rhabdomyosarcoma (embryonal)	human
200360420020_R05C02	4.35532	-2.72658	84618	Rhabdomyosarcoma (embryonal)	human
200360420020_R04C02	2.72859	-3.65069	84616	Rhabdomyosarcoma (embryonal)	human
200277210036_R02C01	1.06422	-1.90781	84352	Rhabdomyosarcoma (embryonal)	human
200091640058_R01C01	-13.482	3.70946	83552	Malignant peripheral nerve sheath tumour	human
101178130131_R03C02	-15.0307	4.05098	82832	Malignant peripheral nerve sheath tumour	human
3998568084_R04C02	-6.70194	3.90767	82284	Alveolar soft part sarcoma	human
3998568081_R06C02	-9.45316	2.79252	81900	Undifferentiated pleomorphic sarcoma	human
3998568081_R04C02	-8.40374	0.241879	81896	Undifferentiated pleomorphic sarcoma	human
3998568081_R01C02	-8.82241	0.770994	81888	Undifferentiated pleomorphic sarcoma	human
3998590106_R03C02	14.4985	-1.51374	81750	Rhabdomyosarcoma (alveolar)	human
3998568081_R04C01	-8.84979	-9.56504	81714	Rhabdomyosarcoma (embryonal)	human
101231000026_R02C02	-5.89335	-6.97508	81588	Rhabdomyosarcoma (embryonal)	human
3998523077_R06C02	11.7371	-0.414219	81288	Rhabdomyosarcoma (alveolar)	human
3998523055_R04C02	11.819	0.848856	80842	Rhabdomyosarcoma (alveolar)	human
3998523077_R04C02	9.70462	1.07286	80690	Rhabdomyosarcoma (alveolar)	human
3999100043_R01C01	8.85816	-1.17908	80602	Rhabdomyosarcoma (alveolar)	human
3999078079_R04C02	8.80755	13.1228	80262	Synovial sarcoma	human
3998909205_R06C01	3.14239	-1.13983	79402	Rhabdomyosarcoma (embryonal)	human
3998909050_R01C02	9.51573	10.2494	78774	Synovial sarcoma	human
3998909050_R06C01	-1.2325	5.23237	78772	Synovial sarcoma	human
3998909050_R05C01	4.89265	12.3967	78770	Synovial sarcoma	human
3998909050_R04C01	7.36237	12.683	78768	Synovial sarcoma	human
3998909050_R03C01	11.0802	13.676	78766	Synovial sarcoma	human
3998909037_R03C01	6.12818	10.4222	78760	Synovial sarcoma	human
3999547168_R03C01	-4.48603	4.8534	78248	Alveolar soft part sarcoma	human
3999112146_R02C01	-11.9855	-2.27588	77886	Leiomyosarcoma	human
3999112137_R06C02	-10.8681	0.0377312	77882	Leiomyosarcoma	human
3999112137_R05C02	-12.0504	-1.13971	77880	Leiomyosarcoma	human
3999112137_R03C02	-3.33316	2.0356	77876	Leiomyosarcoma	human
3999100048_R03C01	8.69013	12.6383	75704	Synovial sarcoma	human
3999100048_R02C01	13.198	9.33317	75702	Synovial sarcoma	human
3999100048_R01C01	4.98531	14.9494	75700	Synovial sarcoma	human
3999100047_R06C02	5.93436	14.3077	75698	Synovial sarcoma	human
3999100047_R05C02	11.9436	12.2949	75696	Synovial sarcoma	human
3999543050_R04C02	-15.9926	5.70508	75578	Malignant peripheral nerve sheath tumour	human
3999100048_R03C02	-16.0452	6.7876	75572	Malignant peripheral nerve sheath tumour	human
3999875078_R06C01	9.57215	12.6603	75414	Synovial sarcoma	human
3999875078_R05C01	6.42694	14.4515	75412	Synovial sarcoma	human
3999875078_R04C01	8.89838	12.9412	75410	Synovial sarcoma	human
3999875078_R03C01	7.39007	11.2451	75408	Synovial sarcoma	human
3999875078_R02C01	8.22522	11.8299	75406	Synovial sarcoma	human
3999875078_R01C01	7.83933	13.0702	75404	Synovial sarcoma	human
3999875076_R06C02	6.86775	10.7454	75402	Synovial sarcoma	human
3999875076_R04C02	8.62744	12.3531	75390	Synovial sarcoma	human
3999875076_R03C02	12.0967	13.7618	75388	Synovial sarcoma	human
3999834070_R04C02	5.69565	14.1974	74474	Synovial sarcoma	human
3999834045_R06C02	-13.6132	5.16227	74314	Malignant peripheral nerve sheath tumour	human
3998909075_R05C01	11.3731	-2.82064	74306	Rhabdomyosarcoma (alveolar)	human
10006823132_R04C02	5.51934	7.18135	74072	Malignant peripheral nerve sheath tumour	human
3998909073_R06C02	11.4915	-1.5158	71940	Rhabdomyosarcoma (alveolar)	human
9969477111_R05C01	-6.8906	-10.5642	70836	Rhabdomyosarcoma (embryonal)	human
9968646117_R06C02	5.15956	6.11364	69340	Malignant peripheral nerve sheath tumour	human
9533774067_R05C02	12.9493	-2.16901	68654	Rhabdomyosarcoma (alveolar)	human
9741950095_R06C02	11.8279	14.4289	68514	Synovial sarcoma	human
9741950149_R04C02	-1.94459	-3.25897	68002	Malignant peripheral nerve sheath tumour	human
9647455233_R03C02	-0.984064	1.77374	67920	Malignant peripheral nerve sheath tumour	human
9741950075_R01C02	8.88704	-2.30258	67696	Rhabdomyosarcoma (alveolar)	human
9533774088_R05C01	-15.9722	5.19529	67436	Malignant peripheral nerve sheath tumour	human
9741950044_R05C02	0.155223	0.812493	67424	Malignant peripheral nerve sheath tumour	human
9533774023_R02C01	-15.8527	2.86965	67420	Malignant peripheral nerve sheath tumour	human
9741950044_R04C02	-14.1088	5.22229	66796	Malignant peripheral nerve sheath tumour	human
9741950044_R02C02	-14.5818	5.59927	66790	Malignant peripheral nerve sheath tumour	human
9741950044_R01C02	-15.8187	6.22509	66638	Malignant peripheral nerve sheath tumour	human
9420867122_R04C01	9.52185	-0.570674	66224	Rhabdomyosarcoma (alveolar)	human
9533774018_R06C01	8.09727	13.6026	66108	Synovial sarcoma	human
9422493151_R01C01	-0.862207	1.48307	65834	Malignant peripheral nerve sheath tumour	human
9426021086_R06C02	-14.6202	6.59548	65832	Malignant peripheral nerve sheath tumour	human
9426021086_R05C02	-14.6581	4.55114	65830	Malignant peripheral nerve sheath tumour	human
9426021086_R04C02	-14.7878	4.75842	65828	Malignant peripheral nerve sheath tumour	human
9426021086_R02C02	-14.5866	5.35025	65824	Malignant peripheral nerve sheath tumour	human
9407201027_R05C02	-14.001	4.3592	65154	Malignant peripheral nerve sheath tumour	human
9407201027_R02C02	-14.2276	4.62998	65148	Malignant peripheral nerve sheath tumour	human
101231000037_R01C02	-9.34452	-9.72103	64802	Undifferentiated pleomorphic sarcoma	human
9741950107_R04C02	-16.0354	4.68012	63340	Malignant peripheral nerve sheath tumour	human
9741950107_R01C02	-13.2088	1.46678	61510	Malignant peripheral nerve sheath tumour	human
9741950107_R04C01	2.01094	-6.59421	61504	Malignant peripheral nerve sheath tumour	human
201959750142_R08C01	14.4841	9.09576	107314	Malignant rhabdoid tumour	human
201904650072_R01C01	13.4208	-1.41033	106166	Rhabdomyosarcoma (alveolar)	human
201904640134_R07C01	-14.85	5.14085	105636	Malignant peripheral nerve sheath tumour	human
8359026028_R03C01	4.64586	-5.11646	95776	Rhabdomyosarcoma (embryonal)	human
201904650006_R05C01	-15.8665	6.5698	105646	Malignant peripheral nerve sheath tumour	human
201904640101_R05C01	-13.1307	5.10507	105616	Malignant peripheral nerve sheath tumour	human
200928190153_R05C01	-6.63992	4.04039	95026	Alveolar soft part sarcoma	human
201959740245_R04C01	8.10253	14.316	107040	Synovial sarcoma	human
200512330096_R04C01	-0.999166	-17.3133	101912	Gastroinstestinal stromal tumour	human
200550900073_R06C01	-2.18728	-12.0156	101836	Gastroinstestinal stromal tumour	human
200550900084_R01C01	-3.34998	-7.68397	101874	Gastroinstestinal stromal tumour	human
200091640035_R03C02	8.89234	15.0566	83174	Synovial sarcoma	human
202128330246_R03C01	12.6185	-3.17662	107348	Rhabdomyosarcoma (alveolar)	human
201904650006_R06C01	-13.9102	6.25753	105648	Malignant peripheral nerve sheath tumour	human
3999100047_R04C02	9.06842	14.4153	75694	Synovial sarcoma	human
200550900073_R01C01	2.42604	-15.8241	101826	Gastroinstestinal stromal tumour	human
8359026006_R02C01	2.71363	-3.51225	95772	Rhabdomyosarcoma (embryonal)	human
201530480026_R02C01	8.36631	11.0145	105304	Synovial sarcoma	human
200325530180_R03C02	-2.35018	-11.4252	85270	Gastroinstestinal stromal tumour	human
200514030106_R06C01	1.37956	-16.2429	101900	Gastroinstestinal stromal tumour	human
201465970058_R03C01	4.78754	-1.0962	101350	Rhabdomyosarcoma (embryonal)	human
201904410016_R05C01	10.4202	15.4198	105238	Synovial sarcoma	human
200550900073_R05C01	0.0146465	-17.5646	101834	Gastroinstestinal stromal tumour	human
9553932008_R01C02	2.57551	-5.61441	66828	Infantile fibrosarcoma	human
200325530180_R05C01	-2.68256	-11.6324	85262	Gastroinstestinal stromal tumour	human
200397860029_R02C01	2.11787	-14.1535	90514	Gastroinstestinal stromal tumour	human
200394970004_R05C02	6.02421	15.602	86128	Synovial sarcoma	human
201904650006_R03C01	-11.5378	4.67043	105642	Malignant peripheral nerve sheath tumour	human
201904640134_R06C01	2.12706	13.9705	105634	Malignant peripheral nerve sheath tumour	human
200325530180_R01C02	-0.127213	-13.8203	85266	Gastroinstestinal stromal tumour	human
3999875076_R05C02	6.16521	15.659	75400	Synovial sarcoma	human
200550900073_R02C01	1.00921	-13.8163	101828	Gastroinstestinal stromal tumour	human
3998909050_R02C02	5.36055	15.7874	78776	Synovial sarcoma	human
201904640134_R04C01	5.74348	-0.446492	105630	Malignant peripheral nerve sheath tumour	human
201904650006_R07C01	-9.89696	1.76259	105650	Malignant peripheral nerve sheath tumour	human
3999095007_R01C01	7.45305	-1.62508	75590	Rhabdomyosarcoma (embryonal)	human
201194000076_R01C01	3.06688	-7.39963	96908	Rhabdomyosarcoma (embryonal)	human
201533490047_R02C01	6.3007	-3.32161	102970	Rhabdomyosarcoma (embryonal)	human
201530490035_R02C01	-7.10498	1.31354	102938	Alveolar soft part sarcoma	human
201465960048_R01C01	-11.0228	-3.35636	100572	Leiomyosarcoma	human
201465960046_R03C01	-10.0468	-9.50429	100440	Epithelioid sarcoma	human
200928190197_R06C01	-8.65271	1.63993	95046	Alveolar soft part sarcoma	human
200772270038_R04C01	-10.836	-8.95726	92078	Epithelioid sarcoma	human
200397870027_R05C02	-6.09196	2.86081	92042	Alveolar soft part sarcoma	human
202163530140_R07C01	4.34274	4.64695	126874	Undifferentiated pleomorphic sarcoma	human
201876940198_R01C01	-5.60566	-0.067237	104922	Undifferentiated pleomorphic sarcoma	human
201332340200_R02C01	-8.22246	-9.47404	98346	Undifferentiated pleomorphic sarcoma	human
201332340120_R08C01	-1.10387	7.9365	98264	Undifferentiated pleomorphic sarcoma	human
8691803043_R04C01	-6.91644	-5.99777	95726	Dedifferentiated liposarcoma	human
200790260059_R03C01	-5.12877	0.372896	93228	Undifferentiated pleomorphic sarcoma	human
200772300036_R04C01	-9.18892	-2.7444	92918	Undifferentiated pleomorphic sarcoma	human
200772300036_R02C01	1.97024	3.72465	92914	Undifferentiated pleomorphic sarcoma	human
200772300036_R01C01	-8.61786	-8.70843	92912	Undifferentiated pleomorphic sarcoma	human
200848860119_R01C01	-9.8603	-2.33984	78998	Dedifferentiated liposarcoma	human
200848860112_R08C01	-9.42932	-0.779832	78996	Dedifferentiated liposarcoma	human
3998909064_R04C01	-9.89018	-2.17086	78984	Dedifferentiated liposarcoma	human
3998909064_R02C01	-2.70545	4.26676	78978	Dedifferentiated liposarcoma	human
3998909064_R01C01	-8.18703	-1.12858	78976	Dedifferentiated liposarcoma	human
3998909004_R03C01	-9.40378	-0.846735	78456	Dedifferentiated liposarcoma	human
3998909001_R01C02	-8.53169	-2.44129	78434	Dedifferentiated liposarcoma	human
3998909001_R05C01	-8.32138	-1.17388	78430	Dedifferentiated liposarcoma	human
3998909001_R03C01	0.320126	-10.467	78426	Dedifferentiated liposarcoma	human
3999834094_R02C01	-11.4072	-5.94683	74880	Leiomyosarcoma	human
3999834063_R06C02	-13.4139	-1.46618	74470	Leiomyosarcoma	human
101231000037_R06C02	-8.32815	-8.15437	64958	Undifferentiated pleomorphic sarcoma	human
101231000037_R02C02	2.04838	3.93208	64812	Undifferentiated pleomorphic sarcoma	human
9373551042_R03C01	-10.3501	-2.81825	64054	Dedifferentiated liposarcoma	human
9373551042_R02C01	-9.67217	-0.774238	64052	Dedifferentiated liposarcoma	human
9373551039_R04C02	-4.47676	-5.31134	64044	Dedifferentiated liposarcoma	human
