# Supplementary material for: Somatic gene delivery faithfully recapitulates a molecular spectrum of high-risk sarcomas
Source: Nat Commun. 2025 Jun 16;16:5283. doi: 10.1038/s41467-025-60519-5 (PMC12170903; doi:10.1038/s41467-025-60519-5)
Supplement: Supplementary file 13 — Source Data [file 41467_2025_60519_MOESM13_ESM.zip › Source_Data_Supp_Fig9.xlsx]

## Sheet: Supp. Fig. 9
Supplementary Figures 9a, b, c, d, e (Characterization of Syngeneic allograft models / SAMs)
	Internal ID	ID	Group	Sample_Type	Tumor-free survival (days)	Tumor-free survival (fraction)	Anaplasia	Giant cells	Phenotype	Ki	Necrosis	CD45
1	SA621trl	NTRK_p53_1	ETV6::NTRK3,sgP53-Pleo tumor 1	GEMM	48	1	Yes	Yes	SE	70	0	2
2	SC485	NTRK_p53_1_SAM_cells_1	ETV6::NTRK3,sgP53-Pleo tumor 1	SAM_primary_cells	6	0.125	No	No	S	70	5	1
3	SC486	NTRK_p53_1_SAM_cells_2	ETV6::NTRK3,sgP53-Pleo tumor 1	SAM_primary_cells	7	0.145833	No	No	S	80	5	0.5
4	SC487	NTRK_p53_1_SAM_cells_3	ETV6::NTRK3,sgP53-Pleo tumor 1	SAM_primary_cells	6	0.125	No	Yes	S	80	0	0.5
5	SC488	NTRK_p53_1_SAM_frag_1	ETV6::NTRK3,sgP53-Pleo tumor 1	SAM_primary_fragments	8	0.166667	No	No	S	80	0	0.5
6	SC489	NTRK_p53_1_SAM_frag_2	ETV6::NTRK3,sgP53-Pleo tumor 1	SAM_primary_fragments	7	0.145833	No	No	S	75	0	0.5
7	SC490	NTRK_p53_1_SAM_frag_3	ETV6::NTRK3,sgP53-Pleo tumor 1	SAM_primary_fragments	7	0.145833	No	No	S	70	0	0
8	SC706	NTRK_p53_1_SAM_2D_1	ETV6::NTRK3,sgP53-Pleo tumor 1	SAM_2D_P6	5	0.104167	No	No	S	70	20	0
9	SC707	NTRK_p53_1_SAM_2D_2	ETV6::NTRK3,sgP53-Pleo tumor 1	SAM_2D_P6	5	0.104167	No	No	S	80	0	1
10	SC708	NTRK_p53_1_SAM_2D_3	ETV6::NTRK3,sgP53-Pleo tumor 1	SAM_2D_P6	5	0.104167	No	No	S	80	20	0.5
11	SC709	NTRK_p53_1_SAM_3D_1	ETV6::NTRK3,sgP53-Pleo tumor 1	SAM_3D_P6	4	0.0833333	Yes	No	SE	75	10	1
12	SC710	NTRK_p53_1_SAM_3D_2	ETV6::NTRK3,sgP53-Pleo tumor 1	SAM_3D_P6	5	0.104167	No	No	SE	75	30	2
13	SC711	NTRK_p53_1_SAM_3D_3	ETV6::NTRK3,sgP53-Pleo tumor 1	SAM_3D_P6	5	0.104167	No	No	SE	75	15	1
14	SA503tll	Kras_p53_5	KRASG12V,sgP53 tumor 1	GEMM	17	1	Yes	Yes	S	70	0	4
15	SC413	Kras_p53_5_SAM_cells_1	KRASG12V,sgP53 tumor 1	SAM_primary_cells	8	0.470588	Yes	Yes	S	70	40	2
16	SC414	Kras_p53_5_SAM_cells_2	KRASG12V,sgP53 tumor 1	SAM_primary_cells	6	0.352941	Yes	No	S	70	40	1
17	SC415	Kras_p53_5_SAM_cells_3	KRASG12V,sgP53 tumor 1	SAM_primary_cells	7	0.411765	No	Yes	S	65	20	1
18	SC416	Kras_p53_5_SAM_frag_1	KRASG12V,sgP53 tumor 1	SAM_primary_fragments	14	0.823529	Yes	Yes	SE	70	0	1
19	SC417	Kras_p53_5_SAM_frag_2	KRASG12V,sgP53 tumor 1	SAM_primary_fragments	11	0.647059	Yes	No	S	75	0	0.5
20	SC418	Kras_p53_5_SAM_frag_3	KRASG12V,sgP53 tumor 1	SAM_primary_fragments	10	0.588235	Yes	Yes	S	80	10	2
21	SC449	Kras_p53_5_SAM_2D_1	KRASG12V,sgP53 tumor 1	SAM_2D_P6	7	0.411765	No	No	SE	70	5	1
22	SC450	Kras_p53_5_SAM_2D_2	KRASG12V,sgP53 tumor 2	SAM_2D_P6	7	0.411765	No	No	S	75	0	2
23	SC451	Kras_p53_5_SAM_2D_3	KRASG12V,sgP53 tumor 2	SAM_2D_P6	7	0.411765	No	No	SE	80	5	1
24	SC452	Kras_p53_5_SAM_3D_1	KRASG12V,sgP53 tumor 2	SAM_3D_P6	6	0.352941	No	No	S	75	10	0.5
25	SC453	Kras_p53_5_SAM_3D_2	KRASG12V,sgP53 tumor 2	SAM_3D_P6	5	0.294118	No	No	S	80	0	1
26	SC454	Kras_p53_5_SAM_3D_3	KRASG12V,sgP53 tumor 2	SAM_3D_P6	5	0.294118	No	No	S	80	0	2
27	SA500trl	Nf1_p53_5	sgNf1,sgP53 tumor 1	GEMM	76	1	Yes	No	S	75	0	3
28	SC479	Nf1_p53_5_SAM_cells_1	sgNf1,sgP53 tumor 1	SAM_primary_cells	16	0.210526	No	No	S	80	50	0.5
29	SC480	Nf1_p53_5_SAM_cells_2	sgNf1,sgP53 tumor 1	SAM_primary_cells	18	0.236842	No	No	S	80	20	1
30	SC481	Nf1_p53_5_SAM_cells_3	sgNf1,sgP53 tumor 1	SAM_primary_cells	17	0.223684	No	No	S	75	30	0.5
31	SC482	Nf1_p53_5_SAM_frag_1	sgNf1,sgP53 tumor 1	SAM_primary_fragments	11	0.144737	No	No	S	65	40	1
32	SC483	Nf1_p53_5_SAM_frag_2	sgNf1,sgP53 tumor 1	SAM_primary_fragments	10	0.131579	Yes	Yes	S	70	50	0.5
33	SC484	Nf1_p53_5_SAM_frag_3	sgNf1,sgP53 tumor 1	SAM_primary_fragments	9	0.118421	No	No	S	75	30	1
34	SC500	Nf1_p53_5_SAM_2D_1	sgNf1,sgP53 tumor 1	SAM_2D_P6	32	0.421053	No	No	S	75	20	0.5
35	SC701	Nf1_p53_5_SAM_2D_2	sgNf1,sgP53 tumor 1	SAM_2D_P6	24	0.315789	Yes	No	S	75	10	0.5
36	SC702	Nf1_p53_5_SAM_2D_3	sgNf1,sgP53 tumor 1	SAM_2D_P6	22	0.289474	Yes	No	S	80	50	1
37	SC703	Nf1_p53_5_SAM_3D_1	sgNf1,sgP53 tumor 1	SAM_3D_P6	19	0.25	Yes	Yes	S	85	5	0.5
38	SC704	Nf1_p53_5_SAM_3D_2	sgNf1,sgP53 tumor 1	SAM_3D_P6	13	0.171053	Yes	Yes	S	80	30	0
39	SC705	Nf1_p53_5_SAM_3D_3	sgNf1,sgP53 tumor 1	SAM_3D_P6	14	0.184211	No	No	S	85	0	1
Supplementary Figure 9f (DNA methylation in SAMs)
probe	SS18-SSX2_Pten_1	SS18-SSX2_Pten_1_3D	SS18-SSX2_Pten_1_SAM_cells	SS18-SSX2_Pten_1_SAM_fragments	SS18-SSX2_Pten_1_2D	NTRK_p53_1	NTRK_p53_1_2D	Kras_p53_5	NTRK_p53_1_3D	Kras_p53_5_2D	NTRK_p53_1_SAM_cells	Kras_p53_5_3D	NTRK_p53_1_SAM_fragments	Kras_p53_5_SAM_cells	NTRK_p53_1_SAM_2D	Kras_p53_5_SAM_fragments	NTRK_p53_1_SAM_3D	Kras_p53_5_SAM_2D	Kras_p53_5_SAM_3D	Nf1_p53_5_SAM_2D	Nf1_p53_5	Nf1_p53_5_SAM_3D	Nf1_p53_5_2D	Pax-Foxo_1	Nf1_p53_5_3D	Pax-Foxo_1_3D	Nf1_p53_5_SAM_cells	Pax-Foxo_1_SAM_cells	Nf1_p53_5_SAM_fragments	Pax-Foxo_1_SAM_fragments
cg47365062_TC11	0.0919664	0.23712	0.0511861	0.0400824	0.0492145	0.948039	0.959294	0.799476	0.961159	0.773302	0.939847	0.954964	0.244729	0.771904	0.935343	0.872881	0.94819	0.956691	0.943195	0.917401	0.948326	0.910435	0.897209	0.259788	0.909191	0.0240733	0.92574	0.0561719	0.92283	0.0917862
cg46622122_TC11	0.146986	0.0923384	0.0638928	0.0678243	0.0268533	0.955978	0.9221	0.888149	0.951199	0.827674	0.937066	0.953299	0.915921	0.766251	0.938456	0.908737	0.950935	0.242043	0.826903	0.894189	0.9458	0.93825	0.927565	0.402907	0.879538	0.0322035	0.906907	0.0634632	0.931806	0.142212
cg43973707_BC11	0.234517	0.0986295	0.0870465	0.0780891	0.0291473	0.977532	0.980776	0.878142	0.96725	0.889458	0.977913	0.760562	0.940121	0.585098	0.9629	0.919091	0.971856	0.979416	0.969171	0.545378	0.946509	0.729923	0.66315	0.311893	0.184899	0.0334419	0.743233	0.0548348	0.747099	0.0878091
cg28443008_TC11	0.0921508	0.0339574	0.0909858	0.0525867	0.0604968	0.913759	0.780977	0.854478	0.93086	0.862667	0.915745	0.751078	0.932337	0.873291	0.91884	0.888958	0.910928	0.86784	0.948065	0.871322	0.919979	0.92052	0.909397	0.316199	0.92749	0.0794332	0.924721	0.0867302	0.907364	0.081694
cg36623419_TC11	0.128438	0.0416274	0.123468	0.0740075	0.0233364	0.783173	0.756805	0.833324	0.774948	0.867625	0.842224	0.886673	0.952113	0.912835	0.770715	0.918303	0.851234	0.955186	0.860797	0.949806	0.959769	0.948495	0.956757	0.334588	0.967745	0.0348417	0.95725	0.0950451	0.962501	0.0864725
cg28646060_TC11	0.0994151	0.0462379	0.0819377	0.0522278	0.0351645	0.941607	0.911677	0.541018	0.92556	0.532038	0.891759	0.825172	0.450344	0.447367	0.864042	0.867523	0.904454	0.771362	0.346324	0.943325	0.880422	0.889145	0.950825	0.239629	0.931197	0.0498709	0.906382	0.0441171	0.909256	0.0764149
cg44948877_TC21	0.191821	0.0310471	0.0960839	0.110887	0.0366229	0.940991	0.930548	0.878367	0.936632	0.860574	0.919307	0.890086	0.919709	0.82366	0.917778	0.884491	0.944662	0.90598	0.933349	0.924539	0.944165	0.899935	0.912153	0.436198	0.930449	0.0396987	0.919597	0.103654	0.920411	0.173226
cg35871523_BC21	0.183144	0.111684	0.101053	0.108645	0.0375098	0.949276	0.90357	0.783191	0.944434	0.853469	0.932183	0.882079	0.914103	0.858723	0.908681	0.934523	0.89407	0.624544	0.403406	0.92848	0.953521	0.937009	0.918457	0.380284	0.926359	0.0413	0.945827	0.0712026	0.929644	0.108436
cg37049454_TC11	0.186887	0.0303778	0.111534	0.114582	0.0338344	0.966961	0.869732	0.873383	0.943338	0.856698	0.944827	0.905006	0.5581	0.890189	0.908577	0.82366	0.936975	0.918094	0.953682	0.969342	0.883158	0.956397	0.934717	0.463083	0.944059	0.104236	0.952171	0.0929212	0.959723	0.148931
cg29171706_TC11	0.148926	0.0251201	0.11253	0.0997818	0.0406182	0.939148	0.811295	0.82545	0.822828	0.646003	0.892029	0.888158	0.892809	0.844533	0.854943	0.906186	0.826996	0.244598	0.870932	0.959606	0.826429	0.925823	0.859848	0.34609	0.972164	0.0623316	0.941171	0.0947143	0.940956	0.0946799
cg28404837_TC11	0.318019	0.983999	0.712956	0.76378	0.983671	0.636668	0.985629	0.414689	0.984394	0.452835	0.690552	0.0836744	0.853762	0.185731	0.778751	0.182927	0.864947	0.514803	0.427654	0.0366702	0.0954898	0.0675369	0.0336542	0.727565	0.0291362	0.976194	0.0648628	0.924091	0.0692745	0.906304
cg37798032_TC21	0.162086	0.0406494	0.0932858	0.0727485	0.0417981	0.907903	0.937895	0.829235	0.922577	0.81667	0.888439	0.819282	0.913229	0.883713	0.91744	0.905689	0.920681	0.186379	0.889828	0.914655	0.898827	0.919521	0.91181	0.321012	0.925188	0.37684	0.910062	0.104774	0.904505	0.117801
cg43471381_TC11	0.231447	0.043932	0.162749	0.171209	0.0389458	0.962805	0.940608	0.863571	0.943196	0.839999	0.947054	0.952363	0.920426	0.776001	0.936557	0.905031	0.949673	0.943461	0.920377	0.867271	0.957481	0.903997	0.866334	0.464349	0.900869	0.0371494	0.939899	0.111755	0.948024	0.11313
cg43235303_TC11	0.0702966	0.0376192	0.0823244	0.0422792	0.0259743	0.95357	0.942428	0.911149	0.929624	0.844285	0.938988	0.89516	0.900365	0.867378	0.942398	0.93602	0.9332	0.898535	0.286556	0.865131	0.95249	0.907368	0.890336	0.554503	0.887512	0.228764	0.932437	0.196258	0.912613	0.278026
cg43073914_BC11	0.973718	0.980446	0.983468	0.981134	0.982378	0.978951	0.978676	0.427674	0.972998	0.110796	0.975218	0.0711318	0.464422	0.215943	0.977125	0.46486	0.975531	0.72964	0.223954	0.39979	0.647951	0.732525	0.0421549	0.459809	0.0446095	0.0466957	0.615904	0.154645	0.52612	0.192607
cg34017279_TC11	0.196936	0.0624169	0.065161	0.0763648	0.0848146	0.957562	0.813337	0.768024	0.943708	0.719201	0.91463	0.839053	0.951495	0.701124	0.847587	0.695055	0.932329	0.387207	0.928379	0.799796	0.96786	0.963138	0.948062	0.461116	0.94784	0.0441514	0.959779	0.0871917	0.956126	0.120295
cg29172065_BC21	0.261747	0.0377192	0.139045	0.17967	0.0515514	0.957521	0.894124	0.81593	0.937211	0.860755	0.946386	0.919136	0.797555	0.880103	0.914897	0.9179	0.936218	0.328917	0.928952	0.959192	0.951069	0.951524	0.941684	0.491669	0.962463	0.10446	0.953669	0.0965506	0.946577	0.155339
cg44042473_TC11	0.984465	0.988901	0.987795	0.988599	0.980426	0.981204	0.985362	0.658803	0.979335	0.662005	0.941412	0.103549	0.98266	0.336692	0.965484	0.241297	0.888621	0.981262	0.729394	0.291874	0.982184	0.550255	0.416668	0.393982	0.0330718	0.015312	0.459686	0.0734139	0.464515	0.0836221
cg44341700_BC21	0.208059	0.0776701	0.127442	0.111818	0.046964	0.946422	0.928265	0.86386	0.946884	0.860634	0.94949	0.874764	0.923433	0.829661	0.887396	0.89855	0.954249	0.626181	0.919664	0.887664	0.948468	0.9371	0.889521	0.451675	0.903685	0.0489348	0.938366	0.0909629	0.907071	0.128411
cg38031505_TC21	0.124526	0.0193953	0.0727189	0.0712832	0.135673	0.950263	0.887868	0.800167	0.924499	0.813673	0.911093	0.942341	0.916714	0.618339	0.895551	0.678117	0.907114	0.945584	0.946249	0.849418	0.859124	0.903887	0.940182	0.308837	0.922402	0.155742	0.864513	0.0628399	0.796712	0.105309
cg39536798_TC21	0.187562	0.0605787	0.164154	0.121855	0.0697518	0.942458	0.934983	0.799936	0.927521	0.808877	0.912471	0.468603	0.93378	0.781197	0.886015	0.897184	0.941768	0.891136	0.899557	0.932123	0.94778	0.948336	0.944196	0.401764	0.927547	0.0649119	0.935534	0.103797	0.951525	0.13527
cg43807210_TC11	0.632822	0.054119	0.0915315	0.328584	0.0484433	0.95801	0.943411	0.873381	0.950307	0.875711	0.944647	0.89502	0.938714	0.888322	0.942326	0.929704	0.942234	0.24119	0.945417	0.897378	0.947541	0.877783	0.813901	0.379942	0.900908	0.0500578	0.914617	0.0906761	0.94664	0.100775
cg42846061_TC11	0.113494	0.195753	0.103232	0.0511896	0.0354502	0.945464	0.919162	0.935756	0.937824	0.924435	0.892689	0.850386	0.933083	0.819025	0.894467	0.955989	0.815109	0.473392	0.841357	0.95034	0.956808	0.918465	0.862462	0.484844	0.944392	0.0686092	0.946601	0.118105	0.936682	0.221937
cg37836177_TC11	0.118298	0.205423	0.064578	0.045369	0.0301809	0.961765	0.951371	0.635293	0.966835	0.677525	0.943272	0.825125	0.939654	0.760671	0.92883	0.878543	0.951344	0.413499	0.597668	0.862483	0.954518	0.928198	0.931509	0.369163	0.94466	0.0258494	0.919171	0.15775	0.892853	0.218392
cg45446877_TC11	0.119578	0.0406657	0.0604708	0.0578371	0.0363076	0.936864	0.86359	0.823975	0.913823	0.781512	0.919701	0.899087	0.886309	0.795812	0.860111	0.86666	0.939356	0.51207	0.917375	0.678135	0.925341	0.852333	0.771665	0.244265	0.738508	0.056567	0.849363	0.10326	0.879922	0.116915
cg29168960_TC11	0.192949	0.0501385	0.0935771	0.125589	0.0563015	0.942931	0.932889	0.789955	0.954716	0.819797	0.935417	0.823682	0.946236	0.714438	0.931005	0.936424	0.958112	0.960357	0.925504	0.946933	0.952393	0.944355	0.965903	0.527358	0.947921	0.0580253	0.959456	0.199059	0.960587	0.274439
cg42663596_BC11	0.212988	0.015946	0.0559483	0.0575176	0.0222075	0.981006	0.978454	0.685503	0.975293	0.674225	0.970603	0.825658	0.942288	0.59061	0.953979	0.711817	0.977093	0.574545	0.611253	0.268894	0.959732	0.546253	0.330807	0.430138	0.0372881	0.0219185	0.45139	0.122643	0.414841	0.138749
cg30682966_BC11	0.196267	0.974742	0.141411	0.0592276	0.97361	0.47758	0.0463412	0.437594	0.0518111	0.536692	0.275304	0.919154	0.196677	0.279684	0.178159	0.175537	0.113121	0.157002	0.305381	0.801644	0.805411	0.789747	0.895307	0.955379	0.961755	0.954616	0.882178	0.879125	0.827216	0.913172
cg28858474_TC11	0.958418	0.966454	0.960257	0.9731	0.956264	0.518769	0.116371	0.530644	0.228792	0.746042	0.345788	0.949828	0.327162	0.317615	0.3137	0.189267	0.198008	0.960418	0.587143	0.960004	0.959535	0.961184	0.962554	0.375734	0.951649	0.0391061	0.964432	0.0822813	0.953328	0.0985797
cg45446885_TC11	0.369548	0.0916862	0.0758777	0.230215	0.0342695	0.949337	0.949257	0.867279	0.960402	0.894568	0.957273	0.842955	0.940976	0.874453	0.937631	0.964915	0.947125	0.230734	0.93629	0.886766	0.750511	0.949558	0.774158	0.470485	0.94127	0.0340544	0.931415	0.118213	0.916506	0.224882
cg30175167_BC11	0.893286	0.951144	0.936584	0.949522	0.959477	0.47164	0.95763	0.284922	0.88351	0.424762	0.641561	0.885127	0.0478711	0.123907	0.632976	0.0833224	0.678325	0.202725	0.574931	0.0853736	0.279572	0.162522	0.0809226	0.791731	0.0744568	0.959098	0.208846	0.947591	0.16708	0.923656
cg36903098_BC11	0.128385	0.259917	0.10103	0.0551478	0.0360023	0.939052	0.94745	0.905306	0.945379	0.881179	0.925205	0.880136	0.945931	0.8437	0.914281	0.870583	0.913996	0.880136	0.950991	0.860173	0.84035	0.863216	0.805211	0.298222	0.882945	0.149018	0.914045	0.104794	0.835533	0.0880644
cg28796134_TC11	0.159716	0.0462814	0.164766	0.110721	0.0375346	0.958354	0.947654	0.879769	0.962759	0.735052	0.962206	0.859628	0.807617	0.83375	0.938557	0.955631	0.929576	0.767105	0.947736	0.865191	0.943764	0.898809	0.859884	0.42083	0.789528	0.0372838	0.91192	0.135453	0.899501	0.180008
cg31852467_TC11	0.124677	0.309301	0.104213	0.0746596	0.182643	0.950255	0.914562	0.721848	0.934923	0.683589	0.914835	0.443113	0.929008	0.776806	0.882051	0.917576	0.91525	0.233577	0.323638	0.943916	0.954967	0.939817	0.923544	0.300701	0.936961	0.0800851	0.93644	0.125157	0.938303	0.148573
cg35410014_TC21	0.2758	0.0635831	0.248915	0.12613	0.0649654	0.939696	0.948569	0.893693	0.939419	0.893044	0.899764	0.849405	0.923315	0.856456	0.869251	0.942709	0.922279	0.938112	0.903562	0.873147	0.898626	0.896262	0.940916	0.35612	0.929573	0.0472137	0.933109	0.0890473	0.889019	0.119152
cg42327206_TC11	0.164887	0.833852	0.0779549	0.15867	0.370488	0.95677	0.959533	0.584088	0.971423	0.570526	0.968333	0.263061	0.887865	0.46263	0.961618	0.498829	0.951936	0.951725	0.871793	0.881187	0.960041	0.933323	0.915264	0.246353	0.90465	0.0392406	0.938572	0.0569817	0.952187	0.0516768
cg46623023_TC11	0.167872	0.070939	0.130994	0.0831567	0.0583493	0.9268	0.891883	0.881435	0.908671	0.837768	0.927803	0.786513	0.439791	0.851647	0.924336	0.875526	0.919543	0.229359	0.906427	0.721296	0.926553	0.857786	0.786513	0.182864	0.786513	0.117018	0.865486	0.139356	0.886891	0.105959
cg29953557_BC11	0.746966	0.990778	0.863821	0.867759	0.972999	0.0500304	0.0956158	0.0660403	0.0999371	0.170149	0.0502298	0.0692247	0.107285	0.069046	0.0682154	0.0396628	0.0889381	0.0918903	0.0785891	0.122005	0.0317134	0.0732769	0.109631	0.62606	0.0541278	0.825566	0.0250338	0.757658	0.0305943	0.774002
cg35665981_TC21	0.141737	0.0610649	0.10037	0.0967629	0.0632832	0.92425	0.853808	0.637798	0.912997	0.801716	0.920007	0.824707	0.840301	0.80953	0.872465	0.898807	0.893503	0.583818	0.898572	0.899967	0.929864	0.892641	0.899191	0.35146	0.866205	0.0890369	0.919352	0.0825963	0.911654	0.0892315
cg36161628_TC11	0.139769	0.0519189	0.0812961	0.0870738	0.0483308	0.969357	0.919039	0.799845	0.915227	0.762779	0.950991	0.908382	0.709511	0.689537	0.83505	0.58533	0.942206	0.684356	0.776796	0.818563	0.946207	0.934605	0.838733	0.347342	0.873542	0.0909786	0.933225	0.0777067	0.913343	0.108431
cg30347820_TC11	0.00930274	0.567765	0.0102706	0.00971127	0.703574	0.668572	0.987439	0.0239541	0.989121	0.281357	0.700248	0.0687401	0.756684	0.0211675	0.736237	0.0129081	0.837187	0.0199199	0.0554405	0.0161278	0.631889	0.0510914	0.623985	0.0172327	0.0168765	0.0162761	0.0943551	0.0211475	0.297823	0.0447835
cg36483758_TC11	0.0791929	0.055842	0.0661219	0.0730628	0.0422225	0.955995	0.942044	0.766343	0.957836	0.592647	0.937068	0.712225	0.927924	0.641311	0.900182	0.382181	0.912784	0.196311	0.620088	0.899318	0.886245	0.941577	0.833479	0.407506	0.935946	0.286471	0.943403	0.162058	0.931096	0.221815
cg37285534_TC21	0.151919	0.104442	0.074837	0.0792008	0.0258123	0.93046	0.891238	0.900055	0.937	0.802603	0.901055	0.89828	0.907181	0.766976	0.897682	0.863431	0.908924	0.589405	0.912608	0.326986	0.927866	0.632723	0.334299	0.33646	0.84646	0.0371464	0.658545	0.0683207	0.552453	0.114915
cg40828834_TC21	0.884648	0.911506	0.907951	0.915143	0.942314	0.94724	0.927029	0.459234	0.941042	0.419391	0.914973	0.126884	0.928003	0.218818	0.943314	0.421609	0.918533	0.254888	0.725244	0.23476	0.955493	0.470939	0.333807	0.245212	0.0709629	0.0339194	0.339345	0.0539669	0.318202	0.0495754
cg40466744_TC11	0.079568	0.766575	0.0437373	0.0501705	0.580872	0.9498	0.964653	0.831026	0.958048	0.874438	0.923574	0.90815	0.937742	0.739619	0.929383	0.953989	0.956417	0.892636	0.923079	0.946743	0.936738	0.926242	0.939695	0.338746	0.916256	0.0463572	0.883926	0.0692047	0.9271	0.0784725
cg43349463_TC11	0.0863532	0.0471746	0.198356	0.109612	0.0408439	0.930094	0.867599	0.856173	0.885013	0.782836	0.910617	0.867571	0.898905	0.801285	0.920337	0.898953	0.907697	0.411112	0.867571	0.842028	0.949382	0.909835	0.807894	0.363925	0.767734	0.0359826	0.902986	0.114306	0.844122	0.147283
cg34408731_BC11	0.0816849	0.0406055	0.0476515	0.0340605	0.0347437	0.131648	0.889736	0.718341	0.886867	0.816997	0.852436	0.131648	0.131648	0.131648	0.855861	0.131648	0.861424	0.131648	0.88139	0.547114	0.873731	0.694397	0.131648	0.147566	0.131648	0.0542974	0.131648	0.0941435	0.131648	0.091049
cg36381254_BC21	0.292643	0.174865	0.192914	0.109498	0.053112	0.946002	0.943098	0.933938	0.899531	0.904668	0.931573	0.91753	0.911109	0.898906	0.935153	0.947543	0.928833	0.931682	0.937005	0.940665	0.941163	0.927492	0.910592	0.367245	0.915868	0.0661161	0.943938	0.172937	0.944546	0.198394
cg39597075_TC11	0.0795882	0.0212209	0.0486587	0.0319974	0.0295333	0.916688	0.978473	0.846744	0.97916	0.93052	0.945546	0.917706	0.917148	0.891572	0.948122	0.808801	0.963775	0.962117	0.959113	0.944112	0.913149	0.911739	0.973612	0.497658	0.972247	0.919673	0.922234	0.362083	0.930372	0.375046
cg43427541_BC11	0.128488	0.0717065	0.0749921	0.0718686	0.0687128	0.904693	0.962912	0.88148	0.973568	0.934595	0.839405	0.879258	0.937841	0.733064	0.784353	0.718547	0.886122	0.95128	0.919133	0.952412	0.8327	0.852675	0.979302	0.386808	0.964588	0.659156	0.908527	0.0744251	0.913547	0.121345
cg44015570_BC12	0.175365	0.317261	0.140037	0.104699	0.0579563	0.93537	0.92705	0.88942	0.923345	0.865681	0.925876	0.820249	0.797775	0.908716	0.922748	0.933302	0.93285	0.816162	0.920598	0.948945	0.933996	0.947315	0.934724	0.412594	0.920256	0.0753922	0.926474	0.105317	0.929469	0.127731
cg46248203_TC11	0.212179	0.0566897	0.144897	0.124964	0.0452917	0.961573	0.737305	0.833264	0.952054	0.846021	0.955835	0.917731	0.524204	0.830036	0.882965	0.963116	0.936441	0.966755	0.961437	0.962122	0.799058	0.950789	0.877343	0.443237	0.960811	0.0549932	0.946283	0.244894	0.950583	0.245067
cg32679422_TC11	0.149924	0.0726688	0.129336	0.0738155	0.151403	0.939724	0.95591	0.536884	0.942369	0.632148	0.937976	0.821882	0.727541	0.701732	0.931032	0.906502	0.918212	0.748787	0.717548	0.934257	0.938302	0.935824	0.890222	0.362104	0.916844	0.101403	0.93869	0.0903421	0.926885	0.100571
cg37319749_BC21	0.337648	0.0926409	0.117347	0.114238	0.0246329	0.935538	0.879817	0.800297	0.907612	0.686978	0.91406	0.887537	0.855275	0.656655	0.868489	0.837997	0.882722	0.259613	0.921489	0.90041	0.93104	0.916843	0.852884	0.364981	0.889747	0.0273859	0.90169	0.116727	0.885706	0.110094
cg45083116_TC11	0.0727447	0.117934	0.0476059	0.025309	0.014272	0.561649	0.334446	0.718761	0.355715	0.585744	0.532976	0.907944	0.349243	0.878518	0.432033	0.806053	0.429357	0.442117	0.758226	0.935213	0.944286	0.950198	0.861624	0.265833	0.934964	0.0156867	0.949556	0.0412173	0.926395	0.0652364
cg36970442_BC11	0.911003	0.986223	0.983115	0.973414	0.974598	0.0257097	0.139764	0.0180597	0.0212569	0.0261469	0.0223015	0.11205	0.0301354	0.0309938	0.01891	0.0213777	0.0180783	0.0206072	0.0232448	0.0286307	0.0434871	0.0310364	0.0335285	0.0586426	0.0306343	0.319149	0.0513519	0.0312997	0.0517832	0.0651418
cg31907529_BC11	0.965325	0.946783	0.963171	0.977995	0.978708	0.975277	0.976987	0.728968	0.972759	0.636547	0.814003	0.0575055	0.966774	0.222567	0.821186	0.156278	0.705184	0.963218	0.304936	0.325079	0.974802	0.701238	0.498554	0.33881	0.0839557	0.0438253	0.586936	0.0865247	0.534767	0.113618
cg44007020_TC11	0.118912	0.23651	0.101605	0.0885909	0.0542099	0.963033	0.885027	0.836382	0.943279	0.731354	0.942698	0.889919	0.906395	0.783709	0.899664	0.908904	0.923282	0.681774	0.92231	0.854223	0.954246	0.956608	0.937484	0.404318	0.889305	0.0749421	0.943624	0.158069	0.951511	0.195569
cg44937149_TC11	0.228541	0.0272457	0.105396	0.0612794	0.0351313	0.957993	0.882687	0.715577	0.962809	0.713214	0.922578	0.886127	0.931937	0.579632	0.853602	0.311213	0.8825	0.247328	0.552505	0.695603	0.961224	0.844307	0.844518	0.451117	0.892288	0.0315324	0.8991	0.180701	0.855606	0.12204
cg29466745_BC21	0.242038	0.0579128	0.146165	0.130364	0.908744	0.955802	0.956826	0.817037	0.953047	0.843634	0.956096	0.925602	0.94106	0.835902	0.958493	0.953631	0.948847	0.945743	0.942831	0.946794	0.948396	0.950258	0.939347	0.38994	0.938794	0.0563603	0.93245	0.132588	0.957138	0.144558
cg40021238_BC21	0.797972	0.90092	0.859736	0.857978	0.909531	0.0609524	0.262483	0.0913894	0.079378	0.0620979	0.147911	0.0799422	0.0744467	0.0808716	0.0859038	0.0772604	0.0578114	0.0454525	0.0488211	0.0683631	0.0492055	0.0600932	0.0700145	0.674559	0.0616186	0.885927	0.0583972	0.753869	0.0668951	0.766604
cg44027456_TC11	0.18403	0.155551	0.250886	0.104464	0.0527041	0.954113	0.879135	0.813035	0.963459	0.75884	0.945261	0.829897	0.904178	0.768136	0.837982	0.926013	0.942678	0.945239	0.929969	0.711369	0.940846	0.894115	0.865628	0.406756	0.848524	0.0324201	0.93	0.0853594	0.901513	0.0889533
cg44821185_TC11	0.155822	0.0351636	0.0615239	0.0604341	0.0436861	0.907735	0.897033	0.614393	0.906469	0.811525	0.87832	0.811525	0.811525	0.661147	0.891281	0.811525	0.89967	0.154663	0.811525	0.861089	0.810073	0.887282	0.811525	0.434288	0.811525	0.0583608	0.874806	0.109475	0.849851	0.135301
cg45925896_BC11	0.447425	0.967269	0.937404	0.734048	0.843596	0.942035	0.979954	0.651582	0.980303	0.696019	0.91879	0.181049	0.971169	0.53106	0.964293	0.865171	0.97058	0.954892	0.783721	0.111558	0.87246	0.398646	0.295075	0.344204	0.029887	0.0316513	0.328042	0.0628481	0.310955	0.0822877
cg43100747_BC21	0.237264	0.344005	0.127556	0.115239	0.0282255	0.416933	0.160387	0.825398	0.0966252	0.806976	0.377405	0.917224	0.562457	0.696877	0.333437	0.883703	0.300097	0.925484	0.923842	0.892564	0.952743	0.941993	0.91161	0.337869	0.937827	0.118509	0.927248	0.144651	0.916984	0.11657
cg43214695_TC21	0.270613	0.0651737	0.171648	0.169275	0.0416772	0.951583	0.853826	0.870717	0.952479	0.915673	0.951274	0.919178	0.944905	0.879158	0.890843	0.930386	0.910513	0.947141	0.928332	0.783744	0.934647	0.901318	0.872265	0.381836	0.92149	0.0631793	0.947322	0.176992	0.880192	0.201473
cg46753426_BC11	0.104269	0.125558	0.102643	0.0852363	0.147341	0.784081	0.93638	0.804398	0.776069	0.724884	0.845841	0.690401	0.894104	0.860634	0.863146	0.927664	0.817494	0.737277	0.951122	0.907398	0.93855	0.884018	0.90889	0.243206	0.690401	0.0938531	0.910434	0.0583423	0.909908	0.0508971
cg46622927_BC21	0.396471	0.0444831	0.137038	0.201844	0.10916	0.94694	0.941195	0.908016	0.936964	0.859019	0.928273	0.875702	0.901768	0.872678	0.935045	0.90024	0.933871	0.357925	0.9459	0.918268	0.94168	0.923988	0.924248	0.473672	0.922193	0.0484985	0.930569	0.177141	0.919353	0.156876
cg42016919_TC11	0.048096	0.0351697	0.0358075	0.0262991	0.0248021	0.965389	0.968842	0.648761	0.971585	0.634727	0.961723	0.392859	0.961943	0.524987	0.964014	0.883683	0.965531	0.968507	0.884498	0.617936	0.949879	0.738117	0.640897	0.546428	0.505955	0.0278644	0.68597	0.267205	0.654631	0.355334
cg30994077_BC21	0.204194	0.250353	0.114037	0.0953817	0.146018	0.916575	0.952008	0.794997	0.958382	0.84668	0.912108	0.930743	0.926725	0.738277	0.899638	0.910023	0.917628	0.935747	0.923018	0.913276	0.877453	0.841398	0.952338	0.370568	0.936131	0.0346187	0.87582	0.115023	0.92626	0.149506
cg29677981_BC11	0.236937	0.409809	0.137339	0.118077	0.0329745	0.983964	0.978642	0.609441	0.986331	0.526165	0.981315	0.240715	0.98042	0.410186	0.971214	0.624799	0.982765	0.505514	0.838535	0.81495	0.978032	0.969901	0.901888	0.429873	0.833409	0.0344768	0.910308	0.174527	0.883349	0.165446
cg44559636_BC11	0.867597	0.962514	0.918883	0.961457	0.95723	0.0678659	0.938513	0.127394	0.0299733	0.139214	0.0368045	0.10681	0.1376	0.105248	0.258078	0.0838845	0.03963	0.0675243	0.0434897	0.630572	0.247513	0.716994	0.49325	0.403569	0.916638	0.570291	0.573961	0.494732	0.67908	0.444764
cg44015570_BC11	0.201415	0.36774	0.121233	0.107637	0.0577942	0.914449	0.920193	0.906816	0.910893	0.853602	0.928207	0.838906	0.722562	0.928006	0.904091	0.942517	0.923537	0.815986	0.909508	0.943658	0.92958	0.944374	0.927857	0.398416	0.923072	0.0734352	0.911306	0.104468	0.930839	0.117989
cg44438533_BC11	0.146189	0.0927428	0.0833561	0.0882205	0.0578871	0.920623	0.956351	0.745061	0.940525	0.738364	0.929758	0.571557	0.92221	0.620532	0.930956	0.610321	0.938193	0.684828	0.74951	0.893498	0.926978	0.931921	0.933395	0.35892	0.571557	0.0510443	0.918703	0.144585	0.916415	0.13415
cg42381617_TC11	0.187202	0.119382	0.141619	0.117856	0.0468335	0.973165	0.950903	0.926162	0.969305	0.903902	0.965138	0.927402	0.954187	0.845536	0.965295	0.953386	0.967797	0.953276	0.956862	0.938054	0.967284	0.929888	0.945736	0.62199	0.947823	0.121298	0.951411	0.292954	0.949695	0.399475
cg35505920_TC11	0.123352	0.0794378	0.0955202	0.090116	0.219758	0.919768	0.950348	0.702178	0.939324	0.743498	0.910031	0.804835	0.911607	0.730091	0.887557	0.932309	0.928667	0.635714	0.67349	0.903941	0.798087	0.894293	0.777341	0.323682	0.943973	0.0600161	0.934317	0.0852009	0.904516	0.0923856
cg36206340_BC11	0.15813	0.0607508	0.112609	0.190724	0.0578245	0.882106	0.935464	0.645295	0.935927	0.764054	0.880982	0.784549	0.26027	0.758166	0.88237	0.929793	0.916061	0.57973	0.895521	0.231738	0.902442	0.451265	0.441926	0.192055	0.100783	0.040498	0.389969	0.047077	0.426963	0.0465576
cg44948722_TC11	0.124158	0.0144529	0.0456427	0.0434869	0.0166655	0.929527	0.922477	0.734757	0.938658	0.746136	0.912814	0.891451	0.879135	0.716192	0.900603	0.878679	0.948088	0.933213	0.926953	0.498195	0.925424	0.683164	0.616693	0.479212	0.427256	0.0181239	0.641769	0.177059	0.646303	0.208763
cg37762986_BC11	0.202591	0.090533	0.0589032	0.0472432	0.0265442	0.878249	0.949397	0.665804	0.941701	0.785898	0.85291	0.741943	0.605694	0.719176	0.886604	0.86794	0.873084	0.893085	0.884772	0.711284	0.845745	0.809003	0.922682	0.224354	0.933452	0.0604127	0.795007	0.124933	0.859669	0.124065
cg37550495_TC11	0.189865	0.0200708	0.115236	0.0877046	0.0212327	0.934451	0.809902	0.756487	0.906896	0.637495	0.820062	0.836703	0.901949	0.654141	0.771949	0.883541	0.797402	0.93216	0.872555	0.80655	0.910649	0.867035	0.884057	0.401286	0.894087	0.0250682	0.91098	0.101281	0.874267	0.136869
cg42667696_TC11	0.147783	0.0194718	0.0949059	0.0724024	0.0406683	0.935462	0.834109	0.758424	0.936814	0.737504	0.892864	0.900986	0.879628	0.676409	0.799671	0.791033	0.865049	0.899996	0.876262	0.798576	0.923588	0.888065	0.786413	0.333987	0.847209	0.0516732	0.845618	0.156952	0.911917	0.158282
cg40984434_BC11	0.212965	0.03325	0.117409	0.232486	0.0361108	0.911747	0.958138	0.696396	0.956084	0.717663	0.90193	0.943773	0.960864	0.668385	0.932923	0.910107	0.92706	0.823882	0.931059	0.943626	0.537999	0.938631	0.648254	0.393167	0.950845	0.16265	0.933678	0.107679	0.875606	0.14811
cg32780237_BC21	0.136188	0.0240499	0.0916797	0.0787641	0.0303578	0.892813	0.923603	0.59414	0.923221	0.620295	0.874119	0.614698	0.882179	0.594609	0.871889	0.706139	0.885697	0.181543	0.825131	0.793612	0.826369	0.758786	0.902841	0.331121	0.924873	0.0879231	0.841694	0.120433	0.880512	0.100454
cg43526870_TC21	0.235343	0.0823355	0.227096	0.100026	0.0604362	0.942787	0.888218	0.808679	0.934053	0.774463	0.910283	0.839192	0.896888	0.768078	0.892062	0.841528	0.918701	0.925262	0.681623	0.882463	0.857201	0.930638	0.848406	0.327015	0.933386	0.0870657	0.938176	0.0888012	0.903646	0.100422
cg29977861_TC21	0.061942	0.033001	0.0371787	0.0324576	0.0300705	0.652034	0.953986	0.369287	0.950813	0.251063	0.66095	0.0719329	0.782347	0.175545	0.742172	0.391342	0.827648	0.106255	0.138555	0.0903681	0.403577	0.119095	0.323325	0.714126	0.0410765	0.950235	0.120016	0.866489	0.112767	0.871224
cg43215635_BC11	0.194437	0.0809594	0.21582	0.0812584	0.0662737	0.953711	0.909421	0.926282	0.940943	0.87707	0.956965	0.860554	0.9418	0.864183	0.910439	0.954142	0.939971	0.720716	0.913735	0.577316	0.951794	0.765068	0.648327	0.333315	0.903047	0.0329089	0.764456	0.13882	0.741669	0.202687
cg36540327_TC11	0.922023	0.984041	0.966581	0.969273	0.975306	0.0699879	0.0284474	0.053302	0.0291266	0.0287006	0.0382442	0.0230685	0.0623316	0.0309884	0.0303734	0.0242098	0.0335965	0.0346679	0.0335554	0.0543567	0.208188	0.179231	0.0191885	0.0978103	0.0223637	0.0286416	0.151183	0.0258756	0.121889	0.0325654
cg43090780_TC21	0.184455	0.16086	0.268849	0.0957389	0.201933	0.953977	0.949662	0.91513	0.960774	0.913909	0.95184	0.92927	0.841035	0.928639	0.963351	0.953008	0.95405	0.95945	0.954951	0.951792	0.96172	0.960281	0.951896	0.417335	0.96042	0.134854	0.957409	0.199041	0.94144	0.22747
cg43487609_TC21	0.187784	0.0455929	0.139123	0.113735	0.0376018	0.930024	0.843365	0.794896	0.914615	0.725936	0.919554	0.659053	0.890244	0.721211	0.905089	0.911091	0.926759	0.918679	0.338799	0.829506	0.810507	0.822846	0.794711	0.320991	0.850813	0.0552811	0.876783	0.102734	0.806894	0.101532
cg37283336_TC11	0.115797	0.0732339	0.402889	0.0813885	0.450275	0.947448	0.921213	0.851635	0.936178	0.833802	0.935691	0.87937	0.938453	0.811286	0.935069	0.588361	0.947082	0.945188	0.926322	0.87674	0.938393	0.935695	0.877716	0.372577	0.865062	0.0363357	0.915932	0.072886	0.938875	0.104112
cg45703115_TC21	0.238944	0.0583719	0.175183	0.167539	0.0632566	0.926345	0.901614	0.825905	0.934216	0.853456	0.927916	0.897527	0.914846	0.871089	0.908666	0.913977	0.935323	0.265249	0.942324	0.92566	0.938663	0.909435	0.90956	0.471193	0.94634	0.0969205	0.924658	0.232568	0.904079	0.302961
cg41994466_BC11	0.778498	0.980057	0.901038	0.901552	0.978581	0.648322	0.979738	0.385138	0.972658	0.365799	0.666552	0.129037	0.773941	0.187283	0.761336	0.141145	0.814474	0.241033	0.116056	0.0560082	0.501898	0.0810873	0.462785	0.202997	0.0761382	0.26541	0.13327	0.0869951	0.148222	0.100079
cg35713972_BC21	0.164374	0.078555	0.159302	0.0997688	0.243844	0.92017	0.915377	0.861578	0.9361	0.871424	0.932281	0.837412	0.924199	0.626989	0.911438	0.817598	0.948258	0.944026	0.939232	0.811013	0.905516	0.860574	0.865162	0.372731	0.873957	0.0762563	0.889821	0.10034	0.82093	0.106432
cg43213024_TC21	0.457993	0.179241	0.0955092	0.0753882	0.0422516	0.939921	0.895512	0.860767	0.913214	0.750313	0.93827	0.89046	0.904127	0.811354	0.911998	0.927094	0.927878	0.907467	0.674127	0.831663	0.917325	0.8947	0.81996	0.343723	0.898616	0.0478147	0.918279	0.130918	0.904902	0.112872
cg34424834_BC11	0.225062	0.463523	0.147562	0.0986354	0.0690152	0.954229	0.95693	0.901619	0.956449	0.893206	0.956836	0.908584	0.914624	0.93118	0.957529	0.9517	0.955148	0.261112	0.959465	0.93994	0.956692	0.960255	0.949667	0.527727	0.941364	0.152052	0.955937	0.198927	0.955618	0.31884
cg46623019_BC11	0.144596	0.0732651	0.0940982	0.0798069	0.0554118	0.942455	0.825102	0.826597	0.919517	0.813068	0.928594	0.789797	0.627153	0.737437	0.889567	0.910085	0.908107	0.600531	0.917608	0.228226	0.919571	0.604036	0.789797	0.336036	0.789797	0.0849391	0.789797	0.102243	0.789797	0.079441
cg38891544_TC11	0.136784	0.583966	0.0357281	0.0328644	0.895927	0.291368	0.36389	0.925573	0.0877449	0.973477	0.439132	0.982845	0.160623	0.975257	0.458656	0.982699	0.419977	0.980865	0.963499	0.90757	0.688771	0.743899	0.978003	0.931141	0.982559	0.966883	0.868924	0.963503	0.874096	0.971964
cg46012359_BC11	0.088431	0.0425726	0.0826451	0.0614829	0.0474554	0.939285	0.892789	0.772037	0.943588	0.675703	0.917843	0.865409	0.887201	0.721392	0.873342	0.604284	0.947472	0.933041	0.714557	0.4805	0.940901	0.671894	0.596861	0.285758	0.546987	0.0508624	0.681476	0.0736969	0.654029	0.0964409
cg44029358_BC11	0.214675	0.364373	0.122305	0.0722672	0.0400945	0.947702	0.886621	0.754077	0.957631	0.645388	0.947848	0.84776	0.90859	0.676126	0.850964	0.626689	0.918762	0.600809	0.287427	0.827862	0.801184	0.926767	0.782062	0.314774	0.90258	0.0375677	0.937083	0.0801147	0.920796	0.0573318
cg46600606_BC11	0.189687	0.0327498	0.106444	0.0786049	0.0209083	0.93975	0.950072	0.743082	0.958547	0.786259	0.88894	0.953309	0.847027	0.838706	0.917943	0.509139	0.905946	0.95047	0.891177	0.899848	0.905771	0.890442	0.917433	0.419304	0.953542	0.353935	0.893673	0.204096	0.892732	0.210721
cg36239459_BC21	0.153848	0.199155	0.0775116	0.193039	0.0327849	0.917441	0.86094	0.791696	0.915454	0.65832	0.892153	0.735764	0.888164	0.763845	0.869261	0.642039	0.866262	0.18837	0.591195	0.862893	0.930936	0.909898	0.84317	0.329517	0.855688	0.0465517	0.901503	0.0831044	0.908798	0.113434
cg34606331_TC11	0.147341	0.311788	0.167628	0.0701911	0.0388178	0.951568	0.731662	0.875248	0.886527	0.852027	0.935739	0.841067	0.901392	0.586757	0.784288	0.650295	0.876199	0.649855	0.565639	0.885363	0.934184	0.902936	0.925657	0.335982	0.906879	0.02827	0.937852	0.0629479	0.928177	0.10717
cg36330868_BC21	0.233244	0.0679953	0.0934119	0.106324	0.0372154	0.894415	0.902321	0.550201	0.922225	0.660943	0.883076	0.743055	0.88191	0.625755	0.892536	0.719465	0.890032	0.614573	0.872486	0.818093	0.900868	0.811045	0.867267	0.278733	0.899459	0.0399358	0.900056	0.0691024	0.844371	0.0854753
cg44026521_BC21	0.34203	0.0951367	0.141269	0.281431	0.0452928	0.944716	0.932644	0.841099	0.929986	0.852988	0.925918	0.895284	0.925784	0.809432	0.915035	0.617053	0.93918	0.929365	0.900844	0.804858	0.942624	0.92811	0.89074	0.358469	0.886573	0.0401774	0.915857	0.118092	0.919769	0.167741
cg43358063_BC21	0.303354	0.0301634	0.146723	0.123186	0.0501158	0.906446	0.889518	0.855852	0.889827	0.8765	0.910286	0.832611	0.720904	0.922421	0.891479	0.887498	0.922626	0.87746	0.880131	0.848471	0.905695	0.86062	0.885107	0.41608	0.890135	0.0424598	0.901936	0.146585	0.867576	0.177408
cg46618528_BC11	0.0899702	0.0624561	0.0789839	0.0594404	0.139501	0.934403	0.917903	0.630619	0.922631	0.56468	0.933336	0.776573	0.600851	0.52643	0.877907	0.541124	0.899678	0.207389	0.570761	0.772918	0.820652	0.901247	0.722086	0.346808	0.847325	0.0424777	0.924742	0.0907694	0.894601	0.0823855
cg29977866_TC21	0.082616	0.0705696	0.0818372	0.0728285	0.0618832	0.670591	0.945873	0.246499	0.94281	0.252898	0.667562	0.0525776	0.427477	0.0771061	0.733617	0.0744338	0.886249	0.4453	0.046324	0.0915023	0.315038	0.0769517	0.311745	0.730648	0.108171	0.930755	0.0781838	0.852695	0.0644269	0.836337
cg33199075_BC11	0.385914	0.0563043	0.200041	0.258926	0.0382385	0.960175	0.958425	0.859815	0.968296	0.801639	0.950441	0.928111	0.94851	0.731682	0.937127	0.939711	0.954397	0.622989	0.947958	0.932037	0.793927	0.953621	0.835099	0.4766	0.921325	0.0396404	0.935223	0.148228	0.927828	0.19754
cg31717793_TC11	0.91132	0.975771	0.946313	0.959334	0.936192	0.86172	0.953386	0.390996	0.966945	0.211497	0.893391	0.0260252	0.886361	0.172637	0.931168	0.179338	0.918162	0.791474	0.124137	0.256782	0.495811	0.495221	0.0383991	0.50172	0.0313748	0.793726	0.38588	0.49896	0.340394	0.531895
cg38444607_TC21	0.82308	0.933513	0.908635	0.914421	0.913976	0.0527821	0.66243	0.189781	0.0398173	0.176486	0.0482798	0.173839	0.0408521	0.314626	0.0426507	0.140412	0.0404361	0.0523102	0.0463141	0.643062	0.0810809	0.356942	0.641165	0.24044	0.860364	0.899192	0.461305	0.130471	0.427902	0.123732
cg32631191_BC11	0.145231	0.229808	0.241844	0.0753521	0.421457	0.926856	0.938099	0.887373	0.949012	0.859697	0.90803	0.844472	0.933285	0.923754	0.939596	0.938768	0.946319	0.947414	0.913638	0.929391	0.922574	0.912128	0.931367	0.402814	0.932381	0.085868	0.931367	0.0760871	0.924799	0.160964
cg31803083_TC11	0.797691	0.985666	0.92396	0.947199	0.975256	0.32019	0.646519	0.170485	0.545325	0.248936	0.541734	0.0211098	0.781965	0.0624842	0.517267	0.0401676	0.597947	0.0914664	0.0186472	0.0418645	0.403157	0.116644	0.227326	0.111728	0.0193036	0.0170065	0.148892	0.0173174	0.101218	0.0275685
cg45359893_TC11	0.140391	0.0941486	0.905197	0.0957435	0.094335	0.911488	0.8827	0.905197	0.905197	0.905197	0.883002	0.905197	0.870605	0.905197	0.905197	0.905197	0.905197	0.905197	0.905197	0.905197	0.905197	0.885103	0.905197	0.644609	0.905197	0.048555	0.880734	0.12391	0.846687	0.103675
cg29848418_TC21	0.163	0.029521	0.169713	0.100065	0.0228772	0.902692	0.903472	0.586375	0.876273	0.637278	0.873026	0.693247	0.825968	0.642177	0.860199	0.562633	0.918521	0.204037	0.759342	0.813756	0.873925	0.868725	0.864238	0.32351	0.760929	0.023922	0.885541	0.0772093	0.849999	0.0929307
cg33147938_TC21	0.214847	0.0455627	0.137176	0.115765	0.067975	0.91009	0.754746	0.788446	0.905131	0.775222	0.876906	0.684483	0.899417	0.768849	0.747592	0.923989	0.828496	0.255341	0.885734	0.907826	0.905727	0.919405	0.904589	0.377541	0.920898	0.204313	0.913128	0.091587	0.900511	0.136374
cg42498712_TC21	0.41617	0.311892	0.143083	0.113052	0.05079	0.952867	0.918131	0.84917	0.913812	0.81933	0.906891	0.911375	0.911235	0.869459	0.896574	0.92442	0.939291	0.327525	0.955169	0.865731	0.928237	0.915868	0.914617	0.427309	0.910019	0.0405951	0.918074	0.143256	0.916322	0.193502
cg38401391_BC11	0.131423	0.0672906	0.0823583	0.0927273	0.259291	0.942652	0.90981	0.798662	0.939046	0.875316	0.928639	0.852063	0.935146	0.931071	0.904083	0.952781	0.939291	0.933673	0.920852	0.9495	0.936482	0.931515	0.934155	0.528204	0.942663	0.179096	0.939099	0.28398	0.937301	0.262443
cg41954304_BC21	0.106735	0.0759131	0.0833138	0.0814425	0.0422424	0.95954	0.938495	0.719845	0.944032	0.785485	0.935136	0.79774	0.931849	0.763837	0.914877	0.52549	0.930249	0.53962	0.921468	0.511982	0.956466	0.752245	0.569752	0.403396	0.494445	0.0928164	0.728859	0.0976884	0.719105	0.09765
cg46623809_TC11	0.16369	0.369925	0.304349	0.0625614	0.130676	0.932051	0.904914	0.906926	0.919193	0.868958	0.920242	0.878015	0.91633	0.828952	0.91723	0.917053	0.897323	0.878015	0.911657	0.89426	0.943602	0.914147	0.913038	0.368381	0.878015	0.0691554	0.912743	0.0837412	0.904279	0.125703
cg46618530_TC11	0.750376	0.0953425	0.128694	0.100478	0.0743778	0.928288	0.919854	0.787793	0.917394	0.745833	0.919158	0.750376	0.266176	0.829544	0.902386	0.615707	0.917156	0.750376	0.934675	0.821077	0.885644	0.907464	0.750376	0.277718	0.750376	0.0646547	0.872287	0.0754827	0.905593	0.0735418
cg28167743_TC11	0.73531	0.833517	0.949292	0.956691	0.705893	0.534789	0.0198504	0.596666	0.0241344	0.469312	0.326414	0.911311	0.729893	0.795046	0.195965	0.377633	0.119299	0.14799	0.282782	0.979771	0.974815	0.979185	0.975827	0.476101	0.97554	0.748517	0.975826	0.168966	0.977959	0.206666
cg38648144_TC21	0.215202	0.365936	0.13887	0.0874872	0.0498227	0.945633	0.901721	0.867504	0.919262	0.806657	0.925733	0.838095	0.918212	0.723083	0.913423	0.682702	0.929599	0.943549	0.876914	0.864133	0.933774	0.907397	0.846444	0.504606	0.894778	0.0663673	0.907899	0.116702	0.92705	0.0815265
cg42061732_TC21	0.788009	0.888044	0.8601	0.887979	0.927165	0.283786	0.0564143	0.326861	0.0334486	0.465736	0.25706	0.536023	0.146765	0.159445	0.180241	0.0881786	0.108926	0.523964	0.285179	0.847127	0.810941	0.754002	0.927044	0.242093	0.887187	0.0352165	0.778208	0.047218	0.763084	0.0571136
cg44937960_TC11	0.320216	0.0248989	0.0374651	0.0578781	0.0225833	0.931077	0.831051	0.733181	0.948429	0.729981	0.910354	0.931006	0.545711	0.723618	0.83698	0.922592	0.889924	0.556508	0.935098	0.741267	0.924061	0.872567	0.808432	0.490097	0.891706	0.0346038	0.908198	0.185117	0.815332	0.199772
cg31575507_BC21	0.333043	0.18855	0.212179	0.168488	0.0688205	0.960507	0.927696	0.778632	0.952736	0.79426	0.947086	0.945852	0.849012	0.691166	0.902915	0.847276	0.928239	0.922358	0.951334	0.863098	0.953817	0.936881	0.887615	0.389017	0.907738	0.0403019	0.93535	0.141612	0.924378	0.137377
cg33360520_TC11	0.072687	0.176053	0.0454472	0.053828	0.0488894	0.951886	0.942721	0.57108	0.965859	0.600203	0.922125	0.657592	0.887532	0.551252	0.919213	0.709005	0.945464	0.206427	0.513828	0.911085	0.948618	0.86775	0.925994	0.436366	0.95318	0.239934	0.949383	0.33767	0.915871	0.320138
cg38660654_BC11	0.33284	0.0598166	0.123211	0.12258	0.0583802	0.909513	0.865132	0.896686	0.951866	0.904114	0.922966	0.873937	0.700504	0.783705	0.885263	0.95195	0.918453	0.920842	0.940876	0.889133	0.936707	0.898242	0.9129	0.502872	0.909209	0.0593354	0.916489	0.179679	0.913063	0.29348
cg35409921_BC21	0.219813	0.390607	0.165268	0.123259	0.189763	0.931777	0.937239	0.918363	0.938795	0.909486	0.935505	0.909854	0.902317	0.894479	0.912337	0.929974	0.936559	0.932386	0.855547	0.929577	0.930605	0.905849	0.942273	0.414702	0.919701	0.0538462	0.927142	0.132815	0.9153	0.134531
cg45083661_TC11	0.171283	0.220262	0.088926	0.0518202	0.0319344	0.913474	0.770654	0.749173	0.941755	0.821444	0.869146	0.667183	0.630013	0.770205	0.790775	0.919508	0.909701	0.607302	0.846415	0.900012	0.828798	0.82074	0.953558	0.329727	0.936464	0.0475669	0.848363	0.0897004	0.85709	0.10115
cg29171856_TC11	0.130704	0.0368648	0.0834699	0.0705912	0.0458783	0.902227	0.549221	0.676025	0.854193	0.545542	0.864934	0.710876	0.587119	0.774796	0.723257	0.899784	0.809102	0.873741	0.548229	0.946727	0.568655	0.915954	0.730534	0.322895	0.946237	0.0828003	0.928121	0.0690041	0.911856	0.0510405
cg33384691_TC21	0.894857	0.94935	0.932937	0.938964	0.924591	0.676449	0.951259	0.359174	0.938017	0.550289	0.70988	0.110307	0.588577	0.138444	0.689844	0.0894391	0.846444	0.803418	0.517045	0.101562	0.439199	0.118926	0.332361	0.214108	0.193512	0.187185	0.161315	0.0491418	0.139903	0.0603453
cg31973746_TC11	0.881209	0.768565	0.921898	0.935279	0.961311	0.784227	0.966576	0.276943	0.961347	0.23933	0.925351	0.07526	0.660612	0.121974	0.91078	0.0901507	0.928744	0.161262	0.356327	0.208786	0.894175	0.478541	0.382142	0.338808	0.0449966	0.466999	0.432263	0.121532	0.341976	0.168545
cg44183558_BC11	0.852713	0.993303	0.946901	0.963079	0.992087	0.0410861	0.298726	0.0478389	0.0607625	0.0316728	0.019205	0.0309727	0.0456513	0.0175169	0.090952	0.0214161	0.0695545	0.0176367	0.0563029	0.0395653	0.161647	0.0985972	0.0765836	0.0449027	0.0156287	0.0193785	0.137487	0.0783933	0.0471675	0.0640388
cg39307809_TC11	0.723569	0.991316	0.85902	0.858698	0.989102	0.651368	0.98895	0.528575	0.984581	0.634313	0.661903	0.426731	0.73019	0.301165	0.722316	0.228917	0.798996	0.758656	0.696433	0.0653247	0.490854	0.0318262	0.490063	0.192029	0.0321949	0.184242	0.0564113	0.0347022	0.109502	0.0231968
cg32195682_TC11	0.0652926	0.0396423	0.0489409	0.0490319	0.0378641	0.793261	0.91409	0.664869	0.970034	0.713126	0.788022	0.521673	0.815226	0.584951	0.818202	0.848904	0.890209	0.360292	0.825157	0.754887	0.760573	0.65387	0.914768	0.368768	0.931141	0.0317932	0.723041	0.0669594	0.743361	0.110248
cg47315789_TC21	0.322068	0.362222	0.169791	0.0834565	0.080194	0.947552	0.827304	0.846013	0.898647	0.77057	0.917507	0.854649	0.845161	0.802437	0.833447	0.95253	0.859236	0.504934	0.354757	0.948774	0.941482	0.940321	0.929513	0.3849	0.925017	0.0381408	0.951546	0.0875686	0.94442	0.152103
cg43283868_TC11	0.155848	0.845162	0.0704214	0.0707959	0.777095	0.963295	0.974195	0.595742	0.967257	0.517833	0.957503	0.0618309	0.591789	0.236145	0.958825	0.823524	0.960352	0.835194	0.464702	0.23472	0.744509	0.498735	0.07389	0.836895	0.0332567	0.955926	0.453639	0.879397	0.447273	0.894738
cg44547719_TC21	0.527607	0.0438615	0.145276	0.272975	0.0389859	0.932445	0.879309	0.8215	0.91839	0.832301	0.919459	0.8407	0.90223	0.876966	0.857181	0.917876	0.885254	0.25893	0.566865	0.905825	0.910146	0.931572	0.900516	0.454319	0.869879	0.045775	0.92975	0.121225	0.914067	0.180337
cg39091574_TC21	0.136033	0.0510295	0.105062	0.0824472	0.0483143	0.916933	0.848177	0.72777	0.916329	0.577866	0.894455	0.7608	0.862969	0.537262	0.810847	0.191706	0.858275	0.902938	0.600548	0.812038	0.90589	0.855041	0.841164	0.418354	0.848842	0.0543292	0.88119	0.129491	0.829221	0.177675
cg36186345_TC11	0.932499	0.966626	0.965436	0.964941	0.954752	0.878541	0.964856	0.607989	0.959432	0.599344	0.926831	0.202678	0.883628	0.285481	0.91055	0.421285	0.945081	0.955763	0.689006	0.280035	0.506174	0.49616	0.261015	0.205825	0.26824	0.0310385	0.43355	0.0296535	0.394479	0.031683
cg36380761_BC11	0.15434	0.191719	0.155387	0.152954	0.0789773	0.951559	0.935858	0.87342	0.927884	0.914915	0.922874	0.893227	0.912017	0.827526	0.930584	0.728153	0.934152	0.924091	0.925449	0.889086	0.943147	0.891281	0.909979	0.395618	0.906221	0.0682135	0.931765	0.111118	0.936697	0.893227
cg37194586_TC21	0.188708	0.111538	0.162903	0.122497	0.0265687	0.70918	0.571383	0.915703	0.571034	0.813405	0.67276	0.663842	0.932553	0.88345	0.689787	0.940285	0.712263	0.943926	0.923509	0.929313	0.938386	0.862703	0.936183	0.439015	0.925056	0.0382951	0.914615	0.136808	0.949477	0.150701
cg28814227_BC11	0.158469	0.0429399	0.190698	0.127396	0.0323709	0.948742	0.814732	0.624384	0.93526	0.607775	0.924837	0.877743	0.937187	0.544372	0.876195	0.767945	0.922977	0.259426	0.536504	0.225565	0.935102	0.61588	0.279442	0.358039	0.0559324	0.0741409	0.521678	0.0704263	0.459127	0.0886997
cg42897851_TC11	0.882726	0.938048	0.908065	0.94125	0.902564	0.414286	0.778873	0.152718	0.452075	0.2385	0.321062	0.0514946	0.678227	0.0740446	0.530089	0.0331586	0.409712	0.896784	0.371871	0.0627133	0.730737	0.214747	0.104891	0.121557	0.0134258	0.0670839	0.156849	0.0392248	0.130955	0.0374269
cg29502414_TC11	0.0793453	0.0258719	0.0409578	0.1522	0.0288073	0.904896	0.932959	0.627942	0.907883	0.529468	0.859053	0.846596	0.282343	0.569825	0.810926	0.533846	0.852456	0.20406	0.479774	0.733077	0.838121	0.826698	0.768418	0.304624	0.861809	0.0283469	0.845987	0.0664787	0.683272	0.0818856
cg32468312_TC11	0.214267	0.193756	0.125185	0.301399	0.0392938	0.968727	0.885685	0.789403	0.961522	0.72744	0.944294	0.921038	0.909274	0.846264	0.883613	0.916775	0.915213	0.936794	0.692356	0.861693	0.953411	0.928939	0.902247	0.444362	0.891831	0.0415193	0.920838	0.138083	0.93335	0.195119
cg39501116_BC11	0.0812242	0.0865603	0.0970804	0.0853997	0.197917	0.905529	0.809568	0.739668	0.927461	0.739668	0.839345	0.739668	0.899388	0.361791	0.837036	0.338166	0.903634	0.143377	0.739668	0.126049	0.89338	0.275088	0.739668	0.155525	0.739668	0.739668	0.739668	0.063347	0.193915	0.0618728
cg37982460_BC21	0.183304	0.0970044	0.0858688	0.117424	0.0313167	0.923275	0.738257	0.667459	0.888704	0.761428	0.874445	0.844152	0.595911	0.687562	0.774368	0.896777	0.867377	0.899292	0.871038	0.742423	0.932106	0.827063	0.843618	0.363959	0.827039	0.0432706	0.895033	0.0725317	0.852078	0.0821911
cg43089630_BC21	0.151848	0.0258533	0.0908772	0.0757983	0.0278491	0.921631	0.820069	0.721112	0.905143	0.574246	0.885824	0.747093	0.570255	0.557853	0.833722	0.877319	0.891096	0.178498	0.569254	0.682328	0.670401	0.861388	0.689521	0.266445	0.848213	0.0344489	0.881299	0.0656714	0.826399	0.0766743
cg38475756_BC21	0.15293	0.0621376	0.108257	0.129699	0.0498286	0.881085	0.920797	0.745056	0.922525	0.668985	0.89335	0.644638	0.922471	0.64002	0.892586	0.558753	0.913522	0.692957	0.684362	0.900681	0.89115	0.886907	0.882623	0.413109	0.858286	0.0733397	0.890359	0.106225	0.913918	0.118968
cg34344269_TC11	0.0996087	0.0393251	0.0676125	0.0548714	0.0439929	0.903739	0.867747	0.428185	0.93371	0.157624	0.899179	0.401618	0.895427	0.103423	0.825532	0.123232	0.91052	0.108006	0.0736072	0.205041	0.758558	0.560901	0.123563	0.335772	0.0564168	0.12463	0.442012	0.06519	0.318293	0.122044
cg44081211_TC11	0.113735	0.27215	0.0531328	0.0364784	0.106419	0.889684	0.934	0.668847	0.961762	0.496001	0.886833	0.886103	0.866824	0.584783	0.863515	0.305491	0.939377	0.614146	0.934337	0.247999	0.914939	0.529057	0.355116	0.27025	0.0973962	0.0300869	0.413893	0.108731	0.351834	0.205807
cg46622120_TC11	0.111064	0.0520953	0.193481	0.104837	0.086353	0.93927	0.922253	0.904725	0.92448	0.732607	0.937981	0.814677	0.934342	0.760187	0.933898	0.8334	0.924338	0.598749	0.559457	0.738111	0.946302	0.904445	0.875394	0.440956	0.814677	0.183338	0.887011	0.109732	0.902328	0.170827
cg40296566_BC11	0.125974	0.704606	0.355985	0.0624628	0.784323	0.936364	0.890769	0.91432	0.927384	0.92685	0.916319	0.83096	0.925095	0.909729	0.890151	0.915549	0.935891	0.910055	0.921243	0.911041	0.930204	0.914441	0.923884	0.229964	0.911434	0.033963	0.914701	0.0471197	0.911894	0.0570619
cg46632671_TC11	0.183471	0.202007	0.106972	0.0933663	0.0390174	0.786157	0.957543	0.680842	0.896302	0.660904	0.752555	0.631653	0.898591	0.842053	0.884994	0.926024	0.87392	0.717558	0.906676	0.94713	0.502518	0.867573	0.681983	0.32382	0.978763	0.026482	0.903609	0.109428	0.844862	0.13323
cg38805870_TC21	0.237833	0.0391483	0.135945	0.0910707	0.0486993	0.910421	0.831945	0.864168	0.916032	0.734952	0.888214	0.697099	0.888977	0.751141	0.870812	0.918157	0.858376	0.571846	0.857903	0.771072	0.913485	0.882585	0.879284	0.449103	0.87003	0.0618626	0.899061	0.148191	0.875414	0.125085
cg37805929_TC11	0.172982	0.0760593	0.0778897	0.105157	0.0314539	0.936369	0.949291	0.93637	0.949504	0.927808	0.937399	0.887931	0.937639	0.910199	0.948059	0.873365	0.925279	0.94596	0.947529	0.860982	0.915501	0.889281	0.865083	0.565256	0.887931	0.63477	0.929807	0.207135	0.903494	0.27972
cg30793485_BC11	0.0689337	0.151089	0.0547841	0.0343597	0.0210288	0.96335	0.979455	0.917232	0.974255	0.945947	0.960656	0.970139	0.956263	0.929831	0.963932	0.972819	0.968457	0.977229	0.967507	0.926917	0.956309	0.952819	0.965258	0.902552	0.965031	0.978952	0.94378	0.939866	0.914649	0.925198
cg37151091_TC21	0.179131	0.0771726	0.136181	0.122307	0.0703757	0.921867	0.854943	0.84097	0.917697	0.763819	0.889291	0.65509	0.87261	0.613103	0.858662	0.836577	0.911349	0.620305	0.883006	0.895295	0.913746	0.870822	0.932326	0.357082	0.935606	0.0365793	0.909944	0.179389	0.87872	0.221605
cg36181927_BC21	0.114979	0.921304	0.0766131	0.0893242	0.936145	0.944758	0.840442	0.766275	0.896232	0.687137	0.907232	0.845137	0.370242	0.834492	0.866992	0.92517	0.890073	0.184083	0.929071	0.588443	0.923846	0.838612	0.817031	0.307181	0.740542	0.0964488	0.865653	0.0844911	0.881118	0.0752005
cg46381855_TC11	0.801492	0.0677844	0.0851532	0.127454	0.0536932	0.893259	0.850357	0.82392	0.884292	0.830374	0.908223	0.801492	0.884978	0.880347	0.838012	0.877603	0.871394	0.801492	0.86713	0.811071	0.90328	0.883433	0.915536	0.303115	0.801492	0.0601415	0.891756	0.133006	0.911803	0.130742
cg28116402_BC11	0.907069	0.987359	0.959247	0.972122	0.98534	0.126943	0.693792	0.478852	0.468962	0.485086	0.0380785	0.438604	0.0548409	0.233628	0.142788	0.0957849	0.0680371	0.620332	0.198387	0.109999	0.210647	0.209023	0.0555364	0.0934629	0.0526345	0.747448	0.191579	0.0672252	0.151334	0.0743557
cg38325361_BC11	0.329101	0.137523	0.275092	0.10036	0.0451053	0.967534	0.778854	0.866675	0.92992	0.825073	0.942603	0.892207	0.899312	0.789828	0.85102	0.878846	0.92474	0.854457	0.884946	0.301774	0.953737	0.633849	0.458071	0.483647	0.0721346	0.0673935	0.533884	0.114678	0.45602	0.194395
cg36471556_BC11	0.840022	0.982974	0.930192	0.970856	0.966535	0.0502015	0.0644195	0.0399425	0.0469461	0.0523936	0.0454565	0.0322532	0.0388161	0.0395537	0.0428912	0.0291296	0.0345115	0.101217	0.119824	0.0284645	0.253707	0.0417268	0.253042	0.0246094	0.0323235	0.0306543	0.06223	0.0299298	0.0682629	0.0190465
cg46598400_TC11	0.223611	0.167706	0.0669917	0.0942796	0.042017	0.916761	0.953048	0.398515	0.941776	0.0974699	0.808189	0.102392	0.952918	0.514225	0.955401	0.94121	0.897586	0.242647	0.38263	0.390839	0.572415	0.70026	0.146483	0.234204	0.493291	0.401025	0.679042	0.0571998	0.725871	0.0748365
cg33448409_TC11	0.249153	0.120976	0.120657	0.104869	0.0207552	0.968839	0.902434	0.833855	0.9724	0.806055	0.918729	0.964119	0.875676	0.783797	0.890419	0.870346	0.951374	0.618975	0.952032	0.821469	0.952314	0.899873	0.873203	0.563366	0.848773	0.0235522	0.918722	0.283311	0.889675	0.32391
cg47072876_BC11	0.120774	0.191064	0.0450676	0.0394477	0.0804304	0.843306	0.970917	0.716302	0.972297	0.734972	0.874958	0.923564	0.939965	0.871018	0.885706	0.933026	0.953878	0.799315	0.895392	0.867628	0.566778	0.733588	0.872718	0.375537	0.950951	0.0771361	0.719499	0.247111	0.783662	0.299392
cg29230937_TC12	0.953918	0.985438	0.984121	0.984104	0.98447	0.473911	0.113805	0.367478	0.080632	0.0942841	0.39204	0.0937118	0.300113	0.220189	0.343121	0.248317	0.212602	0.275186	0.230439	0.380387	0.556876	0.61449	0.0294494	0.85969	0.0285797	0.927062	0.559773	0.865351	0.493216	0.86331
cg36156967_TC21	0.284554	0.139045	0.139941	0.137933	0.0440791	0.940078	0.61765	0.712661	0.922814	0.8106	0.87858	0.779945	0.935933	0.70588	0.785178	0.931247	0.89758	0.926267	0.85062	0.821852	0.950514	0.855854	0.879347	0.386199	0.861149	0.066723	0.91265	0.101323	0.93705	0.134993
cg37212456_BC11	0.290183	0.0115359	0.192839	0.141715	0.158064	0.976575	0.979209	0.953003	0.983648	0.923082	0.975409	0.878567	0.951703	0.91146	0.955277	0.96709	0.981083	0.982641	0.859383	0.949591	0.983572	0.966175	0.966165	0.536457	0.933624	0.174383	0.970768	0.392608	0.938303	0.40485
cg39451578_BC11	0.778078	0.845526	0.805787	0.706306	0.872708	0.280336	0.0301737	0.309818	0.0330153	0.314156	0.206543	0.449634	0.0842103	0.141316	0.118112	0.0357425	0.064223	0.52648	0.559952	0.89505	0.459828	0.855942	0.778678	0.218769	0.906438	0.07276	0.879553	0.0575181	0.839642	0.0823882
cg43471380_TC21	0.207352	0.0390316	0.125184	0.0995622	0.0537946	0.931919	0.863523	0.758135	0.87049	0.719588	0.917607	0.827757	0.884552	0.62773	0.890322	0.609172	0.892774	0.893583	0.609268	0.727802	0.925082	0.816484	0.797382	0.36019	0.766025	0.0326208	0.898185	0.0959694	0.825184	0.099112
cg32926429_BC21	0.197907	0.0517347	0.157292	0.110699	0.0345114	0.954041	0.88856	0.750972	0.954609	0.705229	0.929426	0.848632	0.931441	0.647935	0.878262	0.898313	0.940706	0.6307	0.930142	0.788485	0.941029	0.891911	0.847384	0.409799	0.889334	0.371076	0.922157	0.125905	0.921019	0.137152
cg45665017_TC11	0.862127	0.912625	0.912387	0.909119	0.936275	0.879107	0.849598	0.195129	0.859994	0.144257	0.841454	0.0767958	0.157469	0.077674	0.83641	0.479813	0.871349	0.510718	0.081201	0.261838	0.65193	0.549846	0.339031	0.17383	0.341156	0.0867993	0.481577	0.0454927	0.389409	0.0639313
cg29361154_BC11	0.071829	0.78229	0.0379667	0.0769395	0.73275	0.670845	0.968261	0.156822	0.960689	0.329665	0.709789	0.0405377	0.0321466	0.049273	0.768844	0.0606925	0.822788	0.55515	0.0471422	0.0498109	0.0421791	0.0402064	0.0455708	0.354174	0.0511167	0.601154	0.0427553	0.519441	0.0386711	0.512752
cg29230937_TC11	0.962941	0.98143	0.976388	0.97398	0.975342	0.40577	0.0951046	0.327241	0.0715832	0.0831544	0.354865	0.0785933	0.261698	0.196702	0.290211	0.222288	0.187615	0.242503	0.213697	0.330973	0.497104	0.537702	0.0253252	0.801368	0.0249918	0.886358	0.492581	0.819437	0.45077	0.847021
cg32811896_TC11	0.100098	0.249453	0.0780779	0.0787309	0.063654	0.901794	0.823969	0.785725	0.888932	0.806452	0.869568	0.815151	0.852807	0.746951	0.772447	0.815151	0.918412	0.864868	0.892942	0.52646	0.88999	0.710996	0.815151	0.204802	0.815151	0.0893466	0.819758	0.0803663	0.815151	0.0902477
cg43012843_TC21	0.158853	0.192582	0.101593	0.102789	0.0404887	0.92647	0.926891	0.727952	0.943969	0.786152	0.888648	0.772941	0.894778	0.796836	0.879866	0.913343	0.912022	0.604646	0.905104	0.760909	0.916214	0.811571	0.826331	0.460388	0.849153	0.0408177	0.830042	0.154316	0.863081	0.125847
cg29353893_TC21	0.230286	0.0918724	0.143664	0.144025	0.0487061	0.920654	0.898929	0.736327	0.89776	0.637991	0.875847	0.761543	0.880984	0.447821	0.891396	0.804949	0.884414	0.605637	0.91586	0.780698	0.931079	0.874973	0.882438	0.38221	0.839618	0.0466757	0.889952	0.112793	0.912288	0.117158
cg45925897_TC11	0.723674	0.977005	0.960913	0.806974	0.945976	0.921441	0.983783	0.577169	0.984338	0.646938	0.884289	0.222781	0.968365	0.350329	0.971731	0.712549	0.977353	0.845781	0.740307	0.186673	0.923974	0.406887	0.4026	0.402782	0.0159877	0.05936	0.357971	0.125197	0.355464	0.0789778
cg39329746_TC21	0.162356	0.626114	0.0814206	0.0656394	0.23305	0.925005	0.925094	0.751292	0.942185	0.760408	0.927529	0.427744	0.912474	0.618357	0.873243	0.867543	0.92229	0.952751	0.841117	0.817774	0.942595	0.918191	0.852362	0.39772	0.884189	0.0414951	0.922027	0.0923148	0.915401	0.125555
cg29749177_TC11	0.077525	0.0309365	0.0545142	0.0527754	0.0333459	0.943944	0.619991	0.552019	0.928392	0.535051	0.879684	0.684081	0.835348	0.394993	0.757022	0.50452	0.867092	0.912391	0.147193	0.1695	0.932016	0.4728	0.374428	0.289359	0.0465602	0.0377332	0.403281	0.0556322	0.401995	0.0546111
cg43090384_TC21	0.156811	0.0601995	0.126095	0.0626635	0.0479014	0.868554	0.929048	0.697011	0.945983	0.811651	0.897151	0.836813	0.905074	0.676086	0.883089	0.784556	0.921009	0.936398	0.886272	0.825916	0.880959	0.784006	0.904306	0.320565	0.918068	0.408188	0.841751	0.133417	0.880843	0.148462
cg46619441_TC11	0.292468	0.138434	0.0676087	0.290172	0.0376726	0.923859	0.964859	0.890867	0.957418	0.866361	0.924315	0.93432	0.60827	0.924103	0.94264	0.690339	0.939548	0.64517	0.954454	0.915733	0.72604	0.900948	0.834617	0.337046	0.948317	0.223874	0.894204	0.149883	0.895217	0.135104
cg43988213_TC21	0.270695	0.195472	0.156651	0.111208	0.0290817	0.91037	0.914005	0.751053	0.928167	0.772708	0.899223	0.542797	0.924694	0.740658	0.883975	0.66085	0.902974	0.904385	0.618261	0.860832	0.90979	0.888853	0.894636	0.386069	0.911357	0.0355014	0.872899	0.10383	0.901364	0.127875
cg30096863_BC21	0.230937	0.270074	0.180471	0.125792	0.111896	0.948583	0.921009	0.795749	0.944537	0.729691	0.897723	0.766657	0.934165	0.836667	0.894065	0.69182	0.906144	0.253989	0.938364	0.86696	0.928067	0.920256	0.932231	0.363696	0.932505	0.284908	0.920841	0.0959741	0.923532	0.0967705
cg32112459_TC21	0.825167	0.0900489	0.151644	0.123925	0.0709529	0.907016	0.918895	0.846387	0.913424	0.788564	0.901973	0.825167	0.903349	0.854631	0.919714	0.911222	0.908474	0.366384	0.886937	0.855832	0.906223	0.893962	0.878404	0.3628	0.844923	0.0955471	0.889366	0.137483	0.827716	0.136616
cg37332482_TC11	0.177767	0.251896	0.321659	0.103174	0.384712	0.946338	0.949486	0.926081	0.933859	0.902893	0.931982	0.909873	0.932046	0.832582	0.93462	0.92951	0.926477	0.929004	0.938399	0.932766	0.927474	0.934452	0.842744	0.371341	0.878223	0.0696613	0.90224	0.122983	0.89959	0.100609
cg45621406_TC21	0.136286	0.148461	0.0922226	0.118324	0.0648132	0.856141	0.859938	0.712556	0.929973	0.732872	0.859142	0.584141	0.588982	0.740852	0.797555	0.894769	0.87609	0.91759	0.688067	0.861489	0.863939	0.80706	0.917889	0.319043	0.933456	0.0540127	0.862495	0.0914145	0.892836	0.126084
cg32194151_TC21	0.137575	0.040531	0.132912	0.0669339	0.0377198	0.946905	0.796918	0.751556	0.931328	0.694586	0.90696	0.594753	0.932327	0.568985	0.771118	0.92265	0.898629	0.946041	0.862587	0.461911	0.840043	0.707731	0.582665	0.396497	0.603382	0.0419895	0.76136	0.079578	0.775545	0.0972605
cg44610575_TC21	0.167016	0.0512039	0.144762	0.112483	0.0367407	0.905624	0.736521	0.688235	0.940694	0.641539	0.847886	0.897625	0.634575	0.732011	0.782823	0.878354	0.835791	0.531012	0.926219	0.86871	0.913851	0.887515	0.869475	0.471753	0.927588	0.0315857	0.925108	0.144427	0.901713	0.190435
cg43475548_TC11	0.771146	0.183829	0.121448	0.10217	0.0782069	0.779278	0.085578	0.794785	0.771146	0.80325	0.368093	0.771146	0.898458	0.689311	0.771146	0.882645	0.212113	0.665275	0.293737	0.854631	0.936127	0.936342	0.878066	0.360865	0.866483	0.091182	0.897916	0.127768	0.900085	0.103974
cg37288027_TC11	0.146514	0.0434095	0.0992808	0.079273	0.0374565	0.92904	0.813325	0.825635	0.926315	0.718387	0.899763	0.795434	0.882494	0.739898	0.83974	0.896107	0.899199	0.918972	0.891431	0.737948	0.891551	0.74902	0.74476	0.406509	0.795434	0.211141	0.860526	0.103043	0.822718	0.131096
cg38317195_TC21	0.146512	0.0912635	0.119045	0.102928	0.068259	0.908992	0.838193	0.778315	0.880584	0.783336	0.901109	0.785171	0.889303	0.737663	0.863993	0.460119	0.900662	0.911825	0.875416	0.756349	0.882726	0.880336	0.717873	0.456058	0.839714	0.0948186	0.881685	0.0973819	0.831346	0.0989231
cg29502259_TC11	0.107103	0.0581152	0.0732687	0.0488777	0.0325691	0.92136	0.957893	0.781168	0.920393	0.665991	0.911221	0.758008	0.935185	0.700442	0.913614	0.916568	0.936722	0.580326	0.496352	0.515214	0.893857	0.644573	0.572752	0.38766	0.333142	0.108995	0.616994	0.125876	0.696806	0.104708
cg44610582_TC11	0.08764	0.0436669	0.0599101	0.0641708	0.0349558	0.938462	0.89556	0.767859	0.94338	0.696062	0.889556	0.773702	0.863115	0.705358	0.822652	0.672496	0.909988	0.609828	0.945533	0.691057	0.948135	0.807956	0.618668	0.435974	0.773702	0.0361766	0.737066	0.153213	0.71261	0.168683
cg37993944_BC11	0.108988	0.0559733	0.0758241	0.0672145	0.0367905	0.675167	0.465092	0.60866	0.529415	0.701746	0.606091	0.705284	0.931892	0.513844	0.603078	0.276941	0.578398	0.224298	0.903759	0.807814	0.914611	0.929489	0.888225	0.323208	0.914811	0.0526581	0.930211	0.0878097	0.940844	0.114522
cg33299847_TC11	0.15564	0.0525813	0.0797838	0.0797292	0.0707213	0.89504	0.770082	0.768982	0.87987	0.87987	0.844085	0.87987	0.87987	0.87987	0.729686	0.882671	0.843901	0.87987	0.87987	0.87987	0.907927	0.742603	0.87987	0.310688	0.87987	0.87987	0.87987	0.126901	0.796903	0.0806864
cg34482583_TC21	0.213597	0.141692	0.133371	0.118778	0.136555	0.949152	0.940569	0.846007	0.933978	0.892335	0.943873	0.818704	0.940981	0.899866	0.93194	0.936344	0.941977	0.930243	0.581119	0.897962	0.941717	0.939967	0.920272	0.423169	0.925535	0.255295	0.915318	0.229757	0.92509	0.207848
cg34703418_BC21	0.203417	0.192239	0.115397	0.0975246	0.0490626	0.931227	0.855813	0.767695	0.934653	0.755786	0.909303	0.825538	0.908953	0.709641	0.858898	0.459963	0.891155	0.37642	0.917964	0.800021	0.92451	0.791064	0.858611	0.448369	0.843976	0.0727694	0.906563	0.129299	0.854126	0.109123
cg32660009_BC21	0.169287	0.180106	0.0775362	0.0812911	0.0456827	0.912978	0.881873	0.803491	0.919574	0.817372	0.898464	0.624708	0.855978	0.788289	0.859291	0.905298	0.887984	0.936316	0.621183	0.714045	0.926845	0.723997	0.732841	0.375359	0.785945	0.0581895	0.812181	0.10878	0.859069	0.107236
cg37279474_BC21	0.160752	0.115289	0.104329	0.0754421	0.0333639	0.925721	0.840124	0.771828	0.874427	0.758442	0.896925	0.900905	0.768237	0.686902	0.837993	0.849087	0.880799	0.82051	0.8842	0.723557	0.93406	0.892	0.81446	0.442193	0.876995	0.0280724	0.872348	0.169536	0.85445	0.195824
cg38654955_TC21	0.138336	0.116716	0.106205	0.0679034	0.0412892	0.934054	0.808886	0.72844	0.8144	0.739572	0.922374	0.773177	0.864234	0.575048	0.843686	0.393012	0.92797	0.558236	0.540344	0.809385	0.910006	0.871176	0.846277	0.421769	0.852687	0.0537401	0.875277	0.0937173	0.867394	0.11323
cg37651585_TC21	0.865498	0.922049	0.8909	0.885255	0.928068	0.776564	0.0888295	0.308941	0.0793319	0.159521	0.18712	0.776564	0.115529	0.143068	0.179583	0.120333	0.12448	0.17294	0.185263	0.776564	0.776564	0.776564	0.776564	0.355316	0.776564	0.161056	0.776564	0.776564	0.776564	0.21628
cg44485053_TC11	0.18865	0.245909	0.368166	0.185173	0.0270843	0.936766	0.941895	0.803092	0.962936	0.792859	0.934258	0.886463	0.860349	0.848801	0.945295	0.929787	0.948888	0.949323	0.705998	0.927855	0.957342	0.912354	0.912694	0.458161	0.936884	0.0283977	0.92971	0.196911	0.942819	0.220554
cg46623877_BC21	0.174832	0.042078	0.271094	0.223601	0.0379063	0.946864	0.811117	0.796507	0.944606	0.674069	0.881869	0.926756	0.830322	0.7658	0.790688	0.883955	0.870879	0.559157	0.903352	0.892262	0.922202	0.896538	0.898103	0.423983	0.878716	0.0726688	0.927299	0.144914	0.921616	0.146738
cg29978511_TC11	0.157788	0.0142922	0.0815798	0.0698681	0.0667343	0.95316	0.975201	0.569034	0.969218	0.462569	0.90292	0.469666	0.936704	0.511117	0.953078	0.464961	0.954163	0.69905	0.28797	0.91547	0.91472	0.815526	0.935846	0.931338	0.901391	0.936889	0.855886	0.916338	0.911977	0.925142
cg34934457_TC21	0.395841	0.405917	0.16484	0.119461	0.0816036	0.535285	0.135301	0.886578	0.194552	0.876031	0.472564	0.945665	0.948195	0.856859	0.44187	0.943223	0.360377	0.716559	0.946223	0.932833	0.937468	0.944327	0.931208	0.502083	0.936874	0.113461	0.942392	0.310204	0.947222	0.229857
cg34718531_BC11	0.20002	0.0916091	0.08125	0.0734982	0.0491509	0.945177	0.844921	0.620827	0.943593	0.595197	0.914707	0.776258	0.921773	0.520398	0.852965	0.562503	0.916675	0.55761	0.540398	0.717285	0.933997	0.842883	0.79752	0.35253	0.721614	0.0549505	0.898174	0.0738633	0.836063	0.0918971
cg36160660_TC21	0.20704	0.2315	0.242061	0.264971	0.0421471	0.955729	0.932813	0.85786	0.933853	0.795835	0.907048	0.936801	0.905113	0.854946	0.909457	0.603224	0.928668	0.63775	0.918793	0.882959	0.946075	0.899604	0.912567	0.405153	0.901347	0.0446119	0.927283	0.148472	0.931126	0.164393
cg38645293_TC21	0.313307	0.133003	0.145175	0.195133	0.0528596	0.926937	0.883047	0.834064	0.913332	0.790784	0.922152	0.799498	0.903899	0.684103	0.886274	0.896946	0.88842	0.931161	0.900438	0.832998	0.901932	0.880304	0.851862	0.431772	0.874532	0.0582847	0.920815	0.110005	0.897051	0.154405
cg40443674_TC11	0.140018	0.437696	0.0979271	0.068868	0.0514469	0.956534	0.96117	0.820802	0.969354	0.724006	0.95149	0.664862	0.953128	0.524466	0.94619	0.320337	0.952735	0.948467	0.652877	0.766093	0.9582	0.75886	0.849086	0.423111	0.839025	0.171301	0.802033	0.0879589	0.72512	0.174804
cg44010634_TC21	0.197368	0.249157	0.167114	0.15007	0.0365572	0.948761	0.790514	0.85429	0.93268	0.852459	0.944072	0.758623	0.913722	0.817017	0.855793	0.910515	0.931498	0.93197	0.730249	0.811264	0.930803	0.869911	0.768719	0.375729	0.762767	0.0744519	0.86222	0.0939949	0.862159	0.121758
cg45230953_TC11	0.0961503	0.103146	0.0309764	0.0287517	0.269363	0.875387	0.946986	0.861681	0.947579	0.854778	0.851303	0.945201	0.885404	0.846066	0.882776	0.738244	0.941016	0.700374	0.844228	0.881166	0.834253	0.783989	0.960879	0.48065	0.95382	0.035405	0.863403	0.348692	0.86737	0.316547
cg34279561_BC21	0.153349	0.0434214	0.104334	0.144468	0.0475756	0.905881	0.514022	0.791022	0.925404	0.773855	0.879309	0.7937	0.895154	0.771605	0.703775	0.915971	0.875309	0.895862	0.848183	0.777826	0.725841	0.857009	0.681115	0.460859	0.855638	0.0769564	0.894584	0.102874	0.89533	0.12375
cg38651969_TC11	0.12381	0.0440685	0.101656	0.0811395	0.0315667	0.952176	0.833536	0.715125	0.942218	0.693182	0.896258	0.846502	0.569545	0.699661	0.831066	0.882035	0.91619	0.899772	0.819629	0.570214	0.769583	0.810784	0.57219	0.485014	0.733573	0.0397849	0.783564	0.0853775	0.785907	0.0935508
cg46618751_TC21	0.168319	0.0477581	0.109113	0.0855217	0.0446855	0.878292	0.856427	0.818671	0.827923	0.852046	0.813175	0.853448	0.649872	0.723358	0.81191	0.666809	0.829363	0.923861	0.622998	0.854957	0.943543	0.927507	0.904262	0.558444	0.911922	0.0481844	0.906452	0.166697	0.919891	0.223727
cg33840327_BC11	0.0599723	0.041177	0.0364988	0.0455827	0.0451721	0.0897374	0.65144	0.752633	0.164572	0.880968	0.067131	0.967756	0.706305	0.827676	0.317083	0.848735	0.0893876	0.688767	0.961273	0.817994	0.62663	0.694461	0.81591	0.52694	0.859411	0.79208	0.69919	0.479918	0.75427	0.57718
cg40770119_TC11	0.126037	0.0418672	0.0530893	0.065611	0.0448084	0.900178	0.822375	0.644488	0.83914	0.648553	0.915175	0.741357	0.140991	0.457738	0.856346	0.741357	0.894382	0.779317	0.859255	0.587001	0.506504	0.7611	0.401074	0.309213	0.741357	0.067023	0.881613	0.107431	0.851638	0.0705209
cg43477209_BC21	0.183436	0.0567744	0.122332	0.110758	0.0363567	0.916491	0.816278	0.779643	0.907683	0.77469	0.894753	0.902305	0.761069	0.682108	0.841836	0.288709	0.881046	0.881303	0.886372	0.598939	0.913012	0.710607	0.731742	0.365448	0.64852	0.0648633	0.83761	0.10346	0.76954	0.084444
cg31341734_BC21	0.325362	0.146866	0.106592	0.0856804	0.0387962	0.940794	0.880681	0.792537	0.934781	0.733228	0.943403	0.914127	0.878707	0.603302	0.890651	0.657215	0.903067	0.901949	0.900888	0.759742	0.915841	0.782392	0.795842	0.380381	0.859481	0.060661	0.87892	0.112791	0.790342	0.164375
cg30659390_BC11	0.3931	0.857642	0.26017	0.380557	0.800839	0.899608	0.93623	0.202613	0.949484	0.151657	0.928766	0.0596506	0.598325	0.120325	0.88556	0.116817	0.938277	0.532143	0.156091	0.255891	0.950054	0.490221	0.404967	0.248368	0.11131	0.0425453	0.396102	0.0487641	0.416796	0.0859078
cg36165335_TC21	0.225034	0.337597	0.117248	0.103096	0.0866348	0.93479	0.932349	0.880195	0.886905	0.834042	0.911948	0.821543	0.838362	0.867256	0.913966	0.921845	0.905933	0.898997	0.910314	0.855214	0.924488	0.909904	0.888013	0.298362	0.893708	0.256265	0.911474	0.11505	0.91793	0.15443
cg45317681_BC21	0.231733	0.049668	0.154407	0.0995964	0.0324404	0.936894	0.906494	0.751144	0.774241	0.722046	0.883661	0.585829	0.846303	0.803023	0.875902	0.873148	0.901834	0.923178	0.832325	0.819957	0.915728	0.850935	0.868491	0.425506	0.900458	0.0323214	0.882791	0.175429	0.884424	0.234151
cg37798285_TC21	0.231108	0.193488	0.209866	0.143211	0.07657	0.934542	0.891681	0.795155	0.935228	0.753838	0.926478	0.910538	0.353315	0.805046	0.889595	0.854446	0.925784	0.58027	0.92439	0.900329	0.944033	0.928471	0.932065	0.462144	0.946898	0.14352	0.950428	0.161797	0.92995	0.196274
cg29172971_BC21	0.239546	0.145428	0.265965	0.181805	0.0431256	0.934074	0.894226	0.807841	0.935179	0.820627	0.924798	0.932664	0.67412	0.922649	0.891764	0.933672	0.932633	0.919053	0.912002	0.958305	0.938549	0.942938	0.936211	0.497297	0.943529	0.156655	0.955707	0.185077	0.946913	0.230491
cg38804420_TC21	0.170087	0.0307865	0.111041	0.0870549	0.0472593	0.905439	0.867843	0.79999	0.906138	0.736388	0.906087	0.680669	0.903497	0.682212	0.888479	0.884856	0.89594	0.187659	0.612782	0.754122	0.902291	0.888265	0.68095	0.458682	0.607821	0.0554246	0.817977	0.215824	0.835782	0.156237
cg44818693_BC11	0.0914671	0.0866	0.121666	0.0897392	0.059181	0.882882	0.901674	0.653366	0.906646	0.607865	0.869493	0.723294	0.865031	0.666325	0.844758	0.285421	0.884567	0.723294	0.214741	0.780336	0.87765	0.853539	0.778746	0.374735	0.837777	0.103259	0.852856	0.152252	0.817378	0.109577
cg32731199_BC11	0.892788	0.947733	0.922287	0.94623	0.954635	0.0500767	0.0619755	0.155356	0.0322503	0.110653	0.0352616	0.267576	0.042422	0.437977	0.0477186	0.135351	0.0318978	0.0871562	0.174744	0.691521	0.0728397	0.331094	0.333274	0.0568161	0.6613	0.487328	0.407422	0.0477838	0.524	0.0522467
cg29978826_BC11	0.0692717	0.0373008	0.0353666	0.0453026	0.0499429	0.79222	0.984384	0.603246	0.979759	0.438304	0.800597	0.581612	0.901229	0.10677	0.872124	0.548004	0.92994	0.312997	0.232717	0.222899	0.718505	0.191446	0.830112	0.438952	0.451415	0.975898	0.219213	0.70839	0.313463	0.752924
cg29979572_BC11	0.357484	0.0116099	0.211092	0.162546	0.0359183	0.972872	0.987431	0.473633	0.989213	0.292705	0.951963	0.0470651	0.96631	0.375689	0.973017	0.349877	0.984965	0.407361	0.353461	0.492254	0.601659	0.660633	0.309401	0.831819	0.3104	0.985825	0.509539	0.879594	0.485169	0.905409
cg35030265_TC11	0.249189	0.113751	0.185567	0.0571527	0.148713	0.898759	0.655311	0.656108	0.901669	0.562633	0.868771	0.787726	0.487525	0.589247	0.808839	0.800541	0.824101	0.456307	0.425193	0.9255	0.906789	0.905688	0.905596	0.240412	0.936347	0.0411686	0.89562	0.0696771	0.934922	0.065246
cg41134402_TC11	0.362332	0.0974779	0.0862903	0.12662	0.0497235	0.930896	0.871421	0.685941	0.928855	0.653854	0.845417	0.886793	0.499758	0.53717	0.825554	0.823254	0.891888	0.528286	0.870995	0.75166	0.910761	0.852475	0.880118	0.394637	0.93253	0.0401766	0.899122	0.0716914	0.906242	0.148546
cg43500155_BC11	0.0855454	0.0577624	0.105677	0.0814317	0.0620898	0.833928	0.625205	0.837738	0.837738	0.837738	0.784215	0.837738	0.837738	0.837738	0.837738	0.837738	0.837738	0.837738	0.433302	0.466454	0.714964	0.791882	0.29576	0.273496	0.837738	0.0648504	0.837738	0.110569	0.837738	0.0921428
cg33797075_TC11	0.400896	0.888038	0.948189	0.947712	0.815166	0.114047	0.0557751	0.187995	0.0332079	0.0565505	0.142675	0.400896	0.0723891	0.298954	0.118493	0.123455	0.0617145	0.0515851	0.0789458	0.571597	0.291133	0.823631	0.272738	0.0934522	0.840969	0.0706895	0.767754	0.0355681	0.691572	0.0314038
cg33023448_BC21	0.185304	0.112744	0.123312	0.128092	0.0878411	0.908573	0.781222	0.834239	0.855673	0.83055	0.873814	0.810813	0.882308	0.693793	0.767925	0.886458	0.826096	0.860693	0.877028	0.829935	0.909263	0.8956	0.888853	0.420798	0.867151	0.0808495	0.894817	0.112453	0.913846	0.137475
cg40200066_BC21	0.307752	0.192433	0.168492	0.118184	0.0234032	0.938989	0.854312	0.798551	0.939313	0.701407	0.929021	0.84104	0.895449	0.719725	0.875473	0.57267	0.923858	0.287193	0.573705	0.859793	0.911953	0.79917	0.802082	0.406356	0.860215	0.0510598	0.893978	0.0783091	0.841807	0.0996605
cg46972530_BC11	0.862364	0.970103	0.923832	0.928059	0.967948	0.0551324	0.039008	0.0402179	0.044442	0.0605811	0.0720719	0.0451391	0.0580869	0.031104	0.0391956	0.0357773	0.0310189	0.0384402	0.0334529	0.0360336	0.141554	0.117574	0.0854565	0.06183	0.0644399	0.0372859	0.0980469	0.031713	0.0795668	0.035383
cg44519801_TC11	0.73049	0.992581	0.873238	0.905269	0.989505	0.0209737	0.0155626	0.0174142	0.0152215	0.0624827	0.0160995	0.0217708	0.022818	0.0154555	0.01286	0.0191378	0.0137525	0.0166218	0.0182607	0.0155412	0.268839	0.0156386	0.220915	0.078588	0.0146225	0.0304907	0.0302719	0.0137185	0.0226542	0.017214
cg37797105_BC21	0.151466	0.0496516	0.108839	0.087673	0.034387	0.940573	0.944245	0.651121	0.94665	0.644918	0.922762	0.687795	0.929628	0.60969	0.934542	0.906694	0.930721	0.296334	0.755559	0.588868	0.93764	0.692853	0.599207	0.354268	0.511428	0.0811005	0.720831	0.0922161	0.668291	0.192896
cg43591095_TC21	0.329531	0.058455	0.142107	0.118523	0.0331307	0.94204	0.877935	0.788836	0.902675	0.728754	0.912071	0.78073	0.862898	0.732265	0.84181	0.91081	0.889642	0.302287	0.534144	0.7405	0.722378	0.835362	0.675644	0.348392	0.856079	0.0326498	0.882889	0.0829181	0.824252	0.102263
cg35888848_TC11	0.12711	0.341522	0.120489	0.124952	0.113396	0.921732	0.954767	0.819789	0.94031	0.748073	0.918565	0.799996	0.906256	0.744661	0.923951	0.91954	0.930646	0.591464	0.938813	0.621482	0.922238	0.759297	0.78908	0.274639	0.799996	0.082726	0.77489	0.0968444	0.694027	0.0808565
cg47136090_BC11	0.876627	0.985666	0.948653	0.942639	0.982958	0.0644067	0.814942	0.491491	0.0292059	0.485841	0.0418142	0.624657	0.0384048	0.511942	0.340491	0.45554	0.0882528	0.591312	0.442181	0.121728	0.0839268	0.141736	0.0676363	0.575541	0.156926	0.805478	0.124305	0.662368	0.182765	0.634996
cg46245206_TC11	0.205054	0.135508	0.167783	0.143937	0.0909265	0.888486	0.712975	0.878912	0.934659	0.921256	0.88661	0.934121	0.864454	0.921842	0.789413	0.949361	0.835998	0.945216	0.935524	0.92959	0.924308	0.906246	0.945296	0.384693	0.945832	0.092644	0.910039	0.322815	0.91742	0.285483
cg29521091_TC11	0.465238	0.141038	0.159648	0.108138	0.0506857	0.962514	0.856672	0.804142	0.931505	0.74623	0.935628	0.582781	0.961373	0.752732	0.879233	0.894165	0.920989	0.599666	0.819535	0.710252	0.7838	0.85749	0.706912	0.359173	0.829356	0.0482675	0.907479	0.0672449	0.936503	0.0717486
cg28642546_TC11	0.317185	0.201379	0.133896	0.237345	0.200491	0.914825	0.850975	0.785702	0.927677	0.793926	0.92068	0.900268	0.941924	0.775322	0.887487	0.920308	0.909846	0.32874	0.920532	0.937044	0.899701	0.92585	0.931385	0.372565	0.948736	0.0383565	0.928628	0.162818	0.93147	0.208658
cg43187189_BC21	0.169282	0.0551347	0.126432	0.0818409	0.0474864	0.904404	0.860748	0.70908	0.907251	0.686624	0.907736	0.804837	0.563881	0.817548	0.810271	0.684367	0.898518	0.627731	0.279605	0.692522	0.912779	0.853114	0.820291	0.294889	0.772586	0.0998888	0.877243	0.0688486	0.813162	0.109411
cg41848416_TC21	0.117059	0.114639	0.107543	0.0947927	0.0553296	0.887284	0.832295	0.784274	0.912814	0.853267	0.894932	0.810637	0.896502	0.827671	0.805482	0.691388	0.869365	0.933571	0.904162	0.78991	0.908126	0.897969	0.841764	0.327281	0.881702	0.292174	0.842082	0.164542	0.892781	0.140823
cg34195156_BC11	0.139711	0.0430989	0.121576	0.0862885	0.0396056	0.898417	0.666861	0.780804	0.838661	0.694408	0.776822	0.759148	0.868158	0.700677	0.684453	0.805276	0.775641	0.218668	0.752757	0.80434	0.885326	0.85781	0.817105	0.375558	0.87692	0.0387873	0.866909	0.0867844	0.883583	0.137253
cg29172038_TC21	0.231859	0.204664	0.129307	0.251748	0.0370098	0.926774	0.855652	0.801741	0.932067	0.823565	0.906719	0.924523	0.887777	0.870807	0.860898	0.917566	0.898878	0.878501	0.909055	0.889697	0.91658	0.86469	0.875225	0.386266	0.810027	0.104821	0.854072	0.106855	0.882284	0.171568
cg43462094_BC11	0.18444	0.117395	0.21574	0.145187	0.0694539	0.942216	0.926358	0.816892	0.938187	0.799149	0.922808	0.647451	0.676736	0.790351	0.912277	0.801088	0.922332	0.927353	0.907072	0.933925	0.93553	0.950896	0.943396	0.542748	0.934186	0.0691448	0.934412	0.224857	0.940351	0.291357
cg46060075_TC11	0.127523	0.0626026	0.139809	0.0735452	0.124206	0.930395	0.811304	0.686928	0.913945	0.54339	0.877632	0.573611	0.794143	0.490693	0.77137	0.14844	0.896522	0.492629	0.197489	0.580746	0.91785	0.873019	0.714811	0.249067	0.573611	0.0462476	0.882194	0.0687813	0.778806	0.0571963
cg39563337_TC11	0.071355	0.128208	0.0530565	0.0543643	0.036206	0.397748	0.290364	0.697862	0.329196	0.508214	0.387194	0.645992	0.245288	0.359209	0.430175	0.872893	0.336506	0.130782	0.375385	0.926679	0.933667	0.916445	0.925778	0.190356	0.892828	0.0497289	0.894412	0.0506516	0.824765	0.0702497
cg38291880_BC11	0.114678	0.132431	0.0874638	0.0864801	0.184376	0.935618	0.812622	0.677472	0.915256	0.563099	0.907919	0.794685	0.807761	0.522671	0.819382	0.655785	0.895879	0.167792	0.622881	0.666152	0.930456	0.925223	0.781324	0.340743	0.794685	0.0582685	0.881982	0.113366	0.881584	0.106847
cg46119790_BC11	0.957963	0.983796	0.980755	0.980729	0.984176	0.425382	0.0322484	0.42899	0.0312801	0.28288	0.422554	0.0733508	0.946631	0.259796	0.396381	0.262557	0.20177	0.297482	0.640314	0.367021	0.935844	0.577705	0.459904	0.370858	0.0285131	0.0759388	0.48229	0.079814	0.502892	0.113363
cg46708955_TC21	0.147963	0.281353	0.0684432	0.069977	0.0490179	0.888978	0.922195	0.753434	0.92749	0.647042	0.842218	0.885191	0.710606	0.797246	0.88283	0.893347	0.878884	0.613114	0.545734	0.760156	0.471156	0.839008	0.504189	0.27293	0.888418	0.0429748	0.835609	0.0743033	0.818391	0.067571
cg37910669_BC11	0.114945	0.308446	0.0716847	0.0678589	0.12141	0.528565	0.239952	0.522027	0.0470689	0.61475	0.309247	0.888197	0.192855	0.346637	0.159004	0.163578	0.0997111	0.869126	0.278065	0.853501	0.889522	0.92099	0.914638	0.33706	0.909264	0.112176	0.90609	0.121686	0.78996	0.161088
cg46617093_BC21	0.320371	0.0386051	0.106334	0.278203	0.050319	0.900064	0.824366	0.779184	0.926045	0.755247	0.907774	0.891127	0.551133	0.72297	0.829163	0.86411	0.901077	0.906846	0.892009	0.803956	0.923844	0.816922	0.845583	0.358107	0.795806	0.0492666	0.88665	0.087027	0.823896	0.114777
cg33315034_BC21	0.168807	0.415504	0.147228	0.132101	0.0866366	0.932037	0.897513	0.86924	0.894738	0.765765	0.928842	0.804014	0.923285	0.689831	0.901897	0.909113	0.936811	0.331743	0.777652	0.741325	0.946905	0.930264	0.900854	0.420323	0.885769	0.103764	0.900176	0.120649	0.928601	0.171697
cg46994635_TC21	0.667521	0.449494	0.187664	0.11911	0.101119	0.911732	0.94321	0.786064	0.941633	0.742517	0.936524	0.690826	0.923574	0.841331	0.931855	0.928158	0.943378	0.231951	0.843402	0.922977	0.910597	0.899138	0.946526	0.390633	0.888237	0.0481253	0.917835	0.160172	0.887826	0.100512
cg46624591_TC12	0.225536	0.147784	0.235047	0.0947129	0.0329019	0.948846	0.879996	0.760114	0.951281	0.707131	0.930623	0.908251	0.852436	0.777042	0.829731	0.90146	0.910533	0.237736	0.599578	0.909293	0.752125	0.892278	0.810393	0.464481	0.94063	0.0874447	0.934421	0.236099	0.904948	0.205206
cg28797250_TC21	0.297608	0.0502977	0.1632	0.103236	0.0544403	0.93481	0.926158	0.785239	0.927064	0.696918	0.927822	0.583072	0.893753	0.632156	0.869854	0.884873	0.894002	0.895407	0.562711	0.87804	0.82363	0.891659	0.815603	0.367196	0.860069	0.100061	0.907066	0.149317	0.867066	0.162157
cg37029402_TC21	0.275405	0.461366	0.174721	0.104765	0.362057	0.928341	0.940975	0.558283	0.931096	0.628133	0.919454	0.848291	0.903309	0.646419	0.903526	0.85442	0.927514	0.270713	0.893042	0.890159	0.911664	0.899981	0.909142	0.336892	0.915703	0.034077	0.918567	0.0647631	0.901235	0.0927786
cg40995187_BC11	0.27062	0.10566	0.194926	0.19099	0.107658	0.945993	0.906445	0.877095	0.954345	0.796015	0.925375	0.678434	0.916566	0.794141	0.898576	0.95202	0.909704	0.681656	0.635042	0.929607	0.955958	0.955752	0.929987	0.491976	0.956186	0.103446	0.947945	0.172528	0.949861	0.224383
cg36168609_TC11	0.205123	0.0658023	0.140474	0.128866	0.0611734	0.942693	0.911086	0.829117	0.936731	0.728394	0.915167	0.826737	0.92003	0.731643	0.890958	0.872885	0.913896	0.62784	0.689611	0.745827	0.93444	0.879467	0.845834	0.437703	0.919494	0.071022	0.930206	0.207051	0.890234	0.242166
cg44082323_BC21	0.221078	0.0467762	0.158108	0.272783	0.0420333	0.937071	0.922433	0.591412	0.928447	0.757046	0.890308	0.742717	0.614224	0.704426	0.907383	0.839439	0.928782	0.910783	0.83693	0.85165	0.918149	0.840571	0.895302	0.319657	0.928612	0.161712	0.910683	0.124502	0.89674	0.158726
cg29592137_BC11	0.161868	0.0345514	0.097689	0.0780947	0.031884	0.943871	0.886088	0.751084	0.944296	0.803848	0.924916	0.955769	0.664995	0.754166	0.897039	0.614007	0.926145	0.588258	0.934953	0.85496	0.941853	0.872656	0.889451	0.695234	0.901916	0.0397912	0.910007	0.444887	0.873406	0.411862
cg36142168_TC11	0.955675	0.977314	0.97743	0.96678	0.97643	0.90235	0.841662	0.403221	0.954049	0.326267	0.849039	0.397604	0.959289	0.319189	0.561026	0.283725	0.820356	0.391887	0.579889	0.202745	0.770343	0.486055	0.224887	0.27343	0.0319269	0.0282525	0.435219	0.0983462	0.405568	0.0887882
cg41120791_BC11	0.3372	0.943951	0.896111	0.817737	0.943641	0.0520036	0.0542535	0.212791	0.052405	0.333536	0.0466099	0.3372	0.836552	0.143242	0.0446858	0.0462394	0.0467465	0.253674	0.0865575	0.824458	0.273811	0.53977	0.84963	0.267078	0.933544	0.688142	0.594736	0.389627	0.656853	0.435143
cg43521758_TC21	0.909856	0.940398	0.906031	0.937883	0.882649	0.939396	0.947242	0.636151	0.945514	0.655892	0.938308	0.457264	0.547697	0.390446	0.932237	0.558905	0.930035	0.916268	0.793671	0.177522	0.907244	0.382904	0.300391	0.276209	0.0443015	0.059537	0.312677	0.102321	0.324096	0.0934215
cg37685999_BC21	0.208038	0.040636	0.167957	0.11397	0.0872842	0.900718	0.908737	0.629307	0.88821	0.633913	0.878217	0.749797	0.787476	0.533428	0.793563	0.767578	0.874875	0.258414	0.603669	0.871399	0.860895	0.831313	0.886275	0.36365	0.922531	0.0277357	0.816835	0.101998	0.861018	0.112539
cg29502135_TC21	0.135205	0.0398152	0.109755	0.0799051	0.0349146	0.908603	0.892022	0.632034	0.908853	0.49598	0.909866	0.664065	0.895496	0.572444	0.890651	0.832258	0.916555	0.50363	0.370924	0.605946	0.880921	0.65934	0.80581	0.346396	0.783761	0.0324942	0.794769	0.0928903	0.738284	0.107663
cg32917320_TC11	0.103851	0.0334805	0.143474	0.383437	0.0412408	0.913553	0.914145	0.813767	0.901947	0.828068	0.903203	0.828068	0.881367	0.647408	0.876857	0.839491	0.909719	0.882294	0.900763	0.539343	0.854397	0.85229	0.828068	0.268147	0.761631	0.310252	0.877651	0.0672948	0.794144	0.0930388
cg33449443_BC21	0.193257	0.0980289	0.107673	0.13722	0.0293075	0.917847	0.804271	0.822204	0.898353	0.857915	0.858859	0.922033	0.886191	0.72709	0.883543	0.818376	0.886959	0.917748	0.906163	0.868343	0.880376	0.860573	0.900555	0.404054	0.903631	0.149406	0.881747	0.231509	0.87732	0.235068
cg39536669_BC21	0.206172	0.187965	0.163059	0.100988	0.0301518	0.914647	0.865429	0.805323	0.927957	0.75631	0.868527	0.460061	0.913752	0.576742	0.828463	0.661903	0.847117	0.881391	0.637812	0.872006	0.89553	0.886944	0.904443	0.444825	0.91121	0.0338986	0.906493	0.135829	0.889341	0.158601
cg38647783_TC11	0.189599	0.0269262	0.241235	0.166713	0.0394455	0.958326	0.835442	0.786084	0.955125	0.731328	0.929468	0.901494	0.208673	0.549383	0.835944	0.933865	0.908167	0.698046	0.930806	0.632483	0.831209	0.74103	0.361649	0.509749	0.424767	0.128973	0.813677	0.130955	0.812383	0.0901716
cg32934576_TC11	0.107577	0.059106	0.0520558	0.0708988	0.140727	0.894611	0.876968	0.822783	0.767874	0.767874	0.876252	0.767874	0.877907	0.767874	0.83912	0.767874	0.87666	0.767874	0.836599	0.767874	0.767874	0.826157	0.767874	0.233572	0.767874	0.126895	0.767874	0.0814205	0.767874	0.0791023
cg34459606_TC11	0.0993316	0.0994033	0.0726983	0.0703662	0.0663809	0.903799	0.741689	0.790662	0.852802	0.852802	0.841589	0.852802	0.852802	0.852802	0.729448	0.852802	0.799285	0.110845	0.503196	0.714382	0.771618	0.817401	0.852802	0.374707	0.852802	0.852802	0.868846	0.113526	0.791739	0.0986885
cg40034718_TC11	0.262445	0.0679509	0.243674	0.132797	0.0640442	0.950975	0.953244	0.868236	0.960538	0.90008	0.939393	0.836565	0.952755	0.910192	0.956157	0.906464	0.946456	0.947988	0.941022	0.898909	0.950892	0.939762	0.943521	0.528039	0.908666	0.400859	0.937432	0.213698	0.938768	0.264378
cg35665537_TC21	0.162402	0.0378728	0.148976	0.125247	0.0474515	0.936935	0.758775	0.76368	0.801904	0.719194	0.870917	0.842941	0.840678	0.728519	0.77339	0.897674	0.808008	0.267501	0.571253	0.66535	0.926194	0.892074	0.838985	0.432466	0.814057	0.0702416	0.886697	0.105472	0.850647	0.119105
cg44310711_BC11	0.173933	0.0515218	0.102548	0.0830531	0.0648846	0.940819	0.561767	0.667956	0.916878	0.721209	0.898627	0.795881	0.796752	0.71466	0.761798	0.622172	0.851383	0.215993	0.916789	0.757647	0.939057	0.923945	0.845893	0.510221	0.795881	0.0738791	0.908833	0.181368	0.906297	0.232187
cg43087070_TC21	0.0874358	0.0297251	0.0448665	0.0397899	0.0244543	0.69013	0.899546	0.630131	0.940113	0.69068	0.822661	0.649419	0.792311	0.53503	0.772033	0.783154	0.850888	0.869692	0.728258	0.676904	0.62432	0.532334	0.922054	0.221557	0.934188	0.028996	0.636283	0.128808	0.643404	0.0839436
cg38225392_TC21	0.842666	0.88444	0.851759	0.864616	0.899532	0.16883	0.107224	0.19415	0.0770178	0.125325	0.206479	0.788988	0.14286	0.136144	0.130534	0.0932122	0.116594	0.113627	0.147754	0.222058	0.788988	0.788988	0.788988	0.487298	0.788988	0.609271	0.788988	0.788988	0.788988	0.446981
cg42378841_BC21	0.197906	0.0617441	0.118873	0.129329	0.0641226	0.915834	0.896271	0.708332	0.902964	0.772086	0.885607	0.854566	0.859582	0.656908	0.845853	0.600206	0.836153	0.632012	0.9257	0.265664	0.746876	0.548697	0.198773	0.413565	0.0693025	0.0574913	0.472738	0.0807537	0.433592	0.109503
cg34131720_BC21	0.145842	0.293682	0.107331	0.0884826	0.0336699	0.933903	0.752007	0.74627	0.90379	0.673811	0.845045	0.894949	0.41369	0.569986	0.747652	0.785203	0.848976	0.24344	0.823801	0.878302	0.906723	0.918131	0.828429	0.425391	0.90956	0.0619453	0.884007	0.124203	0.867934	0.166868
cg41019141_TC11	0.087217	0.024417	0.0384639	0.0293861	0.117077	0.941912	0.923838	0.905994	0.957215	0.924934	0.931324	0.9551	0.94125	0.942901	0.904854	0.957803	0.952496	0.952805	0.947957	0.922663	0.96176	0.953935	0.941651	0.786685	0.925613	0.938129	0.902107	0.700204	0.942151	0.796816
cg33453775_BC11	0.804055	0.0556811	0.0938859	0.0731175	0.0641	0.915611	0.829684	0.536901	0.878312	0.804055	0.856577	0.804055	0.575662	0.247661	0.807438	0.648999	0.825222	0.804055	0.804055	0.91165	0.729791	0.783174	0.731235	0.313895	0.882748	0.0929178	0.912094	0.0698593	0.892631	0.0806098
cg29677513_TC21	0.189751	0.179842	0.110907	0.113474	0.0425345	0.90531	0.874521	0.814266	0.877525	0.790047	0.867899	0.940713	0.897326	0.805493	0.838618	0.622408	0.810795	0.921035	0.90624	0.856779	0.67482	0.894618	0.737988	0.379558	0.864382	0.0311382	0.866189	0.182942	0.885625	0.182091
cg28166171_TC21	0.238189	0.299716	0.147444	0.197726	0.0433845	0.943794	0.901486	0.787674	0.940878	0.77233	0.914117	0.791428	0.891098	0.68724	0.901763	0.938535	0.897912	0.911696	0.565468	0.85475	0.933072	0.921823	0.865539	0.384336	0.890771	0.0457793	0.900276	0.13837	0.904575	0.183045
cg43894359_TC11	0.166528	0.741671	0.0584141	0.226595	0.436134	0.907409	0.849181	0.834799	0.918779	0.885334	0.83058	0.955331	0.901105	0.812744	0.738495	0.940922	0.86644	0.905255	0.728522	0.907139	0.863745	0.876399	0.939153	0.276759	0.956138	0.0246072	0.870195	0.046571	0.864364	0.0626738
cg44269765_BC11	0.727142	0.97989	0.851698	0.86245	0.979044	0.0201125	0.0244142	0.119388	0.0182925	0.187577	0.0208456	0.0197237	0.0230285	0.0610132	0.0230346	0.0214115	0.0184246	0.0204195	0.0304783	0.0286981	0.0319559	0.0294494	0.0217816	0.396652	0.0209416	0.523091	0.0338157	0.446692	0.0322989	0.421564
cg43600604_TC11	0.11125	0.0692437	0.155431	0.108933	0.0441605	0.884837	0.814229	0.774778	0.774778	0.774778	0.853205	0.774778	0.774778	0.260825	0.774778	0.139369	0.83127	0.133286	0.585613	0.467656	0.881394	0.806925	0.774778	0.235276	0.774778	0.0486247	0.729484	0.0692641	0.659473	0.112893
cg33088271_TC21	0.185978	0.252711	0.0910416	0.0841293	0.436715	0.947423	0.858885	0.880415	0.889751	0.89686	0.90329	0.889697	0.94713	0.861555	0.857195	0.904771	0.848368	0.941978	0.948819	0.849622	0.916064	0.90919	0.934048	0.367508	0.923177	0.103802	0.916065	0.163098	0.931626	0.215529
cg36898965_BC11	0.243744	0.129263	0.215197	0.0962282	0.111147	0.944109	0.942772	0.881203	0.932527	0.732497	0.93564	0.867408	0.94265	0.820785	0.916112	0.855045	0.944833	0.867408	0.884439	0.735523	0.947253	0.738648	0.740567	0.504663	0.867408	0.0623189	0.845534	0.140862	0.784454	0.162461
cg44096949_TC11	0.865656	0.946375	0.940313	0.960098	0.963674	0.384654	0.135519	0.504876	0.0298967	0.704715	0.248675	0.89661	0.117455	0.387115	0.174941	0.113129	0.0821481	0.715726	0.568863	0.67926	0.711428	0.693607	0.942884	0.285857	0.936349	0.853774	0.75281	0.159617	0.696099	0.144023
cg31042078_TC11	0.166554	0.275302	0.372829	0.154164	0.0508158	0.952038	0.915948	0.844624	0.951047	0.716919	0.955494	0.877629	0.940385	0.659876	0.89995	0.78934	0.949698	0.632073	0.915225	0.751327	0.741794	0.937954	0.707651	0.448982	0.927442	0.0352958	0.951889	0.0901845	0.931093	0.15347
cg45953920_TC11	0.829243	0.968991	0.91958	0.932009	0.967719	0.0312144	0.175115	0.0334449	0.0542615	0.0566211	0.0420088	0.0894993	0.455687	0.0503066	0.0933635	0.0463353	0.037707	0.0495298	0.338205	0.039453	0.0520397	0.0529135	0.0525705	0.0578441	0.0487212	0.0481055	0.0387984	0.129704	0.0366702	0.133568
cg31642420_BC11	0.723706	0.987071	0.888683	0.897433	0.983758	0.020885	0.0189543	0.0873576	0.0143071	0.147572	0.0254614	0.0183845	0.0298941	0.0505643	0.0247481	0.0201496	0.0172834	0.0179657	0.021052	0.0246754	0.0552307	0.0261837	0.0172525	0.0703521	0.0180163	0.0293665	0.0428048	0.0208629	0.0317034	0.0442922
cg43185354_TC11	0.126471	0.177847	0.101322	0.0973557	0.0582683	0.929018	0.917799	0.864014	0.908874	0.83872	0.897137	0.848219	0.848219	0.80002	0.898564	0.892169	0.904581	0.889816	0.885164	0.809668	0.926814	0.911754	0.895543	0.348265	0.865784	0.238498	0.889679	0.848219	0.899054	0.116653
cg40281517_TC21	0.162772	0.0752395	0.144147	0.0925069	0.103779	0.928529	0.700836	0.774874	0.911446	0.80693	0.818857	0.830078	0.311444	0.844714	0.779259	0.935764	0.840574	0.581926	0.640064	0.920921	0.91297	0.915537	0.929143	0.547937	0.939936	0.167159	0.912891	0.210167	0.926548	0.168591
cg34409603_BC21	0.310273	0.187534	0.28969	0.127058	0.0386015	0.949347	0.940555	0.807562	0.93691	0.838181	0.923345	0.916898	0.930642	0.811764	0.930357	0.654355	0.890915	0.622712	0.934317	0.717449	0.952937	0.851266	0.812362	0.43361	0.836052	0.0667536	0.909506	0.0919294	0.892965	0.163432
cg31988969_BC11	0.267031	0.40795	0.118504	0.207411	0.0901133	0.844315	0.835569	0.782292	0.896341	0.711071	0.853537	0.816766	0.896035	0.811574	0.773523	0.863492	0.807019	0.750215	0.831409	0.931157	0.916497	0.894487	0.923696	0.251709	0.922649	0.019562	0.894915	0.0478587	0.905061	0.0946001
cg45828109_BC11	0.684609	0.98847	0.800984	0.826528	0.984746	0.0186435	0.0844327	0.0247598	0.0832369	0.0298359	0.0220549	0.0184028	0.0447515	0.0426698	0.0451101	0.0568633	0.0377337	0.0280787	0.0197743	0.0281954	0.0307966	0.022692	0.047577	0.155888	0.0265789	0.732147	0.0293239	0.396748	0.0409042	0.430573
cg35536171_TC21	0.337617	0.0253965	0.104682	0.251028	0.0278199	0.942296	0.828397	0.893406	0.891898	0.857817	0.894103	0.906741	0.609316	0.838433	0.817112	0.914189	0.824715	0.936649	0.915381	0.689455	0.900918	0.834753	0.717839	0.368931	0.871706	0.135664	0.895738	0.160467	0.82518	0.134662
cg29501833_TC21	0.236707	0.148948	0.148151	0.0793085	0.0318948	0.917499	0.90093	0.684485	0.875628	0.637793	0.912649	0.729002	0.934001	0.656276	0.91329	0.623131	0.93472	0.55213	0.733498	0.821846	0.909686	0.830972	0.893404	0.421003	0.896746	0.0608127	0.87088	0.118483	0.897631	0.16093
cg34904579_BC21	0.204995	0.0635381	0.113621	0.145411	0.0643524	0.936159	0.906858	0.783308	0.91979	0.792857	0.920423	0.83758	0.235094	0.691136	0.90851	0.657036	0.937308	0.939598	0.668046	0.574607	0.924651	0.685013	0.6762	0.412411	0.507467	0.0679483	0.734243	0.103012	0.742934	0.108988
cg46066202_TC21	0.192181	0.214703	0.302762	0.0995228	0.0549108	0.928287	0.917481	0.769844	0.913909	0.758315	0.915954	0.779087	0.868873	0.538228	0.87403	0.652767	0.896344	0.647258	0.87307	0.711362	0.912199	0.864169	0.800309	0.318475	0.876237	0.0542421	0.91609	0.0714107	0.888316	0.0905292
cg45354670_BC11	0.125111	0.0837327	0.207559	0.0987391	0.0695395	0.943154	0.9095	0.721356	0.941025	0.721499	0.925987	0.752042	0.920189	0.624862	0.886512	0.521569	0.915552	0.221609	0.800539	0.414985	0.847738	0.603909	0.4536	0.313705	0.207103	0.0748728	0.648197	0.0806383	0.535828	0.0739838
cg43754803_BC21	0.128496	0.758635	0.0670412	0.0563015	0.0261171	0.857473	0.951541	0.904692	0.761381	0.913689	0.943887	0.939138	0.928978	0.832557	0.916104	0.896872	0.936197	0.950275	0.955929	0.802752	0.952162	0.918259	0.882384	0.487794	0.821125	0.10994	0.858402	0.318967	0.877091	0.327547
cg31220796_TC11	0.888648	0.981609	0.959153	0.946388	0.964092	0.0800401	0.436228	0.125633	0.0893093	0.0617147	0.187398	0.0469683	0.117576	0.0621925	0.0932787	0.0454045	0.0764149	0.0428145	0.0494704	0.0812309	0.198802	0.238497	0.0281441	0.212574	0.0302175	0.0221831	0.178793	0.0308433	0.15557	0.0651026
cg44201081_BC11	0.158829	0.0353888	0.0776737	0.0583747	0.0302819	0.937895	0.920256	0.758696	0.952176	0.532075	0.91597	0.729621	0.863176	0.614446	0.891193	0.404789	0.936909	0.638238	0.526518	0.620858	0.742921	0.814006	0.589884	0.418923	0.729621	0.03187	0.750065	0.102786	0.743229	0.0822586
cg31896922_BC21	0.184475	0.169606	0.142644	0.0985189	0.057636	0.893205	0.920159	0.64017	0.938764	0.532152	0.873817	0.471294	0.292666	0.685504	0.856353	0.48404	0.881543	0.264678	0.306362	0.824307	0.874706	0.794668	0.879911	0.340577	0.901234	0.0350214	0.807459	0.126234	0.8514	0.137056
cg31342185_TC11	0.740668	0.0889484	0.103733	0.134634	0.0607503	0.917271	0.60076	0.534236	0.86454	0.383141	0.894402	0.740668	0.138583	0.542051	0.788931	0.11818	0.782754	0.174851	0.548427	0.588837	0.9042	0.88702	0.856604	0.30871	0.740668	0.0752569	0.887343	0.0659502	0.785229	0.0637465
cg33324619_TC21	0.245124	0.205987	0.126088	0.106116	0.943273	0.895516	0.945233	0.69912	0.94394	0.587177	0.907395	0.889871	0.929218	0.885889	0.867186	0.918743	0.878632	0.151702	0.478338	0.918065	0.924528	0.937491	0.847581	0.368264	0.895735	0.286605	0.894352	0.112986	0.910023	0.182449
cg31717581_TC11	0.841251	0.978354	0.958566	0.956427	0.96804	0.21097	0.806949	0.136759	0.497463	0.0706396	0.3009	0.222478	0.198754	0.133578	0.167297	0.0641332	0.133119	0.0600861	0.0884908	0.110012	0.306882	0.146364	0.0920342	0.542195	0.154072	0.835667	0.207528	0.572311	0.161507	0.576087
cg29979567_BC11	0.27014	0.0124735	0.0956766	0.104303	0.0187633	0.960404	0.986531	0.333741	0.984823	0.117787	0.905299	0.0246859	0.85802	0.242326	0.952369	0.181572	0.98099	0.211542	0.193645	0.400148	0.477522	0.538167	0.137052	0.397021	0.221814	0.612516	0.414769	0.329146	0.408329	0.382868
cg39849383_BC21	0.0686585	0.893089	0.0343153	0.0426944	0.872202	0.647477	0.950789	0.385998	0.949338	0.562402	0.648294	0.199163	0.792258	0.143205	0.723093	0.145699	0.871655	0.848557	0.738344	0.0589401	0.552599	0.0687001	0.358842	0.542806	0.0647045	0.631383	0.0651704	0.557054	0.0720608	0.590901
cg43083806_TC21	0.193593	0.409043	0.0738811	0.0869852	0.039252	0.933566	0.920248	0.762175	0.93414	0.787771	0.907261	0.882583	0.925249	0.633247	0.86662	0.632391	0.893022	0.866039	0.629589	0.923382	0.910845	0.897802	0.911969	0.40278	0.927922	0.153372	0.921882	0.167828	0.895171	0.196091
cg29584230_BC21	0.814622	0.937868	0.886255	0.865786	0.954832	0.173829	0.516701	0.120358	0.315446	0.160695	0.189073	0.150966	0.335679	0.135248	0.319392	0.132032	0.27871	0.552621	0.330018	0.167534	0.134884	0.0886836	0.209657	0.683783	0.149692	0.952123	0.094476	0.916289	0.0776942	0.891093
cg29170701_BC11	0.236582	0.0397509	0.120215	0.157379	0.0461865	0.912911	0.809172	0.662611	0.930182	0.69268	0.898103	0.7257	0.775673	0.652448	0.791569	0.74966	0.853747	0.573579	0.565502	0.922091	0.90566	0.910873	0.922133	0.381519	0.930312	0.206008	0.909964	0.0911724	0.923918	0.0883559
cg29170136_BC21	0.203575	0.0506557	0.166967	0.158975	0.0368196	0.922971	0.715523	0.69291	0.925892	0.635997	0.865635	0.820688	0.840828	0.567872	0.755496	0.802665	0.822427	0.577797	0.38533	0.934198	0.899777	0.912791	0.890339	0.489927	0.955136	0.0451823	0.917167	0.149508	0.919317	0.190992
cg30703667_TC11	0.101678	0.0555846	0.141059	0.166912	0.0592169	0.913121	0.957025	0.441108	0.936644	0.50085	0.919664	0.661621	0.923547	0.540548	0.924453	0.779081	0.945677	0.28256	0.743276	0.396866	0.928947	0.51029	0.563925	0.297378	0.661621	0.0792055	0.661621	0.0802423	0.434149	0.0679851
cg34026320_BC21	0.885305	0.942569	0.923184	0.929448	0.93891	0.159615	0.112801	0.130282	0.118836	0.124126	0.100813	0.691192	0.691192	0.131103	0.0850131	0.153107	0.106514	0.126086	0.127966	0.130661	0.222647	0.149412	0.161741	0.198107	0.691192	0.691192	0.186103	0.691192	0.154369	0.121142
cg32676917_BC21	0.24126	0.169221	0.366816	0.165515	0.403628	0.948009	0.955489	0.806772	0.945622	0.862542	0.936598	0.833573	0.928876	0.747188	0.932558	0.912761	0.927219	0.932669	0.897247	0.923902	0.935951	0.920812	0.947882	0.411732	0.926617	0.0430836	0.92767	0.101235	0.940855	0.148206
cg43159272_BC11	0.835754	0.0562071	0.835754	0.234596	0.0573099	0.920436	0.80854	0.790283	0.896467	0.804972	0.916755	0.835754	0.924762	0.728389	0.847393	0.883723	0.88258	0.927183	0.931914	0.765291	0.929875	0.897166	0.889258	0.21304	0.835754	0.0607494	0.913399	0.0802054	0.906945	0.106444
cg44022539_TC11	0.137389	0.0194005	0.0607485	0.0446994	0.020027	0.913647	0.953338	0.657255	0.937587	0.434676	0.910317	0.62281	0.736368	0.542771	0.902547	0.932298	0.936285	0.62281	0.515613	0.486148	0.714588	0.609076	0.435442	0.32301	0.42449	0.0262883	0.608748	0.0554319	0.508007	0.0430816
cg35699763_BC21	0.12823	0.428929	0.104114	0.0731781	0.514519	0.915511	0.85263	0.720941	0.916324	0.679015	0.891957	0.82861	0.857661	0.669759	0.775984	0.899245	0.920839	0.897697	0.923665	0.248864	0.896578	0.510316	0.377556	0.261938	0.0789471	0.0870933	0.451049	0.0906388	0.543124	0.0544877
cg45009733_TC11	0.122206	0.19759	0.10772	0.12866	0.0806527	0.915117	0.938331	0.722229	0.91526	0.608157	0.860872	0.69428	0.81969	0.681139	0.859393	0.583412	0.863019	0.222648	0.535882	0.845664	0.91531	0.91034	0.917946	0.418507	0.869032	0.11059	0.879586	0.165914	0.919673	0.167087
cg28748583_TC21	0.316462	0.0413354	0.0897225	0.207915	0.0329829	0.949753	0.879864	0.800058	0.918139	0.736843	0.894583	0.787722	0.872503	0.643154	0.854642	0.575296	0.900931	0.571942	0.871315	0.784361	0.886437	0.900294	0.892225	0.417058	0.871071	0.051428	0.881572	0.132537	0.84634	0.186788
cg35811507_BC21	0.185872	0.0846294	0.136784	0.108042	0.0350779	0.930298	0.940052	0.787961	0.958122	0.722612	0.904782	0.705144	0.927132	0.865616	0.913987	0.766092	0.907299	0.652799	0.680925	0.894483	0.897978	0.896093	0.91757	0.470177	0.927865	0.214941	0.866127	0.225221	0.882715	0.206059
cg36168708_BC11	0.162526	0.0628685	0.111103	0.122096	0.0648496	0.945265	0.871375	0.790725	0.925128	0.647655	0.918323	0.782635	0.860504	0.467626	0.858895	0.842658	0.865313	0.922365	0.602288	0.398468	0.928186	0.724118	0.404616	0.348969	0.782635	0.06801	0.693271	0.0887767	0.587764	0.135717
cg46624344_TC21	0.241557	0.041623	0.157806	0.140757	0.0489397	0.916111	0.776978	0.774799	0.891632	0.636714	0.862766	0.838931	0.827428	0.716489	0.772875	0.845522	0.817005	0.253148	0.554159	0.884404	0.927053	0.898598	0.898127	0.487792	0.932479	0.0513321	0.908808	0.208509	0.914125	0.222607
cg36164119_BC21	0.176474	0.042528	0.138453	0.102079	0.0761183	0.87167	0.861789	0.601723	0.916635	0.612882	0.851555	0.590876	0.775346	0.627823	0.788483	0.270016	0.848437	0.817366	0.499917	0.724542	0.891454	0.754134	0.858923	0.325896	0.905621	0.0280741	0.848318	0.0665849	0.855158	0.108768
cg46617762_TC21	0.154626	0.034148	0.0953193	0.0688349	0.0414483	0.810903	0.903991	0.6329	0.662096	0.602937	0.836136	0.643091	0.830966	0.561279	0.789907	0.414566	0.877348	0.602963	0.642833	0.791605	0.853662	0.849817	0.843606	0.333636	0.873545	0.0397191	0.878363	0.0629455	0.887197	0.0746602
cg43581783_BC21	0.210698	0.0619016	0.224455	0.0978855	0.147228	0.913083	0.938573	0.758914	0.934065	0.809821	0.897709	0.733992	0.759367	0.910491	0.915695	0.900468	0.924678	0.472768	0.902631	0.524041	0.911854	0.65511	0.683732	0.284043	0.669356	0.0610247	0.599635	0.0708829	0.681422	0.0863004
cg41279108_TC21	0.221593	0.095599	0.161124	0.107434	0.267082	0.920519	0.854972	0.495626	0.92646	0.416517	0.901599	0.717125	0.317264	0.696663	0.894344	0.883341	0.915954	0.307705	0.41615	0.822209	0.916708	0.853019	0.821608	0.347571	0.923246	0.0446893	0.833728	0.123733	0.839592	0.129631
cg39904172_TC21	0.322943	0.0492231	0.354644	0.303791	0.0606392	0.941504	0.918156	0.744798	0.942026	0.758848	0.934784	0.872934	0.884106	0.790802	0.905491	0.875714	0.929226	0.698262	0.928929	0.86439	0.94373	0.873288	0.886606	0.432304	0.899357	0.0502117	0.893069	0.124439	0.874144	0.125103
cg44201700_BC11	0.237707	0.01912	0.105795	0.0964618	0.0261301	0.886942	0.895572	0.695351	0.922809	0.635374	0.864969	0.8458	0.555123	0.614658	0.822686	0.315673	0.90715	0.274989	0.823278	0.79877	0.814506	0.825408	0.840175	0.456969	0.887264	0.027589	0.858665	0.21302	0.847074	0.230844
cg32745682_TC11	0.25597	0.051723	0.0759644	0.117946	0.0625337	0.726036	0.920707	0.930871	0.900302	0.848598	0.91084	0.861071	0.933576	0.940731	0.931481	0.960215	0.920677	0.942416	0.910097	0.930542	0.801671	0.939817	0.861071	0.559162	0.942399	0.807881	0.929268	0.201695	0.939907	0.30628
cg36333180_TC21	0.306996	0.0532633	0.226787	0.376234	0.0346534	0.940773	0.949181	0.864291	0.933408	0.756693	0.938768	0.894204	0.935663	0.705602	0.949806	0.908473	0.947994	0.917826	0.920752	0.925155	0.929181	0.93862	0.935881	0.36064	0.945322	0.371309	0.944706	0.175891	0.941492	0.186726
cg30874005_TC21	0.904897	0.900559	0.905642	0.923075	0.920761	0.133484	0.280722	0.189129	0.19866	0.248054	0.0955363	0.788645	0.585751	0.120359	0.0946025	0.228799	0.0757054	0.0691896	0.232664	0.065872	0.231834	0.0860815	0.120377	0.267265	0.788645	0.736172	0.111041	0.110254	0.0908584	0.0830452
cg44478965_TC11	0.360793	0.038079	0.140305	0.214908	0.141491	0.925396	0.844109	0.871792	0.870575	0.767471	0.863014	0.869815	0.815684	0.756811	0.843661	0.874881	0.879729	0.695155	0.925298	0.790667	0.946923	0.876829	0.811361	0.420691	0.872613	0.0325787	0.919287	0.0863025	0.910052	0.152883
cg43073920_BC21	0.932173	0.950559	0.961998	0.967579	0.942005	0.93782	0.926301	0.339009	0.930545	0.202493	0.923044	0.105998	0.715154	0.240898	0.931439	0.516416	0.921482	0.380536	0.306159	0.286076	0.473152	0.558535	0.0754471	0.409846	0.0582218	0.265575	0.443233	0.193068	0.393992	0.286347
cg37097771_TC11	0.888544	0.992188	0.956468	0.955115	0.990327	0.143601	0.394255	0.0688634	0.154874	0.0266916	0.134678	0.0144712	0.0765074	0.0496743	0.202672	0.0646553	0.172648	0.159725	0.140767	0.100638	0.22965	0.282198	0.0323079	0.110064	0.0764551	0.0164757	0.180134	0.0323577	0.156856	0.0258337
cg38388758_BC11	0.767171	0.951139	0.873923	0.862057	0.945371	0.0212568	0.0205113	0.0216349	0.0224012	0.0198691	0.0203565	0.0238688	0.0202471	0.0212591	0.0184802	0.0251601	0.016434	0.0239996	0.019711	0.021681	0.0292846	0.0220854	0.030632	0.0439253	0.0237498	0.427635	0.0321147	0.0421253	0.0200803	0.0400935
cg44045467_BC11	0.94208	0.981172	0.895628	0.930507	0.96325	0.174871	0.0378761	0.144943	0.0451774	0.132866	0.159222	0.112254	0.279018	0.0617876	0.111053	0.0522392	0.0646233	0.075251	0.0725168	0.0819692	0.647976	0.0849141	0.390997	0.215567	0.0555948	0.0538683	0.262004	0.0605112	0.152944	0.0599074
cg37365544_TC11	0.27164	0.0875751	0.0732741	0.251197	0.0580053	0.937795	0.899695	0.69585	0.957198	0.627365	0.823927	0.898611	0.883594	0.573803	0.861617	0.81757	0.899802	0.144676	0.562489	0.472981	0.910708	0.603456	0.470124	0.29945	0.108334	0.0239384	0.547199	0.0989248	0.483102	0.133555
cg43586502_TC11	0.232893	0.0955169	0.334161	0.189666	0.449781	0.975591	0.967393	0.914567	0.970582	0.87836	0.960094	0.682021	0.9661	0.884724	0.955193	0.946585	0.958132	0.673996	0.897671	0.893294	0.969073	0.908431	0.952194	0.303964	0.955909	0.161194	0.957014	0.193049	0.953526	0.201087
cg38838022_TC21	0.13424	0.184742	0.145844	0.086681	0.311524	0.889874	0.940504	0.776013	0.92088	0.744475	0.872377	0.883345	0.843357	0.821832	0.875734	0.881751	0.911567	0.633237	0.572165	0.810029	0.856037	0.81323	0.909717	0.383835	0.927118	0.0322788	0.854411	0.102523	0.81866	0.110278
cg40195495_BC21	0.189246	0.32622	0.158351	0.0812267	0.451979	0.945812	0.891498	0.908405	0.948398	0.896658	0.943698	0.882643	0.936206	0.833082	0.914247	0.938739	0.947292	0.936671	0.945219	0.897964	0.928442	0.931427	0.939607	0.460428	0.945601	0.0473049	0.952019	0.234977	0.950499	0.251578
cg31337230_TC11	0.878666	0.212515	0.2498	0.136803	0.102254	0.953751	0.922988	0.837817	0.951397	0.869976	0.950021	0.884774	0.947656	0.8365	0.923551	0.889841	0.948644	0.868237	0.726634	0.888327	0.906237	0.923577	0.901425	0.369719	0.863947	0.0675049	0.941484	0.135864	0.93845	0.210058
cg37154692_TC11	0.394737	0.411353	0.373221	0.192776	0.43414	0.955439	0.956177	0.965534	0.958023	0.964592	0.942268	0.968515	0.952594	0.938771	0.939977	0.969596	0.950638	0.968186	0.97168	0.948652	0.973705	0.954447	0.946629	0.33886	0.952584	0.0394241	0.963311	0.161035	0.963634	0.132924
cg32659975_TC11	0.157093	0.368006	0.169397	0.148604	0.0615583	0.947615	0.898865	0.853961	0.941392	0.876486	0.889574	0.865146	0.932968	0.886785	0.867447	0.861727	0.901915	0.928595	0.899039	0.927998	0.906178	0.900786	0.920797	0.48203	0.908777	0.089596	0.936943	0.238441	0.923125	0.274288
cg43591090_BC11	0.236168	0.133316	0.226833	0.195954	0.118465	0.961614	0.934588	0.885501	0.961216	0.895467	0.943122	0.916261	0.927462	0.850672	0.869858	0.951062	0.946757	0.735722	0.948948	0.846859	0.93651	0.828385	0.82728	0.476829	0.881696	0.131539	0.91806	0.203912	0.904286	0.215901
cg43485842_BC11	0.176097	0.093235	0.0780738	0.074624	0.0594138	0.78185	0.621324	0.778435	0.820611	0.797904	0.697583	0.820611	0.834044	0.744575	0.820611	0.900316	0.820611	0.893381	0.919817	0.562242	0.92315	0.820801	0.689259	0.265295	0.820611	0.0652847	0.776191	0.108816	0.755981	0.0937587
cg36997159_BC21	0.950643	0.947388	0.949917	0.950137	0.912538	0.613201	0.0429773	0.526883	0.186667	0.589959	0.402354	0.0861678	0.902989	0.196941	0.338619	0.173314	0.235486	0.819972	0.165601	0.430149	0.933557	0.65899	0.529719	0.390424	0.114353	0.0359806	0.67085	0.0880143	0.618682	0.13297
cg42016918_BC21	0.141903	0.0862872	0.121752	0.066985	0.0459721	0.931205	0.932816	0.663672	0.939484	0.676756	0.940728	0.52906	0.943887	0.66417	0.941927	0.922669	0.951773	0.928587	0.896363	0.618056	0.92726	0.746061	0.650562	0.516018	0.528737	0.034744	0.695251	0.310162	0.718294	0.272829
cg44020836_TC21	0.223942	0.0986441	0.343897	0.137777	0.187791	0.890512	0.907905	0.73775	0.918985	0.710417	0.884391	0.508401	0.52757	0.680716	0.88481	0.842153	0.906695	0.944095	0.333516	0.850867	0.892077	0.882098	0.901571	0.340124	0.923988	0.0679536	0.873288	0.0978866	0.891765	0.110001
cg41832256_BC11	0.141622	0.10971	0.542228	0.199184	0.123539	0.900951	0.89459	0.811135	0.916684	0.759566	0.892156	0.817551	0.86085	0.717064	0.868881	0.889589	0.904912	0.926555	0.665514	0.181887	0.921169	0.546257	0.351179	0.396017	0.0888183	0.138553	0.817551	0.12606	0.395628	0.165837
cg34414308_TC11	0.131951	0.0994223	0.0935021	0.0645855	0.0546525	0.919148	0.916977	0.894163	0.919688	0.865484	0.912845	0.882456	0.882456	0.756396	0.891716	0.909857	0.893759	0.929836	0.935717	0.748399	0.938507	0.897159	0.888136	0.386174	0.855023	0.882456	0.912352	0.882456	0.898916	0.177748
cg39788517_BC21	0.154913	0.697065	0.13897	0.093589	0.129814	0.933891	0.931633	0.896137	0.938857	0.923551	0.937827	0.874138	0.926972	0.882077	0.925623	0.926395	0.931872	0.915012	0.944707	0.766455	0.920013	0.778844	0.804979	0.541708	0.699269	0.0621903	0.821576	0.157671	0.805648	0.164992
cg38816838_TC21	0.178518	0.244869	0.122178	0.0833038	0.214092	0.877273	0.896062	0.588843	0.92845	0.662547	0.851845	0.691535	0.898257	0.452451	0.860451	0.602258	0.876696	0.922369	0.856877	0.92606	0.884243	0.845081	0.911056	0.415164	0.904172	0.0495631	0.91557	0.141712	0.905014	0.129768
cg38712895_TC21	0.25272	0.170992	0.0836847	0.0786607	0.0573863	0.916756	0.813034	0.824934	0.909212	0.829462	0.895263	0.8734	0.68673	0.566493	0.824026	0.882323	0.889082	0.918356	0.916221	0.740719	0.914819	0.892618	0.802585	0.487268	0.846455	0.0887999	0.895392	0.197865	0.857578	0.168972
cg46926551_TC11	0.802975	0.978225	0.869707	0.900806	0.952325	0.0498324	0.0263335	0.0397443	0.0184237	0.0233547	0.0835521	0.020326	0.047812	0.0277937	0.0569327	0.0207959	0.0280351	0.036246	0.0241879	0.0360816	0.0862871	0.0597009	0.0214174	0.239259	0.0184938	0.0158188	0.0993229	0.0398806	0.0581925	0.0449949
cg46316362_TC11	0.714036	0.969605	0.881852	0.883401	0.96576	0.0225523	0.0288434	0.0213385	0.0253779	0.0230811	0.0290993	0.0311022	0.0211746	0.0225652	0.0215285	0.021919	0.0230315	0.025414	0.0209103	0.01873	0.022872	0.0214881	0.0328366	0.0487988	0.0248778	0.152724	0.0221099	0.0219064	0.0215201	0.0225234
cg31341964_TC21	0.224911	0.0577817	0.0754837	0.0790667	0.0532453	0.916164	0.777242	0.762553	0.896304	0.694621	0.856384	0.52046	0.853579	0.62984	0.772918	0.455101	0.856211	0.59329	0.279544	0.775932	0.894158	0.814497	0.747558	0.32297	0.787169	0.0488042	0.89849	0.0720613	0.825469	0.109269
cg45632141_TC11	0.166143	0.147442	0.176118	0.0728443	0.0547589	0.95409	0.899872	0.904436	0.851609	0.897746	0.934135	0.874059	0.690417	0.698525	0.833335	0.916698	0.897467	0.683558	0.776825	0.92546	0.935828	0.944081	0.946314	0.416495	0.940851	0.677682	0.94485	0.199433	0.927705	0.157752
cg34943058_BC21	0.795114	0.955868	0.875316	0.923938	0.934035	0.054094	0.0299365	0.0561854	0.0262884	0.0267762	0.0288495	0.0339315	0.0306628	0.0338987	0.038761	0.0249366	0.0248931	0.033793	0.0345519	0.0370861	0.0952658	0.051871	0.0275307	0.0416919	0.0226278	0.0317266	0.0967893	0.0240468	0.0556994	0.0219797
cg31048455_BC21	0.201556	0.0771509	0.153928	0.102823	0.0755058	0.949452	0.870746	0.897198	0.915565	0.876904	0.935915	0.843344	0.919573	0.827713	0.90051	0.88206	0.897803	0.904782	0.454014	0.939502	0.929444	0.930996	0.935254	0.526765	0.91778	0.0890735	0.943111	0.891788	0.933329	0.891788
cg39750070_TC11	0.847672	0.958108	0.948537	0.937468	0.955097	0.349022	0.410092	0.40609	0.35189	0.549851	0.0595185	0.744376	0.168652	0.2642	0.0965473	0.0896868	0.0659628	0.187901	0.299223	0.755237	0.700282	0.586961	0.91464	0.237804	0.930026	0.890599	0.617233	0.122738	0.613368	0.104112
cg40471976_TC11	0.339818	0.913797	0.644247	0.659354	0.877119	0.911537	0.919898	0.431083	0.929944	0.522847	0.927124	0.118791	0.840985	0.295451	0.914251	0.829058	0.885963	0.904011	0.409375	0.904113	0.915331	0.818211	0.918872	0.156593	0.901343	0.0327959	0.889284	0.0472759	0.91705	0.0396761
cg41499758_TC11	0.900757	0.934584	0.785029	0.807536	0.913063	0.41467	0.0566041	0.456323	0.0285646	0.4019	0.364287	0.893771	0.185785	0.21509	0.256375	0.132838	0.111333	0.251295	0.357435	0.844718	0.787021	0.924537	0.779558	0.447471	0.921673	0.570956	0.92832	0.156338	0.895106	0.189787
cg33219560_BC21	0.170522	0.700526	0.18666	0.108417	0.331935	0.937766	0.917661	0.823705	0.938221	0.818946	0.90097	0.901958	0.898763	0.867077	0.905836	0.896676	0.921384	0.902916	0.672695	0.902067	0.873826	0.854033	0.875057	0.337286	0.928961	0.0359676	0.897673	0.082911	0.866177	0.10489
cg41287724_BC21	0.201142	0.0399646	0.123224	0.127179	0.0491414	0.908285	0.868624	0.688402	0.922201	0.724527	0.858471	0.863421	0.878039	0.78167	0.832355	0.899199	0.888919	0.567447	0.536541	0.800625	0.862861	0.844197	0.818641	0.479876	0.886354	0.0325684	0.870017	0.170285	0.815115	0.20578
cg32927608_TC11	0.170371	0.13427	0.100584	0.120137	0.0428022	0.763224	0.431066	0.800325	0.537038	0.725008	0.715515	0.876826	0.915158	0.759994	0.606083	0.923115	0.555971	0.938455	0.941885	0.761934	0.933205	0.940497	0.827841	0.413313	0.832021	0.1407	0.90614	0.0937878	0.835331	0.136738
cg34329926_TC11	0.117897	0.05441	0.0934376	0.0892468	0.095613	0.793816	0.335204	0.793816	0.793816	0.793816	0.793816	0.793816	0.793816	0.793816	0.793816	0.821992	0.793816	0.793816	0.793816	0.133189	0.870035	0.429685	0.1941	0.202755	0.079109	0.793816	0.793816	0.793816	0.197934	0.169509
cg36372333_TC21	0.898221	0.921673	0.922627	0.908273	0.940287	0.832482	0.93997	0.287775	0.780005	0.213705	0.785354	0.044337	0.831183	0.19351	0.770933	0.170298	0.702395	0.183863	0.184053	0.253651	0.716252	0.444988	0.321133	0.29537	0.0490842	0.2169	0.398047	0.111809	0.363922	0.131173
cg36154843_BC21	0.211014	0.274516	0.146778	0.118626	0.0432268	0.947986	0.893585	0.834514	0.937011	0.768112	0.931925	0.940602	0.929935	0.824148	0.901267	0.922743	0.92174	0.930604	0.899831	0.736506	0.948155	0.830806	0.832349	0.369204	0.745554	0.234	0.889865	0.160108	0.884456	0.221776
cg46616280_TC11	0.141521	0.151044	0.113596	0.0626978	0.0341779	0.933867	0.79561	0.642404	0.91304	0.684809	0.92077	0.767318	0.538814	0.509506	0.832011	0.82764	0.861692	0.563844	0.858889	0.694433	0.916889	0.855073	0.703124	0.385105	0.714082	0.0455223	0.889869	0.0999084	0.819968	0.0883924
cg41097900_TC21	0.942499	0.961331	0.95087	0.947425	0.961611	0.523629	0.300208	0.591155	0.282157	0.793186	0.440176	0.897476	0.33152	0.403205	0.505002	0.223507	0.334964	0.739253	0.925879	0.962889	0.95893	0.955167	0.961053	0.409043	0.948786	0.0378667	0.959435	0.0912482	0.914699	0.113025
cg43425391_TC21	0.285747	0.071981	0.159779	0.130693	0.076417	0.961023	0.968079	0.662573	0.961018	0.610569	0.940874	0.226096	0.741589	0.39384	0.941822	0.617923	0.970118	0.927426	0.833354	0.357437	0.934967	0.563235	0.456061	0.876152	0.111928	0.944084	0.472667	0.936266	0.463058	0.939985
cg41559898_TC11	0.0747406	0.0384057	0.0878516	0.052309	0.0304348	0.83064	0.925496	0.435229	0.948904	0.52761	0.756397	0.565612	0.892436	0.50073	0.797678	0.195953	0.834056	0.482034	0.836682	0.130607	0.723231	0.305452	0.384903	0.207414	0.0432271	0.0508921	0.246136	0.0798004	0.263308	0.080842
cg35031586_BC21	0.389138	0.0947033	0.138657	0.149961	0.0497866	0.950624	0.644932	0.797045	0.89933	0.618003	0.924369	0.759984	0.91717	0.527767	0.801877	0.862673	0.895565	0.516795	0.68893	0.848578	0.944043	0.853285	0.863447	0.399336	0.89092	0.0676641	0.810599	0.076698	0.880352	0.10499
cg39499519_TC21	0.149821	0.0369662	0.0953556	0.0833957	0.0569184	0.932051	0.764609	0.75295	0.906554	0.590551	0.89213	0.625604	0.877609	0.50486	0.817078	0.145865	0.895493	0.893736	0.586179	0.547196	0.904527	0.785886	0.666183	0.365262	0.63324	0.0557751	0.728065	0.0900813	0.656458	0.11381
cg39897577_TC21	0.181557	0.0606381	0.207765	0.222075	0.0802738	0.939447	0.833332	0.841597	0.886817	0.80816	0.905665	0.774184	0.895694	0.821355	0.870454	0.937493	0.872079	0.723186	0.880166	0.78798	0.923732	0.884998	0.836578	0.489992	0.860987	0.0813428	0.894365	0.144785	0.847126	0.166108
cg42521799_TC11	0.493949	0.897286	0.646344	0.405298	0.845934	0.358957	0.0280968	0.328596	0.027144	0.236308	0.341039	0.725699	0.202908	0.18748	0.235932	0.176366	0.135508	0.204455	0.291315	0.799871	0.867524	0.92624	0.787449	0.441835	0.936972	0.0595821	0.931755	0.0775574	0.922626	0.117445
cg38814535_BC11	0.247645	0.103029	0.160066	0.121312	0.123556	0.916131	0.770765	0.778623	0.906913	0.763817	0.899112	0.943513	0.803512	0.669889	0.782567	0.889171	0.862473	0.90136	0.693386	0.94381	0.939925	0.938137	0.944223	0.475437	0.935305	0.139561	0.939465	0.172599	0.925129	0.215491
cg43358074_TC21	0.473587	0.168948	0.168268	0.316331	0.0404811	0.88939	0.91727	0.806194	0.897538	0.838436	0.883059	0.871756	0.90235	0.863287	0.885459	0.907212	0.917936	0.904597	0.909325	0.888696	0.755098	0.876197	0.819654	0.332736	0.886569	0.0497094	0.889981	0.121037	0.891134	0.131442
cg36168968_TC21	0.322237	0.114557	0.45523	0.158165	0.185506	0.911606	0.871224	0.823262	0.920038	0.720345	0.893695	0.826395	0.875136	0.56898	0.880796	0.275824	0.909839	0.826756	0.920379	0.823057	0.907155	0.877075	0.868583	0.298621	0.89348	0.0604908	0.903416	0.096092	0.901664	0.109276
cg32473060_BC21	0.381923	0.135394	0.371584	0.250209	0.0452591	0.941725	0.921944	0.940971	0.946825	0.913657	0.945809	0.915252	0.900281	0.897072	0.9022	0.949681	0.928819	0.756019	0.919251	0.920612	0.944871	0.951314	0.947124	0.513509	0.949763	0.0735611	0.938412	0.230335	0.93331	0.242516
cg36488724_BC11	0.317831	0.0629513	0.388132	0.198435	0.0271177	0.973429	0.894683	0.826546	0.952238	0.764143	0.906872	0.956888	0.781431	0.675643	0.857416	0.916989	0.90083	0.842253	0.89876	0.882495	0.934317	0.920436	0.830526	0.529634	0.939402	0.0198799	0.948545	0.207383	0.938304	0.277274
cg41111427_TC11	0.114089	0.298042	0.0749164	0.0745293	0.0431358	0.880199	0.932969	0.45199	0.80464	0.298042	0.899667	0.298042	0.83359	0.490451	0.857385	0.298042	0.82191	0.892638	0.798159	0.618801	0.902467	0.760709	0.609256	0.18835	0.298042	0.048132	0.298042	0.0822397	0.672843	0.0775095
cg43688417_TC21	0.322586	0.134702	0.251795	0.202146	0.0413761	0.925391	0.918125	0.720618	0.939734	0.754623	0.940295	0.797934	0.914258	0.774688	0.902482	0.872108	0.918624	0.69347	0.696927	0.838715	0.815565	0.864348	0.837182	0.345224	0.889686	0.0392355	0.871602	0.107074	0.892311	0.126378
cg31717505_BC21	0.815772	0.926961	0.867791	0.887524	0.877026	0.571025	0.775844	0.0949992	0.920191	0.206043	0.655163	0.0533243	0.729379	0.0755139	0.699782	0.0678069	0.746299	0.359595	0.0365368	0.0895388	0.367647	0.123753	0.306166	0.326588	0.0674542	0.768754	0.130249	0.393211	0.117092	0.443115
cg37029136_TC21	0.240796	0.0444915	0.110934	0.102573	0.057953	0.894421	0.867169	0.617241	0.901519	0.592182	0.86945	0.645491	0.776617	0.6664	0.831304	0.876058	0.874072	0.445541	0.819771	0.639939	0.887707	0.818402	0.790847	0.285605	0.785027	0.0445161	0.82802	0.0707103	0.788794	0.0912836
cg29353452_TC21	0.296685	0.222367	0.159641	0.414792	0.0411299	0.904485	0.858456	0.599816	0.92888	0.503318	0.899328	0.393045	0.888599	0.510275	0.809639	0.827109	0.883772	0.223214	0.240443	0.832197	0.826139	0.805517	0.922131	0.327871	0.894333	0.0391786	0.833593	0.080982	0.849159	0.0858416
cg43425211_TC11	0.0612761	0.0315765	0.0422021	0.0371752	0.181685	0.955315	0.957307	0.829765	0.963132	0.87813	0.922548	0.721705	0.917623	0.949675	0.896923	0.945364	0.939851	0.941076	0.89129	0.949492	0.941012	0.937501	0.966211	0.879172	0.959625	0.93938	0.928503	0.897838	0.922494	0.919996
cg32903934_BC11	0.0912564	0.0404644	0.0407628	0.0530613	0.0455021	0.8863	0.946861	0.751349	0.896089	0.756133	0.865771	0.756133	0.892743	0.756133	0.887607	0.756133	0.88625	0.756133	0.886604	0.228752	0.86713	0.6878	0.756133	0.352583	0.191095	0.756133	0.756133	0.756133	0.756133	0.178876
cg42525989_TC21	0.172411	0.370162	0.208134	0.110816	0.0573118	0.933848	0.915582	0.761866	0.912163	0.708088	0.93307	0.867705	0.926362	0.762215	0.912147	0.905027	0.93521	0.223598	0.903986	0.74843	0.837913	0.787698	0.662534	0.429946	0.56232	0.0682076	0.776496	0.129765	0.795365	0.115537
cg32203878_BC21	0.376905	0.216707	0.139856	0.180835	0.0540861	0.907437	0.900953	0.851805	0.896423	0.817133	0.877634	0.795893	0.899095	0.822836	0.86361	0.704905	0.914669	0.899936	0.888067	0.864363	0.904875	0.907066	0.900108	0.371376	0.836499	0.0507257	0.888602	0.132815	0.895037	0.179373
cg33117101_BC11	0.27035	0.150326	0.17855	0.104483	0.0773131	0.951522	0.899369	0.910113	0.928533	0.807881	0.92262	0.894995	0.914369	0.894995	0.91575	0.894995	0.93214	0.894995	0.894995	0.589128	0.950515	0.688353	0.894995	0.475882	0.894995	0.894995	0.789137	0.0920026	0.744387	0.100739
cg35811514_TC21	0.186784	0.145096	0.152709	0.126427	0.0347161	0.933733	0.940748	0.835316	0.955674	0.834601	0.938647	0.823009	0.930263	0.858485	0.916032	0.927326	0.91295	0.957254	0.905763	0.902344	0.913753	0.917422	0.903457	0.490027	0.933853	0.374115	0.897954	0.290009	0.914735	0.27916
cg28230288_TC11	0.0637071	0.0479842	0.118466	0.0584772	0.0321579	0.949525	0.931745	0.633986	0.876793	0.601043	0.90673	0.504602	0.704551	0.587855	0.86482	0.36862	0.82356	0.909071	0.82399	0.401708	0.796497	0.500073	0.241757	0.323067	0.130958	0.0468381	0.505783	0.0880231	0.455809	0.160828
cg39902911_TC11	0.105991	0.0315131	0.0488562	0.0453527	0.0469255	0.876942	0.505383	0.533654	0.901698	0.429643	0.885253	0.776712	0.827342	0.420308	0.721726	0.391885	0.873675	0.776712	0.811762	0.750054	0.87183	0.800362	0.620468	0.326015	0.634045	0.0550579	0.813316	0.0719011	0.746712	0.0729362
cg33521708_TC11	0.812916	0.967787	0.923989	0.932059	0.954148	0.103086	0.120069	0.0856134	0.0225878	0.0255188	0.0792759	0.0231464	0.0623244	0.041902	0.0847311	0.0355702	0.0395416	0.0679548	0.0391491	0.0819159	0.210735	0.198304	0.0190036	0.0773222	0.0218772	0.0226689	0.182805	0.034297	0.113606	0.0278748
cg43087118_BC21	0.191105	0.0615626	0.118578	0.0713956	0.0320984	0.905153	0.594558	0.661884	0.887843	0.61074	0.898614	0.312831	0.579421	0.492112	0.823904	0.836306	0.88834	0.915605	0.804793	0.692801	0.697776	0.681454	0.793624	0.31068	0.838915	0.0468902	0.868347	0.082935	0.840679	0.115343
cg37834065_TC11	0.887778	0.989343	0.938424	0.966801	0.988396	0.745376	0.98624	0.471256	0.983606	0.434921	0.777724	0.0408465	0.834679	0.197985	0.856272	0.208876	0.909742	0.528532	0.357466	0.156473	0.621944	0.257483	0.435751	0.465686	0.0376981	0.316473	0.306025	0.230594	0.258831	0.262369
cg31992268_TC21	0.253643	0.316126	0.170168	0.169673	0.123114	0.937767	0.953212	0.636311	0.890053	0.683889	0.883144	0.486301	0.886954	0.600151	0.904083	0.34677	0.847917	0.854972	0.56749	0.927263	0.921315	0.92124	0.940171	0.342424	0.958326	0.063868	0.897792	0.155417	0.925334	0.164616
cg41557465_TC11	0.718825	0.983416	0.835571	0.843984	0.98053	0.300394	0.53308	0.240317	0.506704	0.359293	0.358041	0.0707618	0.396356	0.0987249	0.449311	0.0414711	0.431652	0.690952	0.372854	0.0535567	0.0476741	0.0790264	0.0516075	0.583312	0.0391499	0.978165	0.0554952	0.711984	0.0342213	0.727748
cg45911556_TC11	0.22845	0.054607	0.410294	0.207548	0.0354939	0.95148	0.883862	0.822793	0.956173	0.813482	0.949411	0.782312	0.709784	0.672196	0.873435	0.93528	0.936253	0.68558	0.757386	0.728669	0.831089	0.900124	0.684031	0.36375	0.680384	0.0389853	0.880545	0.0528965	0.779931	0.100085
cg38804182_TC21	0.233764	0.0486891	0.091164	0.0920769	0.0473016	0.908923	0.846367	0.773433	0.902167	0.713107	0.882242	0.815566	0.866095	0.755164	0.860991	0.504175	0.87138	0.659095	0.618809	0.794751	0.891275	0.826511	0.784774	0.39757	0.881559	0.065563	0.806319	0.122759	0.817054	0.148239
cg42261266_TC21	0.208537	0.233476	0.102463	0.0854712	0.0739193	0.944168	0.856921	0.797507	0.930549	0.735677	0.920619	0.920719	0.895011	0.728873	0.84265	0.549054	0.853065	0.248402	0.630564	0.732539	0.927938	0.739775	0.781869	0.455346	0.711079	0.0420465	0.837243	0.0873333	0.767066	0.147261
cg38397844_BC21	0.260656	0.0655615	0.183023	0.149796	0.0550839	0.786334	0.874938	0.834344	0.721492	0.625994	0.82228	0.799885	0.934221	0.816326	0.818872	0.664652	0.734746	0.408089	0.889157	0.932523	0.926603	0.916047	0.939287	0.526778	0.925497	0.0902737	0.925292	0.194825	0.922844	0.137324
cg36166494_TC21	0.516588	0.1135	0.1798	0.140085	0.0697778	0.922125	0.89952	0.880986	0.887171	0.750722	0.879018	0.792215	0.858623	0.493323	0.86809	0.496682	0.884408	0.897646	0.860324	0.812129	0.907096	0.772425	0.864813	0.313901	0.873936	0.0774847	0.883632	0.101273	0.875919	0.136758
cg40983939_TC21	0.367604	0.193897	0.163303	0.248672	0.0406753	0.93758	0.918668	0.766485	0.945632	0.827177	0.946349	0.707563	0.93642	0.720554	0.938193	0.696808	0.93919	0.646069	0.702779	0.933533	0.933538	0.926514	0.9282	0.440601	0.941586	0.122544	0.940271	0.12456	0.936334	0.192311
cg33160165_TC11	0.955413	0.957894	0.9624	0.959137	0.959311	0.593875	0.523544	0.225965	0.325964	0.132376	0.554242	0.0640319	0.15572	0.0911413	0.505268	0.0733904	0.390845	0.178568	0.284154	0.145228	0.830956	0.403757	0.150509	0.246464	0.0222458	0.03947	0.375815	0.0376761	0.300582	0.0534979
cg43100519_TC11	0.133517	0.273151	0.0840485	0.056796	0.0344815	0.951084	0.950891	0.602796	0.958463	0.652131	0.918766	0.58993	0.940449	0.626471	0.916674	0.876766	0.940878	0.944985	0.465912	0.398396	0.9607	0.537176	0.500809	0.40373	0.391159	0.0952666	0.475063	0.161124	0.544135	0.204322
cg40999704_BC11	0.215861	0.243377	0.1793	0.139397	0.0296922	0.910002	0.896738	0.671756	0.932149	0.567478	0.877841	0.825948	0.853322	0.58756	0.843278	0.86963	0.879184	0.266689	0.551618	0.897324	0.701736	0.884342	0.757954	0.380204	0.90755	0.0351073	0.892391	0.111087	0.877091	0.174975
cg44579604_TC21	0.128239	0.0423719	0.0988083	0.0741829	0.0460128	0.916519	0.763463	0.645844	0.906222	0.485809	0.912712	0.710536	0.203621	0.388229	0.82014	0.184564	0.884928	0.892036	0.677386	0.560726	0.908683	0.61462	0.670297	0.330981	0.710536	0.0609211	0.767302	0.126517	0.681608	0.103303
cg30112321_TC21	0.92006	0.953932	0.939378	0.95995	0.951546	0.414712	0.138716	0.576777	0.142488	0.535434	0.322347	0.929265	0.451742	0.652864	0.255462	0.460242	0.184503	0.409602	0.588308	0.835457	0.855851	0.896721	0.923294	0.248811	0.917915	0.107957	0.836781	0.0693585	0.836448	0.0747749
cg31943281_BC11	0.0786026	0.29559	0.0349142	0.0695667	0.0311322	0.775718	0.744639	0.651514	0.786745	0.57736	0.688289	0.777276	0.871747	0.758972	0.714819	0.885516	0.658092	0.806884	0.74643	0.86139	0.770631	0.899694	0.772381	0.201235	0.883105	0.0461404	0.855588	0.079631	0.890498	0.150863
cg42366180_TC21	0.387381	0.125535	0.108759	0.114458	0.102329	0.878389	0.672939	0.84207	0.84804	0.796026	0.887849	0.387381	0.892365	0.834049	0.823295	0.910732	0.902699	0.895996	0.560201	0.869824	0.846509	0.860854	0.916807	0.363087	0.858087	0.162556	0.902561	0.105486	0.865731	0.131149
cg44015941_BC22	0.214391	0.107368	0.109648	0.12693	0.0502495	0.92704	0.513224	0.775999	0.904228	0.646656	0.90953	0.731297	0.885523	0.793131	0.728045	0.914232	0.837027	0.910985	0.87329	0.580826	0.917482	0.707732	0.549014	0.326936	0.524569	0.0362273	0.681694	0.064657	0.704888	0.066044
cg46469638_TC21	0.30449	0.505497	0.262468	0.146669	0.0580343	0.938659	0.876408	0.919195	0.902307	0.869562	0.916016	0.890345	0.895711	0.854103	0.891316	0.88653	0.915462	0.887052	0.614195	0.409241	0.910718	0.695042	0.535061	0.491223	0.0747308	0.0521577	0.644085	0.129747	0.603726	0.108976
cg39698317_TC21	0.190053	0.0797957	0.0984977	0.100686	0.0531676	0.931752	0.798091	0.66725	0.911494	0.583212	0.895814	0.771565	0.532287	0.339399	0.829816	0.475681	0.851811	0.243375	0.265689	0.696521	0.906188	0.809615	0.765678	0.377625	0.796717	0.0651491	0.801293	0.089118	0.832509	0.103212
cg29171743_TC21	0.215255	0.147074	0.240823	0.0804506	0.0600641	0.914512	0.757847	0.75071	0.850987	0.636739	0.869889	0.887948	0.597773	0.662602	0.726651	0.572003	0.804872	0.510031	0.486599	0.944276	0.827794	0.931195	0.91142	0.381858	0.936542	0.0571217	0.938579	0.0921955	0.911001	0.0974156
cg30112322_TC21	0.941894	0.930634	0.955224	0.946906	0.877361	0.64462	0.146392	0.767121	0.240173	0.828013	0.403682	0.770558	0.857711	0.898075	0.268135	0.864099	0.232331	0.889363	0.753976	0.917361	0.914799	0.928226	0.9217	0.32345	0.955667	0.0479358	0.921877	0.0911219	0.920125	0.125961
cg39577436_TC21	0.806763	0.944059	0.915078	0.908813	0.938245	0.0636338	0.0315078	0.0520058	0.0292928	0.0299859	0.0296161	0.0419334	0.038738	0.0336056	0.03822	0.0254578	0.0301787	0.0409676	0.0289705	0.0543367	0.0925475	0.0912574	0.0468637	0.0353872	0.0785007	0.16216	0.103617	0.032038	0.0805581	0.0322519
cg32914246_TC21	0.134422	0.0464968	0.356988	0.223739	0.0588016	0.925974	0.914837	0.910248	0.885112	0.823428	0.921147	0.865079	0.904763	0.887936	0.912221	0.911404	0.908694	0.914241	0.701734	0.801599	0.771997	0.913351	0.703647	0.417835	0.866167	0.225692	0.914252	0.150929	0.90044	0.182369
cg34267688_TC11	0.0567817	0.0486438	0.0298717	0.0340986	0.162459	0.675128	0.974737	0.262854	0.951763	0.380631	0.819653	0.673598	0.810878	0.641031	0.851013	0.802838	0.904515	0.0567145	0.26756	0.726516	0.326388	0.471557	0.827076	0.271584	0.961778	0.45674	0.55234	0.146899	0.598963	0.199831
cg38783775_BC21	0.319352	0.370773	0.191517	0.0858667	0.477119	0.935385	0.947721	0.71239	0.954112	0.71376	0.923472	0.195718	0.908352	0.796027	0.905822	0.934323	0.939664	0.828739	0.329156	0.883753	0.860068	0.825881	0.671068	0.327034	0.688607	0.0406388	0.754103	0.050788	0.779152	0.0676554
cg39637271_TC11	0.166524	0.823189	0.0588112	0.0593654	0.561199	0.943047	0.880491	0.358721	0.935798	0.175936	0.898722	0.0967088	0.469349	0.371675	0.816098	0.684588	0.843304	0.780767	0.594829	0.186335	0.573842	0.434587	0.0648212	0.220346	0.045529	0.0317318	0.379583	0.04867	0.338663	0.050387
cg32900944_BC11	0.0911117	0.0925901	0.0882426	0.0924141	0.069711	0.911028	0.936055	0.516282	0.90705	0.723035	0.909515	0.723035	0.866575	0.212375	0.906822	0.723035	0.907453	0.918904	0.723035	0.284395	0.826823	0.657551	0.723035	0.271084	0.723035	0.723035	0.723035	0.132079	0.723035	0.146619
cg29171083_TC11	0.0568573	0.0293074	0.0410885	0.041888	0.031753	0.840048	0.311888	0.350853	0.619145	0.179481	0.69984	0.514177	0.654651	0.339003	0.411081	0.305347	0.53944	0.188119	0.251513	0.853006	0.767933	0.887963	0.764676	0.158244	0.891162	0.0511246	0.857384	0.0459172	0.896687	0.0492918
cg46624346_BC21	0.12766	0.0417546	0.109564	0.0739952	0.0339448	0.91142	0.772106	0.641709	0.870868	0.616896	0.828362	0.843799	0.650503	0.610428	0.716508	0.850932	0.799481	0.512522	0.333285	0.840272	0.871187	0.801181	0.902629	0.384147	0.8421	0.0546464	0.871585	0.153456	0.84565	0.171406
cg46022002_TC11	0.777898	0.986401	0.865293	0.87063	0.946658	0.0479194	0.104206	0.217048	0.0395559	0.428617	0.0347475	0.351201	0.0350937	0.12251	0.0414678	0.0364424	0.0374773	0.725477	0.61157	0.0823128	0.471801	0.164126	0.43945	0.0877748	0.06318	0.188321	0.111295	0.0331559	0.155845	0.0370344
cg38806730_TC21	0.235212	0.0388062	0.136501	0.152416	0.0609016	0.94433	0.886314	0.860838	0.956645	0.760905	0.919458	0.69366	0.906191	0.654784	0.859407	0.360029	0.924684	0.910602	0.859119	0.636944	0.898433	0.762441	0.61372	0.481081	0.56878	0.0544211	0.763945	0.15138	0.748346	0.173905
cg47015662_BC21	0.441278	0.365938	0.167906	0.373956	0.0657574	0.94953	0.938734	0.906021	0.940757	0.890584	0.937033	0.874163	0.910207	0.884967	0.93586	0.950886	0.926254	0.740961	0.952367	0.877807	0.94087	0.88976	0.92117	0.498915	0.890266	0.0620805	0.921752	0.134745	0.914721	0.115003
cg37796442_TC11	0.176457	0.0360529	0.114798	0.0861826	0.0358325	0.962918	0.97114	0.674191	0.963437	0.688614	0.949598	0.725187	0.94557	0.629357	0.957558	0.658315	0.946249	0.957044	0.662838	0.96633	0.942952	0.945246	0.961609	0.521187	0.956806	0.450659	0.91512	0.54359	0.96056	0.434685
cg40206058_BC11	0.14518	0.306288	0.108273	0.0777105	0.0547968	0.94009	0.938636	0.916656	0.943451	0.881074	0.898184	0.900093	0.928525	0.841284	0.924571	0.857544	0.927969	0.897044	0.904982	0.921988	0.919585	0.935196	0.923171	0.489143	0.933207	0.0762122	0.915357	0.900093	0.898826	0.900093
cg29112232_BC11	0.212959	0.30844	0.278729	0.221418	0.0302505	0.96471	0.953493	0.880173	0.971305	0.86073	0.93804	0.977917	0.921522	0.898224	0.936445	0.951049	0.946602	0.956736	0.970505	0.641969	0.963012	0.712841	0.723844	0.496742	0.603142	0.0376942	0.701837	0.241228	0.775358	0.229263
cg39904430_BC21	0.154332	0.0339668	0.0792824	0.0548159	0.0442348	0.878207	0.812242	0.51705	0.899781	0.549902	0.852751	0.589845	0.848222	0.39184	0.730457	0.269121	0.832895	0.471234	0.221999	0.62394	0.835689	0.710759	0.786369	0.302162	0.828893	0.0508354	0.849872	0.0715578	0.746661	0.0714119
cg46473465_BC21	0.155723	0.135189	0.149446	0.103717	0.0631491	0.382047	0.0526625	0.666651	0.0769593	0.612601	0.37029	0.784165	0.876734	0.670708	0.258074	0.665794	0.188849	0.883179	0.680798	0.671563	0.882951	0.829654	0.800689	0.384623	0.815504	0.0667526	0.894532	0.077704	0.815287	0.0904071
cg44209663_BC21	0.137572	0.0439053	0.0763328	0.0808859	0.0260533	0.919676	0.750486	0.744715	0.910475	0.666061	0.849506	0.666926	0.519056	0.555387	0.786909	0.604441	0.855982	0.532812	0.862246	0.74133	0.877634	0.6776	0.800865	0.351467	0.801645	0.036169	0.835806	0.0640729	0.828383	0.108427
cg40742960_TC21	0.671226	0.824281	0.165436	0.119513	0.795931	0.928318	0.938786	0.631068	0.910664	0.66264	0.919396	0.671226	0.91315	0.220199	0.933485	0.114112	0.927013	0.907724	0.868335	0.226502	0.922633	0.492124	0.371048	0.380756	0.671226	0.0849438	0.40579	0.0798504	0.379989	0.0836878
cg34911869_BC21	0.168466	0.0390695	0.127126	0.113158	0.0423159	0.921948	0.897519	0.73688	0.948054	0.721599	0.894001	0.701638	0.923825	0.59994	0.883361	0.388275	0.923706	0.660404	0.641875	0.69036	0.91601	0.742109	0.739027	0.372436	0.578391	0.078729	0.70792	0.0749449	0.739793	0.122557
cg36166884_TC11	0.26422	0.0324257	0.272122	0.206967	0.0345248	0.907931	0.802327	0.710764	0.827467	0.675305	0.860315	0.74581	0.856902	0.740937	0.873982	0.883608	0.813874	0.578654	0.865368	0.786183	0.894056	0.828945	0.833512	0.282114	0.835215	0.0337141	0.898471	0.109864	0.864542	0.0831141
cg37757263_TC21	0.221342	0.0496597	0.152242	0.157876	0.0367511	0.897477	0.929489	0.529492	0.93518	0.543854	0.90883	0.299876	0.895679	0.451192	0.904989	0.317642	0.888474	0.917746	0.754521	0.464368	0.881519	0.606706	0.469756	0.348338	0.117958	0.0722242	0.592315	0.131068	0.676929	0.14034
cg43475559_BC21	0.160575	0.215292	0.114776	0.0895117	0.0549547	0.929477	0.91764	0.732997	0.929466	0.709698	0.902305	0.820109	0.580643	0.756589	0.894572	0.904068	0.893382	0.700859	0.924851	0.885977	0.935857	0.869021	0.828958	0.493339	0.897907	0.20978	0.903775	0.181326	0.879514	0.194293
cg44041504_BC21	0.84745	0.898519	0.849546	0.891731	0.878183	0.156173	0.100645	0.263058	0.0492829	0.278476	0.189778	0.748956	0.085583	0.177148	0.133412	0.107339	0.0805356	0.317846	0.163485	0.850523	0.428955	0.683458	0.743154	0.213983	0.88278	0.378269	0.705357	0.139882	0.729922	0.132951
cg42192493_BC21	0.150175	0.0543532	0.098885	0.0658227	0.045667	0.897865	0.814532	0.677266	0.864399	0.505186	0.925044	0.523112	0.88037	0.649858	0.817473	0.826237	0.88606	0.225225	0.598879	0.712127	0.652529	0.763962	0.654299	0.344839	0.732101	0.0552954	0.840761	0.0813352	0.800787	0.0809481
cg41096442_TC11	0.425782	0.506514	0.485775	0.390856	0.861452	0.946844	0.965267	0.32635	0.942928	0.182934	0.956375	0.0421596	0.935609	0.189451	0.96138	0.25991	0.948314	0.282401	0.294286	0.280565	0.700481	0.533743	0.267424	0.337192	0.0820547	0.0439241	0.438432	0.0746062	0.417734	0.108195
cg39343745_TC11	0.196033	0.206233	0.0785114	0.0725205	0.0240443	0.950332	0.930425	0.692453	0.962926	0.591971	0.950482	0.56991	0.861308	0.625013	0.927033	0.525032	0.943765	0.271656	0.531703	0.658202	0.769037	0.760955	0.678995	0.425088	0.817453	0.0627153	0.851421	0.101489	0.757275	0.160118
cg43482855_TC11	0.136368	0.143372	0.124046	0.130969	0.0392384	0.912715	0.528208	0.466298	0.796389	0.488543	0.769743	0.661172	0.79709	0.517538	0.655232	0.534668	0.701673	0.300834	0.547905	0.931708	0.931165	0.902867	0.968288	0.297248	0.964737	0.0568847	0.892709	0.123778	0.917088	0.15976
cg44106585_TC21	0.851511	0.0748161	0.18183	0.851511	0.0660605	0.908888	0.881242	0.840844	0.902831	0.867104	0.886685	0.851511	0.608263	0.85016	0.857776	0.882844	0.907686	0.887824	0.920348	0.858541	0.914266	0.89299	0.86484	0.330555	0.86343	0.0766782	0.877209	0.0914049	0.902168	0.102998
cg36987603_BC21	0.733166	0.940552	0.824704	0.860999	0.914588	0.620394	0.929681	0.350255	0.93194	0.302668	0.663933	0.11426	0.553762	0.15346	0.675243	0.103777	0.767185	0.152534	0.460516	0.0923678	0.565622	0.0836555	0.586335	0.165697	0.0997829	0.295153	0.119965	0.0796731	0.0974912	0.0559716
cg43770173_TC21	0.215342	0.712231	0.0879639	0.0637839	0.7018	0.910125	0.93697	0.586246	0.937296	0.630324	0.873263	0.790495	0.720495	0.802128	0.907784	0.908282	0.894169	0.291612	0.358545	0.813983	0.853404	0.824106	0.903467	0.292303	0.93098	0.0280721	0.814587	0.0743152	0.844387	0.103455
cg37743302_TC21	0.839519	0.908974	0.852443	0.910028	0.345262	0.844545	0.925166	0.349623	0.872052	0.266551	0.803634	0.174383	0.863968	0.195545	0.800863	0.181818	0.808962	0.394327	0.163042	0.230389	0.50888	0.458707	0.0695453	0.266078	0.0825359	0.0348833	0.421742	0.062792	0.322248	0.0768841
cg37797827_TC21	0.140345	0.0182698	0.0692861	0.063798	0.0218457	0.893565	0.944622	0.55382	0.928733	0.443441	0.913635	0.35922	0.565769	0.528753	0.919728	0.571681	0.919653	0.803531	0.720849	0.841282	0.900963	0.899698	0.932371	0.445447	0.933907	0.683811	0.901761	0.301037	0.872178	0.328766
cg34228024_BC21	0.223804	0.0614029	0.132512	0.0972891	0.144426	0.889512	0.905711	0.624918	0.918827	0.712692	0.850517	0.818874	0.899241	0.739732	0.8535	0.842613	0.883402	0.903285	0.845117	0.833616	0.87199	0.856344	0.858375	0.460056	0.902295	0.0851606	0.850169	0.173397	0.876264	0.209263
cg46624591_TC11	0.228231	0.142659	0.220948	0.0891554	0.0308924	0.932806	0.866803	0.74114	0.935299	0.671984	0.905925	0.900201	0.84762	0.724295	0.864316	0.880212	0.897015	0.250058	0.561658	0.875132	0.719339	0.875871	0.746666	0.465115	0.908949	0.0808537	0.906732	0.246376	0.890586	0.210295
cg28367601_TC11	0.956385	0.936929	0.972	0.972394	0.96237	0.935893	0.602463	0.570638	0.952828	0.518301	0.742303	0.188498	0.685552	0.213319	0.472753	0.184089	0.687694	0.60946	0.774272	0.209546	0.933009	0.500949	0.363203	0.347904	0.0298762	0.0642611	0.436821	0.0447466	0.442644	0.0656959
cg36169310_BC21	0.160195	0.0317558	0.194854	0.175219	0.0419168	0.922799	0.82811	0.667162	0.911395	0.614868	0.862867	0.85285	0.826842	0.597012	0.827306	0.872411	0.871523	0.18901	0.582	0.729593	0.767844	0.695775	0.59187	0.309783	0.739845	0.0462251	0.856196	0.0731884	0.794668	0.0965771
cg38027539_BC11	0.89725	0.971036	0.924423	0.964587	0.980274	0.252797	0.02069	0.179343	0.0199678	0.133433	0.269626	0.0228746	0.106764	0.0844236	0.148752	0.0790128	0.0681696	0.0920778	0.0759751	0.156315	0.474514	0.331022	0.0794934	0.276514	0.0246848	0.0185879	0.331364	0.071865	0.283887	0.0858563
cg32746467_TC11	0.10405	0.0425147	0.0645497	0.0668465	0.0546143	0.803138	0.883818	0.787465	0.803138	0.803138	0.746977	0.803138	0.883253	0.808861	0.803138	0.803138	0.803138	0.803138	0.88432	0.752201	0.803138	0.884127	0.803138	0.241807	0.803138	0.803138	0.803138	0.119539	0.803138	0.116304
cg41276247_TC21	0.882581	0.956977	0.896534	0.864123	0.92792	0.930167	0.934794	0.453357	0.946723	0.522673	0.904896	0.0833576	0.892648	0.327301	0.859716	0.286779	0.875364	0.533939	0.458221	0.3107	0.885628	0.571614	0.371344	0.271074	0.19295	0.0291679	0.502359	0.0687203	0.397412	0.0844592
cg37567732_BC21	0.153517	0.154362	0.114552	0.0892374	0.032658	0.914324	0.853213	0.691331	0.920628	0.747999	0.902782	0.775951	0.888979	0.57962	0.888418	0.854051	0.902707	0.687489	0.850149	0.667542	0.635343	0.820426	0.775951	0.345323	0.581886	0.124972	0.815728	0.0792231	0.750545	0.0702564
cg45230948_TC21	0.12041	0.0415277	0.0874503	0.066655	0.0688407	0.881992	0.934264	0.707429	0.920508	0.686182	0.900717	0.914219	0.736657	0.831353	0.876946	0.921008	0.903415	0.844825	0.913647	0.689974	0.881792	0.80674	0.841285	0.462608	0.782084	0.106686	0.837454	0.327709	0.648864	0.339576
cg30619860_BC21	0.230652	0.203768	0.218344	0.12129	0.0467019	0.936506	0.931409	0.751729	0.913543	0.762639	0.931506	0.812559	0.932506	0.763501	0.925837	0.932378	0.939033	0.717125	0.894887	0.835948	0.796533	0.869236	0.869042	0.588532	0.923363	0.0508006	0.919959	0.230498	0.89447	0.230088
cg32934568_TC21	0.1752	0.0689512	0.14525	0.111505	0.203512	0.911102	0.896199	0.85319	0.889671	0.835463	0.915634	0.886868	0.898622	0.615186	0.883107	0.907604	0.93166	0.90663	0.904093	0.382114	0.920601	0.656198	0.886868	0.436903	0.886868	0.886868	0.676163	0.100621	0.74656	0.138934
cg43770495_BC21	0.186578	0.324394	0.116908	0.0955149	0.354188	0.881399	0.932051	0.819182	0.79507	0.758667	0.839918	0.877942	0.873954	0.653585	0.821525	0.834462	0.859201	0.234305	0.868461	0.260867	0.853396	0.465558	0.370441	0.283135	0.125743	0.0220913	0.396835	0.0593762	0.389936	0.0843474
cg44622358_BC11	0.178643	0.346244	0.122365	0.0866029	0.0873348	0.945074	0.935699	0.748412	0.950276	0.830675	0.932427	0.746835	0.843105	0.798871	0.909014	0.892672	0.936898	0.946838	0.894768	0.653219	0.913746	0.70419	0.756058	0.380918	0.574314	0.0777921	0.715584	0.118823	0.690033	0.18027
cg28644079_BC21	0.126938	0.286675	0.0960499	0.0961125	0.0515874	0.770126	0.560464	0.886621	0.759232	0.865267	0.760038	0.792286	0.918837	0.798213	0.699672	0.905821	0.671687	0.902307	0.404019	0.92485	0.931623	0.915969	0.920896	0.344809	0.902349	0.792286	0.918596	0.137484	0.925315	0.100183
cg42463109_TC11	0.0905569	0.710754	0.0972396	0.139271	0.610739	0.96347	0.94762	0.926604	0.961525	0.932755	0.939038	0.885758	0.950648	0.787061	0.939724	0.958797	0.939001	0.961847	0.952832	0.954042	0.90565	0.951719	0.905735	0.56886	0.942216	0.0303154	0.951945	0.229589	0.946903	0.298543
cg28327588_BC11	0.933639	0.981116	0.930978	0.966444	0.972939	0.270589	0.0399415	0.224137	0.0232448	0.0449523	0.303074	0.0278274	0.178601	0.0804561	0.247957	0.140308	0.0909974	0.148087	0.112575	0.185259	0.395275	0.397799	0.0408746	0.227201	0.0254005	0.0435972	0.372953	0.0381794	0.306907	0.0624952
cg42101090_BC11	0.121605	0.0514011	0.149698	0.179604	0.0347614	0.94581	0.84705	0.742454	0.934795	0.65939	0.931133	0.730236	0.942467	0.458866	0.798701	0.472508	0.895487	0.570417	0.780556	0.296664	0.934494	0.587982	0.437432	0.467914	0.150779	0.0424989	0.487014	0.102636	0.448839	0.123794
cg32497057_TC11	0.693594	0.989705	0.869684	0.875784	0.976191	0.164379	0.679222	0.0237798	0.489691	0.0322032	0.213414	0.160294	0.545105	0.0241745	0.464517	0.0173624	0.368217	0.0327284	0.205484	0.0706786	0.139317	0.0291366	0.226705	0.0252819	0.0453181	0.370892	0.0645989	0.0180844	0.0539682	0.027907
cg38292686_BC11	0.420815	0.0151951	0.0995279	0.189498	0.0169888	0.946424	0.937519	0.892137	0.967635	0.858058	0.942213	0.902484	0.837326	0.820212	0.939966	0.932303	0.95122	0.96279	0.942645	0.853001	0.957442	0.935366	0.92421	0.612378	0.900691	0.211621	0.934636	0.406471	0.933702	0.507749
cg36896734_TC21	0.255859	0.0507575	0.104421	0.0765793	0.0696706	0.872634	0.838217	0.771348	0.735632	0.715065	0.837364	0.642415	0.881141	0.733924	0.720703	0.877144	0.823157	0.402782	0.348416	0.831347	0.801617	0.7486	0.856671	0.332001	0.902885	0.0901158	0.83439	0.0883897	0.803606	0.0840817
cg44492256_BC21	0.261046	0.461808	0.141465	0.101431	0.0318385	0.927182	0.713503	0.609828	0.852928	0.613917	0.851908	0.710576	0.887661	0.588093	0.810374	0.60736	0.78884	0.547514	0.346266	0.921971	0.943149	0.940964	0.922878	0.406393	0.961254	0.0308428	0.935857	0.104512	0.934996	0.145599
cg44055753_BC21	0.234775	0.700314	0.144005	0.115755	0.105794	0.905826	0.778982	0.7551	0.894832	0.723183	0.866963	0.83381	0.772056	0.772264	0.851916	0.912459	0.834643	0.854723	0.375209	0.238882	0.922461	0.577217	0.330382	0.29317	0.0949324	0.0504809	0.490764	0.0770279	0.433193	0.0747023
cg32911811_TC11	0.078391	0.0291173	0.0437903	0.0378365	0.0397707	0.897284	0.872923	0.569517	0.888874	0.303895	0.870388	0.673012	0.813622	0.673012	0.813302	0.322424	0.872451	0.283744	0.669925	0.319559	0.778837	0.506033	0.673012	0.184109	0.673012	0.109944	0.673012	0.0648302	0.673012	0.0649495
cg41823744_TC11	0.838089	0.964182	0.866198	0.906324	0.892166	0.428726	0.0246464	0.189221	0.0227007	0.290195	0.126636	0.172398	0.0856388	0.0324401	0.0286071	0.0296566	0.0201445	0.0257311	0.0325508	0.0223838	0.489151	0.0298787	0.332514	0.160234	0.026107	0.0200694	0.0430167	0.0376512	0.0373134	0.0340095
cg36605270_TC21	0.232153	0.0518404	0.108967	0.112047	0.043642	0.93612	0.917683	0.744042	0.942676	0.794013	0.925544	0.871079	0.897087	0.710829	0.909756	0.688954	0.927272	0.655879	0.935016	0.881289	0.915393	0.909812	0.919391	0.517816	0.927393	0.309908	0.921368	0.303714	0.906282	0.289923
cg46941984_BC11	0.935756	0.827898	0.960466	0.956566	0.963153	0.235226	0.0267955	0.110146	0.0297479	0.0375086	0.213525	0.0670354	0.0723193	0.0472848	0.118718	0.0729063	0.0589506	0.0630205	0.0529182	0.369554	0.331358	0.455596	0.0403352	0.114983	0.0993159	0.250131	0.455848	0.0408019	0.366422	0.0339544
cg46622229_TC11	0.141148	0.164598	0.0911387	0.0750687	0.0341355	0.92663	0.855824	0.749886	0.928162	0.760467	0.883197	0.897631	0.838467	0.698368	0.829382	0.812528	0.86561	0.493039	0.63615	0.690457	0.87343	0.727729	0.880588	0.553279	0.906572	0.0318136	0.86541	0.203024	0.823454	0.219432
cg32638808_TC11	0.146046	0.0293575	0.0807802	0.0648283	0.0333378	0.923373	0.875967	0.519545	0.937517	0.411242	0.932824	0.38124	0.435332	0.396303	0.799526	0.705291	0.886331	0.174048	0.23366	0.211867	0.875067	0.525255	0.239823	0.234347	0.0718808	0.0319819	0.448876	0.0546659	0.414278	0.0691959
cg45228718_TC11	0.0987405	0.266556	0.031164	0.044429	0.0348983	0.966579	0.977251	0.936358	0.970203	0.928902	0.950851	0.958429	0.960331	0.959998	0.957724	0.966896	0.970574	0.955061	0.963871	0.93184	0.93983	0.904198	0.957281	0.762354	0.941155	0.612133	0.885851	0.777835	0.90462	0.774989
cg32211394_TC11	0.104268	0.023098	0.0568892	0.0589354	0.0242392	0.949592	0.720495	0.692364	0.902627	0.579439	0.903903	0.429012	0.807881	0.468413	0.78637	0.213493	0.903935	0.868047	0.530723	0.426417	0.947551	0.713288	0.57336	0.331595	0.323579	0.0639777	0.652441	0.111708	0.539545	0.119743
cg44012554_BC21	0.342331	0.201526	0.258888	0.304231	0.364313	0.936527	0.889468	0.844266	0.912926	0.792832	0.929011	0.736368	0.930544	0.86389	0.902346	0.72066	0.931203	0.94434	0.893559	0.914562	0.908594	0.929067	0.913778	0.292902	0.896445	0.0343167	0.890703	0.0610515	0.916192	0.102664
cg37797895_TC21	0.220992	0.0578015	0.172083	0.132845	0.0386481	0.891724	0.914479	0.509145	0.889987	0.495595	0.896509	0.46341	0.816556	0.545799	0.91344	0.807702	0.90918	0.240169	0.578983	0.808822	0.874548	0.890243	0.889704	0.38042	0.873285	0.231974	0.874819	0.149124	0.79601	0.160779
cg37320458_BC21	0.145259	0.0335809	0.192958	0.0861668	0.029915	0.927476	0.812158	0.764097	0.904585	0.640281	0.879136	0.770714	0.439837	0.643606	0.769869	0.884525	0.820093	0.178465	0.879152	0.265813	0.864131	0.570803	0.759946	0.367581	0.759946	0.0436206	0.618565	0.106518	0.519642	0.134174
cg32683235_TC11	0.961105	0.968927	0.973266	0.972254	0.971278	0.966321	0.958924	0.747494	0.957431	0.758185	0.93332	0.195622	0.974803	0.486108	0.945838	0.784429	0.938152	0.962496	0.881159	0.415328	0.942873	0.648588	0.33275	0.457106	0.0844023	0.0566363	0.638174	0.107704	0.667326	0.156903
cg46186420_BC21	0.0909517	0.0310865	0.0728999	0.0588078	0.0422209	0.760792	0.92364	0.477812	0.818282	0.651658	0.80156	0.737782	0.529595	0.639419	0.741831	0.865798	0.747348	0.865879	0.814521	0.69447	0.664477	0.67714	0.717287	0.245391	0.84891	0.0466445	0.703167	0.0503705	0.765887	0.0515304
cg42155830_TC11	0.741819	0.986758	0.919366	0.934852	0.915754	0.0722372	0.479462	0.119473	0.228877	0.0739797	0.151553	0.184489	0.0636193	0.234052	0.198582	0.152567	0.0235312	0.0896957	0.302268	0.0992266	0.104923	0.114902	0.103483	0.452082	0.101345	0.97259	0.187131	0.464378	0.154304	0.573791
cg29593665_BC21	0.142361	0.068004	0.145379	0.105315	0.0704035	0.950111	0.883984	0.861122	0.867029	0.811039	0.927116	0.851191	0.812222	0.795821	0.888496	0.777725	0.921667	0.904877	0.711695	0.68863	0.932835	0.800792	0.761079	0.590927	0.775145	0.0633211	0.867166	0.253274	0.894941	0.280332
cg44552666_BC11	0.274602	0.0720828	0.142162	0.0955658	0.0357594	0.847392	0.882836	0.732885	0.946166	0.605343	0.82148	0.694069	0.782707	0.544803	0.838462	0.809816	0.888265	0.226788	0.851946	0.846439	0.630367	0.87523	0.731949	0.375908	0.926284	0.130238	0.797543	0.0787017	0.813893	0.15072
cg38647925_TC21	0.231061	0.182939	0.189238	0.1242	0.0479981	0.930772	0.770737	0.82151	0.904746	0.701504	0.888484	0.882541	0.905243	0.589046	0.833222	0.893809	0.885745	0.927557	0.898349	0.779782	0.908467	0.81195	0.854542	0.445613	0.798716	0.07733	0.873457	0.154797	0.847005	0.173116
cg40035352_TC21	0.427981	0.0694791	0.159381	0.554727	0.0547058	0.909231	0.926735	0.521855	0.91635	0.61804	0.870266	0.568338	0.80501	0.62664	0.910501	0.895994	0.907085	0.218982	0.856102	0.888893	0.89937	0.845566	0.913476	0.293145	0.895614	0.191957	0.886891	0.12398	0.889712	0.116769
cg35031852_TC21	0.248077	0.0303284	0.150496	0.112996	0.0377045	0.901904	0.755537	0.676632	0.782365	0.637662	0.832454	0.81941	0.833892	0.664334	0.759333	0.78876	0.805429	0.481749	0.776173	0.880734	0.882652	0.876377	0.892538	0.381558	0.903981	0.0439348	0.891293	0.134072	0.872583	0.163381
cg31604271_BC21	0.862145	0.960607	0.918962	0.933659	0.92662	0.150048	0.0355637	0.580343	0.0489972	0.696662	0.195774	0.478074	0.15064	0.364029	0.107169	0.103598	0.0742246	0.829073	0.745596	0.157363	0.6154	0.156755	0.500995	0.252906	0.205301	0.168635	0.292286	0.0831706	0.272884	0.0891158
cg47330041_BC21	0.123946	0.201437	0.129098	0.0814817	0.0436434	0.850863	0.757679	0.722663	0.903064	0.712008	0.825854	0.795057	0.826356	0.684636	0.789006	0.827071	0.829426	0.781208	0.858473	0.812678	0.831468	0.7636	0.866401	0.279416	0.881128	0.0631651	0.775813	0.086796	0.779461	0.119129
cg38805199_BC11	0.218005	0.197634	0.143002	0.118612	0.0417022	0.926571	0.826659	0.757858	0.932183	0.691867	0.879886	0.913418	0.868947	0.702289	0.750858	0.665364	0.893283	0.60551	0.650693	0.76867	0.924357	0.829734	0.844262	0.440546	0.844014	0.0399917	0.871277	0.0858573	0.88187	0.141303
cg46470122_TC21	0.180063	0.0394869	0.118774	0.0950219	0.0416089	0.874883	0.841703	0.661457	0.892064	0.641621	0.875789	0.654738	0.843694	0.750797	0.851598	0.597024	0.859434	0.541978	0.62657	0.726717	0.891805	0.834149	0.850152	0.429877	0.889374	0.0396839	0.860083	0.131583	0.86313	0.159367
cg42084048_BC21	0.208113	0.0427477	0.134265	0.0839182	0.0350984	0.935846	0.913993	0.564074	0.941177	0.561736	0.917971	0.504232	0.919815	0.434356	0.89215	0.88178	0.93232	0.630875	0.700699	0.57374	0.910701	0.667783	0.567158	0.422607	0.379022	0.0434154	0.603037	0.102631	0.564612	0.10281
cg43358075_BC21	0.185986	0.0324732	0.124721	0.137332	0.0419466	0.704544	0.641345	0.780612	0.757183	0.731218	0.679437	0.885849	0.860044	0.776162	0.721293	0.865644	0.677814	0.323784	0.875352	0.84483	0.857548	0.841467	0.885549	0.358796	0.907069	0.0673131	0.862152	0.139968	0.858358	0.158564
cg45528093_BC21	0.165998	0.0810422	0.108844	0.11538	0.0587709	0.923274	0.844766	0.820731	0.870597	0.71244	0.877616	0.619228	0.841153	0.660539	0.835688	0.891129	0.883913	0.285879	0.316842	0.674257	0.911474	0.734715	0.729941	0.331527	0.813851	0.154695	0.8462	0.119277	0.757455	0.164551
cg46622859_TC11	0.330025	0.194513	0.191139	0.192135	0.0838135	0.967971	0.950184	0.944586	0.965135	0.931473	0.971274	0.953644	0.945609	0.949571	0.958299	0.958243	0.96268	0.953291	0.972691	0.961096	0.970812	0.954772	0.970265	0.585779	0.949603	0.248074	0.955752	0.367373	0.954609	0.404965
cg42429972_TC11	0.471602	0.0609644	0.514545	0.333552	0.0162152	0.984234	0.981888	0.927447	0.983626	0.897003	0.981707	0.951924	0.9791	0.882939	0.973585	0.812592	0.981962	0.656861	0.97582	0.889783	0.983788	0.926453	0.937124	0.646394	0.935242	0.0191962	0.97302	0.302357	0.938748	0.394423
cg44010338_BC11	0.218584	0.0981533	0.142288	0.125148	0.0921493	0.953866	0.83168	0.637828	0.951517	0.487253	0.943434	0.740543	0.898672	0.258588	0.897432	0.253211	0.916727	0.740543	0.698549	0.525413	0.94134	0.783318	0.653482	0.380651	0.397516	0.0807987	0.748773	0.135413	0.832168	0.187574
cg31907531_TC21	0.937442	0.9311	0.930554	0.935804	0.951745	0.961195	0.952948	0.730026	0.947472	0.650106	0.864929	0.1128	0.94292	0.296704	0.8813	0.23477	0.811351	0.946876	0.541302	0.423576	0.95398	0.65262	0.519144	0.360565	0.219214	0.0555443	0.625342	0.087839	0.522482	0.108856
cg36165635_BC21	0.278731	0.0391821	0.164365	0.11174	0.0358149	0.934621	0.876133	0.851364	0.918807	0.808025	0.874651	0.905657	0.570155	0.763404	0.855394	0.940709	0.840717	0.832052	0.934967	0.770485	0.924969	0.885419	0.802838	0.509327	0.876936	0.236622	0.901316	0.170431	0.916659	0.29254
cg30575172_BC21	0.778526	0.942289	0.90709	0.906655	0.936774	0.0394181	0.0384915	0.0624275	0.0488163	0.117272	0.0350955	0.379539	0.0339789	0.103645	0.0370397	0.0379768	0.0360782	0.0745399	0.0950266	0.470685	0.0735004	0.348615	0.445869	0.0414394	0.65758	0.0939464	0.316408	0.0701728	0.300839	0.0764969
cg28452501_TC11	0.596524	0.397616	0.16671	0.336151	0.0381464	0.944769	0.934498	0.753149	0.94324	0.8373	0.927713	0.898983	0.939837	0.802204	0.896612	0.894726	0.919626	0.940987	0.927947	0.911764	0.917113	0.910166	0.871451	0.455219	0.903077	0.0490236	0.914803	0.0816163	0.917358	0.167894
cg38070255_TC21	0.218744	0.601854	0.164761	0.117105	0.381473	0.956826	0.816243	0.94313	0.891187	0.889722	0.930295	0.923456	0.910282	0.901062	0.833588	0.908905	0.875216	0.944471	0.650961	0.92212	0.948363	0.938749	0.941638	0.484179	0.904607	0.0421252	0.952643	0.131177	0.933351	0.16597
cg30137855_TC21	0.933974	0.94786	0.958509	0.957628	0.941997	0.471959	0.112629	0.538028	0.405174	0.398149	0.427647	0.841303	0.665847	0.774769	0.386858	0.89311	0.324503	0.25096	0.366158	0.918345	0.919753	0.936776	0.933799	0.388615	0.929314	0.0389187	0.929123	0.111402	0.946526	0.149615
cg32561250_TC11	0.116987	0.915684	0.102409	0.0651926	0.505484	0.949344	0.964566	0.746106	0.897549	0.742042	0.957902	0.676731	0.966773	0.744391	0.955667	0.7656	0.964873	0.847377	0.935751	0.649958	0.958488	0.891478	0.727108	0.42047	0.644963	0.0357626	0.823623	0.120742	0.872937	0.159354
cg31185514_BC11	0.291668	0.138859	0.190086	0.121491	0.082569	0.962782	0.841732	0.881609	0.945451	0.742668	0.948465	0.854819	0.909236	0.703265	0.849244	0.899566	0.903747	0.870862	0.897183	0.780021	0.962457	0.901291	0.816805	0.550603	0.779116	0.0808247	0.894933	0.161287	0.832705	0.261058
cg43426307_TC21	0.108015	0.0441641	0.0759216	0.0523495	0.116203	0.950126	0.939989	0.847868	0.955711	0.799948	0.941855	0.541	0.7045	0.864705	0.937189	0.929759	0.943249	0.936096	0.838845	0.935172	0.931806	0.920646	0.93959	0.918175	0.918698	0.940987	0.943699	0.938541	0.940477	0.931579
cg33024146_TC11	0.136991	0.164617	0.12954	0.0791198	0.0275517	0.939373	0.838092	0.668342	0.916214	0.714738	0.896723	0.798014	0.580009	0.591487	0.873364	0.833723	0.907534	0.922355	0.651707	0.600313	0.930349	0.739106	0.666814	0.336584	0.538814	0.0617423	0.761149	0.0836954	0.650978	0.0968403
cg35710905_BC11	0.862312	0.149844	0.401079	0.119098	0.143742	0.941737	0.917307	0.878415	0.937454	0.864326	0.936612	0.862312	0.941295	0.773949	0.930557	0.840581	0.950175	0.676839	0.779591	0.816249	0.952014	0.833716	0.82237	0.399045	0.862312	0.0543845	0.885884	0.114718	0.891574	0.0971418
cg37686375_TC21	0.140986	0.152216	0.119691	0.0959362	0.0699885	0.863789	0.725409	0.425704	0.924085	0.455943	0.787467	0.369905	0.829382	0.410486	0.72547	0.47365	0.837345	0.605369	0.31914	0.811376	0.809554	0.832474	0.875802	0.249768	0.913513	0.0279493	0.809972	0.0743992	0.827577	0.0760136
cg43310304_BC21	0.200451	0.0858978	0.12592	0.101556	0.0532611	0.421185	0.0541114	0.642926	0.0982831	0.575237	0.394943	0.894917	0.911724	0.788586	0.353067	0.912091	0.266988	0.255083	0.367428	0.925594	0.81865	0.924569	0.826499	0.59945	0.947624	0.403079	0.898228	0.497324	0.906595	0.499385
cg43395569_BC11	0.188572	0.938035	0.0888906	0.083368	0.888514	0.161434	0.942861	0.307572	0.845088	0.204749	0.570888	0.838616	0.14311	0.781109	0.677265	0.86747	0.795173	0.106807	0.489332	0.383286	0.0674753	0.291675	0.232106	0.0754536	0.642329	0.0742066	0.330877	0.0864568	0.27127	0.0700521
cg39564796_TC21	0.118653	0.0622169	0.0958179	0.0797128	0.0778554	0.852476	0.772955	0.469502	0.866644	0.566854	0.855149	0.776872	0.531432	0.177452	0.782553	0.247197	0.883932	0.776872	0.635113	0.193015	0.774946	0.259053	0.776872	0.247056	0.0815572	0.776872	0.776872	0.0976229	0.776872	0.0834764
cg33324643_BC11	0.270994	0.111108	0.189663	0.155647	0.769719	0.868085	0.893237	0.670244	0.500936	0.59744	0.631231	0.893486	0.926753	0.890488	0.689842	0.925488	0.532738	0.211715	0.525236	0.947148	0.942944	0.932338	0.948315	0.460151	0.957843	0.0519957	0.945493	0.142034	0.941201	0.18518
cg29170103_TC21	0.232115	0.0469712	0.230313	0.196576	0.0462798	0.752977	0.225392	0.840726	0.683823	0.813509	0.723374	0.815644	0.913605	0.789323	0.590903	0.921971	0.673826	0.886836	0.444606	0.943956	0.932074	0.947428	0.916964	0.490358	0.911219	0.212408	0.940025	0.168791	0.94212	0.235459
cg40613182_TC21	0.261145	0.356896	0.114567	0.154125	0.0867639	0.891778	0.91218	0.707917	0.9511	0.680881	0.88594	0.765188	0.917375	0.637832	0.884031	0.861625	0.878414	0.923702	0.546882	0.842087	0.882357	0.869997	0.905909	0.298137	0.88536	0.106305	0.860138	0.0981757	0.839557	0.162639
cg36212827_BC11	0.361259	0.562835	0.0769543	0.139099	0.0439892	0.934395	0.859297	0.850952	0.869438	0.723324	0.894753	0.714081	0.903597	0.658655	0.870627	0.886222	0.8316	0.934844	0.917698	0.710902	0.842385	0.866525	0.634162	0.265055	0.740752	0.0947406	0.835869	0.0707274	0.89488	0.0812871
cg46067555_BC11	0.19298	0.752232	0.101297	0.0661322	0.115772	0.934681	0.862013	0.757058	0.786682	0.640545	0.8997	0.802018	0.922775	0.596977	0.73799	0.820163	0.887329	0.174965	0.894336	0.433058	0.923482	0.496523	0.543845	0.228348	0.802018	0.0552889	0.566829	0.0725326	0.546115	0.0637421
cg46406337_BC21	0.163145	0.0742005	0.111786	0.0957479	0.0633349	0.911751	0.942418	0.511858	0.945542	0.421616	0.854045	0.657947	0.65683	0.431862	0.912618	0.809602	0.911833	0.535623	0.434242	0.118978	0.641998	0.145364	0.110042	0.425783	0.122638	0.709257	0.123591	0.209381	0.122918	0.22459
cg44077825_BC21	0.230802	0.0507947	0.136388	0.103008	0.0367565	0.943277	0.89675	0.76242	0.947938	0.653501	0.916372	0.724605	0.917337	0.637044	0.899438	0.356611	0.912213	0.726176	0.662777	0.343088	0.941568	0.673858	0.442675	0.373724	0.17404	0.102474	0.532442	0.161778	0.463377	0.197088
cg47200537_TC21	0.167851	0.343891	0.139403	0.286797	0.0629715	0.905163	0.802073	0.572772	0.875744	0.665609	0.871026	0.573991	0.611797	0.592857	0.772049	0.902121	0.824337	0.247621	0.740974	0.922191	0.899652	0.887861	0.896438	0.36281	0.931551	0.0558889	0.916861	0.087026	0.916893	0.112767
cg36342572_TC21	0.285129	0.258808	0.110017	0.113822	0.0538261	0.938345	0.841612	0.680139	0.837509	0.69614	0.891776	0.722722	0.330816	0.550631	0.882199	0.791022	0.805877	0.225083	0.884492	0.761828	0.703907	0.921616	0.70454	0.324809	0.789754	0.039217	0.878087	0.100888	0.850976	0.0961075
cg35730075_BC21	0.0695763	0.106357	0.0669676	0.0717269	0.0632704	0.690015	0.929772	0.0633994	0.928741	0.0972793	0.741722	0.101785	0.5443	0.0470728	0.810959	0.0543988	0.887603	0.0555423	0.0609093	0.0602516	0.577579	0.0673137	0.411595	0.0629027	0.0973533	0.053077	0.0831179	0.0523398	0.0801131	0.046048
cg43156331_BC21	0.182524	0.0829505	0.0997646	0.0785563	0.0389518	0.917658	0.885004	0.674713	0.919936	0.683226	0.89316	0.717352	0.559026	0.570431	0.877635	0.867735	0.923216	0.631671	0.572451	0.564619	0.890514	0.691297	0.695947	0.289709	0.540588	0.0442181	0.744782	0.0614222	0.699599	0.0563401
cg40811863_BC11	0.158574	0.110672	0.095526	0.0603681	0.0403596	0.95475	0.916777	0.629171	0.926979	0.637322	0.897755	0.627124	0.649563	0.474683	0.847589	0.582369	0.888088	0.858866	0.48387	0.618456	0.916612	0.759672	0.708835	0.383519	0.486319	0.0360905	0.789882	0.079172	0.647127	0.065301
cg36719372_BC21	0.157498	0.0396949	0.115402	0.0853316	0.037816	0.367951	0.0477794	0.676845	0.0539094	0.498767	0.315475	0.817488	0.919929	0.712786	0.261427	0.648496	0.14825	0.267951	0.910468	0.795854	0.713334	0.851867	0.750752	0.665424	0.872697	0.851444	0.85863	0.541209	0.884225	0.510973
cg44562685_BC11	0.0571363	0.958508	0.0484423	0.0462373	0.948709	0.0737186	0.125679	0.400715	0.138596	0.353085	0.138093	0.781382	0.460495	0.768312	0.172788	0.820931	0.103278	0.0826858	0.158994	0.762221	0.136042	0.473565	0.565764	0.366127	0.94724	0.943154	0.533031	0.602521	0.557204	0.621041
cg36381005_TC21	0.175348	0.0309355	0.124801	0.108723	0.0336174	0.914213	0.868287	0.660023	0.885781	0.691828	0.895515	0.872009	0.878533	0.600841	0.841665	0.783314	0.885051	0.492008	0.873153	0.844435	0.676465	0.847073	0.639915	0.393556	0.926882	0.118713	0.88359	0.21409	0.84596	0.244515
cg35504549_TC21	0.0780825	0.0320211	0.0585603	0.0499046	0.0446852	0.570537	0.509311	0.649453	0.469463	0.600106	0.503001	0.656764	0.592225	0.725604	0.539279	0.871978	0.500795	0.558657	0.251296	0.88477	0.888087	0.800171	0.900933	0.237702	0.926382	0.050492	0.873387	0.0683322	0.862635	0.0632773
cg34194662_BC11	0.271815	0.451983	0.226886	0.187115	0.0196472	0.94107	0.837279	0.814403	0.87411	0.826457	0.902304	0.921583	0.621368	0.845681	0.827453	0.898447	0.883185	0.926545	0.886896	0.861963	0.949934	0.891966	0.914973	0.495612	0.919338	0.0251417	0.923617	0.139101	0.927157	0.218731
cg38851569_BC11	0.201256	0.950613	0.124253	0.175073	0.978648	0.977064	0.978257	0.582549	0.979665	0.576814	0.973276	0.212008	0.935258	0.639039	0.974322	0.856209	0.978295	0.972809	0.624926	0.947799	0.819869	0.974102	0.934081	0.396809	0.964149	0.220598	0.955865	0.270878	0.957055	0.271529
cg41872675_BC21	0.134294	0.0259921	0.0840665	0.0531336	0.0290514	0.652206	0.384555	0.540481	0.383233	0.484703	0.756194	0.658125	0.791866	0.657017	0.44767	0.596448	0.508416	0.37171	0.447255	0.920811	0.894743	0.876882	0.932245	0.39653	0.942663	0.0493373	0.894369	0.0887392	0.907254	0.0770451
cg44023531_BC21	0.263899	0.20603	0.340378	0.140197	0.0480622	0.944981	0.544951	0.693345	0.875012	0.771871	0.919583	0.821248	0.734453	0.641658	0.803469	0.853979	0.908799	0.92071	0.902517	0.833853	0.937873	0.745862	0.8412	0.364056	0.886392	0.0429815	0.908229	0.0962473	0.903515	0.130673
cg29502331_BC11	0.752243	0.0789407	0.0862455	0.101554	0.0545919	0.828164	0.834443	0.85613	0.810546	0.804828	0.822814	0.752243	0.809284	0.86873	0.888235	0.907708	0.9003	0.752243	0.916101	0.752243	0.916706	0.68908	0.752243	0.403793	0.752243	0.0700354	0.752243	0.082432	0.752243	0.104222
cg36059075_BC11	0.163873	0.0689462	0.235386	0.200809	0.0880546	0.885278	0.905898	0.806512	0.9026	0.828976	0.871806	0.791484	0.90521	0.803032	0.91649	0.753017	0.904914	0.893903	0.900405	0.90459	0.892959	0.915064	0.856599	0.472918	0.864313	0.13213	0.871947	0.211163	0.892146	0.234063
cg31562671_BC11	0.682932	0.978489	0.796148	0.850027	0.933298	0.607577	0.881738	0.270628	0.874763	0.242802	0.655368	0.175738	0.288454	0.214793	0.672892	0.095703	0.749131	0.0957486	0.302418	0.117282	0.458624	0.189346	0.342692	0.189967	0.0581588	0.0240753	0.133931	0.0345551	0.179601	0.0346815
cg44940334_BC11	0.172772	0.0659534	0.10129	0.095364	0.070034	0.896877	0.893904	0.820226	0.889563	0.720769	0.876362	0.719668	0.760517	0.720755	0.875522	0.841574	0.855946	0.719668	0.604705	0.801142	0.908152	0.87699	0.729748	0.434551	0.803748	0.102634	0.853178	0.189934	0.869691	0.143896
cg45455812_TC21	0.450298	0.167818	0.294813	0.293774	0.0679243	0.90352	0.896597	0.821005	0.93228	0.811488	0.90053	0.886453	0.880272	0.807248	0.911735	0.857924	0.904052	0.921408	0.918199	0.893117	0.920346	0.888382	0.868589	0.359525	0.881474	0.0635002	0.886272	0.0914619	0.840813	0.163339
cg32936887_BC21	0.14603	0.0482899	0.0730413	0.0571637	0.0400987	0.903937	0.823467	0.647308	0.945887	0.659356	0.882075	0.665907	0.846482	0.542443	0.823894	0.802203	0.894214	0.228713	0.333904	0.330927	0.87359	0.675637	0.428707	0.305694	0.44407	0.0879497	0.57888	0.0619763	0.56768	0.0845929
cg35892406_BC11	0.839792	0.972646	0.932781	0.919267	0.957607	0.217195	0.0372732	0.0814478	0.0499015	0.0321099	0.275983	0.0412567	0.117802	0.0887402	0.118748	0.06217	0.0808055	0.0791219	0.064288	0.0812144	0.221914	0.0789669	0.0625326	0.125121	0.0467809	0.0365316	0.138171	0.0716489	0.0793407	0.0825599
cg31977792_BC21	0.152809	0.0700467	0.133387	0.10138	0.0574987	0.292614	0.11197	0.449154	0.16083	0.432322	0.302754	0.593998	0.867654	0.554841	0.275368	0.721806	0.258231	0.238286	0.883921	0.830811	0.782933	0.777141	0.903089	0.173184	0.935017	0.070662	0.815912	0.0619411	0.757361	0.066781
cg46626185_TC21	0.353241	0.231996	0.175398	0.131826	0.0996362	0.889598	0.918619	0.805706	0.907844	0.786694	0.897934	0.830137	0.90368	0.811312	0.898791	0.64294	0.915742	0.911637	0.896346	0.883488	0.886477	0.868021	0.909124	0.382492	0.882352	0.0637232	0.851489	0.17119	0.8928	0.193593
cg34816790_TC11	0.195341	0.552386	0.101146	0.0899308	0.0867741	0.885357	0.951395	0.915035	0.943299	0.91023	0.865063	0.961332	0.983102	0.768832	0.788275	0.7896	0.866056	0.961634	0.98492	0.947128	0.94836	0.959777	0.929255	0.441981	0.977733	0.700181	0.971087	0.223728	0.979308	0.225739
cg43368407_TC11	0.171479	0.0388703	0.0900415	0.0571738	0.037575	0.918868	0.757611	0.496353	0.892523	0.461302	0.883259	0.709317	0.845615	0.409188	0.750239	0.559395	0.802794	0.890853	0.241978	0.274277	0.881514	0.444035	0.317542	0.314433	0.0702313	0.0319198	0.460256	0.0455163	0.418867	0.0764791
cg34788335_BC21	0.843765	0.96051	0.928671	0.933363	0.92081	0.13193	0.0358491	0.111152	0.0614233	0.101381	0.0669184	0.0453086	0.073607	0.0565251	0.0615157	0.0418797	0.0461718	0.0811852	0.0575282	0.0446562	0.202158	0.105519	0.105522	0.235872	0.0275105	0.0412912	0.189534	0.0461369	0.0987504	0.057266
cg36634354_TC11	0.185977	0.106835	0.21304	0.170364	0.118683	0.94762	0.960067	0.780859	0.950835	0.670578	0.947898	0.819715	0.928395	0.601634	0.950198	0.930846	0.960634	0.310141	0.422579	0.553541	0.951873	0.749512	0.661389	0.482838	0.436608	0.113482	0.73643	0.154922	0.537791	0.180277
cg35530965_TC21	0.163702	0.030251	0.0959288	0.0833524	0.0341813	0.917797	0.868011	0.744282	0.899334	0.654902	0.901169	0.860217	0.897921	0.532489	0.798309	0.709596	0.887145	0.544231	0.619427	0.673646	0.70893	0.870388	0.628872	0.425268	0.779999	0.0282786	0.865941	0.14722	0.736267	0.181086
cg32904661_TC11	0.152015	0.0417617	0.123921	0.0879929	0.0239234	0.853978	0.958028	0.509481	0.959002	0.458523	0.839095	0.0674201	0.832539	0.310498	0.845463	0.226804	0.88966	0.614204	0.267579	0.257487	0.648517	0.472534	0.130794	0.369157	0.0306629	0.0579427	0.43475	0.108882	0.366605	0.111561
cg31003768_BC11	0.866359	0.929388	0.922153	0.910126	0.930436	0.879559	0.951837	0.24494	0.918377	0.122599	0.891514	0.0946843	0.92376	0.19373	0.92266	0.458212	0.920495	0.0916175	0.201028	0.37998	0.807139	0.604939	0.346238	0.448472	0.188064	0.883496	0.385296	0.739623	0.363606	0.725851
cg32908590_BC21	0.143501	0.107846	0.129892	0.0976188	0.0296264	0.87526	0.934643	0.685144	0.931851	0.709028	0.887723	0.724626	0.784913	0.491216	0.894906	0.66395	0.900948	0.842613	0.765878	0.246264	0.609556	0.490701	0.0719248	0.354606	0.0709308	0.372745	0.47666	0.102845	0.431936	0.166675
cg43221116_TC21	0.204883	0.0555532	0.107605	0.101719	0.0466856	0.923229	0.813629	0.799799	0.816194	0.732061	0.898304	0.872568	0.917241	0.57472	0.7648	0.89541	0.897837	0.900255	0.383182	0.509832	0.901931	0.685762	0.601681	0.350609	0.479037	0.100912	0.746648	0.130737	0.574598	0.132353
cg43426252_TC21	0.109371	0.0272634	0.0950666	0.0584233	0.0268079	0.872081	0.951094	0.568793	0.946679	0.495221	0.856207	0.161442	0.173139	0.317222	0.868387	0.428476	0.906615	0.915936	0.709659	0.448813	0.777281	0.523863	0.53788	0.731165	0.39314	0.938537	0.480805	0.911939	0.545623	0.862324
cg36332687_TC11	0.163871	0.117566	0.108318	0.0926734	0.036222	0.741404	0.516144	0.756924	0.409136	0.665562	0.703364	0.738666	0.924103	0.704101	0.67391	0.695516	0.652242	0.618958	0.640574	0.929152	0.859311	0.928717	0.894605	0.401	0.939104	0.0833939	0.950916	0.104338	0.931034	0.129947
cg44022920_BC11	0.214785	0.0775178	0.158199	0.13208	0.0859898	0.924647	0.862343	0.696361	0.884242	0.722026	0.892143	0.910334	0.863457	0.77244	0.87943	0.643785	0.906628	0.892157	0.897988	0.703015	0.907916	0.827402	0.746313	0.373502	0.670952	0.0728893	0.811961	0.183943	0.864294	0.18382
cg35749665_TC21	0.143771	0.0618965	0.103897	0.0989715	0.0692558	0.823491	0.927841	0.768656	0.903708	0.619967	0.876055	0.72683	0.86912	0.885961	0.885227	0.903358	0.911271	0.636994	0.74207	0.653841	0.839367	0.761353	0.577334	0.335143	0.604733	0.114318	0.706632	0.128505	0.743613	0.121773
cg29979460_TC11	0.244632	0.106357	0.126183	0.111917	0.151486	0.907865	0.956231	0.752032	0.928074	0.244632	0.913158	0.244632	0.786507	0.229545	0.913654	0.533456	0.933234	0.208845	0.418761	0.294883	0.89813	0.452165	0.635106	0.887362	0.244632	0.91971	0.244632	0.713084	0.368266	0.829584
cg44823022_BC21	0.161119	0.0455022	0.0807186	0.0842675	0.0653288	0.931216	0.838655	0.771285	0.89617	0.66401	0.901747	0.765325	0.831609	0.72066	0.833257	0.575939	0.890055	0.881234	0.199375	0.649559	0.91157	0.801977	0.616222	0.457843	0.765325	0.101494	0.782232	0.765325	0.831172	0.113662
cg46370940_BC21	0.881995	0.923173	0.920506	0.920389	0.935588	0.466612	0.0793757	0.522077	0.0724967	0.562033	0.345221	0.869897	0.217254	0.354953	0.287796	0.235787	0.162954	0.289414	0.397332	0.898863	0.912143	0.933896	0.911502	0.62503	0.902514	0.121282	0.916885	0.417446	0.932431	0.421636
cg38996888_TC11	0.242218	0.284341	0.186911	0.157648	0.163614	0.936525	0.952757	0.873749	0.940506	0.851649	0.930436	0.884202	0.924187	0.806736	0.945053	0.945396	0.917115	0.945407	0.808507	0.664059	0.937945	0.856453	0.708895	0.408508	0.884202	0.137417	0.835282	0.124128	0.821878	0.200401
cg29916933_BC21	0.640551	0.89217	0.16742	0.178598	0.886501	0.344707	0.437646	0.841657	0.146479	0.827602	0.356187	0.774542	0.917193	0.860621	0.370225	0.899377	0.207228	0.634291	0.805748	0.841328	0.862065	0.916036	0.828439	0.337802	0.863371	0.0561154	0.913546	0.0746716	0.883481	0.0957422
cg44232658_TC11	0.197979	0.0810646	0.0896678	0.0452052	0.0320062	0.942176	0.827486	0.628885	0.940044	0.56951	0.858924	0.710255	0.474992	0.501351	0.784924	0.819734	0.82631	0.558095	0.907306	0.727775	0.802623	0.895221	0.707593	0.432665	0.769104	0.0398409	0.863461	0.156822	0.801861	0.141422
cg44519804_TC11	0.671339	0.994497	0.801714	0.85533	0.990022	0.0174053	0.0120973	0.0145877	0.00938709	0.103813	0.00993389	0.0120039	0.0286957	0.0113433	0.0228454	0.00946452	0.0083209	0.0107647	0.0147755	0.0120127	0.24668	0.0105267	0.141977	0.0880191	0.00859497	0.125366	0.0975759	0.00890519	0.02924	0.00767938
cg39792107_BC21	0.854696	0.943955	0.915306	0.916578	0.948529	0.182449	0.0764087	0.136266	0.0391235	0.0683277	0.164429	0.0512281	0.0738322	0.0797618	0.0972934	0.0753308	0.0608257	0.0885429	0.0778867	0.114626	0.229101	0.256404	0.0543031	0.2209	0.0514898	0.717154	0.206646	0.0894913	0.167058	0.106602
cg33503008_TC11	0.688951	0.991891	0.810282	0.831033	0.989605	0.076157	0.840076	0.108799	0.265366	0.190203	0.262658	0.0983339	0.177148	0.210467	0.56034	0.200322	0.381151	0.0784971	0.0642056	0.266921	0.0566146	0.318714	0.281902	0.648975	0.240852	0.985696	0.31659	0.804117	0.390651	0.814086
cg29749179_BC11	0.829872	0.0876997	0.102438	0.076011	0.0760665	0.937349	0.880481	0.740778	0.923502	0.708514	0.917373	0.829872	0.829872	0.740841	0.835025	0.891077	0.911693	0.918378	0.829872	0.817786	0.718515	0.900239	0.829872	0.304149	0.829872	0.0789263	0.873213	0.829872	0.851492	0.0976954
cg42375666_BC21	0.249348	0.366294	0.15323	0.110144	0.0732901	0.935917	0.916448	0.90684	0.899715	0.800803	0.909929	0.86785	0.512182	0.889564	0.874539	0.933537	0.913333	0.756785	0.923328	0.924195	0.941083	0.942757	0.910551	0.444959	0.911293	0.86785	0.911148	0.116874	0.931216	0.16025
cg44063250_BC11	0.0408055	0.114895	0.0304974	0.0298322	0.039836	0.67718	0.955542	0.613559	0.964265	0.550583	0.720146	0.918158	0.782852	0.594232	0.75833	0.741057	0.851077	0.106887	0.859476	0.584221	0.34491	0.471012	0.738965	0.30981	0.909716	0.135511	0.546465	0.169269	0.527588	0.195134
cg29501327_TC21	0.215688	0.0492985	0.174463	0.195603	0.0521338	0.882477	0.872767	0.750362	0.872001	0.753872	0.913173	0.925495	0.912917	0.640665	0.838528	0.657643	0.902914	0.832259	0.85867	0.827217	0.701732	0.864491	0.775535	0.437147	0.897229	0.153562	0.911546	0.142515	0.874178	0.168398
cg43688258_BC21	0.200459	0.0327371	0.181426	0.293846	0.0323497	0.892496	0.788637	0.592745	0.85801	0.577666	0.867333	0.578263	0.865583	0.557205	0.791324	0.840806	0.848223	0.253346	0.772951	0.820981	0.560898	0.83681	0.603328	0.320375	0.93925	0.033141	0.878959	0.0896266	0.861172	0.0917181
cg32976158_TC11	0.758395	0.958209	0.801483	0.871014	0.961667	0.0310594	0.0343416	0.0329681	0.0352561	0.0316708	0.0279241	0.0352865	0.0335029	0.0316464	0.0276696	0.0269439	0.0267062	0.026063	0.0273992	0.0270921	0.0601666	0.0315868	0.0365378	0.0348083	0.0406886	0.0377806	0.0372113	0.0333828	0.0323523	0.0280415
cg32904663_BC11	0.0764195	0.133495	0.113945	0.0706632	0.0716957	0.89018	0.931161	0.613666	0.874433	0.704319	0.89805	0.704319	0.878063	0.704319	0.920482	0.704319	0.899713	0.704319	0.880788	0.132128	0.704319	0.704319	0.704319	0.202879	0.704319	0.704319	0.704319	0.107308	0.704319	0.123745
cg46186561_TC21	0.346576	0.0311838	0.142705	0.260374	0.0299575	0.866046	0.913082	0.75229	0.893738	0.707904	0.875381	0.627982	0.848957	0.748692	0.862523	0.88958	0.881152	0.57457	0.838372	0.868193	0.843843	0.825207	0.906483	0.405462	0.879837	0.0316684	0.843018	0.136848	0.858717	0.215852
cg46980366_BC21	0.135662	0.10771	0.276803	0.2465	0.047618	0.905415	0.7628	0.740971	0.894691	0.618436	0.891509	0.765554	0.860155	0.840371	0.751213	0.769177	0.826958	0.594484	0.319209	0.81284	0.745402	0.902896	0.77388	0.337102	0.911936	0.103525	0.891673	0.0675321	0.869426	0.0790677
cg47072863_TC11	0.0785175	0.0385808	0.0445985	0.0465013	0.031337	0.649892	0.964196	0.60182	0.867468	0.605267	0.674811	0.548226	0.916031	0.652456	0.791771	0.61746	0.775442	0.897993	0.775232	0.865985	0.654942	0.718332	0.92086	0.387148	0.947947	0.0421676	0.7766	0.252272	0.771659	0.296031
cg36160927_TC21	0.269331	0.204026	0.159387	0.13787	0.0511816	0.867248	0.91843	0.7174	0.901197	0.709779	0.875278	0.855373	0.917114	0.591267	0.822232	0.397516	0.839087	0.925467	0.845219	0.297721	0.927184	0.642946	0.446459	0.366246	0.090204	0.09419	0.574823	0.144148	0.504104	0.124709
cg36875697_TC21	0.871874	0.950486	0.915473	0.918677	0.93667	0.23513	0.371657	0.137389	0.346046	0.172733	0.133229	0.109248	0.112163	0.070603	0.0745214	0.0694867	0.0710366	0.138735	0.110266	0.0778248	0.279953	0.0779639	0.175998	0.180321	0.785434	0.551849	0.118378	0.0620429	0.0913185	0.0756535
cg30370699_TC21	0.77286	0.0997732	0.112738	0.116485	0.0673602	0.910494	0.710939	0.690705	0.777773	0.573501	0.802409	0.756488	0.573996	0.48481	0.789104	0.843829	0.757011	0.256069	0.818585	0.883065	0.92132	0.896119	0.911678	0.526135	0.904023	0.0686156	0.926103	0.131101	0.905013	0.116193
cg30164950_TC11	0.187011	0.909478	0.0761625	0.112919	0.660421	0.667159	0.109819	0.593762	0.460496	0.543205	0.596825	0.816152	0.73815	0.766145	0.414575	0.877561	0.453183	0.18148	0.906514	0.836008	0.746987	0.897808	0.777714	0.277775	0.889662	0.0386151	0.912369	0.0576614	0.937307	0.0779325
cg40314123_BC21	0.0540118	0.0447751	0.059308	0.0441615	0.115083	0.0662967	0.0577896	0.412234	0.0873432	0.416711	0.0725663	0.844554	0.0535027	0.790635	0.0577827	0.862417	0.100541	0.0762626	0.218329	0.816569	0.0786978	0.612048	0.617774	0.0717145	0.938769	0.070874	0.610488	0.0727044	0.658868	0.0605329
cg28699584_TC21	0.349801	0.17476	0.147637	0.0951527	0.0449823	0.913453	0.927178	0.841965	0.938608	0.805256	0.896707	0.792514	0.922847	0.825813	0.892463	0.902592	0.922927	0.933799	0.713458	0.70301	0.698378	0.731785	0.582228	0.320418	0.562982	0.0792999	0.714582	0.142028	0.715781	0.137811
cg44027507_TC21	0.858925	0.492568	0.471708	0.115109	0.166143	0.913629	0.930732	0.862797	0.916388	0.878106	0.914711	0.858925	0.901863	0.798046	0.906247	0.910526	0.924876	0.222522	0.924595	0.868702	0.912845	0.893787	0.903643	0.352691	0.867438	0.0998731	0.907951	0.108436	0.912896	0.0991853
cg28270950_BC11	0.118832	0.780722	0.0757339	0.0691165	0.96542	0.811474	0.926088	0.258578	0.962301	0.107157	0.7921	0.206265	0.783689	0.215195	0.79767	0.396952	0.857035	0.127704	0.281684	0.252217	0.566899	0.431038	0.229774	0.251952	0.0335774	0.137917	0.364751	0.094011	0.337359	0.0930744
cg35771047_TC11	0.913297	0.930482	0.920345	0.940495	0.925091	0.931994	0.916611	0.58844	0.909752	0.584363	0.921167	0.667714	0.943821	0.432572	0.873484	0.621267	0.92357	0.941765	0.645995	0.24015	0.717177	0.488346	0.260678	0.312191	0.0628448	0.0860982	0.390595	0.0693359	0.3484	0.0783162
cg45632374_TC21	0.110681	0.0599355	0.155399	0.0701594	0.0475207	0.914666	0.545848	0.569291	0.752444	0.526655	0.871821	0.769846	0.818114	0.575768	0.701761	0.860281	0.829176	0.599337	0.711984	0.886428	0.919622	0.799064	0.891975	0.286067	0.902575	0.769846	0.879627	0.0720296	0.854929	0.0927335
cg35785225_BC21	0.206096	0.181222	0.35151	0.222366	0.0488369	0.914152	0.929523	0.650763	0.90998	0.577803	0.883778	0.689011	0.873755	0.48832	0.857961	0.779753	0.865355	0.512811	0.499024	0.857429	0.92076	0.875854	0.884594	0.357335	0.89422	0.0321286	0.856826	0.0758945	0.831725	0.0993204
cg33141083_TC11	0.08102	0.0454379	0.0580652	0.0515967	0.0499736	0.663902	0.402515	0.372271	0.663902	0.715896	0.663902	0.663902	0.133249	0.629877	0.663902	0.754023	0.663902	0.663902	0.663902	0.896374	0.873696	0.843028	0.907529	0.204361	0.924161	0.663902	0.87744	0.107423	0.882519	0.0874624
cg28916257_TC11	0.26443	0.24751	0.0925562	0.104219	0.0421357	0.961083	0.89741	0.890844	0.960089	0.917058	0.959219	0.866024	0.939016	0.805035	0.931135	0.636994	0.938181	0.956276	0.899074	0.866213	0.961246	0.955977	0.942634	0.568222	0.912953	0.697378	0.950133	0.247195	0.955182	0.308236
cg37574881_BC11	0.190888	0.128305	0.130495	0.111909	0.0399191	0.95604	0.966551	0.68106	0.954155	0.69826	0.941368	0.183852	0.941496	0.538363	0.93309	0.907101	0.955646	0.939313	0.643881	0.562719	0.937576	0.692372	0.541551	0.477486	0.36024	0.627615	0.672373	0.190999	0.72878	0.236362
cg38660661_TC21	0.154195	0.0447629	0.0861289	0.0847181	0.0418109	0.90824	0.802685	0.733647	0.8956	0.678041	0.879083	0.713942	0.513371	0.527067	0.835544	0.718379	0.862726	0.552643	0.864867	0.590304	0.890783	0.740631	0.694002	0.393393	0.80864	0.0445372	0.80986	0.082108	0.806692	0.139725
cg36176327_TC21	0.136247	0.128433	0.0674259	0.0499197	0.822873	0.850371	0.916336	0.454351	0.922814	0.456947	0.867806	0.625803	0.889966	0.571928	0.888731	0.755598	0.910258	0.504825	0.552485	0.218046	0.703037	0.469767	0.197239	0.254799	0.0957705	0.0413378	0.42536	0.0738801	0.40305	0.0804413
cg43471272_BC21	0.353759	0.0875529	0.117151	0.0766603	0.0467628	0.888134	0.844365	0.756096	0.907288	0.758216	0.901113	0.792422	0.826563	0.672945	0.886501	0.82034	0.844773	0.682694	0.847628	0.670917	0.905782	0.797623	0.693803	0.401085	0.796601	0.0467761	0.855079	0.1164	0.754956	0.124496
cg45642059_TC21	0.227437	0.081617	0.0847036	0.0956232	0.0339959	0.905255	0.754118	0.564474	0.877274	0.514819	0.857478	0.699359	0.834771	0.430181	0.732943	0.454366	0.805355	0.217713	0.774558	0.600851	0.924978	0.783248	0.708694	0.299925	0.793484	0.0315404	0.774703	0.0671188	0.851703	0.106358
cg34850178_BC21	0.242636	0.329807	0.160644	0.129782	0.0419803	0.945311	0.932862	0.833011	0.935653	0.827832	0.924999	0.860254	0.934234	0.73369	0.920777	0.858321	0.906568	0.613862	0.908717	0.753785	0.938645	0.729082	0.830933	0.462095	0.825847	0.0433433	0.790587	0.190455	0.850105	0.220528
cg41885831_TC21	0.255875	0.0819878	0.175949	0.11349	0.0650483	0.901394	0.669339	0.668546	0.863726	0.725913	0.897541	0.713756	0.550395	0.545537	0.775414	0.865712	0.868418	0.598515	0.886813	0.799435	0.903123	0.913833	0.892962	0.444886	0.894837	0.0702496	0.888708	0.125562	0.827348	0.114657
cg41096439_BC11	0.237136	0.0977989	0.214308	0.0993851	0.354539	0.824317	0.890731	0.166543	0.944936	0.123506	0.870232	0.052205	0.876829	0.101185	0.836951	0.107426	0.89178	0.231612	0.152836	0.163665	0.584432	0.340209	0.212498	0.232899	0.0452267	0.0637325	0.250387	0.0749927	0.20171	0.063913
cg29749922_BC11	0.147627	0.0400667	0.0980653	0.0648629	0.0366613	0.724966	0.340001	0.717597	0.520364	0.647836	0.585307	0.778135	0.33678	0.634609	0.506447	0.903209	0.468378	0.918424	0.883563	0.685912	0.902911	0.744429	0.794602	0.348391	0.844831	0.038742	0.88754	0.0694923	0.830477	0.115639
cg29462692_TC21	0.230054	0.173211	0.1079	0.139916	0.0570309	0.841639	0.876559	0.585236	0.908123	0.571318	0.86484	0.476688	0.738031	0.662707	0.814585	0.836475	0.82442	0.214384	0.289954	0.690202	0.847239	0.791604	0.821857	0.335736	0.852104	0.0386277	0.792946	0.0701547	0.778057	0.0726172
cg31604274_BC21	0.863845	0.961256	0.917987	0.923919	0.918565	0.169933	0.041976	0.511818	0.0683749	0.576995	0.18338	0.299271	0.244174	0.263678	0.0935968	0.120854	0.0682122	0.512432	0.717501	0.0887333	0.599046	0.0903429	0.455578	0.203803	0.0426763	0.0984325	0.140532	0.0593324	0.160822	0.0637499
cg31376313_BC21	0.316011	0.205041	0.193159	0.129465	0.129479	0.932784	0.878412	0.788526	0.86317	0.710463	0.92817	0.765596	0.838264	0.714629	0.82986	0.288218	0.922733	0.899422	0.772808	0.87509	0.889344	0.893677	0.908676	0.331066	0.9286	0.188978	0.93102	0.128121	0.914185	0.217378
cg40123856_TC11	0.180735	0.156609	0.12633	0.12497	0.0352514	0.942202	0.949263	0.568963	0.949955	0.56205	0.908566	0.702238	0.922887	0.329058	0.928185	0.506848	0.919346	0.712129	0.685315	0.380491	0.761129	0.562753	0.380501	0.308064	0.189968	0.0614903	0.502758	0.0863057	0.522096	0.0972123
cg47405117_BC21	0.193554	0.121767	0.134189	0.122293	0.0338096	0.912501	0.894622	0.678895	0.907733	0.580735	0.890914	0.856415	0.668443	0.79012	0.919372	0.864053	0.929179	0.491614	0.768613	0.71954	0.860769	0.847041	0.81219	0.304235	0.859658	0.338848	0.815668	0.0886431	0.788803	0.120719
cg41139679_BC11	0.247619	0.170921	0.289647	0.155464	0.443634	0.920884	0.964222	0.553748	0.953912	0.422798	0.884964	0.116639	0.87626	0.333206	0.908497	0.258234	0.896843	0.788558	0.478217	0.216569	0.890108	0.424869	0.343766	0.301864	0.103811	0.025667	0.357765	0.0617542	0.333678	0.0681514
cg32467788_TC11	0.203595	0.0419842	0.142297	0.121025	0.0417383	0.909472	0.803338	0.706007	0.915164	0.722891	0.88312	0.866507	0.854271	0.57605	0.792678	0.575527	0.864482	0.541353	0.689304	0.790967	0.91698	0.82737	0.814781	0.453017	0.852922	0.0520588	0.881614	0.170834	0.883234	0.204047
cg31707984_TC21	0.163831	0.465415	0.102945	0.0856925	0.0547778	0.908386	0.874335	0.665337	0.900386	0.639187	0.870041	0.750206	0.777712	0.563862	0.809618	0.731828	0.854085	0.881866	0.868024	0.782432	0.891646	0.829	0.816585	0.317135	0.828713	0.0440129	0.899371	0.133958	0.810808	0.105775
cg43533824_TC21	0.173731	0.064459	0.0952471	0.0949348	0.0538262	0.909899	0.813084	0.789477	0.915666	0.685197	0.905847	0.73996	0.80676	0.599499	0.813211	0.293112	0.850847	0.864118	0.587038	0.474177	0.914024	0.711414	0.54171	0.34507	0.410155	0.0457517	0.648611	0.0747251	0.617917	0.074559
cg43835995_BC21	0.157203	0.0342958	0.0897999	0.0593558	0.0420266	0.9221	0.786793	0.614432	0.941464	0.622215	0.927951	0.759042	0.888609	0.395072	0.91397	0.267592	0.926424	0.641135	0.584572	0.214383	0.896834	0.550213	0.335472	0.343467	0.103321	0.176653	0.53627	0.20842	0.425284	0.259632
cg47155477_BC11	0.508546	0.680589	0.215951	0.212157	0.0739459	0.951721	0.92151	0.891127	0.963172	0.8222	0.928536	0.79566	0.928094	0.825205	0.909062	0.936613	0.881765	0.275309	0.945775	0.8876	0.958782	0.943553	0.942653	0.51854	0.947005	0.0443997	0.946293	0.235028	0.918856	0.219667
cg33132155_TC11	0.200316	0.0737829	0.16994	0.0867972	0.0566221	0.886565	0.873382	0.421245	0.891273	0.269676	0.887288	0.492423	0.492423	0.24005	0.852676	0.0733813	0.865574	0.390337	0.161199	0.407036	0.830935	0.674253	0.660284	0.129629	0.705997	0.176405	0.808625	0.0618665	0.694239	0.0739789
cg37878594_TC21	0.152461	0.434299	0.0959516	0.0785086	0.10475	0.893987	0.91535	0.311091	0.932625	0.22657	0.897212	0.104429	0.634777	0.201865	0.901003	0.196397	0.913568	0.261156	0.151623	0.262014	0.88724	0.501178	0.244245	0.296906	0.0725057	0.053873	0.426484	0.0980661	0.436046	0.135359
cg38951503_TC21	0.320276	0.323407	0.257328	0.301362	0.0352585	0.904171	0.895011	0.80484	0.929583	0.695973	0.881862	0.631385	0.490939	0.572908	0.875557	0.773562	0.876896	0.23117	0.820272	0.847813	0.904049	0.88043	0.895971	0.388205	0.883482	0.0434863	0.898254	0.0672422	0.84019	0.0783104
cg36350686_TC11	0.0892549	0.0412213	0.0336865	0.0392318	0.522161	0.900133	0.940927	0.675402	0.909805	0.664675	0.871389	0.571005	0.923499	0.519168	0.872023	0.822702	0.908299	0.945823	0.895759	0.376277	0.866437	0.519674	0.48202	0.312078	0.174569	0.332128	0.464186	0.177865	0.46408	0.177032
cg44060853_TC11	0.730334	0.420702	0.106684	0.112725	0.814077	0.343472	0.255976	0.932007	0.156536	0.906151	0.367437	0.730334	0.247002	0.93	0.25541	0.914469	0.21425	0.730334	0.932395	0.947505	0.798821	0.929594	0.877409	0.948698	0.946569	0.935162	0.920709	0.935287	0.9286	0.935599
cg32895662_TC21	0.169209	0.102949	0.127337	0.107061	0.0875508	0.867001	0.898457	0.873254	0.872092	0.856943	0.888902	0.851621	0.890005	0.793769	0.87619	0.874539	0.892505	0.871299	0.87971	0.851621	0.867977	0.770638	0.851621	0.476785	0.851621	0.851621	0.746487	0.121335	0.696508	0.111008
cg36691735_TC21	0.152613	0.0383529	0.118985	0.0925364	0.0460362	0.884522	0.647236	0.682757	0.884486	0.633425	0.874763	0.749216	0.870924	0.512662	0.734981	0.279503	0.834132	0.586584	0.879417	0.657755	0.911435	0.789692	0.750659	0.331435	0.632614	0.0542751	0.855454	0.0806858	0.652721	0.109419
cg29172028_BC21	0.223769	0.0506439	0.17246	0.124683	0.0577641	0.779714	0.466209	0.837033	0.605602	0.741373	0.740084	0.877574	0.680807	0.825879	0.57442	0.754908	0.578904	0.80691	0.862191	0.934011	0.775119	0.910302	0.820592	0.414892	0.920887	0.0951514	0.941799	0.089258	0.917145	0.13855
cg38647631_BC11	0.142011	0.0406838	0.0900537	0.0720486	0.0772372	0.919895	0.702316	0.659757	0.847873	0.662502	0.824925	0.745939	0.668111	0.529418	0.630396	0.631971	0.770643	0.26086	0.896441	0.61755	0.910961	0.844938	0.829073	0.45957	0.775624	0.0477609	0.865889	0.135644	0.865344	0.110552
cg35734815_TC21	0.802506	0.859516	0.892148	0.911723	0.931684	0.0343787	0.0356887	0.0395334	0.0370923	0.0407972	0.0675771	0.0631876	0.030496	0.0444443	0.0372215	0.0393266	0.0349872	0.0341609	0.0354268	0.0318487	0.0339817	0.0361377	0.0384281	0.0544355	0.0442574	0.188691	0.0332876	0.0329414	0.0364805	0.0379554
cg44577666_TC21	0.181464	0.0323848	0.142698	0.0921085	0.0400004	0.925078	0.776657	0.742178	0.894594	0.695248	0.881312	0.817397	0.772947	0.665506	0.746436	0.855813	0.81982	0.612122	0.865423	0.682173	0.791644	0.811134	0.63889	0.400556	0.72255	0.0421388	0.867629	0.0846387	0.6964	0.109073
cg40031933_TC11	0.150925	0.0736485	0.113653	0.123929	0.0651291	0.824104	0.738342	0.804589	0.715436	0.838548	0.745046	0.704185	0.925411	0.76503	0.810017	0.92485	0.710525	0.93589	0.941208	0.820461	0.752891	0.890427	0.853385	0.380264	0.928277	0.298816	0.930167	0.175053	0.945787	0.240757
cg28958216_BC21	0.910696	0.93949	0.942989	0.942767	0.945045	0.188501	0.048932	0.151122	0.0521663	0.0602737	0.300822	0.0866772	0.0931319	0.105956	0.113425	0.0838198	0.0969871	0.0831958	0.0953961	0.0996207	0.319923	0.335651	0.0389806	0.320149	0.0512228	0.677965	0.271921	0.189583	0.198575	0.192012
cg36045367_BC21	0.159454	0.201528	0.149855	0.0650495	0.165929	0.913698	0.938255	0.911526	0.89813	0.931759	0.905569	0.887052	0.899403	0.896531	0.909812	0.917712	0.88968	0.901562	0.936783	0.924759	0.909072	0.921569	0.907878	0.490876	0.930738	0.426151	0.917924	0.271648	0.921037	0.320445
cg42381663_BC21	0.183107	0.0405346	0.132674	0.115544	0.0600353	0.925857	0.910195	0.810921	0.916814	0.730458	0.918662	0.755985	0.920864	0.774286	0.927505	0.615403	0.927897	0.678082	0.335032	0.868611	0.922033	0.918196	0.895123	0.542013	0.880725	0.225607	0.900085	0.361613	0.885141	0.401468
cg39702657_TC11	0.0646749	0.0345093	0.0622859	0.0515986	0.0475613	0.845456	0.856994	0.492851	0.923458	0.64845	0.843717	0.659593	0.809369	0.632936	0.733275	0.852523	0.862476	0.816341	0.455643	0.346075	0.766814	0.483131	0.535395	0.187252	0.406968	0.066201	0.419162	0.0458544	0.394015	0.0492943
cg45700561_TC21	0.21151	0.101457	0.122955	0.0833473	0.0400026	0.934407	0.785923	0.773831	0.934208	0.63543	0.902599	0.720873	0.883257	0.688546	0.840975	0.611194	0.888067	0.273577	0.845602	0.62857	0.890688	0.64769	0.667799	0.370706	0.681313	0.0640757	0.773414	0.117496	0.771425	0.122155
cg43498791_TC21	0.171864	0.0509201	0.179934	0.101837	0.0465911	0.921024	0.603063	0.526714	0.877256	0.625337	0.871501	0.775863	0.883942	0.663157	0.808736	0.694603	0.848516	0.885294	0.809409	0.334987	0.908272	0.650233	0.536079	0.254242	0.344763	0.0412195	0.634253	0.0622723	0.621663	0.0532834
cg34423192_TC11	0.325256	0.0357647	0.0921963	0.112162	0.0357013	0.918079	0.794614	0.818475	0.914083	0.781383	0.911644	0.822011	0.909797	0.658182	0.84298	0.83405	0.917729	0.847939	0.834689	0.807914	0.942643	0.791809	0.80522	0.496059	0.768927	0.164848	0.890111	0.227812	0.87082	0.247288
cg33010036_TC21	0.214316	0.0371777	0.127794	0.0897614	0.0300501	0.803505	0.854273	0.593706	0.950562	0.62362	0.881089	0.479498	0.897394	0.601161	0.803374	0.622	0.880131	0.668585	0.811916	0.704116	0.713113	0.6018	0.88803	0.288336	0.836446	0.0476136	0.736482	0.0682045	0.731527	0.107399
cg46622853_TC11	0.26821	0.0324651	0.0663848	0.098738	0.0461411	0.946017	0.682112	0.698808	0.817714	0.522587	0.896169	0.72802	0.81138	0.393755	0.773489	0.66185	0.840972	0.72802	0.293506	0.514201	0.94304	0.747884	0.784755	0.398035	0.72802	0.052755	0.81101	0.0944724	0.826678	0.0760017
cg42143648_BC21	0.224825	0.616055	0.0892175	0.10951	0.558745	0.950543	0.941356	0.910809	0.949548	0.812687	0.936577	0.718368	0.649871	0.864321	0.937812	0.95126	0.947644	0.949092	0.911716	0.815326	0.929812	0.924691	0.907408	0.491341	0.922344	0.0325741	0.901673	0.161575	0.888002	0.178691
cg38600965_TC11	0.671056	0.772526	0.702807	0.891951	0.916903	0.92243	0.122953	0.266564	0.716247	0.130398	0.815744	0.0682073	0.876178	0.139217	0.374565	0.396358	0.669219	0.119352	0.140887	0.208123	0.894916	0.451984	0.286666	0.222796	0.0492677	0.0553278	0.335972	0.0922484	0.39807	0.0493581
cg38644970_BC11	0.0918698	0.0636697	0.200193	0.118954	0.0522642	0.889325	0.88202	0.845943	0.836814	0.768476	0.885391	0.836814	0.836814	0.836814	0.84404	0.836814	0.836814	0.836814	0.773214	0.738794	0.837167	0.858378	0.836814	0.433468	0.836814	0.0853149	0.836814	0.836814	0.836814	0.118132
cg38643394_TC21	0.387758	0.0977812	0.221478	0.318943	0.067692	0.938676	0.902912	0.911971	0.932171	0.867904	0.928806	0.913988	0.935585	0.845372	0.907988	0.823741	0.942717	0.813619	0.945528	0.88847	0.941229	0.935814	0.872361	0.573546	0.905781	0.0725599	0.925794	0.271822	0.928169	0.272551
cg38659178_TC21	0.121345	0.0755076	0.0832667	0.104691	0.0418034	0.910642	0.684972	0.579371	0.936967	0.615281	0.849723	0.717728	0.761952	0.564308	0.755836	0.814765	0.885223	0.801979	0.547927	0.624717	0.863977	0.788536	0.729009	0.378424	0.832992	0.0527336	0.805813	0.0988997	0.809211	0.0979448
cg42385436_TC11	0.124773	0.195942	0.8369	0.171196	0.250891	0.927141	0.872447	0.722371	0.910223	0.77678	0.912585	0.8369	0.923757	0.663366	0.868337	0.860683	0.892274	0.47354	0.866989	0.784554	0.938867	0.891523	0.889534	0.333361	0.885894	0.076134	0.89988	0.102451	0.870576	0.11679
cg37796147_TC21	0.193635	0.0442963	0.148036	0.122635	0.0397096	0.937973	0.948547	0.657599	0.949185	0.590113	0.922498	0.649643	0.675691	0.506388	0.918964	0.863404	0.918574	0.24737	0.632626	0.692841	0.702591	0.734326	0.582309	0.339206	0.679142	0.115377	0.809538	0.0844701	0.713222	0.127918
cg42277414_BC21	0.245438	0.289096	0.169188	0.20103	0.169881	0.924029	0.948059	0.709719	0.920105	0.689845	0.883217	0.641412	0.55314	0.811036	0.880747	0.40983	0.888271	0.574384	0.841225	0.876818	0.902291	0.908685	0.926239	0.346344	0.949767	0.0634813	0.899499	0.123872	0.880682	0.136173
cg44948304_BC11	0.0892479	0.0241874	0.0498086	0.0644438	0.0254214	0.922977	0.888035	0.476519	0.933365	0.429669	0.898708	0.634034	0.216425	0.304968	0.74879	0.453091	0.839633	0.131038	0.797682	0.459542	0.637267	0.578657	0.553572	0.244714	0.578061	0.033085	0.717197	0.0560518	0.590783	0.0564217
cg33144030_BC21	0.175951	0.0494632	0.089875	0.065701	0.032399	0.845303	0.454533	0.606825	0.814644	0.66642	0.808896	0.83117	0.578543	0.683884	0.583347	0.67492	0.699001	0.875706	0.887909	0.884597	0.836162	0.778656	0.926875	0.320097	0.938994	0.310672	0.893816	0.105688	0.874565	0.141319
cg37492533_BC21	0.939915	0.9613	0.960204	0.960185	0.955934	0.963623	0.967372	0.706145	0.951603	0.729871	0.947629	0.209147	0.955246	0.400752	0.962011	0.357904	0.957942	0.95457	0.814288	0.478392	0.958186	0.702492	0.482161	0.460897	0.0726013	0.0472281	0.685486	0.157058	0.648717	0.180465
cg30997259_TC21	0.10651	0.175218	0.0760874	0.0689181	0.0647525	0.792224	0.913044	0.539443	0.923034	0.606278	0.808474	0.780432	0.835999	0.500413	0.79274	0.746508	0.869077	0.585376	0.847155	0.20621	0.51939	0.336989	0.302785	0.265492	0.0732044	0.0458641	0.260612	0.0945634	0.260641	0.100469
cg31374301_TC11	0.0989305	0.155952	0.0790542	0.0801872	0.0527496	0.890249	0.913462	0.689855	0.900789	0.825304	0.909486	0.649055	0.494648	0.817618	0.891648	0.561404	0.891797	0.883543	0.880201	0.906476	0.624781	0.848806	0.788111	0.339735	0.903266	0.649055	0.84038	0.133049	0.84145	0.223133
cg47397287_TC21	0.405148	0.104362	0.319474	0.319631	0.0704089	0.90361	0.893465	0.794821	0.93741	0.760084	0.86503	0.631499	0.909938	0.677601	0.87848	0.339139	0.904197	0.603487	0.905854	0.79468	0.888554	0.870845	0.896247	0.379426	0.860938	0.0560727	0.872042	0.096194	0.900566	0.0977163
cg44946665_BC21	0.204142	0.0361228	0.139521	0.105351	0.0407134	0.883213	0.943128	0.73113	0.916058	0.661505	0.832396	0.75138	0.873362	0.647052	0.845098	0.917886	0.810442	0.605484	0.694167	0.522692	0.912693	0.745839	0.670998	0.397708	0.620399	0.0595073	0.722428	0.0813629	0.74737	0.112852
cg33839698_TC21	0.0658387	0.0769059	0.0506727	0.0470799	0.0512003	0.16296	0.220275	0.683314	0.0795129	0.743782	0.129979	0.722087	0.105896	0.76652	0.153018	0.78403	0.108758	0.783458	0.765445	0.752221	0.184327	0.584654	0.657886	0.644653	0.896511	0.873684	0.6342	0.652627	0.651158	0.69771
cg45679497_TC21	0.929596	0.921862	0.939224	0.945445	0.941274	0.931749	0.779541	0.607812	0.937411	0.603825	0.869099	0.0537763	0.931227	0.279028	0.805776	0.248521	0.88483	0.93642	0.491778	0.424473	0.878499	0.559972	0.464893	0.383519	0.162591	0.0400017	0.535378	0.110416	0.517024	0.13711
cg39915895_TC21	0.892532	0.944224	0.882386	0.898279	0.922731	0.101238	0.059708	0.114791	0.0376482	0.060562	0.0534707	0.057031	0.0522198	0.0487257	0.0632548	0.0382073	0.0435717	0.0630773	0.0604261	0.0790314	0.311829	0.183728	0.0981351	0.124091	0.0446775	0.0402652	0.152695	0.0413122	0.154487	0.0449432
cg35293861_BC11	0.961019	0.970223	0.958211	0.968002	0.948744	0.603189	0.41957	0.225494	0.221663	0.076067	0.543222	0.0516554	0.378359	0.114133	0.375424	0.144387	0.392877	0.111118	0.0982247	0.198432	0.692677	0.455091	0.135776	0.297382	0.0428737	0.0507312	0.41096	0.0722651	0.355241	0.0613265
cg37573175_TC21	0.167233	0.045915	0.123175	0.0895168	0.0363567	0.885361	0.867508	0.616032	0.910686	0.545113	0.863325	0.660819	0.856453	0.422364	0.852995	0.845699	0.89263	0.867242	0.559265	0.365661	0.86119	0.562697	0.399207	0.337976	0.107252	0.20085	0.565396	0.0743964	0.539432	0.0996885
cg46622809_BC21	0.146314	0.0288373	0.0801789	0.0726088	0.040417	0.932678	0.770902	0.653099	0.848581	0.596501	0.911279	0.788893	0.556034	0.636928	0.779639	0.59505	0.810289	0.193364	0.738143	0.591773	0.696589	0.687212	0.650961	0.361389	0.841427	0.0470706	0.825825	0.081234	0.824828	0.0903947
cg33348406_TC11	0.19204	0.153226	0.232172	0.0707876	0.0315554	0.914726	0.793952	0.84158	0.863021	0.791495	0.783238	0.799166	0.909766	0.628724	0.767293	0.493035	0.786567	0.921137	0.89019	0.794943	0.949715	0.826059	0.86327	0.484249	0.906207	0.0637906	0.85605	0.222349	0.847046	0.200482
cg43525380_TC21	0.347739	0.10307	0.343749	0.213207	0.260542	0.917623	0.828683	0.863687	0.929909	0.842587	0.923622	0.849987	0.934358	0.803637	0.847594	0.709487	0.903977	0.317225	0.928995	0.939465	0.937324	0.939054	0.933048	0.431233	0.917388	0.135509	0.946169	0.146685	0.926047	0.202929
cg46181555_TC21	0.196211	0.0567084	0.114992	0.0869941	0.0576267	0.944955	0.90182	0.729159	0.922675	0.737832	0.915954	0.794382	0.597611	0.649842	0.91057	0.676611	0.919406	0.622121	0.736218	0.594865	0.918654	0.687384	0.633828	0.313391	0.568415	0.0639055	0.694234	0.0684379	0.712643	0.153147
cg28437673_TC21	0.171016	0.0771248	0.082881	0.117155	0.0774422	0.869318	0.823423	0.79925	0.864319	0.659463	0.895727	0.717268	0.92318	0.663116	0.842472	0.280659	0.912282	0.859186	0.538935	0.273528	0.889042	0.512663	0.373503	0.344318	0.0790837	0.717268	0.458169	0.118565	0.504369	0.101012
cg33702386_TC11	0.178982	0.562546	0.0670305	0.0444864	0.844232	0.948431	0.928691	0.8753	0.954833	0.793591	0.912893	0.931206	0.939716	0.871571	0.906631	0.926314	0.939232	0.641934	0.547689	0.92759	0.77172	0.939263	0.781062	0.461683	0.939459	0.0420163	0.951857	0.237488	0.919926	0.256017
cg29919775_BC11	0.0981803	0.191253	0.0629763	0.0543367	0.158931	0.964348	0.840394	0.823068	0.894008	0.712731	0.919449	0.852154	0.942827	0.6596	0.837401	0.583329	0.909307	0.611861	0.817693	0.642693	0.962886	0.839978	0.741775	0.594774	0.840394	0.0329981	0.798838	0.25298	0.84634	0.291072
cg43798904_BC21	0.906306	0.688868	0.949141	0.93212	0.947096	0.941287	0.651416	0.529069	0.90487	0.404112	0.922545	0.244774	0.26529	0.276815	0.71886	0.407159	0.900424	0.190948	0.347281	0.220905	0.707982	0.549702	0.220155	0.270522	0.0809975	0.0286393	0.487553	0.0589756	0.367471	0.0717429
cg43358065_BC21	0.185905	0.111313	0.269972	0.110749	0.276989	0.886892	0.929522	0.734817	0.928231	0.759918	0.906974	0.86479	0.910706	0.769328	0.884614	0.78333	0.900646	0.636641	0.885609	0.371754	0.864444	0.592654	0.423426	0.300398	0.28409	0.0451157	0.475501	0.0845465	0.530946	0.111666
cg32079924_BC21	0.884261	0.942812	0.903243	0.916226	0.853656	0.924503	0.916216	0.551421	0.886937	0.522572	0.87997	0.113689	0.594526	0.249333	0.869818	0.221671	0.880796	0.540294	0.479146	0.317266	0.903819	0.548583	0.42569	0.3023	0.087359	0.0403152	0.455945	0.0698955	0.418123	0.0983262
cg38204917_TC21	0.822279	0.935548	0.875647	0.850665	0.940192	0.0259482	0.0424195	0.074298	0.0697793	0.149779	0.0348989	0.118163	0.030797	0.0878104	0.0245972	0.12782	0.0258058	0.457669	0.0855765	0.0319374	0.0450499	0.0297366	0.0552057	0.0674502	0.0453893	0.213549	0.0382626	0.0368854	0.0430813	0.0361725
cg29170058_TC21	0.17181	0.371698	0.136935	0.121894	0.142603	0.948415	0.938528	0.879456	0.925253	0.866064	0.923082	0.879857	0.932339	0.789006	0.901709	0.929836	0.945193	0.685985	0.633908	0.953941	0.940761	0.949252	0.942415	0.43124	0.919427	0.890341	0.94414	0.169482	0.945735	0.216602
cg28404839_BC21	0.427235	0.902318	0.712184	0.757929	0.924474	0.670219	0.934572	0.440397	0.946091	0.449955	0.624554	0.0955867	0.780631	0.197739	0.749693	0.218371	0.771606	0.533637	0.39041	0.0808418	0.0989123	0.0922446	0.0647841	0.632591	0.042891	0.878368	0.0899092	0.697677	0.0975935	0.63412
cg36671651_TC21	0.898258	0.897173	0.892335	0.928145	0.923078	0.450065	0.0570487	0.642787	0.123375	0.603123	0.360461	0.843778	0.51376	0.773708	0.267318	0.877872	0.207325	0.222128	0.50312	0.795412	0.806706	0.731516	0.841125	0.340428	0.924066	0.0385624	0.806079	0.0831545	0.84924	0.111316
cg37363948_TC21	0.252443	0.077743	0.143455	0.12939	0.0388036	0.92116	0.701625	0.721632	0.874569	0.669462	0.895073	0.693733	0.66917	0.550871	0.779346	0.428212	0.925851	0.87333	0.603844	0.81391	0.918711	0.853703	0.867126	0.414603	0.857864	0.0508727	0.898941	0.168801	0.871397	0.173676
cg37797706_TC21	0.231585	0.101946	0.203686	0.106691	0.0456768	0.951918	0.941264	0.853145	0.946185	0.792952	0.929955	0.857284	0.947039	0.725282	0.945635	0.74594	0.94113	0.662561	0.928503	0.710761	0.944505	0.869439	0.679936	0.543891	0.644181	0.166614	0.769917	0.209287	0.779035	0.245643
cg38653927_TC21	0.19652	0.0562405	0.0889105	0.110134	0.075641	0.90322	0.882764	0.855147	0.911078	0.704855	0.908945	0.781324	0.563925	0.744459	0.857649	0.877762	0.879303	0.891425	0.566145	0.651378	0.673969	0.746298	0.781324	0.490031	0.450642	0.0714122	0.798698	0.132287	0.753707	0.131728
cg37287032_BC11	0.164497	0.0428515	0.0987072	0.0799359	0.038084	0.905565	0.693563	0.698055	0.840653	0.651649	0.846051	0.830852	0.751899	0.469363	0.682121	0.495299	0.843706	0.90072	0.902235	0.605852	0.847792	0.790841	0.643077	0.35211	0.682664	0.0563949	0.835856	0.0854795	0.717955	0.102864
cg44015941_BC21	0.264493	0.121378	0.141348	0.093978	0.0398988	0.92146	0.5347	0.705926	0.90974	0.652385	0.894954	0.71771	0.888673	0.758835	0.731017	0.910813	0.854555	0.897379	0.875778	0.545551	0.905319	0.766475	0.555019	0.321942	0.51822	0.0523912	0.693586	0.0877524	0.690917	0.100024
cg29172316_BC21	0.244549	0.102252	0.113273	0.144004	0.0548163	0.894538	0.708074	0.728034	0.822968	0.609034	0.859138	0.855198	0.787289	0.684477	0.714312	0.833481	0.767323	0.574189	0.482643	0.948707	0.741156	0.90275	0.779456	0.384239	0.903862	0.0831772	0.910186	0.092474	0.884346	0.111991
cg32464395_TC11	0.207692	0.0614098	0.145539	0.0871738	0.0551169	0.777001	0.517147	0.709514	0.630369	0.743955	0.766242	0.665239	0.935182	0.573106	0.686903	0.749458	0.668837	0.943248	0.89058	0.76903	0.923772	0.877293	0.769427	0.457798	0.876975	0.0821801	0.92225	0.0902454	0.887912	0.157972
cg36125141_BC21	0.162574	0.171072	0.151816	0.120524	0.0468415	0.835947	0.705028	0.571642	0.823991	0.686193	0.913257	0.89546	0.896878	0.655656	0.768281	0.59436	0.811716	0.582469	0.918766	0.230204	0.78092	0.544028	0.18202	0.269032	0.0982293	0.0542131	0.462712	0.060126	0.385971	0.0787152
cg38658376_TC11	0.231465	0.0482331	0.055159	0.0335613	0.0440893	0.714217	0.865582	0.714217	0.861341	0.714217	0.714217	0.714217	0.714217	0.714217	0.844322	0.279682	0.714217	0.714217	0.767018	0.741986	0.911375	0.864214	0.844772	0.171652	0.892597	0.0466332	0.714217	0.714217	0.714217	0.096885
cg34850911_TC11	0.309075	0.144482	0.251166	0.229124	0.0884152	0.931949	0.95513	0.817551	0.950798	0.796369	0.928769	0.87653	0.925509	0.792644	0.942466	0.788437	0.932464	0.953174	0.727763	0.848921	0.938038	0.934055	0.931526	0.496993	0.914657	0.0992048	0.937022	0.213395	0.92466	0.333876
cg34409732_TC21	0.148609	0.0897247	0.134142	0.0823134	0.055798	0.919933	0.828549	0.751918	0.878744	0.616176	0.876543	0.860651	0.911974	0.533782	0.80476	0.579334	0.887165	0.251641	0.5806	0.296118	0.929559	0.615657	0.414815	0.455261	0.093109	0.0912673	0.586006	0.156887	0.516935	0.132334
cg41838763_TC11	0.4255	0.586151	0.260834	0.180367	0.158865	0.828322	0.51773	0.285729	0.831942	0.191024	0.699963	0.0815867	0.127343	0.0929868	0.42404	0.123605	0.480303	0.489177	0.0830316	0.803331	0.826976	0.872495	0.908071	0.238637	0.875538	0.0550616	0.859138	0.0715846	0.839605	0.0884733
cg34013723_TC11	0.147711	0.819715	0.113624	0.154074	0.6834	0.908981	0.920639	0.89394	0.916635	0.826404	0.903467	0.819715	0.819715	0.812167	0.917018	0.900413	0.910411	0.900936	0.670269	0.91343	0.926647	0.912518	0.913606	0.289751	0.901164	0.0875914	0.904755	0.114359	0.920194	0.163918
cg34280050_BC11	0.317621	0.134642	0.0797217	0.305808	0.0551043	0.959196	0.945014	0.84302	0.937169	0.754385	0.946908	0.872659	0.919711	0.741329	0.920516	0.652492	0.947731	0.680114	0.625186	0.912613	0.955058	0.933466	0.881684	0.67046	0.913635	0.0932202	0.938687	0.872659	0.935168	0.190814
cg37194521_BC21	0.366317	0.267287	0.141162	0.114257	0.0322232	0.913272	0.905779	0.848914	0.902104	0.814147	0.921262	0.693219	0.894724	0.793306	0.885184	0.893355	0.901605	0.917982	0.881609	0.830917	0.909679	0.889452	0.88972	0.513659	0.861184	0.0316293	0.918037	0.276022	0.893206	0.306035
cg35717758_BC21	0.254855	0.137031	0.110068	0.0846907	0.0439015	0.922653	0.824439	0.749533	0.925837	0.774432	0.91974	0.831055	0.846156	0.562749	0.876526	0.856583	0.911915	0.946901	0.546998	0.535805	0.89127	0.697837	0.596896	0.372472	0.483094	0.0552454	0.715021	0.152652	0.665705	0.16468
cg34917079_TC21	0.171573	0.0474394	0.125218	0.156994	0.0462305	0.902836	0.895205	0.564825	0.916844	0.429885	0.857609	0.607612	0.861679	0.241869	0.876481	0.408505	0.902172	0.582327	0.253737	0.192444	0.445923	0.465662	0.0650006	0.251757	0.0652194	0.0484673	0.421435	0.0606788	0.348411	0.0673992
cg32897486_TC21	0.142051	0.275915	0.073439	0.0667085	0.067206	0.906111	0.920887	0.550927	0.898908	0.605889	0.871468	0.548765	0.907764	0.29584	0.856393	0.168129	0.898638	0.570726	0.735163	0.179994	0.482763	0.424158	0.089474	0.316888	0.0763028	0.171789	0.405256	0.0830955	0.345794	0.08792
cg31604270_TC21	0.873851	0.956993	0.914115	0.885097	0.906035	0.0620527	0.0495642	0.532117	0.0474419	0.597294	0.136834	0.26993	0.1001	0.209987	0.0699614	0.114205	0.0537255	0.675612	0.489433	0.092656	0.565095	0.11844	0.443863	0.203537	0.0734681	0.193762	0.171795	0.0866612	0.169077	0.0759675
cg30983332_TC11	0.112975	0.101561	0.134765	0.0678838	0.0752422	0.915562	0.666245	0.561595	0.892426	0.703331	0.871131	0.703331	0.571973	0.334001	0.746546	0.168084	0.821578	0.638214	0.58707	0.846054	0.721482	0.805386	0.802851	0.34916	0.861612	0.0803308	0.848373	0.129008	0.829883	0.0971116
cg47178730_BC21	0.755438	0.964281	0.88335	0.895628	0.936378	0.0391728	0.151691	0.0505912	0.0995989	0.136336	0.0358818	0.0683117	0.0315349	0.0378979	0.0265982	0.0300498	0.0247868	0.0303695	0.0318742	0.023943	0.146	0.0365139	0.167347	0.186614	0.0441546	0.406043	0.0888452	0.0503382	0.0549878	0.0403188
cg44490779_BC21	0.185119	0.0536189	0.123702	0.151824	0.074109	0.913578	0.819305	0.766087	0.850793	0.653283	0.869129	0.75604	0.346326	0.629175	0.817733	0.594801	0.864487	0.288875	0.872876	0.780489	0.871387	0.852894	0.717524	0.460659	0.770738	0.0559499	0.86971	0.135257	0.838326	0.172684
cg34631706_BC11	0.844248	0.936296	0.911537	0.918864	0.934527	0.184439	0.110424	0.0824508	0.0517705	0.0480894	0.161073	0.0278115	0.0777499	0.0363272	0.151907	0.0383419	0.110066	0.0495227	0.0501778	0.0828003	0.279845	0.181792	0.0351968	0.131647	0.0368947	0.483018	0.175914	0.0357474	0.137346	0.0372554
cg43689106_BC11	0.0790682	0.0555045	0.0703887	0.0628037	0.0365608	0.90234	0.796791	0.571701	0.884807	0.398049	0.882342	0.67432	0.61828	0.369503	0.777727	0.5754	0.903632	0.127185	0.388753	0.371195	0.889722	0.51285	0.632384	0.141397	0.67432	0.0358443	0.530702	0.044608	0.601751	0.0599317
cg45664552_BC21	0.15536	0.0311404	0.0880955	0.0899375	0.0765928	0.935671	0.903482	0.808368	0.929903	0.753749	0.9261	0.778213	0.902811	0.813422	0.922033	0.91645	0.922233	0.950291	0.70098	0.575648	0.91104	0.706067	0.648627	0.551048	0.523063	0.084043	0.712494	0.363784	0.578969	0.394102
cg34845954_TC21	0.126455	0.378546	0.10902	0.0938476	0.0699724	0.877205	0.91125	0.74314	0.935936	0.731635	0.865978	0.80538	0.831537	0.651915	0.859295	0.837448	0.890834	0.458342	0.86003	0.652937	0.826963	0.778458	0.776968	0.295482	0.787243	0.0512373	0.761202	0.113797	0.746012	0.125413
cg46623783_BC11	0.146087	0.0605094	0.216483	0.100136	0.0796514	0.910032	0.678228	0.714655	0.86311	0.539535	0.841771	0.726203	0.431163	0.432262	0.602023	0.825114	0.755355	0.161758	0.303773	0.69583	0.882693	0.824508	0.83767	0.353573	0.783659	0.0554618	0.844279	0.0751955	0.829327	0.0844312
cg33948206_BC11	0.0842784	0.0698836	0.0626837	0.0397824	0.0344191	0.891997	0.34872	0.509467	0.914333	0.443837	0.673654	0.539568	0.168234	0.558889	0.494457	0.476429	0.666794	0.820557	0.369762	0.773066	0.632786	0.831655	0.703755	0.213282	0.894531	0.0636679	0.846126	0.0568868	0.851191	0.0664611
cg30437545_BC21	0.153527	0.0649296	0.0964415	0.083799	0.0442911	0.893028	0.891718	0.744792	0.929647	0.674057	0.803219	0.732963	0.804012	0.817154	0.858843	0.585662	0.905064	0.828603	0.90444	0.274625	0.797682	0.496999	0.423585	0.415341	0.125732	0.103914	0.393946	0.291323	0.325811	0.316761
cg37363923_TC11	0.260789	0.116564	0.167812	0.157347	0.0825975	0.969559	0.96551	0.956763	0.969443	0.919344	0.964432	0.945908	0.59891	0.878748	0.948266	0.952523	0.957185	0.967996	0.943449	0.963522	0.958896	0.96104	0.949815	0.708955	0.960426	0.242163	0.950029	0.659112	0.951702	0.674648
cg40621203_BC21	0.146424	0.285577	0.128254	0.0709496	0.199112	0.917111	0.859313	0.671432	0.894191	0.680456	0.88842	0.705034	0.886008	0.452643	0.815197	0.614419	0.851761	0.839085	0.500398	0.71694	0.899713	0.820804	0.782601	0.296666	0.817425	0.0365141	0.8493	0.082464	0.838118	0.090289
cg46064288_BC11	0.205072	0.22948	0.149083	0.0728429	0.134168	0.91801	0.82778	0.779274	0.793552	0.765275	0.919466	0.880382	0.871853	0.687964	0.840062	0.864867	0.871007	0.674403	0.91144	0.718761	0.935773	0.797161	0.738104	0.413027	0.781163	0.0430595	0.843656	0.116726	0.816189	0.151068
cg41111426_TC11	0.490407	0.490407	0.100623	0.12549	0.0638825	0.915925	0.91159	0.883056	0.901257	0.858266	0.919169	0.490407	0.870704	0.802916	0.930292	0.888155	0.915387	0.490407	0.914077	0.803279	0.929218	0.878422	0.490407	0.324937	0.490407	0.0780646	0.490407	0.152381	0.811253	0.157263
cg39087888_BC11	0.855342	0.873155	0.281496	0.269261	0.183809	0.950273	0.915708	0.91937	0.959793	0.874719	0.948746	0.922777	0.962869	0.876035	0.932865	0.856526	0.951934	0.362507	0.963405	0.93201	0.958573	0.914562	0.954524	0.526476	0.923359	0.0865443	0.957078	0.109335	0.944983	0.141078
cg43605780_TC11	0.236375	0.478931	0.455171	0.133396	0.0285948	0.964611	0.87039	0.83685	0.93215	0.833747	0.944229	0.932713	0.91159	0.820165	0.881574	0.941377	0.913765	0.952634	0.940293	0.832843	0.964751	0.933837	0.889214	0.437249	0.902038	0.12457	0.936592	0.206931	0.912636	0.235191
cg37542508_BC11	0.20987	0.22591	0.130679	0.11277	0.0440529	0.946924	0.915461	0.731589	0.930495	0.698519	0.895349	0.884819	0.875518	0.759303	0.876585	0.877391	0.915757	0.592455	0.614919	0.774501	0.942409	0.850104	0.889329	0.426371	0.847085	0.190605	0.885926	0.200162	0.859018	0.21328
cg29890362_TC11	0.144275	0.0787818	0.0619243	0.0914934	0.093819	0.345406	0.301028	0.749897	0.186906	0.650057	0.347276	0.781943	0.883842	0.564418	0.351248	0.898862	0.345899	0.257255	0.601291	0.878243	0.797795	0.825137	0.955939	0.332702	0.969963	0.330054	0.863614	0.188925	0.867911	0.18384
cg29502243_BC21	0.465878	0.24317	0.158129	0.116708	0.0543131	0.890543	0.938866	0.840736	0.927201	0.869978	0.92968	0.855739	0.914095	0.867626	0.909836	0.934228	0.916371	0.892009	0.63575	0.886647	0.927012	0.927728	0.924718	0.710276	0.924567	0.0656177	0.893121	0.315768	0.909746	0.282978
cg29592320_BC21	0.319244	0.0435765	0.147737	0.249233	0.0310064	0.899161	0.854168	0.610743	0.897874	0.688534	0.834751	0.834928	0.870651	0.586863	0.850245	0.862533	0.852379	0.232889	0.860966	0.691471	0.898319	0.772219	0.807133	0.348198	0.813424	0.0393458	0.812412	0.129834	0.617128	0.198775
cg40206427_TC11	0.0800387	0.327881	0.0470371	0.0339779	0.0276125	0.886712	0.792347	0.593636	0.885728	0.447639	0.89933	0.593636	0.89127	0.20849	0.818396	0.371284	0.841856	0.593636	0.842733	0.583284	0.782992	0.79188	0.593636	0.228017	0.593636	0.0470734	0.606437	0.077925	0.74353	0.0992815
cg41018392_BC21	0.182803	0.0375574	0.127459	0.108071	0.0438102	0.860307	0.934248	0.796266	0.882001	0.808092	0.765463	0.896351	0.660258	0.742577	0.866081	0.72439	0.814225	0.360129	0.898143	0.868731	0.892158	0.851827	0.905994	0.428686	0.932873	0.489271	0.854904	0.202022	0.882614	0.237652
cg37918722_TC11	0.20794	0.508211	0.132358	0.1358	0.718444	0.962604	0.977623	0.673616	0.974012	0.529816	0.969074	0.805941	0.960002	0.792374	0.96351	0.969183	0.969441	0.696436	0.61101	0.875398	0.924059	0.878908	0.873364	0.399993	0.771855	0.0437511	0.880063	0.140845	0.832747	0.134896
cg42440333_TC21	0.200354	0.455318	0.0999793	0.0855733	0.194695	0.961323	0.941978	0.882537	0.960797	0.801505	0.947625	0.951886	0.616145	0.862426	0.940968	0.94744	0.953543	0.61774	0.759737	0.904149	0.768599	0.934716	0.783323	0.491385	0.938519	0.103021	0.916373	0.255075	0.929172	0.326204
cg37352638_TC21	0.366789	0.200798	0.130708	0.1022	0.037708	0.912674	0.840481	0.730638	0.92132	0.779568	0.896924	0.89852	0.857237	0.721461	0.850766	0.868166	0.93233	0.918916	0.871989	0.787144	0.863112	0.848118	0.774853	0.408615	0.851819	0.222478	0.883284	0.144029	0.883466	0.166157
cg46623811_TC21	0.359383	0.0523913	0.279892	0.167893	0.0328965	0.936027	0.80022	0.839332	0.915406	0.755342	0.897947	0.928173	0.728481	0.733762	0.803533	0.871446	0.824604	0.850704	0.809794	0.774376	0.921714	0.922722	0.899773	0.418847	0.891853	0.0932007	0.904875	0.246462	0.911647	0.190926
cg46517059_BC21	0.219555	0.0820137	0.172858	0.1187	0.0590038	0.882167	0.560857	0.74455	0.852134	0.62527	0.790451	0.743241	0.872233	0.550509	0.643507	0.591157	0.75598	0.243013	0.808942	0.817726	0.865348	0.855388	0.8819	0.354586	0.895043	0.0722599	0.857561	0.111771	0.896434	0.13177
cg36377070_TC21	0.226032	0.0527866	0.141375	0.0958168	0.0391099	0.893001	0.877934	0.830021	0.922544	0.717043	0.874127	0.858889	0.902612	0.676029	0.868937	0.86019	0.909802	0.576704	0.597203	0.550408	0.907556	0.703818	0.536102	0.424646	0.588094	0.045033	0.718827	0.128609	0.640895	0.170374
cg38651070_BC11	0.190978	0.216661	0.135306	0.117852	0.0559598	0.937247	0.801771	0.753307	0.923164	0.75266	0.884523	0.832649	0.587749	0.740674	0.809328	0.902305	0.866916	0.933283	0.620515	0.714557	0.939404	0.834699	0.740947	0.505794	0.802397	0.0709911	0.88224	0.166286	0.795032	0.126334
cg46473469_BC11	0.19938	0.0755746	0.17957	0.126137	0.229233	0.9188	0.816033	0.823535	0.901764	0.829104	0.89625	0.834938	0.834938	0.794244	0.894305	0.834938	0.905321	0.834938	0.895538	0.861922	0.931468	0.893959	0.900509	0.345529	0.834938	0.0713371	0.834938	0.834938	0.834938	0.137247
cg35402795_TC21	0.305978	0.369185	0.217731	0.308859	0.233801	0.923884	0.837626	0.83056	0.906883	0.808477	0.88778	0.577085	0.858825	0.705738	0.804662	0.912481	0.876248	0.916453	0.826746	0.229741	0.68893	0.509798	0.263293	0.322194	0.0458419	0.0308099	0.430164	0.0631659	0.344945	0.0895334
cg34427630_BC11	0.133869	0.0476646	0.0759344	0.0503719	0.0719051	0.843998	0.961801	0.342838	0.949846	0.2092	0.811547	0.100172	0.843524	0.164323	0.871503	0.186227	0.869158	0.188942	0.460111	0.246092	0.822001	0.453943	0.399154	0.333617	0.0552017	0.406951	0.351976	0.179477	0.361229	0.128819
cg46602602_TC21	0.21852	0.235811	0.558866	0.418923	0.263637	0.929629	0.933349	0.853262	0.939695	0.863584	0.936522	0.873562	0.929154	0.855556	0.928104	0.949223	0.950362	0.67354	0.944432	0.900811	0.939398	0.899614	0.90894	0.411675	0.910528	0.0463915	0.917567	0.0980933	0.924249	0.114898
cg37798879_TC21	0.254578	0.0486409	0.24582	0.125366	0.0704477	0.952905	0.882716	0.691159	0.930498	0.621521	0.927295	0.798355	0.941608	0.534956	0.910834	0.339394	0.915583	0.580884	0.450972	0.533606	0.927275	0.788682	0.504182	0.496194	0.254317	0.0458696	0.739962	0.127449	0.562812	0.144441
cg39888516_TC11	0.179597	0.0522876	0.167114	0.105505	0.052388	0.939226	0.926318	0.743188	0.960027	0.583512	0.956278	0.783938	0.804493	0.590203	0.905737	0.670038	0.936561	0.539711	0.725944	0.534953	0.950249	0.619909	0.650824	0.384502	0.46512	0.0435645	0.657942	0.116266	0.61073	0.182172
cg44948263_TC21	0.256745	0.0291853	0.103069	0.0956816	0.0331901	0.92145	0.924439	0.641395	0.925773	0.586678	0.90352	0.642753	0.852676	0.546974	0.895316	0.541357	0.902855	0.463935	0.862341	0.48773	0.909984	0.622645	0.622389	0.500892	0.288945	0.0400708	0.67848	0.109161	0.629662	0.145172
cg43471368_TC21	0.230659	0.0824817	0.376017	0.137139	0.117453	0.917952	0.752078	0.836374	0.907398	0.794565	0.923428	0.821765	0.890934	0.709672	0.840156	0.906127	0.903186	0.906722	0.655833	0.592124	0.934801	0.774912	0.673396	0.346472	0.543104	0.0493811	0.793434	0.0788031	0.704528	0.105216
cg36463460_BC11	0.87172	0.9602	0.950335	0.964233	0.963924	0.29766	0.0565964	0.210801	0.0356606	0.0463982	0.269253	0.0608987	0.227007	0.123559	0.203521	0.101431	0.107954	0.126962	0.108555	0.202665	0.390708	0.422429	0.0296129	0.200428	0.036067	0.0607467	0.351772	0.0519652	0.294549	0.0470841
cg43834109_BC21	0.179185	0.0328684	0.109446	0.104042	0.0324908	0.910844	0.910783	0.71708	0.921736	0.678753	0.896445	0.88031	0.916858	0.572141	0.89582	0.558569	0.911277	0.916639	0.88773	0.257883	0.866485	0.49203	0.338364	0.58274	0.0644414	0.696168	0.454353	0.485759	0.416769	0.480215
cg36160576_TC21	0.400385	0.040637	0.107014	0.0949998	0.0627095	0.840615	0.886189	0.699048	0.952681	0.681736	0.835469	0.792732	0.866714	0.732275	0.858374	0.600888	0.862923	0.860897	0.556708	0.833842	0.836804	0.842747	0.846247	0.423167	0.854042	0.0422603	0.847095	0.177125	0.8038	0.194367
cg43688650_TC21	0.293053	0.156189	0.195152	0.0941217	0.0318905	0.927657	0.794981	0.596875	0.922912	0.617363	0.86973	0.688784	0.869098	0.622112	0.791455	0.836467	0.845536	0.342054	0.450673	0.736871	0.765388	0.859102	0.79255	0.360516	0.927743	0.05022	0.865642	0.110982	0.859036	0.127867
cg40210605_TC21	0.33303	0.205727	0.245193	0.288104	0.0410773	0.915403	0.941061	0.683245	0.851963	0.765415	0.873103	0.869777	0.884672	0.755139	0.910027	0.896437	0.894061	0.926303	0.900977	0.898197	0.9089	0.90275	0.916265	0.369779	0.904454	0.0821376	0.88856	0.18075	0.888847	0.226884
cg43476966_TC11	0.193889	0.0350883	0.121154	0.106747	0.0376669	0.887481	0.83798	0.710163	0.910771	0.666615	0.878185	0.802498	0.551185	0.613998	0.825317	0.546004	0.796781	0.567284	0.582004	0.758989	0.896544	0.804918	0.769814	0.347015	0.88527	0.0382148	0.852507	0.144353	0.812393	0.144767
cg46190631_TC11	0.155347	0.0161451	0.0855781	0.0535521	0.043388	0.851103	0.860665	0.526222	0.854667	0.526991	0.798173	0.49622	0.63266	0.540411	0.771421	0.762979	0.798838	0.892882	0.76552	0.714125	0.803736	0.799995	0.80927	0.360898	0.876369	0.0179432	0.792472	0.168802	0.792779	0.17129
cg34191441_BC21	0.174695	0.0764485	0.129329	0.103455	0.0291108	0.918125	0.85789	0.659524	0.881842	0.712222	0.858881	0.915985	0.88454	0.705526	0.78524	0.63979	0.81321	0.813494	0.792611	0.900686	0.918067	0.881925	0.922187	0.486897	0.903507	0.449553	0.926992	0.191546	0.901026	0.211656
cg32117897_TC21	0.125792	0.389222	0.0877286	0.0650006	0.0441605	0.901225	0.931558	0.441582	0.94252	0.48953	0.839787	0.595182	0.878605	0.612721	0.903792	0.896912	0.888776	0.636525	0.691715	0.581087	0.704785	0.749514	0.629387	0.27639	0.766838	0.0397622	0.63121	0.0673583	0.707907	0.0696726
cg35410150_BC21	0.277468	0.236703	0.292992	0.320751	0.210556	0.946263	0.953938	0.854318	0.957489	0.860334	0.928512	0.929819	0.911005	0.703841	0.920719	0.694068	0.937681	0.949835	0.945596	0.913218	0.939702	0.89733	0.936285	0.38126	0.949187	0.171561	0.942261	0.130859	0.921719	0.199877
cg38775299_TC21	0.168327	0.0892625	0.0943898	0.201208	0.116076	0.924747	0.815437	0.58667	0.912285	0.532688	0.898653	0.791797	0.530578	0.403674	0.781149	0.422144	0.861522	0.201267	0.581723	0.664835	0.917156	0.705016	0.819252	0.289966	0.87843	0.0504339	0.756267	0.0653184	0.72546	0.0971872
cg43294774_TC21	0.860247	0.940376	0.839729	0.839602	0.932698	0.94236	0.948877	0.60484	0.913178	0.62621	0.883834	0.147002	0.852628	0.427011	0.862867	0.465114	0.842233	0.92472	0.598406	0.194058	0.928131	0.425857	0.293867	0.315283	0.057826	0.299272	0.388632	0.0674672	0.399106	0.0778654
cg37757449_BC21	0.267182	0.0992988	0.135809	0.125669	0.0958179	0.720781	0.628637	0.873466	0.608795	0.703102	0.776823	0.68479	0.947998	0.826276	0.682227	0.942344	0.673953	0.349689	0.907284	0.931097	0.937403	0.897041	0.928081	0.501085	0.911744	0.135548	0.91525	0.225938	0.925949	0.213099
cg34504409_TC11	0.953352	0.824643	0.959612	0.957703	0.973073	0.306398	0.0118734	0.22018	0.0126015	0.0243179	0.29824	0.0138799	0.282429	0.132214	0.242262	0.159794	0.117996	0.176132	0.128254	0.246639	0.444469	0.452778	0.0167972	0.320415	0.0154654	0.0141571	0.399254	0.0566124	0.347649	0.105461
cg42841074_TC21	0.191851	0.0360259	0.121093	0.123986	0.0429771	0.939481	0.884045	0.717356	0.935003	0.582008	0.923673	0.459698	0.927053	0.431189	0.86547	0.318999	0.922098	0.710774	0.85829	0.38078	0.75403	0.635316	0.330665	0.501385	0.234289	0.0575437	0.54555	0.155543	0.549939	0.192235
cg36161875_TC21	0.247229	0.212314	0.100178	0.0852384	0.035263	0.65967	0.514235	0.66736	0.477902	0.626718	0.6382	0.773617	0.916743	0.614401	0.58695	0.839984	0.603939	0.88351	0.895201	0.756404	0.912828	0.864745	0.853948	0.295608	0.842784	0.0361175	0.879368	0.0619681	0.872625	0.0916974
cg40763222_BC11	0.17583	0.16342	0.256021	0.0818694	0.270722	0.915512	0.943985	0.863795	0.923191	0.883556	0.907938	0.809934	0.915839	0.834595	0.90471	0.881577	0.91642	0.910266	0.92141	0.736992	0.923467	0.827306	0.798372	0.287868	0.809934	0.809934	0.7753	0.108389	0.84262	0.0976759
cg32807213_BC21	0.233411	0.201234	0.152364	0.12408	0.0393107	0.923409	0.802185	0.810278	0.9216	0.683681	0.91706	0.931501	0.915294	0.758379	0.848808	0.921899	0.88848	0.623397	0.905999	0.665694	0.905346	0.812831	0.844492	0.422941	0.742336	0.282206	0.835961	0.126241	0.91402	0.163955
cg36155563_BC21	0.144581	0.0683244	0.156851	0.100017	0.0510992	0.908888	0.88034	0.666721	0.921266	0.621022	0.919423	0.673304	0.885931	0.531748	0.829074	0.584351	0.892421	0.572878	0.787643	0.186529	0.585907	0.284471	0.250835	0.35092	0.70103	0.0610971	0.411532	0.0894276	0.286947	0.101722
cg29979485_BC11	0.305186	0.0173565	0.216663	0.202491	0.0314549	0.969336	0.981583	0.717097	0.980005	0.4304	0.953302	0.637608	0.965905	0.416451	0.976423	0.756454	0.975256	0.488785	0.578206	0.424435	0.945303	0.605655	0.528489	0.829122	0.0239551	0.95451	0.528772	0.791931	0.529359	0.796451
cg34411485_BC21	0.402896	0.04478	0.333807	0.513095	0.0634951	0.929498	0.847454	0.878044	0.95462	0.884132	0.935289	0.88015	0.922806	0.821018	0.884419	0.699485	0.941086	0.32332	0.946331	0.62958	0.949889	0.842455	0.831421	0.47612	0.608368	0.0804213	0.817129	0.110232	0.736743	0.147492
cg44751350_BC21	0.333111	0.372964	0.214845	0.143319	0.0593854	0.94007	0.830031	0.785692	0.886317	0.73081	0.899351	0.64261	0.799826	0.725296	0.809681	0.859219	0.895337	0.938525	0.892086	0.839866	0.911292	0.89071	0.838221	0.4668	0.895993	0.0357714	0.924791	0.101573	0.869525	0.146571
cg28562610_TC21	0.161195	0.101447	0.0958059	0.0835324	0.0363277	0.631461	0.399856	0.645338	0.374044	0.705748	0.542646	0.662482	0.366676	0.677521	0.475167	0.906759	0.462908	0.901081	0.871083	0.774341	0.847347	0.791369	0.885466	0.284381	0.930863	0.0795669	0.846067	0.063322	0.799177	0.0870597
cg31973833_BC11	0.790714	0.943727	0.855921	0.880087	0.882764	0.0400646	0.254496	0.0261957	0.257481	0.0418759	0.060193	0.046126	0.0402532	0.0251496	0.0329272	0.0326702	0.0545258	0.02751	0.0372617	0.0285587	0.0239717	0.0238042	0.0346993	0.133438	0.0302457	0.0275291	0.045306	0.0238061	0.0233671	0.0273676
cg33324646_BC21	0.281011	0.094047	0.170659	0.224801	0.868504	0.826956	0.930475	0.721455	0.534831	0.682148	0.630846	0.893619	0.9223	0.940667	0.648301	0.932406	0.510562	0.190666	0.626089	0.859865	0.944444	0.934947	0.925195	0.476997	0.877273	0.0756259	0.908072	0.132633	0.919423	0.179129
cg35350947_TC21	0.154503	0.0403516	0.112454	0.10761	0.0466824	0.943069	0.707256	0.666971	0.922474	0.592086	0.87456	0.244293	0.847236	0.385571	0.723469	0.282838	0.894759	0.719297	0.790528	0.290187	0.713868	0.517031	0.210285	0.348904	0.0506678	0.0384793	0.462201	0.0748663	0.43197	0.10697
cg34433556_BC11	0.859022	0.810882	0.106593	0.250447	0.302665	0.94815	0.913451	0.864429	0.939175	0.832715	0.94074	0.859022	0.901027	0.902145	0.927983	0.942727	0.942984	0.192152	0.620744	0.701678	0.938288	0.733775	0.805842	0.327742	0.859022	0.0836535	0.834578	0.131986	0.879495	0.115144
cg36327758_TC21	0.875147	0.941486	0.942025	0.825193	0.905731	0.944742	0.797426	0.536718	0.93762	0.582224	0.935339	0.275434	0.790534	0.293478	0.89933	0.575866	0.903882	0.922018	0.816308	0.277861	0.931837	0.589756	0.339526	0.33008	0.106366	0.0387892	0.433895	0.106794	0.382532	0.112458
cg31505120_BC11	0.162873	0.0308868	0.0747494	0.0971956	0.197658	0.935844	0.972387	0.749215	0.952223	0.859584	0.898134	0.857249	0.811638	0.761702	0.92775	0.831339	0.858884	0.955271	0.920377	0.728754	0.918801	0.783277	0.74764	0.426162	0.680855	0.319602	0.714001	0.201268	0.856991	0.325562
cg41120619_BC21	0.169735	0.953611	0.117189	0.143395	0.941681	0.0995431	0.280605	0.38973	0.205386	0.471005	0.0733497	0.715282	0.550029	0.357576	0.0722147	0.0803355	0.0510338	0.477479	0.479576	0.800594	0.252293	0.596943	0.826147	0.682699	0.932829	0.92069	0.668613	0.891825	0.662393	0.81627
cg46632672_TC11	0.146061	0.158012	0.076705	0.0618844	0.0371507	0.67184	0.89174	0.64456	0.741817	0.499656	0.631113	0.358946	0.797821	0.727931	0.783447	0.699654	0.791831	0.600112	0.855687	0.892721	0.415326	0.829986	0.593524	0.315527	0.957793	0.025787	0.82687	0.0705085	0.771629	0.0736871
cg37050259_TC11	0.0497965	0.0125336	0.0396025	0.0264267	0.0174476	0.741708	0.337981	0.565061	0.588943	0.498991	0.612894	0.818782	0.842379	0.735225	0.408685	0.833112	0.50834	0.313857	0.737993	0.835626	0.563784	0.810191	0.571764	0.252031	0.932883	0.0359713	0.839628	0.0810198	0.823715	0.189066
cg31468713_TC11	0.0761828	0.591958	0.0499195	0.0214435	0.224269	0.866613	0.959472	0.783006	0.960131	0.818965	0.94216	0.860941	0.946418	0.764856	0.939973	0.932999	0.948244	0.959397	0.922534	0.631049	0.916428	0.86441	0.737106	0.444312	0.643795	0.102989	0.781572	0.330298	0.786448	0.374106
cg44258846_BC11	0.683483	0.968587	0.816358	0.840699	0.965265	0.0245077	0.0610855	0.0269092	0.125183	0.0286555	0.0249276	0.0162328	0.0182411	0.0220774	0.0307758	0.0627877	0.0450909	0.063733	0.0206953	0.0216895	0.0602257	0.0862816	0.0170427	0.0211044	0.0130506	0.0158317	0.0235867	0.0144417	0.0203077	0.0158281
cg38655200_TC11	0.0922185	0.0485941	0.0875941	0.194624	0.0576592	0.865383	0.798588	0.824644	0.816023	0.615885	0.868488	0.779357	0.785393	0.68038	0.76516	0.630356	0.813479	0.779357	0.86004	0.334272	0.896544	0.697848	0.779357	0.323402	0.779357	0.0769012	0.680109	0.104552	0.779357	0.114184
cg46981957_BC21	0.21037	0.202429	0.162229	0.107508	0.046679	0.879269	0.441891	0.668537	0.85593	0.688204	0.680123	0.91074	0.593124	0.91721	0.556405	0.943709	0.694516	0.929915	0.918447	0.867401	0.781777	0.882896	0.8133	0.333602	0.908515	0.312013	0.918249	0.113784	0.886953	0.148911
cg38031692_BC11	0.186584	0.575285	0.113341	0.091101	0.0373416	0.926176	0.970929	0.623303	0.978671	0.565871	0.896862	0.442661	0.790384	0.33684	0.933322	0.468504	0.961778	0.884249	0.578558	0.325123	0.763991	0.538849	0.319971	0.33839	0.135379	0.077392	0.4809	0.113598	0.441485	0.136846
cg32468238_BC21	0.161664	0.0527766	0.133049	0.128036	0.0612932	0.947911	0.562689	0.661808	0.849556	0.660599	0.882946	0.842889	0.883804	0.590604	0.744834	0.835551	0.796851	0.81658	0.879175	0.382596	0.765208	0.667742	0.177056	0.388611	0.80598	0.0709008	0.594764	0.102796	0.638779	0.120692
cg35527075_BC21	0.151602	0.0596342	0.15395	0.120696	0.0423873	0.91492	0.899825	0.822878	0.88563	0.723695	0.870018	0.639045	0.201132	0.779715	0.865756	0.659506	0.917953	0.615032	0.691821	0.318925	0.862494	0.64606	0.557739	0.359945	0.761048	0.0650004	0.48746	0.12362	0.432607	0.118648
cg39911791_TC21	0.201705	0.211725	0.144686	0.109897	0.0355654	0.903444	0.886208	0.78206	0.907335	0.763686	0.877846	0.817636	0.58145	0.765237	0.840057	0.536518	0.891231	0.633546	0.888568	0.765823	0.664625	0.76883	0.640215	0.353285	0.850892	0.0381333	0.845002	0.111542	0.830132	0.118566
cg33850899_TC21	0.36845	0.103042	0.201465	0.168414	0.0557089	0.906982	0.881517	0.686406	0.88269	0.650855	0.896291	0.583348	0.904516	0.736268	0.87981	0.873202	0.891422	0.548059	0.613758	0.893524	0.921678	0.928835	0.848827	0.444129	0.92279	0.05775	0.917528	0.194753	0.902658	0.246083
cg43016614_TC21	0.204463	0.478601	0.116637	0.176466	0.0593389	0.929798	0.836743	0.801382	0.879603	0.605423	0.899086	0.642599	0.893244	0.608204	0.781796	0.281009	0.863848	0.541678	0.317438	0.775963	0.939035	0.89618	0.806253	0.415529	0.857647	0.0518757	0.892192	0.1024	0.849814	0.182955
cg44823220_BC21	0.210272	0.0546276	0.100855	0.0816295	0.0655074	0.912743	0.919054	0.77453	0.871217	0.78493	0.916748	0.821653	0.901026	0.783415	0.879782	0.821653	0.893034	0.687177	0.914889	0.755951	0.809356	0.814889	0.575341	0.524081	0.569682	0.0865184	0.770349	0.821653	0.777055	0.128056
cg28847533_BC11	0.0630233	0.359517	0.0371944	0.0389642	0.108239	0.792071	0.92644	0.180584	0.892956	0.0787541	0.877141	0.0440459	0.368724	0.10293	0.81769	0.155305	0.81246	0.654898	0.15833	0.177785	0.82375	0.500687	0.357711	0.185965	0.0786039	0.0874397	0.338654	0.0690465	0.280238	0.14268
cg39904173_BC11	0.0987488	0.0373215	0.169666	0.0929291	0.0367472	0.920571	0.85297	0.656746	0.908817	0.612546	0.890184	0.471924	0.926449	0.481658	0.820219	0.626618	0.908597	0.693815	0.847986	0.559385	0.716275	0.67176	0.439283	0.431023	0.441769	0.0429746	0.757208	0.0639695	0.652863	0.0941407
cg36938932_TC11	0.888972	0.937848	0.89645	0.957121	0.865339	0.750308	0.980604	0.518854	0.981657	0.705444	0.794543	0.403511	0.828834	0.397685	0.848307	0.304572	0.913686	0.295721	0.85975	0.411136	0.503195	0.386637	0.626629	0.156366	0.325337	0.0246794	0.42559	0.03948	0.23763	0.0339556
cg30504707_BC21	0.195278	0.0907722	0.127655	0.102761	0.0542001	0.934062	0.923818	0.912715	0.939584	0.905091	0.916477	0.888853	0.917245	0.927169	0.923535	0.944418	0.945251	0.944916	0.66236	0.580653	0.779403	0.741458	0.472333	0.733322	0.515609	0.122831	0.726407	0.44595	0.656487	0.504085
cg32421839_TC11	0.775317	0.775317	0.775317	0.775317	0.775317	0.169406	0.126993	0.188125	0.0931159	0.775317	0.162633	0.775317	0.138474	0.775317	0.137748	0.143336	0.0915541	0.113089	0.154117	0.775317	0.808576	0.775317	0.775317	0.322468	0.775317	0.775317	0.775317	0.775317	0.775317	0.220295
cg46759353_BC21	0.781668	0.952718	0.866372	0.868001	0.914142	0.0250659	0.0960054	0.237909	0.0915899	0.311589	0.0333447	0.305981	0.044266	0.360708	0.0270048	0.660729	0.0320917	0.0733976	0.138798	0.0570162	0.0400326	0.0581807	0.100929	0.377546	0.128916	0.624696	0.0771384	0.503536	0.0886245	0.475826
cg28448283_TC21	0.326168	0.0584575	0.178786	0.291534	0.0601356	0.925777	0.908634	0.831703	0.93233	0.821363	0.92426	0.646731	0.906917	0.706774	0.926719	0.905301	0.925388	0.843792	0.686662	0.581219	0.808519	0.736711	0.529351	0.424782	0.317134	0.0880151	0.761937	0.093458	0.665194	0.147409
cg31544074_TC11	0.772605	0.949715	0.876916	0.900351	0.950529	0.180074	0.920649	0.289233	0.744837	0.325408	0.268905	0.462401	0.421102	0.316931	0.452965	0.381563	0.450088	0.696917	0.568817	0.0665688	0.218494	0.0703949	0.329318	0.0257863	0.138322	0.0725058	0.12705	0.0233261	0.0840195	0.0195253
cg32852314_TC21	0.1435	0.523312	0.0825201	0.065772	0.418128	0.942054	0.956526	0.581761	0.959456	0.559751	0.947875	0.205233	0.704244	0.414138	0.943035	0.552703	0.940309	0.649383	0.849794	0.254589	0.93534	0.611165	0.343753	0.368424	0.0475196	0.0730165	0.465514	0.198267	0.435487	0.212677
cg44943246_TC21	0.313097	0.172628	0.165296	0.248129	0.0443133	0.921308	0.777715	0.786246	0.866291	0.683909	0.908181	0.838988	0.361757	0.54284	0.793727	0.870063	0.868425	0.358817	0.891953	0.803789	0.917169	0.88504	0.834421	0.392344	0.763377	0.149068	0.904919	0.100708	0.849543	0.11644
cg35536821_BC21	0.291236	0.0574021	0.12329	0.122839	0.062162	0.928021	0.874902	0.90413	0.924283	0.891984	0.911496	0.848672	0.510835	0.840997	0.890069	0.901154	0.884941	0.643707	0.907973	0.854284	0.925925	0.891504	0.795061	0.455112	0.849369	0.448923	0.892364	0.237135	0.86297	0.243401
cg36209241_BC11	0.0896242	0.159919	0.0765954	0.0908271	0.0587283	0.886177	0.831949	0.481989	0.913373	0.521465	0.782368	0.772156	0.749724	0.611834	0.786565	0.692458	0.888606	0.209136	0.68547	0.493718	0.776433	0.70278	0.691723	0.306373	0.842292	0.0562212	0.757166	0.0801337	0.799724	0.0831979
cg36894676_BC21	0.454321	0.115585	0.306965	0.3287	0.0701557	0.930785	0.924824	0.782922	0.906121	0.753764	0.89238	0.777697	0.838928	0.674982	0.905358	0.829214	0.888398	0.471992	0.850152	0.850722	0.934113	0.815399	0.884086	0.365072	0.898748	0.0442603	0.874883	0.0940516	0.86066	0.125038
cg44821885_BC21	0.238035	0.182558	0.390905	0.220858	0.0403823	0.942237	0.883771	0.744096	0.940105	0.75791	0.913548	0.912257	0.88242	0.760005	0.875869	0.640923	0.897827	0.901512	0.937164	0.823252	0.770249	0.802316	0.650185	0.433404	0.872674	0.0758325	0.885797	0.142303	0.909931	0.133992
cg33774707_BC21	0.273699	0.383416	0.188125	0.152469	0.0458925	0.916432	0.894066	0.639923	0.945963	0.69835	0.916447	0.939673	0.619623	0.641781	0.812729	0.848322	0.902107	0.833921	0.915749	0.774336	0.913826	0.865372	0.869698	0.472463	0.833302	0.0556223	0.857458	0.12393	0.850881	0.147703
cg44947103_TC11	0.127557	0.0138998	0.184522	0.185081	0.0209785	0.858293	0.821649	0.551853	0.915412	0.497832	0.78574	0.899051	0.463301	0.40128	0.742569	0.742048	0.794625	0.186958	0.86447	0.664958	0.85941	0.769585	0.659699	0.373496	0.717163	0.0217663	0.737896	0.0735776	0.655157	0.0910142
cg29979487_TC21	0.218644	0.0582163	0.148676	0.135721	0.15945	0.941627	0.935715	0.665792	0.919698	0.439516	0.925767	0.5146	0.924909	0.416982	0.949938	0.887209	0.95204	0.597369	0.384068	0.330031	0.873678	0.501318	0.409658	0.913882	0.110046	0.9152	0.428474	0.831211	0.427084	0.870405
cg37758141_BC21	0.143689	0.0435111	0.0966226	0.0569525	0.0280576	0.824218	0.870018	0.555147	0.69418	0.485074	0.772398	0.591162	0.504093	0.527999	0.712685	0.72467	0.762251	0.214936	0.282143	0.819277	0.781195	0.730142	0.899538	0.287899	0.89982	0.0494882	0.747586	0.0749051	0.779081	0.100222
cg29388279_BC21	0.215651	0.794406	0.111931	0.08997	0.237201	0.951747	0.947583	0.842886	0.956868	0.871786	0.911646	0.781853	0.871502	0.901369	0.895666	0.92978	0.925142	0.95856	0.688508	0.587101	0.924282	0.676835	0.708808	0.439832	0.506458	0.021684	0.71745	0.15508	0.594243	0.192886
cg28321909_TC21	0.826502	0.921108	0.857737	0.887274	0.89209	0.0603044	0.12814	0.34653	0.346016	0.312614	0.115024	0.0738081	0.0500585	0.108415	0.117049	0.0635686	0.161662	0.798221	0.505019	0.0456032	0.46735	0.0875502	0.330489	0.129066	0.0532993	0.046311	0.0823748	0.0423875	0.0914939	0.0518744
cg40658276_TC11	0.715366	0.715366	0.331461	0.141297	0.117836	0.930303	0.836933	0.845713	0.92446	0.712436	0.925197	0.715366	0.920046	0.525242	0.89931	0.580514	0.934734	0.903892	0.563999	0.838856	0.943814	0.928043	0.903362	0.309853	0.867689	0.0642298	0.915635	0.0635253	0.906679	0.0630738
cg46621408_TC11	0.155073	0.0684967	0.128422	0.104343	0.0679603	0.893721	0.578703	0.738882	0.867429	0.604847	0.893584	0.802643	0.802643	0.340143	0.790572	0.255014	0.746592	0.802643	0.555674	0.630215	0.901779	0.809271	0.772664	0.400124	0.802643	0.0813311	0.8783	0.133549	0.802643	0.143159
cg43833286_BC21	0.102529	0.0316	0.0648167	0.0569761	0.0376187	0.901266	0.912994	0.553651	0.92742	0.45966	0.899915	0.691688	0.498691	0.417775	0.882093	0.734714	0.921765	0.548383	0.866242	0.176314	0.789997	0.521288	0.25455	0.38013	0.0604309	0.560848	0.420625	0.2075	0.363763	0.218576
cg42016917_TC21	0.162131	0.14395	0.118655	0.0907341	0.0399444	0.930739	0.940029	0.665454	0.94521	0.65045	0.927888	0.385679	0.927634	0.529839	0.931785	0.70422	0.938171	0.9394	0.848775	0.589885	0.842815	0.712448	0.594827	0.505708	0.350991	0.0698185	0.665408	0.258002	0.633032	0.300405
cg36211218_BC21	0.387954	0.0879402	0.117053	0.109987	0.0405201	0.908824	0.81254	0.753801	0.914215	0.710356	0.900092	0.83732	0.382772	0.759461	0.848819	0.919404	0.874817	0.903657	0.907947	0.587759	0.863596	0.750119	0.59741	0.370246	0.469712	0.042783	0.720258	0.178515	0.677285	0.182018
cg41535745_TC11	0.946308	0.987571	0.976367	0.96913	0.984562	0.412237	0.189059	0.258206	0.210063	0.0868027	0.412916	0.0307906	0.249849	0.170546	0.321458	0.0946689	0.249756	0.158526	0.0921411	0.115413	0.348552	0.164425	0.0409259	0.38039	0.0209538	0.182725	0.361426	0.0905658	0.186141	0.105864
cg38649051_TC11	0.253742	0.278068	0.412192	0.106558	0.385807	0.943752	0.933537	0.864424	0.94252	0.843239	0.930841	0.890972	0.929923	0.749354	0.919777	0.613405	0.947852	0.654284	0.696451	0.867375	0.956318	0.935442	0.924226	0.394473	0.908747	0.0849174	0.932304	0.121939	0.91906	0.137718
cg28921349_BC11	0.0962713	0.0573021	0.0794239	0.0809947	0.0613735	0.887926	0.915348	0.772338	0.772338	0.772338	0.889877	0.772338	0.872216	0.772338	0.894937	0.772338	0.8969	0.772338	0.243665	0.358795	0.772338	0.582566	0.772338	0.415145	0.772338	0.772338	0.772338	0.150131	0.772338	0.208652
cg42392400_BC21	0.463344	0.4188	0.253524	0.27863	0.0445669	0.924374	0.871765	0.800311	0.943626	0.830691	0.90661	0.890873	0.941623	0.778039	0.876839	0.944148	0.922713	0.924201	0.896087	0.89934	0.931265	0.905485	0.945607	0.504099	0.946931	0.0416349	0.937386	0.154893	0.917643	0.20408
cg39630855_TC21	0.187525	0.116339	0.0961443	0.112165	0.268431	0.923631	0.928737	0.694165	0.934109	0.655808	0.905389	0.675594	0.891102	0.499422	0.901437	0.634622	0.923224	0.69784	0.880205	0.36935	0.871986	0.511696	0.47885	0.308022	0.226487	0.073393	0.530767	0.0918989	0.487615	0.110453
cg29361166_TC11	0.0927434	0.978829	0.0830359	0.115419	0.97233	0.54845	0.977843	0.325753	0.975014	0.375336	0.581112	0.295086	0.168422	0.135168	0.654268	0.0745207	0.7503	0.447158	0.127157	0.0899789	0.0946196	0.0999878	0.0885413	0.41015	0.109997	0.55795	0.106713	0.536207	0.0919212	0.508546
cg29173461_BC21	0.224148	0.0690326	0.363495	0.262732	0.0483651	0.918039	0.596372	0.86756	0.844449	0.783879	0.87671	0.802497	0.870408	0.827007	0.731621	0.673295	0.862371	0.884512	0.903387	0.904686	0.738594	0.908995	0.760688	0.443964	0.905345	0.0532003	0.927693	0.126181	0.905923	0.198157
cg36161842_BC11	0.182135	0.211924	0.149361	0.108822	0.0337449	0.87767	0.864169	0.607124	0.927539	0.656893	0.838695	0.833127	0.893174	0.604889	0.789994	0.581399	0.822048	0.244763	0.610011	0.758975	0.72823	0.858096	0.732412	0.333191	0.882982	0.137516	0.901506	0.0900264	0.837932	0.135016
cg31279212_TC21	0.146226	0.0766414	0.136491	0.0969824	0.0517193	0.896749	0.866249	0.608405	0.894267	0.536811	0.856845	0.679149	0.511909	0.659527	0.882041	0.875592	0.874957	0.218635	0.201567	0.321599	0.885248	0.641324	0.408582	0.245194	0.101852	0.214263	0.478124	0.0853361	0.376297	0.11752
cg41084757_TC11	0.698718	0.90371	0.0833078	0.328656	0.949843	0.916785	0.727337	0.805441	0.909363	0.931909	0.792066	0.77156	0.925008	0.879781	0.827889	0.930394	0.889217	0.943907	0.93124	0.950626	0.916143	0.899547	0.953446	0.236214	0.907032	0.0401033	0.903182	0.0710798	0.931937	0.0711067
cg38651508_TC21	0.24334	0.188868	0.115056	0.0815332	0.0670133	0.912619	0.451167	0.810166	0.907846	0.788812	0.893511	0.776892	0.658895	0.725955	0.775907	0.766665	0.878201	0.646288	0.882674	0.682055	0.906694	0.835615	0.762595	0.445543	0.77936	0.0799765	0.893267	0.113775	0.84309	0.123566
cg40030517_TC11	0.270903	0.0426347	0.22671	0.226803	0.0363111	0.94046	0.783934	0.704389	0.918069	0.582271	0.882337	0.755277	0.726596	0.593952	0.799843	0.784432	0.835934	0.213041	0.871089	0.795021	0.560782	0.883823	0.553133	0.376131	0.855005	0.0424131	0.872249	0.144372	0.865024	0.133329
cg38653899_TC11	0.165717	0.0593429	0.086695	0.0649382	0.0532267	0.91985	0.814424	0.745069	0.907178	0.778749	0.877784	0.778749	0.791081	0.551276	0.81749	0.39704	0.884046	0.778749	0.891667	0.775824	0.889121	0.833347	0.778749	0.410769	0.778749	0.778749	0.811897	0.140048	0.762277	0.13656
cg35443364_TC11	0.809448	0.955172	0.858784	0.916034	0.92876	0.0606367	0.225072	0.306497	0.0515857	0.398001	0.047255	0.764044	0.125222	0.707295	0.125295	0.691509	0.0867679	0.0663876	0.483259	0.681081	0.0606395	0.438187	0.503513	0.198366	0.936936	0.440147	0.507105	0.271496	0.561103	0.261626
cg32558014_BC11	0.78697	0.771284	0.870632	0.861588	0.912985	0.012307	0.0276188	0.0121793	0.0167541	0.0146685	0.0139548	0.0214055	0.0138826	0.0136903	0.0147665	0.0138315	0.0125855	0.01255	0.0170539	0.0132521	0.0159505	0.01389	0.0155504	0.0173848	0.0145397	0.0163713	0.0128302	0.017869	0.0145618	0.0248388
cg35811846_BC11	0.3226	0.384262	0.134115	0.114288	0.107003	0.918797	0.970514	0.681436	0.964756	0.708135	0.887294	0.671169	0.843269	0.674793	0.908809	0.876041	0.939964	0.942112	0.693336	0.920187	0.869229	0.879748	0.948303	0.356674	0.965698	0.137527	0.862326	0.170513	0.872041	0.283007
cg44946800_TC21	0.225268	0.0824001	0.197694	0.13661	0.0520996	0.45043	0.16812	0.74677	0.108314	0.646045	0.38917	0.904151	0.825417	0.595476	0.347013	0.80325	0.271083	0.282086	0.888368	0.78247	0.878305	0.867148	0.855851	0.481704	0.878007	0.0342027	0.846676	0.234245	0.799641	0.285643
cg45196579_TC11	0.103268	0.434708	0.0520865	0.0405708	0.277371	0.828572	0.905708	0.49353	0.881147	0.592414	0.828259	0.312697	0.853946	0.368691	0.846658	0.4668	0.878266	0.869804	0.829635	0.217736	0.779834	0.439238	0.377957	0.301832	0.0324041	0.0305181	0.387176	0.0741563	0.360944	0.0840212
cg38099770_TC21	0.174397	0.0259741	0.0815023	0.0689713	0.0337647	0.594274	0.48416	0.779584	0.662227	0.756495	0.577969	0.914618	0.684718	0.802641	0.532617	0.85163	0.53127	0.806717	0.862145	0.826954	0.708959	0.873995	0.742605	0.43323	0.881391	0.0283021	0.853584	0.179745	0.883286	0.158326
cg29153289_BC11	0.238166	0.173752	0.469583	0.161962	0.337038	0.294245	0.215362	0.642253	0.0746141	0.8112	0.317828	0.901209	0.86141	0.706798	0.313745	0.844594	0.16559	0.538966	0.879158	0.808878	0.716952	0.823919	0.741082	0.247178	0.842435	0.0273205	0.858371	0.0466524	0.824629	0.0732346
cg43060040_TC11	0.955015	0.987555	0.985273	0.986106	0.982286	0.306832	0.0694704	0.639944	0.0166524	0.441199	0.24945	0.858479	0.475939	0.815831	0.197699	0.248046	0.0717198	0.44812	0.56577	0.214842	0.361986	0.596088	0.0266883	0.445685	0.0367211	0.540074	0.402519	0.578942	0.346803	0.546396
cg42390530_BC11	0.321098	0.262559	0.110725	0.0918194	0.0501768	0.950769	0.908457	0.789987	0.942027	0.845614	0.940014	0.87699	0.93567	0.873976	0.922524	0.927949	0.934895	0.678479	0.703558	0.80733	0.944737	0.927622	0.852777	0.610857	0.785671	0.139773	0.903759	0.292486	0.892952	0.336055
cg40983311_BC21	0.120924	0.0699702	0.090863	0.0611635	0.0621333	0.875904	0.801672	0.71069	0.855092	0.716891	0.884903	0.804776	0.683705	0.456407	0.865814	0.725542	0.881791	0.852509	0.861223	0.584578	0.905288	0.851407	0.712991	0.354598	0.61314	0.0687623	0.740327	0.804776	0.686597	0.0887229
cg38389287_BC21	0.891997	0.931605	0.896827	0.924524	0.900638	0.364929	0.0443102	0.25081	0.0659994	0.0987788	0.32274	0.795267	0.192591	0.134143	0.201627	0.11216	0.163394	0.176768	0.113485	0.229519	0.536444	0.592694	0.0785469	0.380164	0.795267	0.0732956	0.442537	0.114474	0.344151	0.0983862
cg46622624_TC11	0.776038	0.119528	0.125501	0.10922	0.0742354	0.873078	0.89526	0.764278	0.776038	0.776038	0.895197	0.776038	0.869865	0.776038	0.854858	0.776038	0.90441	0.776038	0.776038	0.776038	0.87729	0.86963	0.776038	0.300177	0.776038	0.0827377	0.776038	0.110249	0.776038	0.104679
cg34456416_TC21	0.169269	0.0841207	0.0986726	0.0810967	0.0787474	0.897952	0.913297	0.695505	0.910835	0.589334	0.880311	0.773697	0.906264	0.665658	0.846192	0.277253	0.894073	0.598321	0.807123	0.420565	0.803822	0.643909	0.316057	0.453958	0.773697	0.109403	0.63763	0.103389	0.474026	0.124756
cg33061885_TC21	0.212647	0.237218	0.134873	0.114016	0.0381246	0.928757	0.846468	0.844265	0.909753	0.723786	0.923123	0.7684	0.687184	0.68247	0.823844	0.611425	0.881904	0.930546	0.626232	0.746459	0.759945	0.831159	0.695088	0.408568	0.802861	0.0463472	0.8684	0.105054	0.806152	0.134018
cg32621251_BC11	0.0333673	0.986098	0.0253897	0.018383	0.984956	0.600827	0.989108	0.401168	0.986551	0.486126	0.647992	0.180318	0.758145	0.215726	0.726837	0.0909685	0.815597	0.368997	0.565495	0.194547	0.43729	0.255516	0.411455	0.504004	0.121654	0.780882	0.169496	0.564161	0.165221	0.59056
cg32894286_BC21	0.175659	0.143737	0.100912	0.0921209	0.0605246	0.905149	0.905786	0.630043	0.905587	0.641692	0.904711	0.721492	0.858933	0.381667	0.863972	0.472902	0.914023	0.856282	0.602433	0.270161	0.762952	0.527133	0.199881	0.375118	0.0891046	0.231605	0.528022	0.0970064	0.496879	0.132998
cg43433733_TC11	0.231492	0.632611	0.0405993	0.158419	0.93845	0.366672	0.412228	0.665836	0.368737	0.87944	0.201744	0.817623	0.397148	0.813539	0.29352	0.935772	0.113874	0.947302	0.942936	0.938421	0.94297	0.948881	0.953935	0.504402	0.954293	0.87432	0.944534	0.487126	0.935878	0.562443
cg44227516_TC21	0.377611	0.0599389	0.138196	0.0799119	0.0469922	0.921287	0.694863	0.710635	0.89119	0.639244	0.895734	0.711145	0.865989	0.615385	0.771447	0.567971	0.849212	0.237641	0.65917	0.858964	0.89532	0.653733	0.738822	0.419482	0.79864	0.0638058	0.872494	0.100008	0.833051	0.133296
cg37450625_TC21	0.306695	0.0805345	0.191304	0.166323	0.0696131	0.903167	0.726329	0.817061	0.888638	0.786038	0.890618	0.910379	0.817139	0.748614	0.833439	0.852168	0.887983	0.878537	0.885158	0.864694	0.93331	0.889947	0.871714	0.458719	0.902909	0.0636604	0.903327	0.270116	0.800207	0.273811
cg36831310_TC21	0.208079	0.0297091	0.0995133	0.110028	0.0538995	0.896786	0.785211	0.725132	0.794907	0.695959	0.903138	0.609236	0.91268	0.690596	0.882626	0.421192	0.894639	0.904879	0.870247	0.886207	0.682411	0.907574	0.724834	0.506108	0.918776	0.13627	0.881728	0.336641	0.8903	0.307294
cg29478247_TC21	0.745673	0.226023	0.305689	0.0964308	0.490347	0.391095	0.119731	0.835389	0.184671	0.750185	0.390673	0.745673	0.924155	0.787118	0.336636	0.731443	0.228445	0.902583	0.581763	0.894182	0.916333	0.922672	0.917878	0.447422	0.904313	0.0640464	0.912685	0.174119	0.914505	0.226041
cg35871347_BC21	0.410897	0.293444	0.25152	0.237425	0.049964	0.940202	0.915419	0.431665	0.943469	0.437008	0.897349	0.527515	0.910623	0.281254	0.908871	0.229276	0.913942	0.21076	0.844528	0.325185	0.933701	0.570877	0.457642	0.362143	0.0525224	0.0334007	0.523102	0.152437	0.42788	0.161892
cg36595454_TC11	0.105273	0.816652	0.0396456	0.049318	0.949641	0.81057	0.900296	0.601881	0.962156	0.632642	0.767057	0.438844	0.809532	0.466793	0.794649	0.854196	0.838776	0.909146	0.825879	0.652126	0.637792	0.564863	0.811014	0.204229	0.641138	0.0310988	0.647757	0.0382779	0.589207	0.0671993
cg28305789_TC21	0.216515	0.273585	0.579954	0.29063	0.168577	0.430844	0.0533692	0.764151	0.19454	0.72208	0.359723	0.916117	0.90714	0.777181	0.283384	0.890544	0.186953	0.643205	0.947157	0.92077	0.694974	0.896649	0.792677	0.419645	0.927883	0.284809	0.913067	0.122233	0.907696	0.18212
cg42797597_BC21	0.114412	0.0747252	0.0897805	0.0730064	0.0283944	0.942054	0.901318	0.681576	0.944201	0.557877	0.935383	0.569003	0.212598	0.612663	0.919063	0.856885	0.944365	0.498298	0.908814	0.897019	0.671864	0.946407	0.710469	0.709517	0.921663	0.518488	0.910338	0.588276	0.890334	0.649292
cg39529235_TC21	0.618904	0.768538	0.860207	0.733078	0.603603	0.160854	0.0876357	0.370455	0.0414696	0.513439	0.0616352	0.874579	0.0660478	0.559193	0.0628811	0.251662	0.0481812	0.12594	0.29057	0.738986	0.600668	0.567758	0.895386	0.786283	0.878691	0.921256	0.679112	0.805881	0.670754	0.825658
cg29837119_TC21	0.231381	0.254238	0.136633	0.130136	0.0829334	0.891202	0.913814	0.806003	0.914723	0.733596	0.8983	0.785839	0.593229	0.822948	0.904877	0.900585	0.926302	0.890989	0.630161	0.910975	0.881457	0.816501	0.893553	0.325189	0.883229	0.333697	0.899399	0.180998	0.92291	0.175507
cg46981354_TC21	0.240612	0.39947	0.144511	0.114724	0.0653128	0.938105	0.870303	0.910444	0.931985	0.92633	0.93404	0.838094	0.769242	0.921709	0.874871	0.90373	0.926303	0.943506	0.94246	0.933284	0.942073	0.926131	0.920119	0.562888	0.890924	0.652086	0.931118	0.229077	0.918309	0.149657
cg44625478_BC21	0.132032	0.0690371	0.086474	0.0899942	0.0808842	0.891176	0.867007	0.607917	0.825341	0.500249	0.848003	0.562273	0.585354	0.556289	0.80649	0.60615	0.7897	0.161422	0.180459	0.77126	0.689327	0.757294	0.79317	0.33621	0.817042	0.0538285	0.795905	0.0857493	0.772075	0.12639
cg29221308_TC11	0.113044	0.112468	0.0655754	0.0572384	0.0485919	0.900697	0.929412	0.481788	0.945838	0.376373	0.882014	0.56885	0.492206	0.274328	0.925005	0.590402	0.929622	0.501228	0.493733	0.25893	0.925023	0.574289	0.437346	0.278281	0.182718	0.106167	0.464665	0.0867485	0.361025	0.113224
cg43406430_TC11	0.550139	0.874351	0.895132	0.904961	0.875009	0.894582	0.920087	0.269762	0.897581	0.105157	0.844588	0.550139	0.612567	0.649333	0.914475	0.592435	0.901536	0.133517	0.183601	0.434332	0.519719	0.694499	0.264664	0.138182	0.550139	0.0269935	0.585507	0.0515357	0.519609	0.0463584
cg46474596_BC21	0.227753	0.0736011	0.167709	0.185791	0.115625	0.935166	0.848112	0.742099	0.931621	0.668412	0.91037	0.680331	0.579292	0.599558	0.924011	0.836458	0.879422	0.879405	0.38533	0.732991	0.844132	0.819	0.839876	0.385128	0.837367	0.179494	0.900952	0.123914	0.877342	0.151737
cg45171948_BC21	0.218222	0.274195	0.181104	0.116735	0.0466925	0.909045	0.889101	0.795894	0.920031	0.72855	0.864763	0.87911	0.846705	0.729244	0.869959	0.882515	0.893066	0.875104	0.631999	0.877742	0.702832	0.861479	0.781524	0.503607	0.910258	0.0327205	0.874309	0.200638	0.89238	0.245037
cg44943363_TC11	0.19015	0.0416531	0.140023	0.0767451	0.046509	0.947199	0.798022	0.723281	0.917313	0.697923	0.82431	0.754128	0.663219	0.736065	0.739978	0.879681	0.831071	0.684277	0.671303	0.384348	0.885191	0.650347	0.346574	0.499639	0.0944294	0.0632027	0.646497	0.105668	0.55081	0.160879
cg43091664_BC21	0.176601	0.330776	0.0641847	0.0888543	0.0384297	0.889253	0.894208	0.546466	0.942439	0.512024	0.858995	0.574298	0.90563	0.445569	0.87302	0.389065	0.901048	0.291705	0.60807	0.215412	0.879709	0.408285	0.384329	0.280853	0.0663242	0.073767	0.391728	0.079056	0.365061	0.107987
cg44947164_BC11	0.161062	0.0416646	0.0763101	0.0873221	0.0436347	0.917677	0.839104	0.460445	0.804558	0.321791	0.896116	0.640839	0.552323	0.171826	0.789492	0.168423	0.84399	0.145296	0.518961	0.380705	0.88974	0.579698	0.640839	0.36188	0.132164	0.0511633	0.719959	0.0610256	0.5522	0.097512
cg37568613_BC21	0.301789	0.409353	0.150378	0.106902	0.0419904	0.951195	0.959166	0.912193	0.95618	0.905244	0.950242	0.846084	0.918568	0.815815	0.95024	0.844204	0.955426	0.946724	0.721536	0.920751	0.941489	0.952915	0.922773	0.465818	0.91836	0.758304	0.929864	0.217941	0.949034	0.231187
cg44312181_BC11	0.343428	0.0653477	0.429454	0.279057	0.10362	0.969574	0.901458	0.870764	0.931215	0.804577	0.947852	0.838435	0.932006	0.874475	0.91035	0.889325	0.931792	0.710878	0.726865	0.940881	0.922864	0.957956	0.844952	0.62856	0.929056	0.0736595	0.964359	0.21989	0.953681	0.26869
cg37798031_TC22	0.185151	0.0539873	0.112938	0.117083	0.0438806	0.89587	0.912289	0.727925	0.891145	0.655533	0.874057	0.778033	0.84142	0.552473	0.884875	0.505056	0.817698	0.778033	0.742152	0.897586	0.893562	0.919015	0.894722	0.376206	0.901496	0.35558	0.89826	0.778033	0.902271	0.128117
cg42068454_TC21	0.460192	0.197023	0.158541	0.137654	0.0484528	0.917639	0.904351	0.781418	0.937455	0.873887	0.910007	0.871925	0.871192	0.865865	0.85656	0.924918	0.911773	0.91963	0.910175	0.821237	0.72672	0.772507	0.727479	0.542704	0.870651	0.0592923	0.863453	0.207352	0.826295	0.227669
cg45630569_BC21	0.146856	0.0880742	0.127078	0.0960133	0.0526169	0.932549	0.806206	0.806399	0.850564	0.680502	0.856095	0.801882	0.760959	0.404875	0.69467	0.223628	0.79679	0.573159	0.813745	0.6613	0.913167	0.729171	0.74886	0.322357	0.816297	0.801882	0.881934	0.0664881	0.736218	0.100294
cg29518655_BC21	0.236458	0.204741	0.182556	0.116209	0.0369777	0.462898	0.177767	0.837975	0.420484	0.823051	0.375799	0.92118	0.910029	0.884424	0.38337	0.896374	0.326055	0.90367	0.915847	0.907974	0.936473	0.917389	0.90492	0.569139	0.865102	0.486272	0.901136	0.420609	0.913625	0.379798
cg46368019_BC21	0.734013	0.928674	0.730017	0.848964	0.913528	0.578573	0.937654	0.33587	0.938284	0.490761	0.619493	0.116223	0.744201	0.16197	0.610951	0.162991	0.758734	0.764858	0.609206	0.104072	0.463674	0.116166	0.353222	0.219056	0.0784173	0.354694	0.112991	0.0890672	0.107153	0.0813818
cg40743727_TC11	0.233644	0.89397	0.190408	0.114682	0.843497	0.979499	0.984288	0.644142	0.98172	0.658356	0.847452	0.492185	0.978396	0.319002	0.89627	0.321325	0.818678	0.926198	0.481643	0.583756	0.967753	0.807957	0.595876	0.425372	0.367858	0.0322657	0.734607	0.106663	0.71509	0.131742
cg46624280_TC21	0.16449	0.0513829	0.100576	0.0679804	0.0332549	0.901534	0.37702	0.471018	0.519143	0.440396	0.698854	0.862459	0.493664	0.521745	0.45136	0.712517	0.549285	0.140164	0.284144	0.869828	0.697965	0.797282	0.833969	0.279945	0.882768	0.0373578	0.87357	0.067086	0.843639	0.0826422
cg41994475_TC21	0.744305	0.909381	0.832805	0.844295	0.907109	0.605734	0.931454	0.317205	0.90518	0.321096	0.618627	0.0959723	0.713284	0.193528	0.692244	0.13061	0.76835	0.170379	0.145887	0.0814553	0.503351	0.105126	0.485843	0.199273	0.144198	0.380209	0.171069	0.116481	0.145011	0.126262
cg36590761_TC11	0.0132339	0.631074	0.0397047	0.0242341	0.765261	0.648306	0.991246	0.562625	0.990837	0.636817	0.661795	0.438769	0.685053	0.423639	0.710179	0.238324	0.794412	0.754394	0.691052	0.0257085	0.606618	0.075713	0.557165	0.680834	0.0656056	0.953815	0.198869	0.814487	0.259405	0.812091
cg28851491_TC11	0.78728	0.982767	0.861636	0.893614	0.966188	0.178926	0.306783	0.192074	0.129557	0.397584	0.0714989	0.53772	0.17155	0.0580804	0.048821	0.0483409	0.0306158	0.612866	0.219652	0.0609042	0.458344	0.127752	0.412882	0.217309	0.0392521	0.0218453	0.159421	0.0311089	0.113498	0.0485559
cg41055040_BC21	0.175942	0.0799283	0.124498	0.0829772	0.0383011	0.942806	0.725785	0.709519	0.896439	0.668234	0.872663	0.826891	0.803301	0.571521	0.771122	0.525482	0.825455	0.89924	0.652314	0.559329	0.913927	0.784377	0.660843	0.374643	0.732112	0.0458307	0.84609	0.113129	0.640715	0.141279
cg37145886_TC11	0.152914	0.120689	0.0892908	0.213759	0.178951	0.930661	0.341155	0.760545	0.836632	0.792409	0.936383	0.86829	0.924523	0.719162	0.822777	0.703218	0.923243	0.956108	0.92508	0.4576	0.934511	0.781939	0.86829	0.456561	0.86829	0.299871	0.70058	0.168496	0.867514	0.209195
cg34450545_BC11	0.130926	0.300307	0.0910061	0.0819293	0.227214	0.935374	0.9019	0.836487	0.93475	0.784101	0.934569	0.922008	0.907977	0.648348	0.914515	0.587356	0.91896	0.628048	0.649685	0.778194	0.820635	0.925429	0.812751	0.491363	0.918832	0.197553	0.888074	0.157305	0.904167	0.243106
cg29497074_TC21	0.239144	0.199981	0.131194	0.0816859	0.0462306	0.927739	0.949056	0.83633	0.9523	0.808477	0.909777	0.835607	0.936433	0.840343	0.912742	0.910316	0.916713	0.602893	0.895599	0.938113	0.717033	0.907379	0.728787	0.459119	0.910933	0.903527	0.884249	0.300943	0.872403	0.209955
cg43832516_BC21	0.106667	0.0583239	0.100287	0.108957	0.0549582	0.906966	0.906191	0.564166	0.923745	0.460429	0.880802	0.700537	0.487326	0.700537	0.829183	0.774841	0.903362	0.521512	0.243361	0.17788	0.78042	0.461621	0.27783	0.239667	0.700537	0.114655	0.416792	0.0799229	0.398227	0.0900472
cg37688762_TC11	0.0554854	0.118141	0.118141	0.170264	0.780833	0.464984	0.959763	0.228609	0.962803	0.321175	0.620148	0.118141	0.792719	0.0625306	0.779554	0.0502733	0.858573	0.411317	0.329549	0.0625493	0.236099	0.0424521	0.118141	0.0533163	0.118141	0.118141	0.0583111	0.0880714	0.0561471	0.079181
cg42385060_TC11	0.905061	0.0800272	0.246809	0.116661	0.0763411	0.945109	0.954156	0.920092	0.948117	0.919897	0.946002	0.905061	0.732348	0.932522	0.942021	0.948688	0.950406	0.784511	0.947439	0.868279	0.899441	0.952244	0.858229	0.701363	0.907713	0.104956	0.922643	0.399614	0.888895	0.402865
cg28129543_TC11	0.339984	0.725585	0.218206	0.135709	0.0433189	0.945361	0.959477	0.766964	0.967827	0.711272	0.944698	0.742791	0.857817	0.851133	0.949012	0.901615	0.963005	0.681136	0.785818	0.861566	0.939163	0.93455	0.958418	0.475428	0.961123	0.0457286	0.94153	0.253938	0.968483	0.319872
cg44939552_TC21	0.185486	0.0467008	0.106632	0.100508	0.0631257	0.426785	0.108097	0.690473	0.213518	0.594368	0.388483	0.707149	0.86615	0.61129	0.337717	0.380465	0.252215	0.91013	0.353236	0.697803	0.917985	0.889593	0.800268	0.429255	0.822993	0.0709637	0.862526	0.107823	0.818496	0.118105
cg35901655_TC21	0.491975	0.110381	0.120302	0.110971	0.0468857	0.921776	0.864096	0.76136	0.901972	0.783551	0.925362	0.609193	0.890425	0.659286	0.815422	0.605308	0.879871	0.865805	0.866312	0.728456	0.89419	0.864668	0.833181	0.464896	0.788987	0.0514707	0.827651	0.165856	0.787608	0.173189
cg46619414_BC11	0.337959	0.0299389	0.16293	0.0999076	0.042409	0.944099	0.699046	0.72265	0.911603	0.64542	0.914353	0.787413	0.882869	0.623	0.779792	0.838851	0.878403	0.749821	0.662548	0.760471	0.744067	0.835073	0.681034	0.434143	0.785735	0.0407742	0.877299	0.129405	0.778789	0.131484
cg42314416_TC11	0.201541	0.596363	0.281396	0.0681477	0.770072	0.84877	0.925114	0.359821	0.925859	0.423541	0.822525	0.296503	0.874582	0.353861	0.742121	0.368437	0.852766	0.0853762	0.727704	0.115747	0.605989	0.362953	0.152806	0.186829	0.0511544	0.0259222	0.266049	0.0434367	0.228397	0.0368284
cg32938643_TC21	0.112618	0.0740761	0.0902032	0.0680412	0.0638885	0.87108	0.827347	0.356817	0.863795	0.397121	0.855196	0.713583	0.160671	0.216844	0.804006	0.184977	0.821087	0.713583	0.407305	0.160674	0.824336	0.380307	0.713583	0.259976	0.713583	0.079636	0.713583	0.103577	0.391443	0.0718638
cg41156967_TC21	0.199137	0.171407	0.292817	0.0979792	0.0942976	0.932743	0.749719	0.789563	0.918528	0.722025	0.889679	0.714313	0.867139	0.762182	0.731805	0.91527	0.876756	0.551239	0.617293	0.822852	0.721389	0.849347	0.75091	0.36397	0.882745	0.0410934	0.857789	0.120524	0.901757	0.127282
cg32927961_TC11	0.249792	0.0306668	0.124581	0.0708233	0.0319723	0.760515	0.59598	0.774347	0.689553	0.734498	0.734995	0.940007	0.876197	0.791168	0.644109	0.891618	0.641188	0.620302	0.932468	0.65767	0.943725	0.82095	0.699108	0.454176	0.696657	0.0686742	0.862422	0.11398	0.747371	0.133281
cg36494601_TC21	0.173226	0.0890144	0.218813	0.148538	0.150387	0.899964	0.816541	0.74042	0.896915	0.619137	0.870981	0.797585	0.794576	0.720107	0.778944	0.868483	0.86815	0.797585	0.863505	0.289478	0.885755	0.574568	0.324123	0.307233	0.797585	0.081554	0.519594	0.100603	0.797585	0.115796
cg36328213_TC21	0.767697	0.96609	0.847142	0.874092	0.907369	0.551835	0.911471	0.348728	0.946601	0.497344	0.577677	0.110761	0.665691	0.182347	0.698494	0.11336	0.726841	0.464757	0.622651	0.0538794	0.523518	0.0528998	0.397599	0.28514	0.0350381	0.394226	0.0991383	0.182517	0.135229	0.147584
cg29499282_BC21	0.90915	0.845044	0.924442	0.944456	0.925125	0.0537243	0.167277	0.0997597	0.127443	0.124708	0.0782961	0.0932703	0.0757477	0.0937989	0.0624724	0.111345	0.0813971	0.107768	0.140376	0.0488972	0.0540335	0.0583151	0.057155	0.138371	0.0485177	0.253157	0.0738049	0.0581208	0.0745898	0.0772255
cg39826179_BC21	0.135519	0.154046	0.0756636	0.0634532	0.137287	0.398499	0.318339	0.776147	0.3328	0.737039	0.489113	0.841398	0.887966	0.713223	0.430955	0.918975	0.358467	0.623358	0.840607	0.89552	0.591082	0.739931	0.698245	0.25917	0.866577	0.0430552	0.829077	0.0712485	0.815091	0.0872337
cg31000534_TC11	0.944946	0.958884	0.95299	0.949052	0.953296	0.372593	0.648343	0.481841	0.0705744	0.404405	0.415471	0.898459	0.250313	0.458912	0.451824	0.121808	0.230113	0.138911	0.245413	0.952874	0.96489	0.918679	0.964264	0.630225	0.943735	0.660614	0.956892	0.526222	0.94167	0.625035
cg44310709_BC21	0.138335	0.0426661	0.135538	0.0840418	0.0635999	0.664818	0.81526	0.631745	0.646326	0.547704	0.877363	0.83186	0.716581	0.56842	0.758922	0.788629	0.755735	0.4719	0.825356	0.802871	0.910213	0.818351	0.705215	0.340762	0.714986	0.0444566	0.863086	0.0868853	0.874472	0.101788
cg32789852_TC11	0.137949	0.0447986	0.254178	0.158383	0.0408798	0.418404	0.0705419	0.737523	0.120837	0.697458	0.381816	0.762498	0.881113	0.6024	0.339763	0.812491	0.249392	0.183065	0.870999	0.542465	0.910233	0.760118	0.734288	0.374973	0.623822	0.057959	0.815867	0.0683019	0.814925	0.0853026
cg31231486_TC21	0.838002	0.893363	0.905049	0.894136	0.921819	0.0787154	0.0588851	0.0582211	0.0655419	0.0537836	0.0584955	0.23457	0.0570813	0.0553861	0.0442938	0.039102	0.047034	0.0642573	0.0475433	0.0596144	0.111265	0.0628269	0.060831	0.0522861	0.23457	0.24487	0.0826228	0.0500927	0.0521039	0.044449
cg44948880_BC11	0.204208	0.0480038	0.153695	0.0883563	0.0214189	0.915712	0.86699	0.729381	0.790367	0.682352	0.858063	0.894398	0.698842	0.559735	0.786979	0.821208	0.814984	0.494332	0.785179	0.674411	0.909353	0.79041	0.770037	0.473617	0.790712	0.0167176	0.844273	0.141762	0.823601	0.252326
cg36343548_TC21	0.379696	0.0830241	0.413213	0.372752	0.357982	0.952999	0.829232	0.84567	0.911616	0.798264	0.914161	0.887407	0.358604	0.619863	0.848131	0.876167	0.89379	0.912953	0.932523	0.811083	0.945038	0.910074	0.890039	0.320211	0.915592	0.0498464	0.928188	0.137971	0.928689	0.132483
cg38629345_BC11	0.144215	0.0634183	0.110919	0.0624594	0.0275182	0.687256	0.502052	0.508533	0.503516	0.553302	0.540775	0.710869	0.812375	0.521413	0.52997	0.458572	0.512406	0.476837	0.471356	0.874669	0.927545	0.88859	0.909133	0.364945	0.951098	0.04176	0.926015	0.0761435	0.923458	0.122591
cg46039282_BC11	0.203579	0.0320807	0.161749	0.119375	0.0532775	0.915735	0.747521	0.3861	0.957704	0.355169	0.859746	0.0734725	0.906835	0.276316	0.794451	0.253624	0.88628	0.517987	0.214383	0.267546	0.913272	0.471234	0.389135	0.358719	0.0403273	0.0764973	0.409487	0.125138	0.402575	0.178492
cg31604269_TC21	0.920747	0.963475	0.934662	0.937884	0.936252	0.13187	0.0815611	0.636238	0.132225	0.725216	0.176023	0.428987	0.137456	0.368065	0.0811576	0.113536	0.0724745	0.763619	0.672052	0.251015	0.610641	0.172439	0.530115	0.262306	0.220452	0.472398	0.299806	0.119159	0.264526	0.155461
cg34586330_TC11	0.982322	0.986799	0.903561	0.983365	0.984773	0.40413	0.0102223	0.313807	0.0777617	0.05921	0.365388	0.0181324	0.290159	0.167626	0.260384	0.211825	0.196708	0.183683	0.162316	0.268518	0.456209	0.49542	0.0130985	0.377811	0.00946878	0.226174	0.441653	0.150316	0.405316	0.167722
cg28955072_TC21	0.135521	0.0567056	0.110502	0.0787214	0.111138	0.882611	0.885756	0.644802	0.926757	0.629375	0.879813	0.604265	0.838342	0.599236	0.859771	0.874711	0.900111	0.58548	0.809941	0.786486	0.701795	0.730914	0.706385	0.326064	0.883042	0.275415	0.868578	0.138087	0.840016	0.149809
cg37758475_BC21	0.136844	0.104131	0.084002	0.06432	0.0297351	0.85268	0.897561	0.564573	0.830237	0.580305	0.800404	0.755492	0.515845	0.650563	0.809965	0.810606	0.787348	0.531375	0.877559	0.65302	0.755564	0.699941	0.748385	0.304588	0.830039	0.0326332	0.754027	0.076965	0.715639	0.0931237
cg31388014_TC21	0.842029	0.936583	0.9163	0.893463	0.916759	0.712572	0.933828	0.487529	0.845869	0.49433	0.754189	0.113679	0.324159	0.139593	0.721042	0.119423	0.801895	0.148252	0.148274	0.303007	0.594113	0.525464	0.253737	0.296477	0.15037	0.15962	0.387774	0.0836217	0.337146	0.0970486
cg37815646_TC21	0.912531	0.945111	0.940442	0.935164	0.924219	0.729056	0.0788944	0.271301	0.729056	0.11557	0.729056	0.729056	0.233169	0.183664	0.230351	0.213632	0.222278	0.147745	0.131445	0.261011	0.718552	0.488314	0.729056	0.323342	0.729056	0.729056	0.729056	0.121891	0.400696	0.121257
cg37667167_BC21	0.314151	0.139688	0.350069	0.255956	0.0937979	0.945773	0.922568	0.826567	0.922197	0.825728	0.925902	0.901148	0.928052	0.648381	0.91085	0.6188	0.91701	0.89749	0.920107	0.746028	0.953406	0.816852	0.760242	0.461451	0.778224	0.0390944	0.865525	0.153019	0.73944	0.161095
cg45781026_BC11	0.266491	0.201538	0.306824	0.253498	0.167981	0.957925	0.896328	0.802456	0.955367	0.717033	0.900117	0.710658	0.925843	0.661795	0.849499	0.386973	0.886525	0.902154	0.921481	0.741665	0.946054	0.823931	0.806095	0.412863	0.823288	0.0221769	0.885991	0.102941	0.812941	0.165392
cg30703490_BC21	0.153034	0.0389237	0.0857242	0.0889081	0.041039	0.901903	0.878031	0.471893	0.915911	0.462958	0.873635	0.604234	0.832316	0.454935	0.856017	0.51415	0.886683	0.580126	0.86527	0.322418	0.516911	0.568933	0.114846	0.388761	0.139103	0.0814585	0.490645	0.113075	0.403862	0.0877153
cg37452228_BC21	0.54054	0.542107	0.701117	0.584982	0.529909	0.408246	0.0706239	0.896559	0.0717864	0.914528	0.389845	0.925833	0.924166	0.853233	0.354634	0.919715	0.24507	0.947529	0.948136	0.943392	0.944359	0.947007	0.935365	0.4081	0.94706	0.201615	0.944146	0.239498	0.955839	0.308055
cg30546310_TC21	0.301246	0.422625	0.193574	0.277321	0.418791	0.947925	0.940215	0.653742	0.937294	0.817288	0.920187	0.802414	0.931998	0.840243	0.934955	0.574017	0.934065	0.925	0.915163	0.933645	0.917455	0.940221	0.929824	0.357391	0.905397	0.137847	0.922252	0.10002	0.926447	0.086229
cg39907186_TC21	0.168956	0.0589275	0.118089	0.0877706	0.0618722	0.920879	0.831955	0.770717	0.839434	0.6422	0.903832	0.813427	0.604031	0.588282	0.792071	0.601791	0.854462	0.813427	0.268979	0.584236	0.909593	0.668141	0.733573	0.358866	0.63808	0.0788987	0.794992	0.100518	0.72446	0.102343
cg29576191_BC21	0.255161	0.217623	0.214234	0.142599	0.232957	0.91765	0.898185	0.79946	0.919497	0.828368	0.894551	0.879692	0.880036	0.852398	0.872665	0.881843	0.900847	0.907238	0.882872	0.923098	0.886734	0.87304	0.912725	0.463062	0.927165	0.0412106	0.899256	0.253094	0.891443	0.27087
cg43475333_BC11	0.317095	0.106102	0.442173	0.17215	0.257215	0.942139	0.930873	0.837749	0.950404	0.835122	0.939599	0.878008	0.908077	0.649909	0.90603	0.663998	0.933221	0.934773	0.664766	0.801394	0.949202	0.915629	0.880454	0.433737	0.846584	0.0634511	0.906177	0.140603	0.889548	0.195415
cg32167805_BC21	0.115172	0.0436233	0.0647094	0.0490572	0.0345216	0.845996	0.892917	0.576881	0.878747	0.500833	0.82264	0.563033	0.476315	0.408538	0.801473	0.57577	0.855212	0.525726	0.624486	0.69771	0.628021	0.727149	0.689489	0.237712	0.853493	0.0455061	0.76837	0.0598515	0.790296	0.0722163
cg35742654_BC21	0.903748	0.958426	0.947992	0.946378	0.945629	0.248181	0.0264726	0.240985	0.0238318	0.13139	0.292189	0.033694	0.172947	0.124997	0.208613	0.150938	0.120023	0.15657	0.120903	0.200633	0.451234	0.458171	0.0837346	0.330497	0.0361922	0.0268888	0.391813	0.069363	0.351296	0.111881
cg29168732_TC21	0.22224	0.317979	0.242895	0.110664	0.218652	0.902452	0.881795	0.780865	0.921882	0.615027	0.885411	0.726622	0.898866	0.757711	0.850748	0.881177	0.88169	0.523106	0.534573	0.913637	0.911211	0.907596	0.847763	0.339497	0.764945	0.0766041	0.878943	0.08831	0.804233	0.097853
cg32208317_BC21	0.165603	0.0665443	0.132038	0.123035	0.0563099	0.903337	0.749398	0.7995	0.83043	0.65778	0.883444	0.876084	0.797429	0.622915	0.756901	0.886374	0.770049	0.547983	0.757928	0.60378	0.894372	0.768096	0.720396	0.385146	0.665301	0.0728283	0.848463	0.0826857	0.740102	0.10656
cg42099778_TC21	0.293189	0.134321	0.181797	0.124032	0.048912	0.941538	0.916834	0.836431	0.942633	0.753364	0.936759	0.699069	0.930138	0.791403	0.932583	0.359819	0.930156	0.937134	0.341133	0.916367	0.920723	0.911112	0.931884	0.502869	0.92694	0.440324	0.910276	0.388253	0.910994	0.416547
cg29171461_TC11	0.0916375	0.0252142	0.072542	0.047028	0.0325308	0.842487	0.379242	0.492253	0.454188	0.330034	0.599153	0.650556	0.563963	0.615195	0.426178	0.344615	0.437627	0.0798232	0.344832	0.92485	0.408033	0.892951	0.639217	0.21904	0.941719	0.046687	0.893314	0.0673759	0.902118	0.0738612
cg43793479_BC11	0.144802	0.0784764	0.127352	0.0964837	0.0615706	0.919382	0.841685	0.687563	0.921454	0.680538	0.858377	0.821075	0.62637	0.660225	0.839389	0.554779	0.900728	0.614836	0.869632	0.291636	0.920829	0.648706	0.42058	0.390554	0.160566	0.15196	0.56527	0.1008	0.451234	0.144353
cg38789878_TC21	0.247819	0.294017	0.248062	0.210578	0.389314	0.94409	0.926209	0.867766	0.944538	0.859618	0.937064	0.810541	0.278358	0.71234	0.93418	0.868875	0.934475	0.920963	0.850296	0.918807	0.920327	0.913112	0.929768	0.476705	0.922535	0.168772	0.889095	0.134473	0.938827	0.206553
cg47286945_BC21	0.152054	0.208645	0.228855	0.139703	0.156967	0.91392	0.914482	0.699908	0.927919	0.883939	0.86759	0.915342	0.882381	0.786798	0.875919	0.714043	0.898704	0.88342	0.838064	0.882032	0.869583	0.873891	0.931529	0.363377	0.930735	0.134739	0.841118	0.261322	0.864841	0.272542
cg46621507_BC11	0.241632	0.118916	0.209198	0.191897	0.0963962	0.9539	0.881128	0.73352	0.941449	0.642524	0.905635	0.730606	0.911892	0.550185	0.851586	0.825274	0.913227	0.602609	0.400329	0.799489	0.939588	0.840822	0.844973	0.439048	0.849068	0.103824	0.890595	0.183299	0.870218	0.203635
cg43360476_TC21	0.162134	0.131015	0.104642	0.0958417	0.0545965	0.934516	0.760133	0.600715	0.904507	0.534407	0.891924	0.774902	0.712908	0.460739	0.755629	0.864185	0.878733	0.209067	0.791656	0.418807	0.910122	0.616115	0.505947	0.317051	0.385814	0.0496215	0.645168	0.0669949	0.693546	0.113469
cg34510604_BC11	0.707357	0.934987	0.832269	0.829253	0.942019	0.0304096	0.0276366	0.0309826	0.02801	0.0333847	0.0434185	0.041843	0.0453786	0.0314619	0.0314104	0.0266926	0.0247227	0.0277251	0.0266088	0.0281671	0.0346869	0.0244586	0.0315408	0.05379	0.037291	0.0378127	0.0352155	0.0313802	0.0261056	0.0276066
cg41663449_TC11	0.820505	0.873665	0.915235	0.935072	0.938782	0.0824039	0.614615	0.294058	0.339093	0.342891	0.240415	0.852955	0.0783356	0.433048	0.185335	0.139473	0.0740261	0.11914	0.311504	0.716637	0.227909	0.496313	0.693786	0.659497	0.94724	0.915712	0.605882	0.844802	0.597602	0.846647
cg38651965_TC21	0.128833	0.101781	0.113579	0.0885393	0.0634887	0.922455	0.931599	0.913962	0.910824	0.906063	0.917488	0.882372	0.906919	0.913897	0.929542	0.928577	0.927584	0.920071	0.921046	0.91914	0.918396	0.92906	0.891194	0.664781	0.879716	0.882372	0.910942	0.882372	0.879031	0.443682
cg38649052_TC11	0.140324	0.0636133	0.0703829	0.12471	0.0579587	0.941854	0.906556	0.839279	0.914386	0.855952	0.932456	0.814411	0.893369	0.770096	0.920276	0.814411	0.914063	0.814411	0.814411	0.814411	0.911323	0.812904	0.814411	0.814411	0.814411	0.814411	0.851411	0.814411	0.814411	0.107273
cg31533026_TC21	0.868643	0.930245	0.880715	0.903986	0.908905	0.0834039	0.387282	0.0887	0.150542	0.082597	0.10369	0.491358	0.0837037	0.0787101	0.112916	0.0681504	0.120462	0.0877472	0.065712	0.0754972	0.0875596	0.122606	0.0917895	0.0748393	0.491358	0.0979769	0.103188	0.0613313	0.0813223	0.0473888
cg37454713_TC21	0.782813	0.89573	0.789379	0.832193	0.927942	0.0499043	0.13762	0.0615923	0.0675226	0.0701492	0.0491583	0.31372	0.0483733	0.0691296	0.0399208	0.0446414	0.0444003	0.0540666	0.0836786	0.0581148	0.0769811	0.0504675	0.0938385	0.327435	0.108007	0.795839	0.0978953	0.400958	0.0654631	0.413402
cg31850032_TC21	0.797925	0.935435	0.87479	0.886476	0.910366	0.714494	0.900797	0.441951	0.93507	0.428405	0.743213	0.0989119	0.750538	0.239896	0.768781	0.29581	0.839157	0.134167	0.420408	0.277697	0.783638	0.466908	0.406291	0.249761	0.0736945	0.0846697	0.366897	0.0755103	0.326967	0.0858493
cg28116240_TC11	0.765364	0.947706	0.898823	0.90434	0.935978	0.0982356	0.0151218	0.0627852	0.156896	0.0262666	0.0242068	0.175292	0.0426277	0.0225245	0.0309252	0.0222993	0.0183858	0.0483762	0.0488487	0.0541168	0.160579	0.125137	0.0205839	0.169775	0.0352979	0.19555	0.216317	0.1636	0.106644	0.161124
cg39523603_TC21	0.152492	0.0395158	0.0984121	0.0871261	0.0339808	0.919981	0.90442	0.527068	0.870458	0.540028	0.879681	0.180695	0.861128	0.459026	0.848758	0.368797	0.908479	0.451658	0.43552	0.405347	0.690007	0.642646	0.470815	0.312934	0.624291	0.0377625	0.684826	0.0581989	0.727195	0.0926679
cg30268364_TC21	0.201353	0.0566058	0.137397	0.1032	0.0585357	0.926057	0.961273	0.665027	0.961852	0.569164	0.903252	0.281481	0.746044	0.360338	0.914988	0.254506	0.907408	0.691504	0.494104	0.423236	0.616769	0.619123	0.315193	0.853839	0.240409	0.944359	0.501828	0.909437	0.501093	0.940718
cg44939299_BC21	0.202786	0.36113	0.128704	0.144179	0.0448651	0.923504	0.834482	0.829759	0.938479	0.797049	0.912124	0.88344	0.894784	0.789535	0.832564	0.891127	0.89377	0.621482	0.914378	0.879857	0.723977	0.841431	0.599673	0.557567	0.83179	0.0363228	0.922999	0.207123	0.815492	0.260512
cg30437535_BC11	0.128175	0.0830155	0.106583	0.069769	0.0643549	0.898574	0.967741	0.59057	0.969407	0.625996	0.872918	0.647072	0.668315	0.637748	0.838721	0.511691	0.919081	0.780095	0.681847	0.208876	0.703391	0.407425	0.254373	0.321347	0.0845416	0.157759	0.325142	0.184842	0.279777	0.24874
cg34860652_TC21	0.157977	0.131634	0.133389	0.10059	0.0464909	0.809633	0.918247	0.608482	0.819945	0.469155	0.792352	0.457761	0.207129	0.708971	0.787252	0.546069	0.76323	0.238039	0.530211	0.907309	0.408684	0.826152	0.53562	0.309949	0.890343	0.046566	0.870337	0.0843443	0.825673	0.122509
cg43426119_TC21	0.132588	0.0474568	0.0885221	0.107101	0.0523437	0.9402	0.939883	0.912969	0.931118	0.877845	0.941548	0.842631	0.923314	0.850366	0.920974	0.92588	0.913566	0.931324	0.7378	0.898091	0.947697	0.913072	0.930778	0.889249	0.905986	0.914279	0.907404	0.794022	0.922847	0.799022
cg37328218_BC21	0.222382	0.0770816	0.370926	0.23822	0.0431877	0.838595	0.783924	0.689655	0.928664	0.539231	0.84073	0.6974	0.853954	0.581249	0.811237	0.869884	0.83635	0.262776	0.378997	0.746346	0.882469	0.801974	0.820994	0.373251	0.806092	0.0383552	0.881321	0.0785266	0.819902	0.105664
cg47322503_BC21	0.29531	0.432965	0.278829	0.192889	0.0803459	0.945534	0.933462	0.912845	0.958128	0.954911	0.941763	0.9459	0.939587	0.942309	0.94088	0.958251	0.961149	0.956053	0.959931	0.95236	0.745678	0.857717	0.809253	0.495065	0.949568	0.21204	0.932559	0.242692	0.908768	0.274588
cg29169097_TC21	0.151213	0.052303	0.111328	0.0902501	0.0544404	0.908292	0.845325	0.505433	0.929598	0.426651	0.874903	0.5332	0.530215	0.220856	0.811525	0.170486	0.817897	0.826164	0.420101	0.255479	0.919843	0.508024	0.445936	0.32056	0.0882447	0.0797579	0.471429	0.066814	0.481871	0.0702823
cg29848236_BC21	0.214636	0.15494	0.249447	0.272973	0.0573652	0.940464	0.905617	0.65739	0.867149	0.606894	0.925303	0.495449	0.576735	0.431192	0.90703	0.235501	0.852752	0.480578	0.788599	0.852237	0.749385	0.889391	0.682835	0.33526	0.8028	0.0388977	0.854745	0.0919769	0.863501	0.137887
cg46248408_TC21	0.129381	0.0339787	0.0656501	0.0596245	0.0304531	0.663362	0.167333	0.652805	0.510529	0.684848	0.639824	0.851716	0.507651	0.879801	0.418654	0.920761	0.553492	0.572404	0.910866	0.598189	0.539456	0.68435	0.69256	0.269902	0.931668	0.0381157	0.75576	0.0819661	0.768216	0.0941125
cg43519266_TC11	0.745385	0.0779193	0.106547	0.123964	0.0673233	0.745385	0.199703	0.745385	0.745385	0.745385	0.745385	0.745385	0.745385	0.191631	0.745385	0.745385	0.745385	0.745385	0.154573	0.152938	0.745385	0.745385	0.163882	0.275886	0.745385	0.0541954	0.745385	0.0896706	0.745385	0.0756637
cg43810128_TC11	0.206923	0.0297972	0.216261	0.0938078	0.0269542	0.934288	0.837345	0.440286	0.962105	0.316461	0.920992	0.093909	0.582086	0.285144	0.846141	0.194709	0.874944	0.574773	0.565545	0.306555	0.951155	0.535913	0.433139	0.303319	0.195506	0.147121	0.463297	0.0666268	0.466676	0.0931437
cg44695817_TC21	0.0529005	0.365761	0.0323305	0.0403081	0.535125	0.130572	0.870713	0.616478	0.0961198	0.848352	0.122803	0.941297	0.502356	0.793438	0.450645	0.741882	0.161014	0.733955	0.773975	0.728327	0.489107	0.422958	0.914892	0.746358	0.955029	0.92471	0.499816	0.884365	0.576083	0.869646
cg32465550_TC21	0.153307	0.275981	0.0852824	0.106625	0.184589	0.900494	0.833057	0.7853	0.915672	0.664055	0.920946	0.745037	0.867346	0.65692	0.851962	0.66722	0.886015	0.590042	0.315952	0.756788	0.701149	0.83686	0.645734	0.36775	0.873465	0.0564883	0.87908	0.104362	0.83151	0.12983
cg32119620_TC11	0.144691	0.154618	0.11743	0.0882322	0.0605831	0.766168	0.941299	0.766168	0.766168	0.766168	0.77658	0.766168	0.766168	0.766168	0.844899	0.913663	0.758997	0.766168	0.704954	0.766168	0.747195	0.588746	0.766168	0.200685	0.766168	0.103595	0.766168	0.0818757	0.766168	0.116152
cg30096868_BC21	0.160186	0.185827	0.14607	0.114301	0.0934331	0.942119	0.934028	0.792232	0.922997	0.774745	0.9102	0.917737	0.358019	0.872484	0.919053	0.919386	0.922432	0.943787	0.941281	0.931972	0.905282	0.918217	0.908059	0.486238	0.945748	0.804316	0.928099	0.41196	0.915354	0.429819
cg35224047_BC21	0.196612	0.112049	0.102081	0.0931759	0.0591105	0.92456	0.854114	0.751781	0.824521	0.698323	0.880396	0.845304	0.748047	0.591401	0.758677	0.76537	0.840649	0.582868	0.866862	0.578626	0.912226	0.673837	0.693574	0.373654	0.721015	0.0568473	0.77738	0.0770315	0.684534	0.0986325
cg31578589_BC11	0.336498	0.110651	0.249844	0.168954	0.05044	0.932229	0.916644	0.728036	0.974997	0.710653	0.903751	0.490782	0.926119	0.814365	0.897061	0.751774	0.938418	0.941709	0.570184	0.619425	0.932648	0.766865	0.645074	0.378435	0.473111	0.0272233	0.663204	0.161136	0.689551	0.190228
cg38999798_BC21	0.180083	0.187662	0.17553	0.102019	0.156197	0.86778	0.913286	0.716319	0.900201	0.733413	0.836531	0.750613	0.899536	0.581264	0.860347	0.507224	0.89623	0.87144	0.805574	0.353767	0.842143	0.482496	0.382778	0.410067	0.0920122	0.0991482	0.471727	0.121491	0.417838	0.0832669
cg32746177_BC21	0.140564	0.0240019	0.0635358	0.0542349	0.0344962	0.903659	0.943179	0.660957	0.949411	0.580275	0.917574	0.876615	0.860961	0.830148	0.910129	0.924283	0.930087	0.38389	0.539587	0.340702	0.727313	0.582173	0.357275	0.515136	0.254484	0.882962	0.618722	0.449879	0.583649	0.57743
cg39010715_BC21	0.194979	0.596286	0.108878	0.12503	0.34372	0.923556	0.937729	0.653131	0.93754	0.486078	0.934414	0.636631	0.935423	0.729577	0.942031	0.554732	0.934125	0.714296	0.699671	0.790249	0.926921	0.870781	0.885651	0.414147	0.878683	0.055462	0.866569	0.108768	0.859678	0.128777
cg45557598_TC21	0.853699	0.958077	0.821369	0.782743	0.961324	0.0555659	0.0383548	0.0541338	0.0455035	0.065386	0.0503168	0.0730148	0.0463575	0.0450446	0.0404325	0.0437056	0.0315511	0.0382909	0.0385391	0.0399856	0.239439	0.0527398	0.261897	0.134327	0.0734709	0.0447322	0.132068	0.0327959	0.081069	0.0382728
cg30773722_TC21	0.189544	0.018605	0.11273	0.0859486	0.781319	0.67759	0.497043	0.725709	0.668931	0.502388	0.676575	0.734098	0.896828	0.659734	0.617999	0.877204	0.646953	0.279846	0.485096	0.907278	0.894724	0.90626	0.92925	0.411807	0.941767	0.0285387	0.882346	0.131321	0.88353	0.172613
cg29752194_TC21	0.337477	0.182182	0.107793	0.257852	0.49655	0.951003	0.87719	0.719317	0.944357	0.736196	0.926777	0.922273	0.844465	0.79022	0.868148	0.878757	0.939363	0.937699	0.948058	0.848446	0.932673	0.859854	0.861042	0.427489	0.909605	0.037207	0.871166	0.173517	0.867654	0.17139
cg37668342_BC21	0.151735	0.0449947	0.157059	0.140558	0.0395951	0.904091	0.73938	0.690006	0.765682	0.728785	0.818432	0.502494	0.861506	0.410907	0.774073	0.775558	0.79609	0.893294	0.793551	0.667084	0.845884	0.704073	0.747359	0.312797	0.792074	0.0325753	0.737436	0.0939333	0.794749	0.135288
cg34032040_BC21	0.208834	0.436062	0.115844	0.0917827	0.247524	0.928888	0.951786	0.685001	0.881407	0.799578	0.929262	0.825277	0.920106	0.853227	0.927598	0.636963	0.936191	0.907134	0.895788	0.651341	0.761388	0.715152	0.469898	0.340316	0.498616	0.0904321	0.67738	0.0769162	0.597802	0.107258
cg40252672_TC21	0.849103	0.946281	0.937598	0.933648	0.92433	0.124145	0.251368	0.120547	0.108859	0.0593763	0.0861479	0.104623	0.078828	0.0700486	0.078919	0.0683506	0.0567862	0.092449	0.0852951	0.101692	0.182182	0.1658	0.0623766	0.154006	0.0538085	0.162473	0.18479	0.0511253	0.155364	0.0586668
cg28433489_BC11	0.158421	0.0626132	0.0843755	0.0801494	0.678704	0.815748	0.634357	0.65289	0.853539	0.759094	0.568582	0.703982	0.915336	0.645606	0.617617	0.35695	0.500238	0.894237	0.63033	0.847117	0.943958	0.932563	0.95711	0.329268	0.917429	0.358459	0.910731	0.0663036	0.911508	0.113523
cg34190763_TC21	0.229664	0.342037	0.170244	0.259901	0.120647	0.93525	0.932431	0.81052	0.910286	0.805015	0.929302	0.722315	0.930589	0.657078	0.918929	0.65961	0.91094	0.905682	0.558246	0.897931	0.931701	0.940149	0.950355	0.529438	0.928291	0.147649	0.930531	0.21323	0.912716	0.167288
cg45771539_TC21	0.854702	0.914809	0.915936	0.908262	0.9191	0.152418	0.0519464	0.115567	0.0491657	0.0571474	0.189062	0.0558249	0.0789612	0.0719837	0.0759482	0.06415	0.0603514	0.0620899	0.0636822	0.0958568	0.250768	0.147584	0.0390387	0.120155	0.0726723	0.0528404	0.16177	0.0460673	0.142506	0.0547301
cg32567688_BC11	0.22862	0.0204139	0.0950268	0.0626876	0.198419	0.908364	0.968592	0.901473	0.975251	0.786174	0.888969	0.96678	0.960424	0.926872	0.944167	0.956908	0.918484	0.95286	0.886142	0.922842	0.950668	0.953615	0.963337	0.911797	0.967206	0.956445	0.949034	0.882537	0.948082	0.90118
cg41135054_TC21	0.432058	0.166161	0.199929	0.18932	0.313809	0.945354	0.934389	0.812587	0.93975	0.763767	0.923811	0.864299	0.918847	0.794358	0.941671	0.930388	0.948385	0.610569	0.654907	0.859854	0.91516	0.933976	0.880077	0.428304	0.928836	0.0535799	0.941651	0.247427	0.909822	0.1792
cg34448554_TC21	0.834124	0.932238	0.876136	0.886977	0.918612	0.102991	0.0858643	0.0588827	0.133933	0.052799	0.0694703	0.121704	0.0702985	0.0511543	0.0413089	0.0482043	0.0568754	0.0581745	0.0417445	0.0799945	0.10226	0.0979016	0.0945165	0.0978414	0.130699	0.511394	0.117828	0.0839993	0.0937269	0.0959929
cg38530904_TC21	0.112567	0.471434	0.0996853	0.110458	0.674217	0.903771	0.91133	0.582608	0.939619	0.527568	0.896498	0.824646	0.88235	0.646288	0.929218	0.340756	0.931318	0.297644	0.651996	0.867623	0.582607	0.902283	0.754331	0.349767	0.91191	0.141944	0.896721	0.149479	0.869783	0.13016
cg32164124_BC21	0.939697	0.966189	0.964004	0.960343	0.955226	0.330612	0.060995	0.226838	0.0848159	0.0816486	0.312622	0.15732	0.181322	0.113136	0.179702	0.097118	0.140866	0.131778	0.17461	0.211653	0.346271	0.387132	0.0375368	0.267359	0.0488988	0.136778	0.410459	0.0648772	0.324007	0.0850032
cg43426741_TC11	0.150103	0.0456596	0.0627502	0.0377863	0.0425901	0.760488	0.962734	0.698546	0.936932	0.757949	0.707939	0.220405	0.933799	0.475169	0.769042	0.833248	0.746009	0.859315	0.612358	0.853756	0.724469	0.75022	0.936228	0.827609	0.969122	0.906788	0.819349	0.848263	0.838282	0.877859
cg43213021_TC11	0.148605	0.2774	0.281385	0.103709	0.274178	0.951631	0.929973	0.864711	0.948581	0.728056	0.937678	0.885757	0.951958	0.820734	0.93359	0.895789	0.951617	0.715489	0.853307	0.820537	0.941115	0.905197	0.81706	0.461342	0.885757	0.065327	0.906186	0.278744	0.882833	0.282102
cg34457957_TC21	0.192316	0.291084	0.136777	0.105571	0.33007	0.925813	0.858727	0.80982	0.917929	0.72529	0.88155	0.794723	0.915354	0.601623	0.854272	0.599764	0.897652	0.285261	0.580325	0.769273	0.934439	0.810487	0.861223	0.458067	0.838882	0.0819468	0.897004	0.0955668	0.865917	0.157461
cg43215636_TC21	0.207005	0.0518849	0.214077	0.103451	0.0502354	0.915553	0.820211	0.816968	0.906885	0.796061	0.884475	0.75021	0.860714	0.779079	0.812244	0.877343	0.863982	0.576984	0.812249	0.483705	0.879367	0.653106	0.532557	0.357995	0.457855	0.0328001	0.692013	0.154911	0.593154	0.156003
cg36155959_BC21	0.457471	0.189252	0.208277	0.190543	0.0394675	0.938162	0.813241	0.861357	0.930142	0.809382	0.920948	0.804674	0.936339	0.73423	0.898263	0.927349	0.929618	0.873598	0.912303	0.620926	0.750603	0.808236	0.580103	0.390743	0.710858	0.123141	0.815248	0.0940598	0.678866	0.133537
cg44965178_TC21	0.299439	0.0590936	0.204475	0.173912	0.0485935	0.922486	0.711331	0.862858	0.857189	0.712936	0.901934	0.83989	0.728386	0.654818	0.779515	0.496491	0.850346	0.307775	0.471206	0.832272	0.918678	0.866639	0.867545	0.575358	0.815597	0.069864	0.909016	0.17351	0.862194	0.202545
cg35963787_BC11	0.875025	0.96799	0.961744	0.954787	0.960933	0.374432	0.0386317	0.25111	0.0864475	0.0695853	0.35003	0.0866869	0.218905	0.124107	0.257473	0.188091	0.143415	0.128409	0.179054	0.261836	0.499756	0.600839	0.0613748	0.403553	0.0948084	0.11794	0.571012	0.129567	0.462834	0.0905538
cg39633256_BC11	0.315004	0.642541	0.693481	0.404771	0.251775	0.963357	0.966497	0.704334	0.967144	0.600239	0.942934	0.858772	0.235677	0.737801	0.949729	0.691067	0.958025	0.95825	0.730264	0.2424	0.828846	0.527922	0.255378	0.412376	0.0704985	0.0608279	0.484773	0.104261	0.438907	0.129989
cg37555005_TC21	0.20639	0.119695	0.127556	0.457913	0.0669964	0.902829	0.854105	0.748275	0.894195	0.634788	0.902995	0.751294	0.85807	0.427281	0.840072	0.801578	0.813804	0.847608	0.809066	0.65771	0.884183	0.821555	0.798495	0.394888	0.759289	0.0675183	0.847196	0.0923267	0.847864	0.0952884
cg33474417_BC11	0.872487	0.934243	0.942013	0.929171	0.961593	0.284115	0.0405475	0.226888	0.0420552	0.0521484	0.264313	0.0533698	0.124583	0.1123	0.171198	0.0704812	0.0871794	0.100685	0.119583	0.20155	0.418127	0.409027	0.0386684	0.31754	0.0458544	0.68191	0.293898	0.261356	0.28238	0.307845
cg34960043_TC21	0.224971	0.3149	0.153024	0.129356	0.0451859	0.917791	0.92275	0.725378	0.915648	0.658702	0.907518	0.80398	0.583951	0.684023	0.878285	0.872989	0.91089	0.551551	0.528021	0.791462	0.922009	0.845305	0.889112	0.398014	0.8552	0.0476508	0.881525	0.211253	0.821552	0.204647
cg37651584_TC11	0.733142	0.913909	0.881359	0.875024	0.913288	0.110715	0.041356	0.255885	0.0389185	0.233252	0.109043	0.733142	0.0752446	0.108533	0.0818597	0.0651358	0.0531607	0.131474	0.103527	0.153451	0.733142	0.290572	0.0958761	0.484646	0.733142	0.136952	0.292295	0.285964	0.192541	0.320302
cg46620690_TC21	0.284788	0.0727383	0.206986	0.142235	0.0284006	0.943179	0.805386	0.72632	0.865448	0.681739	0.876423	0.939485	0.539925	0.600048	0.811401	0.541274	0.873481	0.537848	0.890867	0.351797	0.911263	0.65692	0.387288	0.403128	0.0890025	0.033972	0.593464	0.127826	0.528979	0.150505
cg45953919_BC11	0.77541	0.959631	0.865979	0.863061	0.957464	0.0373576	0.0788976	0.0651237	0.0539045	0.138694	0.0592317	0.0646317	0.487016	0.0933003	0.0732854	0.0805528	0.073729	0.0713651	0.0942203	0.0536849	0.0996077	0.0950589	0.0690721	0.0960847	0.0509974	0.031871	0.0565251	0.138843	0.0705313	0.194702
cg31858959_BC21	0.18711	0.600222	0.182303	0.0883158	0.049009	0.93762	0.89449	0.657594	0.930634	0.525539	0.928711	0.605018	0.616577	0.270033	0.91961	0.465879	0.93091	0.931054	0.312677	0.459724	0.540716	0.693812	0.249324	0.300763	0.292371	0.0678051	0.664336	0.0688641	0.675055	0.0619748
cg41279826_BC21	0.460852	0.264707	0.164496	0.110543	0.0498278	0.928275	0.946464	0.783642	0.952409	0.636111	0.950139	0.833792	0.928031	0.631813	0.943213	0.867925	0.94862	0.642824	0.619123	0.898716	0.925118	0.918136	0.891492	0.517775	0.908928	0.0631235	0.920119	0.324239	0.907984	0.33623
cg33143087_TC21	0.211339	0.0838644	0.0829855	0.0967933	0.0748037	0.918092	0.700521	0.737296	0.793319	0.708928	0.850527	0.760937	0.587808	0.518301	0.666058	0.843226	0.755204	0.596956	0.89216	0.928339	0.656542	0.909055	0.754515	0.333593	0.903862	0.760937	0.887599	0.0915702	0.905571	0.0745621
cg45810285_TC11	0.0196157	0.111281	0.0158712	0.0142795	0.311258	0.480053	0.84223	0.388539	0.827246	0.49946	0.486472	0.196127	0.0425546	0.112005	0.612531	0.0305242	0.6258	0.783589	0.598041	0.0257881	0.393039	0.0686483	0.273685	0.59985	0.0239311	0.967189	0.0536712	0.754982	0.0619591	0.708392
cg34900410_TC21	0.421471	0.457354	0.170295	0.322407	0.105237	0.933086	0.879015	0.823008	0.919987	0.824788	0.909246	0.848997	0.911596	0.719626	0.894749	0.831211	0.909518	0.919021	0.753405	0.842392	0.913602	0.916517	0.791765	0.372425	0.84052	0.0659484	0.886307	0.0788443	0.895847	0.0994236
cg36273758_BC11	0.907056	0.704347	0.166526	0.151173	0.261225	0.937382	0.921512	0.917971	0.928418	0.906776	0.938516	0.907056	0.870679	0.90413	0.919266	0.925223	0.926612	0.734254	0.933622	0.818991	0.930931	0.929866	0.935967	0.426909	0.887749	0.123847	0.934729	0.115024	0.941872	0.144846
cg30773344_BC21	0.189966	0.35883	0.11046	0.0531939	0.395545	0.936403	0.906927	0.731017	0.943288	0.799116	0.878086	0.76953	0.920338	0.608712	0.87574	0.831228	0.923986	0.899956	0.866129	0.894241	0.916251	0.910167	0.913297	0.449142	0.88585	0.0659661	0.916618	0.250014	0.891277	0.275369
cg36320135_TC21	0.821782	0.952146	0.912231	0.8801	0.916932	0.0816269	0.055009	0.116295	0.0419839	0.169935	0.0604064	0.129845	0.0713167	0.0519963	0.0538125	0.0508209	0.0519524	0.0756783	0.163522	0.0702791	0.126965	0.12644	0.0778206	0.111963	0.0756718	0.471919	0.139992	0.0681183	0.0960348	0.0986644
cg44225608_BC21	0.180301	0.0248177	0.0875034	0.0948537	0.0281296	0.895137	0.510333	0.779585	0.917911	0.726835	0.864218	0.902568	0.808953	0.695106	0.781863	0.87788	0.854714	0.483922	0.495798	0.747213	0.88072	0.822697	0.838909	0.400825	0.846764	0.442744	0.864581	0.171838	0.819654	0.219816
cg32911813_BC11	0.0582586	0.0412282	0.0353482	0.0384444	0.051969	0.802852	0.870272	0.230516	0.802058	0.132858	0.828834	0.595418	0.595418	0.171405	0.839849	0.0864137	0.847112	0.111921	0.0914398	0.110345	0.296067	0.224962	0.0658121	0.133268	0.0703272	0.0975004	0.595418	0.076892	0.230211	0.0647596
cg41135615_TC11	0.175994	0.120217	0.0881008	0.0415257	0.041306	0.704452	0.786891	0.422543	0.717483	0.374496	0.822145	0.659478	0.565583	0.328747	0.764995	0.378175	0.772334	0.298201	0.218066	0.809601	0.714324	0.818109	0.686215	0.295722	0.927631	0.0606845	0.833817	0.0557863	0.878592	0.0818152
cg37759894_TC21	0.148239	0.108133	0.140946	0.168559	0.165327	0.877205	0.93426	0.653016	0.880358	0.645721	0.791328	0.865616	0.877298	0.732812	0.835423	0.866015	0.782082	0.519311	0.889202	0.818654	0.831453	0.815833	0.927973	0.405159	0.917925	0.217889	0.820436	0.127871	0.829227	0.168546
cg37564325_TC11	0.692522	0.085455	0.13565	0.14863	0.0506011	0.926359	0.946519	0.827057	0.944466	0.896201	0.908256	0.692522	0.934062	0.883411	0.891067	0.939659	0.920264	0.937561	0.92829	0.678001	0.908967	0.878189	0.692522	0.401775	0.692522	0.743096	0.753184	0.136458	0.766548	0.179181
cg43282228_BC11	0.200715	0.16313	0.10611	0.0676201	0.368736	0.975876	0.979177	0.505176	0.984462	0.439695	0.964648	0.725198	0.976067	0.582011	0.976832	0.638655	0.971055	0.364435	0.50625	0.792259	0.976546	0.922718	0.820431	0.423802	0.777684	0.298552	0.814906	0.231392	0.802508	0.354039
cg32811689_TC11	0.0793929	0.0414221	0.115065	0.0581484	0.057781	0.813015	0.560569	0.813015	0.813015	0.813015	0.82975	0.813015	0.813015	0.813015	0.813015	0.813015	0.813015	0.813015	0.813015	0.29261	0.813015	0.813015	0.813015	0.264638	0.813015	0.813015	0.813015	0.813015	0.813015	0.123564
cg29173036_TC21	0.172166	0.0807516	0.12071	0.128219	0.210034	0.759165	0.860472	0.889219	0.637651	0.849787	0.745845	0.86125	0.649535	0.772816	0.785577	0.906658	0.663328	0.925748	0.933672	0.781332	0.921191	0.773648	0.723937	0.343859	0.533104	0.0862793	0.802795	0.134736	0.711712	0.11954
cg45186647_TC11	0.664586	0.948182	0.661076	0.689187	0.868666	0.241592	0.707567	0.0446701	0.523589	0.0443791	0.369636	0.0664686	0.21137	0.0557834	0.408697	0.400253	0.414241	0.0441364	0.108432	0.0476084	0.0696088	0.0542411	0.0379428	0.588084	0.0574372	0.862639	0.0745755	0.61391	0.0534177	0.737741
cg38472853_BC21	0.266474	0.427249	0.152785	0.118163	0.0455501	0.94812	0.92179	0.812818	0.952875	0.759679	0.902217	0.78438	0.929457	0.762172	0.931621	0.326218	0.931653	0.939388	0.892716	0.946991	0.943561	0.943601	0.952815	0.493675	0.961695	0.664829	0.952546	0.251783	0.936919	0.32061
cg42381622_BC21	0.123145	0.048874	0.0866739	0.0836392	0.0543785	0.903464	0.752927	0.678441	0.890779	0.64811	0.842697	0.7061	0.510461	0.58709	0.750787	0.864404	0.795176	0.206552	0.529084	0.534023	0.88258	0.722106	0.683688	0.380984	0.7507	0.072474	0.815414	0.0742634	0.642856	0.110096
cg39578352_TC11	0.8183	0.945261	0.892574	0.881418	0.956594	0.0956595	0.0359397	0.100993	0.0406045	0.0746854	0.137298	0.0756521	0.0493925	0.0582848	0.0495612	0.0407285	0.0475429	0.056038	0.0483044	0.267472	0.145748	0.26261	0.214159	0.0776073	0.339536	0.0451405	0.324762	0.0386468	0.261828	0.064313
cg30713492_TC21	0.244927	0.173707	0.22245	0.108111	0.066995	0.938698	0.88527	0.626722	0.936126	0.511524	0.910412	0.705753	0.873599	0.29432	0.898199	0.452505	0.892398	0.270783	0.613266	0.901972	0.795696	0.914644	0.745884	0.4729	0.843232	0.584379	0.871749	0.135454	0.894204	0.14451
cg38642656_BC21	0.200265	0.0498187	0.16161	0.131662	0.0538589	0.931077	0.857325	0.809451	0.821766	0.781432	0.903346	0.722664	0.858464	0.567542	0.84631	0.726848	0.878394	0.563642	0.841714	0.430794	0.922287	0.806999	0.592703	0.486125	0.420223	0.0792546	0.746448	0.13072	0.648439	0.140875
cg29787600_TC21	0.876764	0.952645	0.909638	0.935259	0.949991	0.0745295	0.804877	0.416319	0.121493	0.551587	0.0416101	0.912941	0.210083	0.560192	0.163848	0.129263	0.0330446	0.527792	0.541102	0.713371	0.247026	0.490956	0.829578	0.339462	0.958084	0.692055	0.562871	0.392974	0.592452	0.35316
cg29089045_TC11	0.860551	0.973798	0.918177	0.936544	0.950669	0.056733	0.402771	0.541047	0.0410565	0.565929	0.0383585	0.781604	0.0342729	0.436085	0.09031	0.462341	0.0305541	0.194303	0.620775	0.270867	0.551594	0.20214	0.575926	0.544299	0.242668	0.847901	0.259358	0.550566	0.309598	0.661883
cg32778621_BC11	0.478923	0.133182	0.604639	0.371036	0.0556027	0.95137	0.900263	0.711306	0.932108	0.625728	0.932966	0.707126	0.930846	0.502499	0.876586	0.723989	0.922688	0.309225	0.562137	0.795149	0.926019	0.91734	0.911137	0.336171	0.914943	0.109868	0.925886	0.145246	0.927905	0.128569
cg30092595_BC11	0.778092	0.960121	0.645212	0.93668	0.973426	0.034699	0.196065	0.0313471	0.182893	0.0419969	0.0308286	0.0740667	0.0401683	0.0702855	0.0378741	0.0409642	0.0341516	0.0330823	0.0498375	0.038064	0.0402685	0.0442206	0.0677755	0.0413133	0.0819869	0.197314	0.0457357	0.0429097	0.038065	0.03838
cg34317116_TC21	0.856385	0.939242	0.910671	0.908715	0.923518	0.791317	0.615643	0.562387	0.912656	0.420991	0.702839	0.307213	0.394907	0.272947	0.711281	0.200174	0.74275	0.882732	0.748481	0.175671	0.458252	0.429217	0.0533052	0.308131	0.0419	0.0934357	0.349815	0.0848168	0.286533	0.0974299
cg46246794_BC21	0.143781	0.0612495	0.0772281	0.0622043	0.030237	0.664985	0.466168	0.730523	0.712338	0.808664	0.615725	0.884054	0.641537	0.843248	0.486885	0.719103	0.599755	0.855306	0.763772	0.760947	0.690312	0.620356	0.917432	0.211283	0.930375	0.0285403	0.692013	0.160409	0.666278	0.0977006
cg44214828_BC21	0.199095	0.180361	0.145822	0.100585	0.0303262	0.922033	0.847806	0.800004	0.899398	0.762115	0.897118	0.876776	0.771729	0.800481	0.854003	0.647726	0.854897	0.870637	0.890664	0.841329	0.811322	0.841574	0.753949	0.455339	0.852158	0.172711	0.885195	0.236917	0.859319	0.224103
cg37815644_TC11	0.957262	0.973477	0.971181	0.964245	0.966464	0.418883	0.0355355	0.341194	0.212847	0.0784796	0.366678	0.132361	0.228537	0.203645	0.288296	0.181422	0.216056	0.227288	0.206726	0.304968	0.668435	0.485016	0.053982	0.391528	0.039973	0.0598582	0.50902	0.10816	0.412732	0.133025
cg43414002_TC11	0.0293163	0.727636	0.0188614	0.0164275	0.701021	0.598067	0.963124	0.358581	0.957968	0.505574	0.592513	0.160755	0.697935	0.199085	0.675797	0.0500132	0.783142	0.651511	0.631461	0.0242604	0.501979	0.0216544	0.376219	0.172737	0.0183442	0.367645	0.0328089	0.254761	0.0849217	0.177009
cg46608991_TC21	0.13767	0.120213	0.0585482	0.056991	0.0707517	0.594848	0.946507	0.343914	0.854959	0.39811	0.689731	0.221947	0.846297	0.289056	0.801769	0.504403	0.825024	0.298471	0.796015	0.158637	0.330952	0.343781	0.126497	0.657578	0.0557006	0.938674	0.280311	0.821724	0.252683	0.788466
cg44698094_TC21	0.929601	0.950175	0.945515	0.937396	0.939415	0.362236	0.0444385	0.413908	0.100954	0.360018	0.310109	0.171273	0.20845	0.178544	0.25366	0.154863	0.160375	0.803878	0.414062	0.306965	0.550576	0.591942	0.053511	0.315062	0.0579529	0.0378946	0.516655	0.0972541	0.487276	0.0913396
cg44209852_TC21	0.224565	0.0819234	0.188959	0.111739	0.118846	0.89542	0.836295	0.700346	0.953177	0.640116	0.833915	0.913112	0.494204	0.616115	0.804671	0.56213	0.861103	0.285979	0.860222	0.660994	0.886773	0.782267	0.75374	0.382703	0.790407	0.0593669	0.825728	0.107424	0.726675	0.146158
cg39088942_BC11	0.16063	0.591643	0.206001	0.207951	0.0695666	0.876897	0.969444	0.827914	0.976509	0.891156	0.891716	0.964905	0.934828	0.889857	0.902792	0.878841	0.935021	0.689667	0.871697	0.787201	0.824058	0.76006	0.855385	0.42829	0.808735	0.0504737	0.742237	0.187558	0.692095	0.247629
cg38132822_TC21	0.135283	0.0306566	0.105385	0.0703956	0.0285762	0.895936	0.443787	0.665844	0.843629	0.628062	0.792597	0.678478	0.528695	0.505064	0.636196	0.800151	0.768689	0.891485	0.53185	0.667265	0.916245	0.791703	0.779314	0.358138	0.838338	0.0933393	0.829928	0.101524	0.76526	0.131342
cg46619489_BC21	0.221463	0.202704	0.132781	0.11822	0.0511471	0.917114	0.747534	0.747246	0.869578	0.606013	0.87415	0.558746	0.823905	0.626499	0.733417	0.3098	0.825711	0.863666	0.628557	0.743183	0.891998	0.846715	0.753561	0.367165	0.78295	0.0568444	0.882057	0.104599	0.865817	0.149029
cg46491924_TC11	0.223266	0.71637	0.298249	0.349048	0.580299	0.872298	0.925937	0.531314	0.930507	0.529011	0.848595	0.455921	0.866427	0.443693	0.856612	0.150941	0.865547	0.174324	0.794607	0.800962	0.87939	0.819265	0.893112	0.212059	0.455921	0.0338823	0.807771	0.0552815	0.852954	0.0511406
cg30507592_BC11	0.226411	0.131349	0.114417	0.253348	0.0290353	0.955255	0.796002	0.70041	0.894248	0.616019	0.919553	0.741785	0.888642	0.576593	0.779798	0.723299	0.845277	0.271556	0.291367	0.592838	0.931674	0.675976	0.752128	0.47665	0.677803	0.0437288	0.789557	0.113763	0.789925	0.117644
cg38997420_BC21	0.220179	0.0857352	0.264842	0.0991844	0.0760945	0.882806	0.856028	0.665401	0.892379	0.6133	0.849197	0.750901	0.86026	0.622281	0.857195	0.846802	0.883157	0.873889	0.845042	0.731003	0.622708	0.834841	0.610381	0.363222	0.812815	0.0601226	0.764467	0.0887498	0.785678	0.142046
cg43767306_TC11	0.952539	0.989629	0.982401	0.982537	0.9757	0.412091	0.0253021	0.32964	0.0403816	0.0789265	0.42394	0.107928	0.281099	0.257301	0.329974	0.254979	0.237956	0.293134	0.254669	0.325042	0.51098	0.534931	0.0458929	0.368648	0.028205	0.0826115	0.469313	0.128476	0.447757	0.14966
cg28639705_TC11	0.458643	0.33414	0.168036	0.140865	0.0195286	0.9609	0.935908	0.871683	0.938817	0.825668	0.941778	0.899464	0.888335	0.811041	0.915388	0.707165	0.936684	0.867566	0.94183	0.813098	0.940271	0.887842	0.931344	0.5283	0.946802	0.229649	0.911807	0.278112	0.938465	0.238012
cg34327437_BC11	0.0799658	0.027064	0.0563316	0.0616826	0.0355131	0.840907	0.95402	0.455115	0.946272	0.467169	0.834912	0.474315	0.808723	0.535022	0.855495	0.191653	0.926283	0.547386	0.387231	0.307138	0.558745	0.481599	0.337791	0.192301	0.274366	0.0553881	0.425924	0.06457	0.339266	0.0781018
cg28137777_TC21	0.266646	0.10664	0.19441	0.132997	0.037728	0.892452	0.713021	0.740252	0.85777	0.660526	0.833271	0.488527	0.81424	0.663076	0.803121	0.61263	0.812932	0.808619	0.32647	0.910835	0.728449	0.897449	0.7785	0.448581	0.921032	0.0438748	0.903515	0.14036	0.907154	0.214621
cg38041530_BC21	0.134196	0.0577679	0.0946456	0.0865605	0.0543806	0.919808	0.946426	0.547847	0.919781	0.538912	0.908581	0.681643	0.654796	0.690385	0.882448	0.854012	0.885268	0.143798	0.756297	0.926596	0.718392	0.874445	0.833283	0.789111	0.903301	0.894162	0.914557	0.648474	0.886261	0.696888
cg34356914_TC21	0.12732	0.584385	0.0919091	0.0991742	0.523812	0.880791	0.916255	0.550777	0.919647	0.453018	0.890553	0.0470684	0.926462	0.286277	0.885952	0.304128	0.908983	0.5542	0.304245	0.327469	0.846789	0.514414	0.438455	0.366211	0.0980348	0.0375046	0.489949	0.0989044	0.44066	0.127551
cg42502168_TC21	0.194577	0.52655	0.20234	0.124069	0.127	0.890056	0.893191	0.826405	0.896565	0.867231	0.869209	0.928662	0.875906	0.848653	0.865873	0.869165	0.881792	0.902909	0.890454	0.883594	0.885625	0.887698	0.871472	0.387312	0.924113	0.0727808	0.858269	0.253648	0.887459	0.259742
cg28200436_BC21	0.125297	0.0815565	0.0823136	0.0621327	0.271508	0.904542	0.896194	0.551402	0.877387	0.595077	0.887624	0.51889	0.861457	0.543953	0.860414	0.3001	0.870596	0.478856	0.7751	0.439202	0.882357	0.555752	0.462372	0.28241	0.124095	0.0637069	0.512823	0.0646421	0.454784	0.0730674
cg34054541_TC21	0.406697	0.51837	0.141215	0.156409	0.129136	0.93044	0.93844	0.790338	0.923981	0.670123	0.916893	0.832266	0.896555	0.614378	0.906013	0.755985	0.930803	0.339421	0.603304	0.845716	0.912706	0.864123	0.861547	0.469879	0.880103	0.0886063	0.873406	0.119592	0.86053	0.128656
cg43180580_TC21	0.435413	0.41076	0.32842	0.357521	0.128455	0.944139	0.938256	0.927524	0.9409	0.905091	0.937107	0.920473	0.914902	0.956	0.958497	0.960404	0.94825	0.934474	0.937381	0.931866	0.917654	0.918044	0.940293	0.4215	0.924988	0.274325	0.941322	0.110471	0.938576	0.137295
cg34788333_BC21	0.814049	0.946688	0.905193	0.890592	0.921083	0.126779	0.0315044	0.108874	0.0657368	0.101661	0.047668	0.0609037	0.0976615	0.0737282	0.058569	0.0542523	0.0406438	0.0818069	0.0737346	0.0708072	0.198415	0.10441	0.167656	0.199882	0.0434275	0.0350328	0.168147	0.0639818	0.101892	0.0677399
cg38224727_TC11	0.883012	0.967165	0.94967	0.956728	0.922626	0.262917	0.170013	0.179192	0.0333988	0.048954	0.25081	0.0946959	0.118759	0.0957921	0.171962	0.0525704	0.0959839	0.122139	0.0864652	0.130871	0.388692	0.359383	0.0263741	0.218991	0.0286088	0.224209	0.320599	0.126367	0.270105	0.114422
cg41178389_BC21	0.927108	0.956635	0.959318	0.955346	0.938426	0.328131	0.0924061	0.288243	0.0921069	0.0801858	0.292143	0.144058	0.209205	0.180946	0.230758	0.162119	0.165866	0.177632	0.140047	0.214785	0.478655	0.499699	0.0466616	0.360302	0.0537472	0.863174	0.39368	0.232629	0.352253	0.214945
cg39526756_BC11	0.161902	0.17529	0.0816773	0.109697	0.0295656	0.925094	0.865546	0.589974	0.919606	0.61185	0.872756	0.391293	0.908003	0.581002	0.831072	0.838498	0.8524	0.626149	0.426084	0.321992	0.897195	0.498715	0.505298	0.376705	0.285634	0.0308526	0.536583	0.0902753	0.571018	0.109343
cg28197133_BC21	0.901324	0.95465	0.938901	0.929151	0.949459	0.459076	0.554424	0.120266	0.641438	0.156809	0.485442	0.0956192	0.202857	0.0584052	0.258736	0.0640124	0.320983	0.28142	0.228318	0.0895244	0.340097	0.0829886	0.261405	0.175617	0.16618	0.151443	0.172949	0.0423618	0.104672	0.0402412
cg42200655_TC11	0.134721	0.0348475	0.0503729	0.0421975	0.0265556	0.887553	0.83908	0.458505	0.787927	0.463685	0.828602	0.610839	0.839362	0.415965	0.803702	0.782731	0.745627	0.13669	0.70126	0.451042	0.941645	0.699805	0.586501	0.38497	0.44273	0.158238	0.658612	0.056589	0.640874	0.0887731
cg36207551_TC11	0.926791	0.848078	0.102226	0.107519	0.7722	0.941731	0.92216	0.927161	0.922883	0.922697	0.93468	0.926791	0.869684	0.941007	0.931214	0.943606	0.952086	0.944148	0.953457	0.943901	0.925947	0.933143	0.939821	0.435554	0.926791	0.0654741	0.90889	0.161998	0.939845	0.199105
cg34922489_BC21	0.236234	0.275179	0.292508	0.0774199	0.0322937	0.760561	0.911592	0.578239	0.763767	0.611683	0.819454	0.720403	0.620411	0.606573	0.770697	0.551871	0.769507	0.522706	0.335788	0.848558	0.908613	0.833566	0.897127	0.317643	0.880803	0.0273825	0.907903	0.046447	0.889989	0.0889845
cg44242001_TC21	0.158571	0.0296149	0.090273	0.0785452	0.0343373	0.886741	0.807146	0.692209	0.846967	0.655679	0.846329	0.387986	0.855644	0.645566	0.747281	0.773203	0.811006	0.528675	0.551603	0.717305	0.757813	0.922378	0.689573	0.44126	0.880833	0.149919	0.871882	0.142335	0.796769	0.17703
cg44483990_TC21	0.324938	0.0482706	0.143721	0.125364	0.0538582	0.866429	0.746045	0.766193	0.827491	0.716105	0.931636	0.854382	0.856018	0.737234	0.800665	0.876394	0.853306	0.65328	0.886083	0.841622	0.743024	0.784632	0.705654	0.436519	0.860778	0.121185	0.896027	0.14077	0.759144	0.169742
cg09712406_TC21	0.929595	0.925573	0.911341	0.913932	0.907436	0.948501	0.885919	0.517025	0.912061	0.636455	0.913466	0.286419	0.94898	0.567202	0.910834	0.744815	0.885747	0.943949	0.830063	0.405333	0.557393	0.656155	0.172811	0.342988	0.188472	0.037294	0.602716	0.0784226	0.486506	0.102379
cg30983262_BC21	0.187652	0.19775	0.247511	0.22073	0.121295	0.942971	0.77789	0.792637	0.919564	0.695525	0.911813	0.909975	0.852771	0.637484	0.803047	0.885628	0.924941	0.277483	0.950285	0.632787	0.715686	0.720757	0.548168	0.355408	0.538354	0.0490269	0.743449	0.0786575	0.730162	0.121396
cg40481505_BC21	0.0838084	0.807158	0.0603675	0.0461209	0.811051	0.76776	0.921723	0.606574	0.913418	0.674463	0.784722	0.657561	0.709119	0.394823	0.770412	0.675	0.897507	0.910253	0.677338	0.124152	0.825151	0.301456	0.327371	0.229876	0.0583563	0.519711	0.269462	0.154425	0.251767	0.172413
cg40960163_BC11	0.0942187	0.131306	0.16311	0.185916	0.0319245	0.958127	0.519446	0.743606	0.939087	0.496908	0.95624	0.736636	0.54278	0.425555	0.812485	0.789509	0.908161	0.407694	0.424136	0.315898	0.954395	0.585413	0.401608	0.343756	0.178797	0.0258998	0.575656	0.093999	0.558341	0.0888592
cg32657958_BC21	0.195108	0.399155	0.128982	0.140711	0.0582204	0.926543	0.85437	0.917688	0.93576	0.899592	0.913014	0.889953	0.928445	0.902734	0.905294	0.923223	0.938659	0.93231	0.92444	0.928755	0.933346	0.894484	0.904998	0.447077	0.913638	0.307963	0.926522	0.414745	0.93332	0.375583
cg45894898_TC21	0.8457	0.90314	0.916786	0.928422	0.958467	0.802359	0.940172	0.640362	0.861233	0.619347	0.850705	0.141103	0.750024	0.317493	0.843473	0.325632	0.898686	0.92891	0.642033	0.287909	0.90958	0.532771	0.438032	0.335334	0.081145	0.136045	0.451182	0.079131	0.448423	0.10216
cg43425362_BC21	0.313803	0.0434178	0.215914	0.199296	0.107577	0.928196	0.946785	0.671005	0.916357	0.620021	0.938278	0.261852	0.840021	0.41986	0.93696	0.669461	0.945839	0.953203	0.798428	0.376024	0.900134	0.548053	0.481044	0.874356	0.0943752	0.923188	0.524746	0.911256	0.509719	0.894599
cg38289194_TC21	0.213452	0.209494	0.130735	0.0875394	0.0402774	0.880061	0.883852	0.776695	0.898197	0.767338	0.876002	0.752875	0.870725	0.703853	0.850942	0.517879	0.873901	0.587718	0.580516	0.775689	0.897523	0.819827	0.853163	0.417888	0.879386	0.157418	0.836587	0.140296	0.819684	0.174505
cg45725824_BC11	0.147814	0.132664	0.0643984	0.066658	0.0411439	0.915027	0.927449	0.477416	0.936334	0.378399	0.916967	0.247929	0.900681	0.294624	0.866649	0.252581	0.854722	0.648223	0.763184	0.343864	0.72383	0.594212	0.284952	0.581243	0.0784676	0.0959262	0.466704	0.296242	0.449167	0.412726
cg43221138_TC21	0.208605	0.170604	0.180384	0.12427	0.235213	0.926417	0.857415	0.785885	0.914696	0.761222	0.888499	0.794024	0.79581	0.679834	0.887158	0.554918	0.895846	0.928314	0.551765	0.767849	0.91727	0.874601	0.860349	0.403559	0.890073	0.0753161	0.907958	0.207791	0.90055	0.21343
cg29751478_BC11	0.294675	0.162001	0.0936747	0.249252	0.172228	0.938338	0.823189	0.809248	0.900424	0.695112	0.890444	0.819049	0.874083	0.493277	0.846292	0.907822	0.90493	0.570986	0.621948	0.738964	0.906336	0.765765	0.730492	0.355095	0.819049	0.0636587	0.869922	0.0965345	0.835126	0.138209
cg36511393_TC21	0.199053	0.0362054	0.100811	0.335554	0.0351326	0.895283	0.801012	0.397058	0.911196	0.358031	0.885111	0.251759	0.840954	0.220627	0.817931	0.41583	0.878298	0.263497	0.532042	0.205577	0.900781	0.543946	0.332676	0.260586	0.0503887	0.0679292	0.427249	0.0698858	0.362255	0.0765991
cg40608513_TC21	0.373413	0.13179	0.360457	0.178594	0.127869	0.921208	0.876597	0.761222	0.875724	0.69448	0.892892	0.806885	0.89357	0.714033	0.879453	0.836731	0.881431	0.662764	0.893997	0.872121	0.912882	0.901159	0.887547	0.405481	0.877459	0.0925053	0.890119	0.131525	0.908153	0.146126
cg44237006_TC21	0.20012	0.199311	0.382086	0.262703	0.0601052	0.940489	0.905647	0.849592	0.937341	0.749373	0.908843	0.90205	0.873785	0.785848	0.90615	0.396524	0.948427	0.361066	0.922318	0.894045	0.821054	0.862029	0.843933	0.5094	0.91045	0.210076	0.889796	0.144968	0.809296	0.271049
cg44010613_TC11	0.152845	0.0768514	0.149496	0.0945759	0.0615219	0.919293	0.722937	0.532655	0.85942	0.550169	0.887809	0.787328	0.642743	0.535634	0.759663	0.802789	0.853141	0.206677	0.775409	0.70776	0.771507	0.799697	0.458188	0.371638	0.557811	0.0549918	0.817974	0.0871492	0.786805	0.0835714
cg36936073_BC11	0.835128	0.379715	0.101242	0.108257	0.050686	0.930401	0.927229	0.862408	0.931313	0.808799	0.923859	0.835128	0.90166	0.826823	0.909385	0.899655	0.927183	0.835128	0.936185	0.913291	0.938476	0.944469	0.914076	0.511036	0.835128	0.0753883	0.890786	0.835128	0.920131	0.194356
cg40496898_TC21	0.155421	0.150688	0.164988	0.124692	0.0829036	0.921179	0.93161	0.85323	0.926367	0.872416	0.913331	0.775828	0.923521	0.769834	0.919486	0.598217	0.921645	0.940379	0.882274	0.59285	0.922929	0.794383	0.748788	0.418837	0.545408	0.775828	0.737298	0.158489	0.725535	0.187573
cg28802669_TC21	0.14475	0.257033	0.0934985	0.0719095	0.0753533	0.660188	0.921303	0.638809	0.848247	0.465072	0.614304	0.870275	0.784671	0.79477	0.811239	0.864466	0.717438	0.516566	0.740484	0.880794	0.621752	0.874508	0.800734	0.354897	0.915563	0.0857242	0.880851	0.156722	0.821254	0.143343
cg45620737_TC21	0.212714	0.494051	0.177377	0.344158	0.300822	0.884235	0.927055	0.547846	0.93748	0.492774	0.880902	0.12058	0.850906	0.270734	0.87296	0.276454	0.873512	0.888852	0.678934	0.259776	0.898597	0.462283	0.359268	0.273519	0.0908752	0.0442336	0.402931	0.0900209	0.383818	0.0858299
cg29171918_TC21	0.187091	0.0440141	0.143192	0.0950314	0.058544	0.854733	0.501049	0.587068	0.723999	0.486818	0.73766	0.636314	0.238874	0.594044	0.574872	0.731843	0.685325	0.213772	0.471472	0.888215	0.787524	0.834719	0.816654	0.295123	0.916989	0.0949082	0.897102	0.079412	0.883415	0.10742
cg36691849_TC21	0.199215	0.171101	0.159152	0.265956	0.0453709	0.919204	0.884747	0.872784	0.914726	0.75955	0.912295	0.80581	0.870246	0.765065	0.861025	0.717804	0.895725	0.609787	0.873252	0.777981	0.911775	0.888419	0.855881	0.618147	0.850545	0.0746764	0.897797	0.235971	0.878773	0.245734
cg46628978_TC21	0.214543	0.207371	0.158566	0.104052	0.172912	0.716327	0.780055	0.55875	0.749442	0.436088	0.70419	0.435488	0.598517	0.535216	0.794938	0.860578	0.694188	0.534786	0.353964	0.931853	0.898392	0.906285	0.949712	0.342704	0.917081	0.034491	0.895991	0.106619	0.914405	0.0976658
cg37271407_TC11	0.134158	0.0130577	0.143577	0.0829393	0.015578	0.930502	0.785689	0.622297	0.860798	0.561622	0.879516	0.824864	0.829954	0.521533	0.730105	0.464198	0.846066	0.560876	0.728039	0.426937	0.831453	0.675096	0.219876	0.39838	0.171441	0.0154657	0.640936	0.139521	0.534587	0.144333
cg44940582_BC11	0.132703	0.0499714	0.0964574	0.121319	0.0519586	0.754914	0.754914	0.730466	0.754914	0.754914	0.754914	0.754914	0.660064	0.754914	0.754914	0.398523	0.754914	0.218632	0.754914	0.754914	0.908552	0.766821	0.754914	0.357114	0.754914	0.0593425	0.754914	0.0694107	0.754914	0.0838268
cg33120420_BC11	0.361716	0.298891	0.216066	0.280269	0.255946	0.963389	0.952587	0.953212	0.956269	0.912465	0.95395	0.926696	0.961553	0.887553	0.944426	0.953697	0.956096	0.955649	0.954104	0.918813	0.955513	0.946623	0.926283	0.624015	0.910029	0.0878916	0.94333	0.281297	0.939955	0.295482
cg36322000_BC11	0.0730083	0.0403646	0.0520933	0.0580968	0.0269613	0.802279	0.491683	0.537321	0.702375	0.449332	0.635532	0.511244	0.803951	0.263322	0.499808	0.136789	0.507392	0.11786	0.249296	0.67676	0.860397	0.805751	0.755064	0.248259	0.852448	0.028102	0.790777	0.0701065	0.784907	0.0883343
cg35495149_TC21	0.200119	0.3153	0.158954	0.104555	0.037977	0.896524	0.915906	0.745771	0.921002	0.687953	0.887101	0.821476	0.528624	0.732268	0.874951	0.850283	0.863602	0.59684	0.912751	0.674875	0.677407	0.719756	0.598938	0.333252	0.743718	0.0420422	0.829214	0.0727651	0.693686	0.126269
cg32622080_BC21	0.179123	0.0986827	0.173914	0.148945	0.858416	0.933751	0.942449	0.831848	0.926964	0.848788	0.925339	0.845803	0.938582	0.88432	0.93979	0.93831	0.941831	0.927253	0.887569	0.899327	0.927234	0.918792	0.887033	0.424738	0.892312	0.200121	0.899385	0.339756	0.908304	0.291686
cg43948171_TC21	0.227611	0.22712	0.223068	0.0977623	0.0468935	0.879788	0.865696	0.743087	0.903664	0.67832	0.816373	0.59634	0.832704	0.573579	0.82698	0.506583	0.847533	0.516677	0.81146	0.779318	0.870972	0.843786	0.822253	0.299106	0.855551	0.0826326	0.822855	0.101351	0.845784	0.100651
cg33030510_TC11	0.365909	0.171536	0.365909	0.252889	0.119722	0.86963	0.840326	0.604285	0.808444	0.602866	0.761492	0.365909	0.831042	0.392361	0.687074	0.857788	0.77795	0.366814	0.891342	0.769817	0.868681	0.883818	0.861742	0.134488	0.365909	0.0537407	0.847902	0.0451348	0.881136	0.042652
cg33143224_BC11	0.0796886	0.349612	0.108086	0.067744	0.0380865	0.925997	0.806373	0.721056	0.901699	0.695744	0.852372	0.900296	0.861538	0.665547	0.777251	0.858542	0.763496	0.549993	0.942646	0.949414	0.772575	0.905674	0.897362	0.347665	0.960956	0.771611	0.923038	0.268592	0.932862	0.299686
cg37817780_BC21	0.921968	0.940753	0.920464	0.936202	0.917456	0.334521	0.0265587	0.228339	0.0241642	0.0573174	0.316889	0.0311603	0.164289	0.144465	0.20713	0.166053	0.151826	0.164557	0.125728	0.248355	0.576741	0.439875	0.0290853	0.242057	0.0301065	0.227616	0.405494	0.0752091	0.318698	0.0637076
cg38804851_TC11	0.135471	0.0372423	0.0952741	0.0799239	0.0489099	0.841715	0.615202	0.904251	0.835453	0.823733	0.787899	0.839086	0.932942	0.67266	0.701854	0.703536	0.738341	0.899198	0.928289	0.642518	0.931529	0.82109	0.787741	0.444491	0.839086	0.0813577	0.826985	0.839086	0.850981	0.839086
cg31717813_TC21	0.873639	0.944864	0.916827	0.929755	0.923482	0.911118	0.944649	0.555776	0.925266	0.470722	0.917053	0.049949	0.908942	0.240176	0.928477	0.231002	0.92399	0.526909	0.158304	0.283595	0.628082	0.495738	0.240265	0.639491	0.0333091	0.928524	0.428252	0.586857	0.388632	0.606078
cg28821863_TC11	0.202624	0.545304	0.124786	0.0735307	0.0491333	0.953935	0.960484	0.870859	0.956365	0.840627	0.940296	0.867088	0.703696	0.852731	0.942123	0.894266	0.947932	0.781068	0.935647	0.910666	0.955238	0.945928	0.933608	0.513103	0.926032	0.867088	0.929347	0.22019	0.918215	0.345608
cg34589183_TC11	0.841969	0.972386	0.954297	0.95753	0.974597	0.209355	0.567517	0.0737121	0.37925	0.121055	0.196626	0.152085	0.232731	0.12188	0.174622	0.0820878	0.207797	0.0751827	0.0962575	0.065599	0.124481	0.0942548	0.178362	0.195234	0.098496	0.431393	0.146592	0.18729	0.0951867	0.203184
cg33195007_TC21	0.870426	0.107235	0.23285	0.191516	0.0588519	0.936509	0.921707	0.868819	0.922586	0.879697	0.92126	0.897152	0.642583	0.842576	0.904409	0.932104	0.936937	0.258222	0.926092	0.577835	0.805396	0.751944	0.527381	0.465477	0.464009	0.184865	0.724589	0.188256	0.679783	0.226038
cg46923525_TC21	0.298532	0.765785	0.18132	0.17994	0.854979	0.940746	0.888394	0.634739	0.942826	0.592139	0.902984	0.552861	0.925296	0.46876	0.887555	0.22983	0.919009	0.923021	0.613038	0.361211	0.910848	0.622845	0.523988	0.352812	0.102162	0.0342033	0.594747	0.0898252	0.565383	0.100074
cg34466536_TC11	0.115754	0.921039	0.0494299	0.0530899	0.894309	0.783668	0.867759	0.315252	0.849837	0.228592	0.833247	0.753683	0.753683	0.184467	0.646448	0.469473	0.778244	0.0869051	0.644456	0.253296	0.620336	0.550291	0.204536	0.286776	0.172767	0.0600278	0.45278	0.0601256	0.403061	0.0858754
cg30776402_BC11	0.906083	0.941997	0.949094	0.946524	0.926147	0.405649	0.0186115	0.275413	0.0260737	0.092956	0.351841	0.0287846	0.224981	0.162353	0.262356	0.175021	0.165973	0.18558	0.135203	0.261058	0.436459	0.495926	0.0206924	0.368233	0.020687	0.0334408	0.392458	0.0920372	0.365311	0.105852
cg28566633_TC21	0.303109	0.0952911	0.382967	0.108188	0.241215	0.946012	0.927277	0.893602	0.934746	0.874611	0.945902	0.806658	0.930786	0.834086	0.95098	0.727205	0.956582	0.950114	0.910162	0.738139	0.935442	0.900308	0.776822	0.523777	0.742385	0.0920054	0.888487	0.236842	0.866664	0.275601
cg35068495_TC21	0.197495	0.0305443	0.184251	0.111625	0.0340142	0.939813	0.819798	0.68223	0.928523	0.625664	0.935391	0.796968	0.814075	0.571747	0.862557	0.826471	0.905242	0.88549	0.546354	0.431981	0.716793	0.676982	0.372147	0.390384	0.37829	0.0608781	0.642314	0.143108	0.534921	0.185288
cg44309939_BC21	0.230822	0.102743	0.190077	0.135999	0.0426202	0.928909	0.874745	0.726326	0.917769	0.725336	0.916278	0.444422	0.8251	0.699144	0.863327	0.872054	0.899615	0.895585	0.507834	0.701927	0.911158	0.819737	0.768808	0.533719	0.827671	0.0573321	0.876408	0.231508	0.80676	0.324636
cg47077492_TC11	0.394496	0.524986	0.458265	0.145746	0.364757	0.977988	0.910602	0.955564	0.970362	0.912929	0.96864	0.841129	0.936365	0.901444	0.951591	0.935891	0.963508	0.675548	0.953247	0.931543	0.974393	0.974037	0.944143	0.467901	0.939456	0.0408017	0.957009	0.178979	0.962691	0.199786
cg32081361_TC11	0.692324	0.942475	0.931903	0.937155	0.914995	0.257484	0.0286459	0.114474	0.0328152	0.0488039	0.221183	0.0634713	0.0997656	0.0446694	0.101211	0.0419452	0.0731023	0.0617507	0.0598628	0.130785	0.338987	0.426989	0.0297231	0.179565	0.0618674	0.0406106	0.275904	0.0344281	0.252754	0.0356963
cg38462865_TC11	0.178533	0.405571	0.0684036	0.0622745	0.677651	0.970908	0.955235	0.483149	0.977344	0.32663	0.959273	0.371262	0.764197	0.501344	0.958631	0.435991	0.971554	0.384793	0.805328	0.650494	0.815052	0.762381	0.615381	0.440942	0.551387	0.040358	0.727896	0.130683	0.788798	0.132098
cg38319185_BC21	0.334438	0.350155	0.176492	0.13056	0.0306888	0.95089	0.906473	0.932701	0.953995	0.873605	0.960625	0.824555	0.935672	0.860391	0.948805	0.778582	0.948938	0.720116	0.919777	0.639553	0.960512	0.79471	0.729901	0.507254	0.586039	0.0538355	0.783111	0.306855	0.733216	0.271308
cg32937439_BC11	0.86737	0.111345	0.157279	0.86737	0.080851	0.931839	0.914079	0.817973	0.932417	0.821269	0.939478	0.86737	0.871111	0.744318	0.90382	0.273988	0.936205	0.778332	0.896423	0.86737	0.900239	0.862985	0.86737	0.355413	0.86737	0.86737	0.821757	0.0817576	0.740644	0.103167
cg43217263_TC21	0.236061	0.0436204	0.104686	0.276294	0.0450162	0.92764	0.86824	0.551855	0.893427	0.383338	0.896635	0.65835	0.567184	0.306111	0.831709	0.790077	0.89028	0.610473	0.240483	0.355789	0.905222	0.55597	0.358097	0.317159	0.131637	0.0384276	0.452271	0.07368	0.514479	0.0639592
cg41287981_TC11	0.123277	0.043948	0.0640857	0.0919089	0.0462782	0.935657	0.743962	0.712782	0.911386	0.67985	0.913975	0.73932	0.586553	0.606852	0.80564	0.903332	0.834661	0.590726	0.392165	0.462104	0.806106	0.708852	0.411939	0.371007	0.355383	0.061846	0.671399	0.0941385	0.62732	0.138277
cg34323439_TC11	0.118109	0.0445413	0.23584	0.134884	0.0551371	0.8968	0.932552	0.675316	0.924297	0.66035	0.921873	0.819636	0.819636	0.653907	0.863271	0.678153	0.915032	0.819636	0.509168	0.308254	0.865268	0.483416	0.324436	0.424925	0.112701	0.819636	0.404666	0.232048	0.302265	0.282924
cg29783695_BC21	0.822586	0.956588	0.880113	0.874662	0.933767	0.0902462	0.0703268	0.0870347	0.0628768	0.0850609	0.0793614	0.0663914	0.076754	0.092581	0.0739475	0.0898656	0.0556942	0.0731287	0.0623303	0.0923576	0.109252	0.162174	0.0781176	0.147499	0.0474801	0.0507528	0.153675	0.059302	0.128235	0.0509771
cg47324756_BC21	0.197447	0.231595	0.21381	0.265884	0.0433668	0.836512	0.916906	0.827233	0.907538	0.850546	0.857837	0.821554	0.892193	0.862036	0.888447	0.923999	0.901597	0.899507	0.875624	0.895105	0.874242	0.849591	0.907879	0.428331	0.906177	0.156437	0.865021	0.243288	0.87314	0.281358
cg32804828_BC11	0.142919	0.150936	0.095318	0.06445	0.0620203	0.933326	0.954807	0.92399	0.905409	0.855561	0.927162	0.898224	0.920783	0.903612	0.917002	0.903651	0.923605	0.897088	0.950309	0.945316	0.93844	0.960877	0.908809	0.732612	0.923751	0.74804	0.92799	0.898224	0.914993	0.898224
cg37945819_BC11	0.903211	0.984631	0.940007	0.950209	0.971024	0.326799	0.071345	0.292583	0.0368687	0.168314	0.344211	0.0177625	0.21866	0.212014	0.286014	0.209116	0.198113	0.263218	0.192062	0.280724	0.743357	0.460703	0.309503	0.350198	0.0196235	0.0272422	0.421168	0.0937712	0.385167	0.113475
cg33267059_BC21	0.185786	0.240571	0.0937441	0.101589	0.0516399	0.895645	0.948933	0.481519	0.949849	0.256855	0.931231	0.207016	0.727084	0.313166	0.93865	0.327344	0.958627	0.635756	0.487597	0.24751	0.667973	0.464851	0.310794	0.323789	0.0964742	0.102447	0.42164	0.191025	0.377812	0.0940312
cg32134266_BC21	0.858571	0.86797	0.882495	0.866873	0.804682	0.839818	0.833178	0.342114	0.925048	0.28648	0.844393	0.586607	0.630267	0.221311	0.879653	0.233479	0.917629	0.251654	0.569272	0.197976	0.759038	0.369455	0.451351	0.262459	0.0848758	0.0726823	0.371654	0.0855946	0.366456	0.071755
cg33141433_BC21	0.186997	0.125512	0.121943	0.121954	0.0491598	0.763438	0.818192	0.797034	0.558712	0.817252	0.816012	0.86906	0.863144	0.625083	0.791288	0.582047	0.810048	0.330522	0.527186	0.881137	0.916568	0.875529	0.914893	0.364389	0.907967	0.471662	0.893929	0.142169	0.897917	0.175307
cg36158697_BC21	0.14054	0.26227	0.26548	0.230649	0.0490702	0.926549	0.835459	0.663357	0.881278	0.60866	0.901109	0.576361	0.269679	0.531809	0.841834	0.828268	0.864116	0.230479	0.418641	0.593659	0.923017	0.772993	0.756195	0.308699	0.720376	0.0418823	0.806064	0.0617497	0.717257	0.0709659
cg29905982_BC21	0.722571	0.878202	0.84509	0.849137	0.929767	0.0247007	0.0753466	0.028128	0.104917	0.0292379	0.038011	0.0350208	0.0336537	0.028053	0.0353118	0.0270885	0.036397	0.0305715	0.0436364	0.0197836	0.0365584	0.0288207	0.0374628	0.0931561	0.0248115	0.0221396	0.0272102	0.0264052	0.0276338	0.0227909
cg42377089_BC21	0.209967	0.0393199	0.183875	0.140376	0.0421446	0.951214	0.913666	0.880761	0.943842	0.874075	0.930953	0.92907	0.929527	0.863672	0.921481	0.94647	0.941737	0.946465	0.959884	0.962162	0.943452	0.940655	0.944312	0.931101	0.949239	0.952241	0.944652	0.867615	0.954549	0.90041
cg38566925_TC11	0.0911195	0.197157	0.0439898	0.0371088	0.255833	0.527912	0.578316	0.529171	0.593422	0.717334	0.54227	0.963196	0.866632	0.65107	0.514221	0.872883	0.580744	0.879674	0.883769	0.767692	0.627905	0.540887	0.939309	0.234413	0.942879	0.0453362	0.654146	0.0884979	0.674742	0.0713146
cg30713674_BC21	0.328332	0.0348908	0.0600466	0.062346	0.0467044	0.873629	0.87787	0.78275	0.787031	0.800356	0.904491	0.8821	0.890505	0.629646	0.837875	0.90027	0.903911	0.893925	0.934448	0.747491	0.910095	0.710849	0.742717	0.812949	0.553142	0.141848	0.814233	0.734173	0.854925	0.31286
cg33446536_BC21	0.193174	0.117209	0.1259	0.105999	0.0479112	0.934322	0.75851	0.657302	0.893573	0.679513	0.881143	0.793512	0.785433	0.656097	0.745786	0.899831	0.875683	0.296489	0.833163	0.572549	0.76747	0.682969	0.540688	0.345847	0.628293	0.0397516	0.660336	0.081033	0.585031	0.0838927
cg43509658_BC21	0.554151	0.220468	0.172364	0.345427	0.0626303	0.923609	0.904467	0.738023	0.915586	0.765438	0.884422	0.893582	0.870886	0.696267	0.875596	0.602018	0.906084	0.882143	0.818158	0.822497	0.917795	0.878439	0.862276	0.342541	0.917525	0.0616407	0.910561	0.146402	0.860446	0.178667
cg32894406_BC11	0.0619878	0.0743509	0.0367956	0.0447775	0.0355616	0.736275	0.931756	0.39531	0.864449	0.369904	0.716649	0.594288	0.836452	0.111847	0.80626	0.0829453	0.702079	0.192023	0.315376	0.119773	0.387074	0.335733	0.055352	0.332448	0.0745682	0.893505	0.235187	0.133146	0.211411	0.149801
cg46619416_TC21	0.212702	0.0440415	0.164234	0.137325	0.037224	0.922659	0.807614	0.621146	0.933926	0.511322	0.890613	0.74082	0.567021	0.448461	0.793884	0.542874	0.849024	0.261838	0.393154	0.738404	0.760716	0.862447	0.623233	0.414213	0.73061	0.0324791	0.855795	0.116793	0.832171	0.143995
cg37257757_BC21	0.181091	0.515788	0.284001	0.124177	0.0498451	0.927812	0.88968	0.839464	0.890215	0.799024	0.912151	0.844732	0.886996	0.679496	0.856108	0.839092	0.88078	0.740582	0.902825	0.863855	0.917015	0.889188	0.849756	0.434825	0.861557	0.0547925	0.896687	0.2194	0.9137	0.245805
cg32816609_BC21	0.130473	0.106038	0.0761411	0.071238	0.160245	0.898352	0.930854	0.51823	0.928734	0.49481	0.926988	0.707519	0.878265	0.484067	0.908631	0.622147	0.924061	0.48915	0.646759	0.314886	0.895095	0.553771	0.394575	0.361569	0.234706	0.18941	0.598292	0.0926994	0.544322	0.137721
cg36523730_TC11	0.184208	0.957107	0.0983305	0.0854565	0.880371	0.906284	0.958857	0.623064	0.962198	0.642618	0.870925	0.153272	0.941651	0.347073	0.94484	0.412252	0.957501	0.668539	0.815513	0.256097	0.828964	0.523503	0.456582	0.726797	0.0426138	0.945997	0.431361	0.677196	0.437811	0.713715
cg44949274_TC11	0.186416	0.0200753	0.153262	0.108125	0.0357502	0.866733	0.787903	0.659812	0.901008	0.588724	0.83792	0.433334	0.816205	0.588452	0.775933	0.306367	0.818822	0.522162	0.598318	0.615844	0.911823	0.833089	0.714322	0.463312	0.750529	0.0301737	0.812242	0.108569	0.873124	0.171749
cg41871440_TC11	0.257649	0.131261	0.208643	0.175477	0.0972403	0.774499	0.464158	0.734345	0.678332	0.654519	0.706671	0.805839	0.826416	0.825264	0.584857	0.938381	0.688227	0.29772	0.568284	0.935918	0.852046	0.888478	0.947638	0.372022	0.966017	0.133434	0.931076	0.14702	0.894628	0.156597
cg32710185_BC21	0.87083	0.880295	0.808044	0.878551	0.707996	0.884587	0.888086	0.423477	0.856969	0.380994	0.851189	0.139871	0.867688	0.278657	0.844617	0.304506	0.859018	0.45239	0.223776	0.294176	0.841118	0.512526	0.383366	0.295408	0.097209	0.0436992	0.436105	0.0561072	0.422355	0.0879914
cg40890408_BC21	0.227918	0.0632197	0.0994009	0.110304	0.0714957	0.908485	0.794364	0.599163	0.899457	0.517062	0.903332	0.857868	0.847994	0.602225	0.808671	0.813656	0.863038	0.594781	0.541768	0.523164	0.888369	0.747415	0.594164	0.302484	0.584033	0.0702775	0.699858	0.0840225	0.727864	0.102596
cg36625339_TC11	0.53913	0.456508	0.585255	0.482216	0.0355756	0.961671	0.953213	0.928997	0.971616	0.874653	0.957666	0.953424	0.963136	0.930787	0.967791	0.967095	0.967488	0.963289	0.954413	0.953954	0.976514	0.960438	0.961184	0.364789	0.958893	0.129833	0.959736	0.172327	0.962596	0.238696
cg45298653_TC11	0.299595	0.295694	0.31561	0.22435	0.105278	0.936324	0.942432	0.812311	0.930508	0.78055	0.924017	0.299595	0.931965	0.782677	0.919603	0.615756	0.906239	0.91866	0.598693	0.731657	0.924244	0.883214	0.847895	0.507744	0.299595	0.0592726	0.817903	0.177559	0.732849	0.197663
cg29978709_BC21	0.240238	0.0676303	0.146223	0.149796	0.0344119	0.938273	0.947218	0.552298	0.915422	0.408835	0.902652	0.373826	0.940608	0.35478	0.94363	0.788165	0.920247	0.521089	0.503051	0.349188	0.902699	0.605274	0.448828	0.844645	0.0880524	0.853594	0.505782	0.764342	0.451296	0.795814
cg34662248_BC21	0.848251	0.917568	0.912474	0.919018	0.928383	0.129848	0.73083	0.349788	0.0929737	0.29341	0.086527	0.693342	0.182663	0.764025	0.241995	0.322398	0.101999	0.0892185	0.245094	0.716689	0.17586	0.607001	0.453137	0.201497	0.847571	0.527722	0.606753	0.167182	0.636838	0.106921
cg39757975_BC21	0.341751	0.790299	0.13017	0.163215	0.0657888	0.850044	0.937479	0.752576	0.904338	0.502783	0.84245	0.897215	0.36118	0.918254	0.8581	0.932256	0.798747	0.330546	0.661372	0.827265	0.530959	0.882325	0.592876	0.395479	0.890117	0.14463	0.874847	0.121502	0.884614	0.15822
cg35122461_TC11	0.933608	0.935734	0.970937	0.951256	0.951438	0.383143	0.0571199	0.247085	0.0494687	0.0674999	0.312352	0.0619653	0.225483	0.104079	0.207816	0.106314	0.125858	0.148143	0.139064	0.192254	0.468623	0.354573	0.0575126	0.48053	0.0469195	0.262934	0.40165	0.126131	0.305927	0.181396
cg30966158_BC21	0.16313	0.166474	0.0735199	0.110204	0.171657	0.863132	0.88548	0.570606	0.897668	0.591674	0.835356	0.808102	0.509786	0.613606	0.805022	0.79346	0.841111	0.905417	0.652897	0.766626	0.632702	0.810514	0.64732	0.289913	0.817995	0.0677847	0.869697	0.107202	0.773321	0.0873891
cg37285162_TC11	0.240356	0.0324074	0.0531218	0.0475899	0.0214587	0.895859	0.754423	0.581389	0.918421	0.476658	0.81406	0.508773	0.785173	0.392047	0.735924	0.74966	0.791645	0.480502	0.352008	0.197513	0.855893	0.483897	0.142966	0.265323	0.0680627	0.0304728	0.4551	0.0849454	0.473158	0.0634346
cg43723044_TC21	0.742096	0.947332	0.767503	0.787101	0.937731	0.417448	0.117914	0.578384	0.0823986	0.443922	0.345386	0.775649	0.193285	0.57425	0.262236	0.399595	0.165021	0.211883	0.29978	0.940047	0.686968	0.924354	0.790622	0.30176	0.941492	0.16225	0.908301	0.181381	0.895284	0.233208
cg29502403_BC21	0.285195	0.217443	0.122645	0.123071	0.0356107	0.89964	0.90282	0.771882	0.903504	0.764411	0.903964	0.769069	0.855614	0.782778	0.902055	0.581875	0.922751	0.878246	0.837149	0.857457	0.658409	0.871746	0.741751	0.518061	0.879851	0.0464647	0.892125	0.265798	0.86588	0.307703
cg44012061_TC21	0.245211	0.0548136	0.159819	0.124096	0.0553248	0.922659	0.713997	0.722179	0.883358	0.741326	0.871768	0.588559	0.914162	0.605963	0.824225	0.605775	0.883674	0.597191	0.671643	0.550583	0.939235	0.831711	0.72602	0.357194	0.546532	0.0471404	0.745243	0.0749302	0.70659	0.102082
cg44682889_TC21	0.863205	0.92753	0.856603	0.836412	0.908297	0.447461	0.0616842	0.792784	0.0928255	0.503688	0.394516	0.851944	0.712153	0.875751	0.284222	0.880157	0.188457	0.713976	0.280216	0.905622	0.612472	0.894625	0.670748	0.431888	0.80203	0.081015	0.888195	0.161677	0.913421	0.175754
cg32822289_BC11	0.889595	0.359846	0.942766	0.936291	0.459394	0.929505	0.939461	0.694993	0.926165	0.70802	0.945254	0.84139	0.638166	0.791242	0.941075	0.937656	0.929457	0.602692	0.916202	0.253176	0.698852	0.519935	0.0994045	0.38492	0.0782176	0.103655	0.524441	0.160752	0.451619	0.159815
cg32597537_TC21	0.913716	0.926831	0.931352	0.927426	0.935886	0.393678	0.0648408	0.219232	0.0673484	0.0802223	0.412083	0.736477	0.198155	0.163152	0.221776	0.170913	0.10901	0.194333	0.147425	0.218509	0.523886	0.485993	0.0670587	0.316062	0.736477	0.154262	0.469313	0.0998514	0.367058	0.113863
cg33977655_TC21	0.240524	0.0613816	0.167471	0.161132	0.0423138	0.915627	0.923765	0.890545	0.825335	0.802245	0.93777	0.907197	0.924003	0.921237	0.899934	0.941875	0.938723	0.840555	0.59683	0.704001	0.92633	0.816941	0.686055	0.64415	0.566667	0.0828731	0.775583	0.405445	0.734974	0.437249
cg29787513_TC11	0.62616	0.91421	0.860787	0.892719	0.946459	0.801574	0.939848	0.254193	0.954494	0.62616	0.882919	0.62616	0.91365	0.259356	0.898389	0.310944	0.925992	0.903121	0.826844	0.0951158	0.513726	0.0709518	0.290835	0.315002	0.62616	0.912527	0.117255	0.583014	0.138157	0.612617
cg44011346_TC11	0.068176	0.0756643	0.0509536	0.0670827	0.0528803	0.849038	0.813129	0.260367	0.941952	0.265981	0.833294	0.426168	0.707016	0.128885	0.733604	0.233736	0.845317	0.113565	0.397027	0.253089	0.777343	0.290944	0.650975	0.0858636	0.426168	0.0374915	0.364515	0.0488051	0.439421	0.0594465
cg29425249_TC21	0.161413	0.0572769	0.0917182	0.0883163	0.0464876	0.925967	0.80703	0.805137	0.913318	0.641835	0.861564	0.745622	0.46093	0.517119	0.757898	0.585812	0.849277	0.565727	0.56658	0.584524	0.899904	0.65861	0.593986	0.298774	0.704207	0.0574598	0.78274	0.080763	0.718557	0.0785498
cg32084252_TC11	0.250522	0.318109	0.544116	0.359619	0.567221	0.949519	0.933514	0.59559	0.972352	0.569753	0.917486	0.721745	0.531889	0.407158	0.896806	0.257484	0.941785	0.639188	0.883963	0.946357	0.917305	0.914555	0.949642	0.354616	0.974138	0.0340746	0.903264	0.0871739	0.913116	0.15862
cg46316364_BC21	0.755345	0.926644	0.873858	0.874855	0.940234	0.0449151	0.066645	0.0576051	0.0568947	0.0498766	0.202957	0.112016	0.0797707	0.0705791	0.075359	0.0429806	0.0429758	0.0529051	0.0532267	0.0507516	0.0602854	0.0583795	0.094911	0.234374	0.0646572	0.519362	0.0917152	0.137742	0.0914849	0.147507
cg43686553_TC21	0.577878	0.0641283	0.0963035	0.099336	0.0540399	0.847761	0.764739	0.517929	0.898009	0.407795	0.826721	0.577878	0.484489	0.345251	0.770718	0.760753	0.8461	0.552552	0.663538	0.747873	0.852556	0.721547	0.840893	0.21699	0.869366	0.0537378	0.800187	0.0705817	0.71078	0.0616121
cg34406302_TC11	0.400654	0.0830677	0.435116	0.190648	0.253711	0.932228	0.79511	0.799132	0.929619	0.729535	0.90454	0.80181	0.894075	0.756302	0.900492	0.271412	0.955625	0.653681	0.933166	0.679008	0.926517	0.736672	0.8839	0.446048	0.836781	0.0900456	0.787836	0.111357	0.862943	0.0841286
cg44689783_TC11	0.29464	0.88347	0.222385	0.186768	0.854358	0.938503	0.965668	0.79295	0.970083	0.875115	0.928246	0.777604	0.940571	0.875457	0.957088	0.929304	0.959758	0.965016	0.898204	0.939802	0.92859	0.927606	0.95573	0.465899	0.957352	0.0335246	0.926774	0.150455	0.932933	0.213581
cg30329371_TC21	0.912484	0.942316	0.939304	0.93179	0.907831	0.931627	0.604357	0.621867	0.920947	0.581375	0.91798	0.252002	0.907402	0.312979	0.705836	0.271286	0.897615	0.929179	0.763238	0.362107	0.913454	0.599141	0.443482	0.422829	0.0800166	0.0340852	0.478766	0.125843	0.482132	0.152676
cg43425389_BC11	0.389659	0.171593	0.203228	0.196137	0.151068	0.985033	0.985512	0.79866	0.982545	0.761696	0.985279	0.35792	0.876443	0.553745	0.98563	0.815257	0.986847	0.984079	0.88462	0.518692	0.97985	0.681124	0.592014	0.979395	0.144632	0.985787	0.640037	0.984922	0.615756	0.987369
cg35214389_BC21	0.881617	0.910966	0.910533	0.945289	0.952125	0.297113	0.0202476	0.252035	0.020504	0.0461212	0.300096	0.0291812	0.186487	0.147085	0.218457	0.164555	0.124131	0.169346	0.140274	0.224489	0.425514	0.416146	0.0262912	0.246262	0.025849	0.0232421	0.37018	0.054788	0.334033	0.068562
cg46136718_TC21	0.739553	0.866107	0.817933	0.821831	0.915982	0.0328909	0.521271	0.0309616	0.166952	0.0450478	0.0459068	0.0385798	0.0378172	0.0416494	0.143828	0.0376616	0.0532825	0.0403266	0.0347627	0.0441302	0.0339322	0.0368185	0.0472395	0.256788	0.0486498	0.644195	0.0396005	0.228924	0.050036	0.241332
cg43106337_BC11	0.179572	0.529458	0.0950105	0.100226	0.855736	0.868552	0.911653	0.773003	0.908326	0.826863	0.893148	0.85441	0.85881	0.74237	0.906517	0.727707	0.918103	0.921555	0.915748	0.87222	0.914805	0.911078	0.910942	0.450519	0.873444	0.0776282	0.902943	0.168421	0.888929	0.176058
cg44941245_TC21	0.214767	0.385995	0.122256	0.0949636	0.0688519	0.922631	0.821918	0.79937	0.834791	0.757998	0.886109	0.772107	0.677479	0.685815	0.849748	0.872796	0.879707	0.915435	0.907373	0.623071	0.891883	0.745033	0.658994	0.417384	0.772107	0.0925894	0.848857	0.121835	0.799716	0.126825
cg29575808_BC21	0.21041	0.0309192	0.178814	0.118918	0.0317678	0.833572	0.857126	0.649479	0.878723	0.635395	0.795639	0.737486	0.684924	0.700896	0.822172	0.823896	0.845489	0.342968	0.836822	0.818926	0.801481	0.808974	0.822156	0.428175	0.850198	0.0499478	0.821379	0.191964	0.815491	0.224855
cg28558178_TC21	0.105665	0.0730944	0.108934	0.0884252	0.0558946	0.842307	0.927703	0.710553	0.847636	0.591596	0.803171	0.657893	0.867148	0.637624	0.809024	0.225265	0.884816	0.837652	0.504171	0.209767	0.301803	0.391027	0.0702137	0.511519	0.102802	0.0955613	0.305362	0.327875	0.27662	0.364843
cg46381853_TC21	0.781233	0.0948671	0.120635	0.180715	0.0821209	0.754133	0.555248	0.801708	0.65	0.740562	0.700934	0.81819	0.890795	0.738832	0.569309	0.884663	0.634282	0.265094	0.697052	0.788537	0.92298	0.813904	0.858977	0.368712	0.846165	0.0825285	0.884956	0.0952028	0.910296	0.0886808
cg28511410_BC11	0.936146	0.94294	0.952717	0.938491	0.948096	0.324446	0.0404013	0.200218	0.0410461	0.0749571	0.290794	0.160962	0.135425	0.131028	0.200854	0.0752773	0.0977127	0.146976	0.125035	0.416166	0.554969	0.556391	0.399836	0.389186	0.300254	0.260097	0.634411	0.142673	0.549751	0.135744
cg43886047_TC21	0.845621	0.8339	0.849444	0.899154	0.811215	0.868278	0.951526	0.480966	0.938935	0.527463	0.884803	0.206275	0.892751	0.257995	0.914329	0.325287	0.906152	0.91134	0.748371	0.264699	0.879808	0.459078	0.431644	0.248164	0.140074	0.337453	0.435884	0.0566814	0.433586	0.0698566
cg43688668_TC21	0.315202	0.0481933	0.228044	0.0977227	0.0345492	0.820891	0.80137	0.594017	0.848743	0.440256	0.690924	0.61041	0.575399	0.591763	0.7105	0.802471	0.674375	0.31186	0.42029	0.699721	0.77124	0.904624	0.89341	0.284059	0.90715	0.0406985	0.867338	0.0747701	0.864827	0.0762794
cg44968385_TC21	0.134623	0.0543811	0.12449	0.0883265	0.100123	0.893974	0.775354	0.690462	0.872556	0.607422	0.847053	0.739946	0.830731	0.596608	0.788266	0.601468	0.845583	0.19924	0.659878	0.664704	0.886602	0.858099	0.730986	0.457714	0.652554	0.0815907	0.826794	0.105786	0.738345	0.176355
cg38649596_TC11	0.202982	0.147938	0.0765165	0.0641633	0.042339	0.91821	0.881326	0.745776	0.914634	0.683178	0.868933	0.776212	0.882283	0.776212	0.890669	0.776212	0.849647	0.776212	0.898253	0.728872	0.898388	0.874485	0.855745	0.437113	0.932722	0.0721564	0.896125	0.776212	0.789912	0.776212
cg32428764_BC21	0.811959	0.593034	0.745212	0.799054	0.0513221	0.531479	0.063546	0.699274	0.301755	0.667778	0.394792	0.862846	0.809908	0.390937	0.308201	0.256389	0.252308	0.231191	0.385154	0.856205	0.936153	0.896539	0.892543	0.403676	0.924329	0.0658547	0.90282	0.133727	0.899973	0.213835
cg36866390_BC21	0.147049	0.145149	0.120463	0.100836	0.217475	0.523076	0.0835562	0.843241	0.106457	0.786051	0.414096	0.830562	0.616899	0.666611	0.318339	0.634672	0.213612	0.6321	0.919944	0.609092	0.907599	0.75826	0.78547	0.417407	0.77949	0.0640218	0.883008	0.152426	0.820608	0.14801
cg32899826_TC21	0.169896	0.093084	0.160021	0.103001	0.070208	0.798351	0.698353	0.904251	0.613457	0.888543	0.799832	0.825704	0.890418	0.686511	0.752506	0.838592	0.744163	0.930262	0.917372	0.79008	0.905824	0.76611	0.707039	0.413676	0.703402	0.825704	0.830047	0.107244	0.900057	0.11434
cg43495644_BC11	0.879396	0.159896	0.161085	0.113532	0.208113	0.93668	0.864626	0.923444	0.905471	0.909588	0.895218	0.879396	0.848834	0.890494	0.868496	0.881978	0.893027	0.954607	0.948284	0.816141	0.951983	0.834259	0.838042	0.536796	0.879396	0.0758018	0.88594	0.229861	0.842768	0.339047
cg43426290_BC11	0.180177	0.0147582	0.147464	0.110098	0.024902	0.946789	0.96993	0.79113	0.958064	0.718463	0.950232	0.486389	0.909942	0.554929	0.943683	0.715922	0.961751	0.936218	0.791964	0.652616	0.943276	0.757469	0.713569	0.901224	0.647228	0.975685	0.74311	0.950614	0.767785	0.946666
cg32798272_BC11	0.103571	0.0810878	0.329708	0.124055	0.0503474	0.892247	0.935894	0.782322	0.872304	0.823146	0.918691	0.872304	0.920874	0.879341	0.922195	0.783174	0.908187	0.872304	0.922384	0.649353	0.897524	0.815749	0.778616	0.450246	0.872304	0.85769	0.846154	0.221451	0.829923	0.264109
cg42868980_BC21	0.239873	0.734357	0.173383	0.133899	0.702224	0.415552	0.0669912	0.709076	0.0909995	0.599812	0.416502	0.780433	0.585242	0.855684	0.339548	0.93184	0.243517	0.587902	0.645503	0.936057	0.476258	0.890678	0.616726	0.417375	0.934768	0.0406743	0.923877	0.0994485	0.910061	0.137143
cg47251367_BC21	0.3661	0.0657234	0.264294	0.224863	0.0378157	0.8758	0.882484	0.759692	0.911436	0.675933	0.864572	0.879278	0.747981	0.708341	0.826337	0.847687	0.872203	0.593358	0.856704	0.765506	0.895984	0.864843	0.833404	0.435558	0.837116	0.0396091	0.873234	0.154999	0.810265	0.171085
cg38402909_BC21	0.184859	0.0207919	0.0912168	0.10618	0.028188	0.643926	0.446113	0.629447	0.465297	0.587497	0.549538	0.647439	0.784574	0.596637	0.456491	0.437399	0.445373	0.521521	0.512102	0.911725	0.908289	0.862818	0.932514	0.362371	0.924055	0.0327615	0.877844	0.0806779	0.881974	0.109296
cg33797269_BC21	0.812631	0.942651	0.93104	0.912932	0.931379	0.0910357	0.0579453	0.203576	0.144116	0.32104	0.230327	0.15373	0.0947475	0.0968973	0.0833826	0.0793881	0.0792657	0.413323	0.428682	0.0576051	0.107892	0.0744973	0.0445238	0.160065	0.0628269	0.17062	0.125549	0.0589427	0.0872375	0.0502514
cg46894550_TC11	0.932479	0.967125	0.92447	0.931479	0.965814	0.0717518	0.290896	0.250254	0.151651	0.510239	0.0474595	0.678892	0.0746147	0.329406	0.0564751	0.0436229	0.0701163	0.211118	0.511244	0.425595	0.280638	0.240082	0.439251	0.283352	0.732914	0.702864	0.215045	0.279471	0.330298	0.290364
cg45023448_BC21	0.911513	0.876489	0.937304	0.935916	0.958616	0.68385	0.336444	0.633698	0.437915	0.396644	0.514611	0.820084	0.171761	0.869995	0.430198	0.904796	0.397338	0.197856	0.413571	0.904824	0.605852	0.937688	0.783586	0.387481	0.907279	0.0461296	0.929611	0.0859996	0.866939	0.0871785
cg32928157_BC21	0.164663	0.19452	0.215845	0.157901	0.204451	0.924727	0.909555	0.511122	0.934891	0.451741	0.927193	0.191236	0.656768	0.371587	0.906595	0.354702	0.890331	0.864475	0.611636	0.380105	0.922939	0.539506	0.352254	0.344996	0.148366	0.0331587	0.464666	0.078565	0.454997	0.105777
cg29293351_TC11	0.116036	0.223482	0.0500051	0.0478208	0.106895	0.873706	0.832227	0.485544	0.9242	0.478272	0.836165	0.691738	0.53871	0.530961	0.768025	0.804482	0.879989	0.553345	0.890341	0.273565	0.777057	0.452502	0.46731	0.276148	0.190211	0.0257338	0.471141	0.039179	0.401553	0.0460059
cg37542782_BC21	0.211507	0.213143	0.218746	0.143125	0.0560509	0.938299	0.815644	0.720384	0.914213	0.705659	0.889726	0.696026	0.908959	0.596858	0.798286	0.810013	0.850144	0.643015	0.581502	0.744194	0.925513	0.88233	0.847976	0.42561	0.847805	0.0946714	0.89032	0.16165	0.883931	0.153171
cg43571492_TC21	0.199395	0.478498	0.322198	0.458392	0.027996	0.91669	0.895017	0.778773	0.938018	0.846089	0.906726	0.921442	0.584393	0.867386	0.926474	0.907606	0.923439	0.96003	0.932343	0.828829	0.922879	0.799497	0.880383	0.461722	0.903762	0.0290055	0.893687	0.215622	0.889063	0.201031
cg33449007_TC21	0.286647	0.120252	0.313536	0.327453	0.176059	0.943951	0.840467	0.853303	0.918766	0.780184	0.915306	0.912362	0.864815	0.487793	0.841649	0.600119	0.899413	0.657485	0.901437	0.737133	0.930175	0.884039	0.81248	0.425146	0.893228	0.0550237	0.862816	0.112266	0.869532	0.16391
cg39833331_TC21	0.25368	0.0798082	0.288391	0.287137	0.10518	0.939295	0.905679	0.885825	0.939621	0.862071	0.935702	0.854267	0.794125	0.845797	0.925952	0.91659	0.917721	0.918847	0.925004	0.89825	0.948735	0.93223	0.916545	0.603463	0.888082	0.133543	0.923385	0.347523	0.923178	0.382228
cg29172149_BC11	0.399448	0.153577	0.459234	0.389256	0.0536429	0.981351	0.967716	0.934016	0.969071	0.890644	0.963911	0.976011	0.969349	0.949	0.949483	0.926735	0.968257	0.940792	0.963457	0.981324	0.96426	0.977943	0.961856	0.670741	0.984069	0.11924	0.977294	0.399942	0.981192	0.428287
cg30682833_TC11	0.187822	0.272471	0.0994594	0.0829338	0.35419	0.929172	0.938193	0.711431	0.938513	0.664595	0.938105	0.805703	0.874445	0.44832	0.927412	0.806819	0.94963	0.574749	0.894438	0.657299	0.926312	0.846013	0.774879	0.478487	0.805703	0.0969975	0.848087	0.159457	0.84878	0.252785
cg44010287_TC11	0.0905394	0.0601722	0.0352803	0.0488936	0.0220967	0.676907	0.769376	0.697701	0.922453	0.716951	0.656957	0.919211	0.473439	0.676424	0.679639	0.825268	0.818824	0.116311	0.843815	0.517606	0.703602	0.628584	0.673884	0.341864	0.705251	0.10786	0.519634	0.0876583	0.575195	0.135587
cg43426138_TC11	0.141181	0.0231593	0.070983	0.0617073	0.15692	0.960335	0.957658	0.836804	0.946898	0.82286	0.915228	0.849343	0.912642	0.831749	0.928515	0.718044	0.88749	0.952531	0.922259	0.854681	0.925614	0.890348	0.941677	0.875255	0.935142	0.912122	0.875656	0.718613	0.904439	0.743566
cg46874030_BC11	0.528796	0.97678	0.671464	0.655773	0.975647	0.454645	0.843582	0.487128	0.969204	0.748675	0.475062	0.743835	0.701185	0.407813	0.510806	0.324496	0.705785	0.637624	0.735256	0.0156932	0.23045	0.0176155	0.226098	0.26982	0.0176692	0.68093	0.0266867	0.202901	0.0270478	0.173982
cg44423418_TC11	0.85746	0.989503	0.938352	0.946184	0.987075	0.149427	0.0288543	0.179452	0.145556	0.16794	0.11994	0.393201	0.0660385	0.299245	0.088525	0.307243	0.104225	0.0379489	0.113416	0.289427	0.120734	0.409866	0.31773	0.115632	0.367463	0.0954476	0.36994	0.0602988	0.317373	0.11577
cg44858192_BC11	0.142508	0.0693101	0.0579781	0.0369762	0.025617	0.670134	0.412315	0.699126	0.461423	0.633516	0.617548	0.88908	0.500313	0.510484	0.526126	0.836419	0.540495	0.602985	0.911746	0.677339	0.905424	0.714571	0.809633	0.395054	0.777544	0.0251116	0.810032	0.0636889	0.840857	0.0825336
cg46186909_BC21	0.109094	0.0269918	0.0632773	0.0405382	0.0230851	0.829397	0.713533	0.413661	0.727051	0.49029	0.677036	0.455886	0.435384	0.307381	0.675258	0.500154	0.717371	0.410382	0.344446	0.840674	0.742043	0.742021	0.807587	0.240949	0.930791	0.0302478	0.799111	0.0567157	0.78472	0.0615999
cg46615585_BC21	0.226411	0.0370993	0.11849	0.0976895	0.0364016	0.898473	0.758419	0.689618	0.860478	0.670626	0.886424	0.818087	0.484478	0.580096	0.787302	0.53039	0.816503	0.522775	0.55792	0.704172	0.844925	0.831879	0.780797	0.379071	0.772552	0.10272	0.864158	0.0952308	0.827405	0.113377
cg36156358_BC21	0.429628	0.207558	0.0806153	0.295542	0.062224	0.929347	0.93329	0.599088	0.937357	0.826947	0.925022	0.843279	0.90005	0.868038	0.921873	0.916393	0.93345	0.923815	0.937122	0.542125	0.907672	0.668358	0.634763	0.375413	0.481376	0.160147	0.653045	0.181469	0.682443	0.23047
cg36900383_BC21	0.17944	0.130361	0.368241	0.153337	0.0610653	0.928697	0.846658	0.755386	0.906572	0.708464	0.907759	0.807397	0.730466	0.500248	0.892306	0.863447	0.909121	0.435163	0.883743	0.521319	0.697722	0.550932	0.448202	0.287265	0.448599	0.0503517	0.676957	0.0552574	0.634676	0.0668037
cg42390529_TC21	0.364077	0.305914	0.188234	0.13443	0.0521268	0.951146	0.917334	0.808672	0.944753	0.852568	0.93386	0.752569	0.834676	0.870231	0.927681	0.828352	0.931567	0.660689	0.659619	0.907192	0.945129	0.927017	0.945159	0.548918	0.891297	0.126991	0.923866	0.318462	0.94611	0.288376
cg32483324_TC11	0.136248	0.0309419	0.108545	0.0461388	0.022735	0.635125	0.444676	0.770756	0.517952	0.678135	0.616483	0.846938	0.852103	0.732092	0.553232	0.894202	0.578707	0.901498	0.902335	0.667565	0.951476	0.844393	0.637874	0.359289	0.445398	0.0251398	0.783779	0.158764	0.6103	0.237341
cg47287594_BC21	0.252354	0.386516	0.166092	0.125594	0.0256031	0.933814	0.899722	0.768046	0.929946	0.678161	0.90656	0.434002	0.891295	0.655364	0.873226	0.811367	0.904893	0.558774	0.408475	0.731962	0.918182	0.901875	0.806506	0.405419	0.776219	0.0402345	0.851016	0.248891	0.779219	0.196016
cg38656868_TC11	0.0751057	0.0414782	0.0510119	0.0332685	0.0330434	0.934398	0.811222	0.695563	0.932172	0.621909	0.905841	0.697774	0.654828	0.643969	0.790306	0.836185	0.889751	0.350728	0.531603	0.431853	0.89794	0.700317	0.549138	0.364081	0.354402	0.1942	0.593587	0.152838	0.662833	0.228864
cg44186690_TC21	0.302768	0.231873	0.169462	0.170968	0.0514712	0.936322	0.849834	0.853985	0.911946	0.739424	0.908387	0.628358	0.87534	0.71302	0.818185	0.907554	0.884754	0.871118	0.36557	0.76003	0.726954	0.937348	0.600983	0.476385	0.717548	0.0521922	0.905766	0.145046	0.805634	0.247903
cg40204835_TC21	0.144116	0.133799	0.0748227	0.0595361	0.0290489	0.880777	0.748792	0.510336	0.927251	0.575622	0.897274	0.714456	0.598013	0.314172	0.81526	0.711832	0.920893	0.915067	0.63406	0.352285	0.862846	0.578535	0.484972	0.394076	0.30501	0.0542122	0.511553	0.0914386	0.459396	0.125752
cg37797960_BC21	0.242918	0.065779	0.168127	0.14485	0.153832	0.950805	0.942974	0.803406	0.950209	0.756787	0.928643	0.87576	0.920411	0.706224	0.93469	0.584324	0.942828	0.912541	0.906609	0.931373	0.934623	0.904389	0.92084	0.518013	0.92514	0.547062	0.906066	0.329707	0.920981	0.316663
cg36155510_BC21	0.253483	0.139328	0.136068	0.132392	0.0385819	0.930429	0.753772	0.755517	0.885577	0.7473	0.872487	0.741671	0.884975	0.666358	0.791725	0.922755	0.862122	0.74602	0.466889	0.50981	0.918744	0.645782	0.644043	0.391228	0.674511	0.0309614	0.77757	0.144369	0.75529	0.129498
cg39577052_TC11	0.761122	0.916388	0.843497	0.830097	0.87909	0.0397746	0.0160012	0.0297428	0.0585854	0.0173907	0.0249004	0.0247979	0.0264774	0.0193729	0.0205803	0.022696	0.0160913	0.030228	0.0226382	0.0204113	0.0721876	0.0221522	0.0159044	0.158779	0.0185478	0.0627678	0.0756947	0.181577	0.0270776	0.172143
cg35889951_BC21	0.249078	0.378697	0.229577	0.182478	0.301819	0.926518	0.927387	0.79198	0.947697	0.895701	0.921953	0.958721	0.943327	0.939827	0.918242	0.924007	0.941518	0.94203	0.969508	0.920716	0.728264	0.905158	0.803411	0.378086	0.920986	0.279883	0.941878	0.181647	0.920594	0.208138
cg33945450_TC21	0.910972	0.948438	0.890471	0.920676	0.915291	0.925695	0.917986	0.577849	0.943136	0.593405	0.908045	0.177651	0.926568	0.328946	0.875464	0.338086	0.907469	0.924387	0.559368	0.430199	0.707394	0.564875	0.305801	0.429281	0.134013	0.0936484	0.513605	0.109441	0.430023	0.159468
cg45231010_TC21	0.171258	0.183451	0.0956336	0.0998907	0.0266051	0.903793	0.938754	0.889368	0.906884	0.841877	0.906247	0.405966	0.916985	0.71566	0.944537	0.65189	0.960769	0.933456	0.525998	0.885183	0.946269	0.895848	0.913925	0.580854	0.911233	0.745204	0.926582	0.51097	0.933616	0.519364
cg43591303_BC21	0.335979	0.160005	0.112341	0.260871	0.0566502	0.94179	0.806183	0.713198	0.945903	0.693065	0.921359	0.899606	0.882198	0.652949	0.83033	0.612593	0.873442	0.33919	0.894008	0.638683	0.864508	0.809324	0.77886	0.42083	0.750697	0.0462591	0.83373	0.152989	0.770401	0.193225
cg34280187_TC11	0.153168	0.0609851	0.789691	0.196735	0.132661	0.907393	0.712584	0.558371	0.904814	0.700049	0.886898	0.789691	0.789691	0.789691	0.84338	0.868722	0.866616	0.789691	0.917834	0.789691	0.902644	0.857488	0.789691	0.29123	0.789691	0.0901757	0.789691	0.117901	0.629446	0.141764
cg37687745_BC11	0.189347	0.236745	0.17561	0.192454	0.0434703	0.891094	0.939593	0.615827	0.822784	0.651491	0.820022	0.674803	0.564527	0.68233	0.855214	0.819771	0.809135	0.788222	0.804264	0.781961	0.863139	0.845935	0.89496	0.352559	0.932273	0.164736	0.818362	0.066042	0.850915	0.136364
cg46189712_TC21	0.883849	0.0792701	0.191566	0.280973	0.0681596	0.926028	0.934139	0.880239	0.930934	0.852983	0.914487	0.620854	0.9196	0.939412	0.931693	0.929204	0.929108	0.802583	0.896626	0.93185	0.942161	0.936526	0.928725	0.496754	0.915651	0.277094	0.915064	0.30555	0.932133	0.289655
cg28604524_BC11	0.93301	0.962462	0.932176	0.952442	0.96729	0.958955	0.985257	0.553638	0.986643	0.51058	0.949685	0.264785	0.976533	0.40172	0.984518	0.3276	0.984908	0.693702	0.721724	0.382594	0.957668	0.574229	0.525961	0.460287	0.166189	0.113328	0.51515	0.168561	0.518068	0.23608
cg43083718_TC21	0.201217	0.190217	0.167151	0.116689	0.0527198	0.921582	0.875369	0.769502	0.934419	0.688028	0.869531	0.795858	0.894386	0.768206	0.918703	0.891562	0.875645	0.830522	0.83276	0.765936	0.712122	0.828696	0.622995	0.453658	0.656292	0.163276	0.849408	0.171655	0.832103	0.190672
cg41344817_BC21	0.16834	0.0419981	0.151145	0.108406	0.0357904	0.921305	0.799756	0.782425	0.836933	0.700866	0.859435	0.58278	0.787293	0.615399	0.768973	0.828396	0.820434	0.571976	0.80758	0.665827	0.890069	0.76377	0.669667	0.433541	0.701453	0.042228	0.818314	0.131014	0.755856	0.148003
cg28817270_TC21	0.252501	0.269902	0.20501	0.165812	0.115844	0.930499	0.934299	0.667839	0.918313	0.666901	0.893764	0.817001	0.374758	0.723294	0.901627	0.649026	0.904927	0.889676	0.427139	0.85287	0.720547	0.893603	0.812508	0.402342	0.93262	0.07519	0.891567	0.223072	0.888345	0.21254
cg34279603_BC21	0.198869	0.051125	0.127731	0.100932	0.0649343	0.933689	0.923362	0.909103	0.934075	0.855979	0.922755	0.816605	0.883535	0.846483	0.913943	0.400423	0.864653	0.900194	0.799758	0.855041	0.932981	0.88876	0.861873	0.745881	0.886546	0.872417	0.891105	0.485261	0.895961	0.425501
cg34071063_TC11	0.379951	0.0508443	0.129484	0.183245	0.745143	0.923241	0.978558	0.764306	0.977111	0.557928	0.930786	0.620762	0.545677	0.813801	0.937492	0.851349	0.938759	0.617416	0.475077	0.91423	0.537696	0.930378	0.658666	0.459318	0.973196	0.0198786	0.897712	0.248196	0.896043	0.268131
cg34913266_BC21	0.211184	0.0619415	0.19455	0.143156	0.0639376	0.929179	0.660893	0.752232	0.875962	0.656233	0.917942	0.648296	0.895514	0.524698	0.74317	0.75582	0.875852	0.797443	0.41537	0.705133	0.90623	0.825319	0.759159	0.476917	0.803314	0.0710922	0.880261	0.16821	0.849015	0.182856
cg39531640_BC21	0.20311	0.111867	0.173635	0.115142	0.0397434	0.852561	0.939859	0.700953	0.93	0.706452	0.900043	0.753302	0.925104	0.700566	0.885148	0.768211	0.893206	0.559566	0.604629	0.706534	0.890084	0.725288	0.815144	0.440986	0.81414	0.149322	0.824719	0.161401	0.795058	0.213407
cg38804396_BC11	0.252065	0.110019	0.208925	0.227901	0.125618	0.915782	0.862136	0.869748	0.902359	0.794146	0.903427	0.856616	0.839486	0.795406	0.830265	0.704236	0.865412	0.897319	0.683469	0.803701	0.913905	0.859043	0.735433	0.463898	0.788047	0.121423	0.876442	0.156476	0.861107	0.148783
cg37363910_BC21	0.180192	0.0554043	0.12645	0.104714	0.0483174	0.891236	0.67782	0.715605	0.875853	0.619322	0.835422	0.574455	0.59743	0.540329	0.781201	0.61334	0.848434	0.258866	0.603621	0.748542	0.899013	0.848218	0.813053	0.412219	0.723647	0.0621428	0.89985	0.131238	0.802133	0.158508
cg34448487_TC21	0.745221	0.946561	0.885203	0.894545	0.938369	0.0640933	0.0813448	0.0592199	0.0623172	0.0682328	0.0587011	0.115577	0.0542259	0.0618865	0.0428116	0.0752211	0.0415079	0.0628725	0.0664993	0.106027	0.0884337	0.0904717	0.0894524	0.153829	0.0811099	0.150677	0.131732	0.07094	0.088505	0.0598783
cg46268550_BC11	0.938583	0.979051	0.96868	0.975555	0.972861	0.796115	0.969511	0.531098	0.734903	0.478341	0.723921	0.203049	0.395051	0.251351	0.715721	0.235528	0.729791	0.915568	0.718398	0.30428	0.539678	0.511315	0.165198	0.340832	0.0914253	0.135137	0.452709	0.119683	0.460485	0.161182
cg39159562_BC11	0.832689	0.967087	0.869402	0.907921	0.950627	0.371218	0.0951779	0.441722	0.227995	0.335919	0.349021	0.140657	0.549162	0.238773	0.250896	0.244046	0.288408	0.573659	0.182964	0.89237	0.541239	0.848678	0.727728	0.193162	0.948824	0.919324	0.87858	0.303727	0.861782	0.304452
cg37264453_BC21	0.28295	0.0672295	0.293876	0.359586	0.0524585	0.946051	0.904532	0.800343	0.92834	0.820508	0.923462	0.809088	0.709136	0.808311	0.877619	0.90937	0.880306	0.877479	0.737322	0.591027	0.937642	0.771579	0.818477	0.429832	0.818477	0.0946371	0.793737	0.132706	0.655534	0.1638
cg31717782_TC21	0.837229	0.891781	0.881364	0.882567	0.911103	0.867071	0.919422	0.298361	0.904685	0.129882	0.906484	0.0857577	0.73575	0.138918	0.886992	0.174751	0.883564	0.412805	0.109927	0.225784	0.454785	0.506379	0.069966	0.501014	0.590118	0.678499	0.410581	0.479335	0.325131	0.50649
cg32835457_BC21	0.188106	0.0751275	0.212723	0.361416	0.0528138	0.919289	0.914671	0.613016	0.931944	0.762839	0.901919	0.8154	0.846614	0.814766	0.869813	0.632177	0.903833	0.936876	0.908965	0.560228	0.836038	0.633495	0.566496	0.382576	0.54184	0.0811457	0.619051	0.147146	0.711342	0.136664
cg34705394_TC11	0.11076	0.0686813	0.102895	0.0996818	0.0663863	0.929266	0.805652	0.617699	0.921407	0.457954	0.883936	0.688714	0.198298	0.374822	0.741866	0.453109	0.852551	0.164487	0.629605	0.229406	0.896931	0.495852	0.2696	0.305319	0.0876072	0.10254	0.556944	0.0981391	0.401194	0.112968
cg42358672_TC11	0.135438	0.106146	0.0917527	0.101416	0.0784857	0.834671	0.959914	0.670893	0.898102	0.534332	0.867022	0.375831	0.602636	0.777369	0.912134	0.893114	0.923286	0.375831	0.583825	0.559263	0.587887	0.684367	0.515593	0.399165	0.717165	0.123538	0.686749	0.133903	0.863164	0.11507
cg35035992_TC21	0.862312	0.949883	0.927467	0.90716	0.938434	0.259509	0.507568	0.207363	0.281917	0.251307	0.123516	0.0914368	0.396719	0.148921	0.167554	0.178622	0.175501	0.0804557	0.408846	0.0395041	0.285303	0.0462214	0.124681	0.0846356	0.0636496	0.117391	0.0850753	0.0374581	0.0532332	0.0419722
cg43602200_BC21	0.152512	0.041688	0.126601	0.114748	0.0501842	0.875333	0.817202	0.738283	0.888749	0.675407	0.865629	0.901041	0.810064	0.516165	0.840665	0.849196	0.892614	0.577433	0.878518	0.462594	0.700185	0.623405	0.311095	0.463313	0.378581	0.0526741	0.572749	0.160522	0.552101	0.19421
cg43426275_BC21	0.105675	0.053196	0.0808125	0.0683728	0.063893	0.738872	0.951106	0.43753	0.932699	0.412817	0.751959	0.099475	0.204277	0.224214	0.777174	0.351502	0.84217	0.817458	0.289639	0.289019	0.648549	0.315879	0.393532	0.642023	0.204378	0.922382	0.322874	0.821476	0.322894	0.788151
cg41759044_TC21	0.2378	0.17046	0.134708	0.107924	0.0616097	0.932435	0.850933	0.737024	0.931942	0.686638	0.929375	0.895829	0.671637	0.680578	0.850749	0.648169	0.88969	0.857237	0.919706	0.757954	0.899337	0.875622	0.837686	0.431005	0.784261	0.230762	0.877307	0.231691	0.818054	0.203097
cg33774861_TC11	0.237606	0.434069	0.11328	0.12697	0.0384028	0.934408	0.961615	0.572176	0.969665	0.652984	0.935432	0.63259	0.298403	0.675751	0.918747	0.632839	0.940105	0.94459	0.863824	0.580285	0.907246	0.616586	0.657496	0.4017	0.553757	0.0246081	0.653646	0.190236	0.60683	0.199857
cg39091595_TC11	0.322453	0.0221025	0.277467	0.287261	0.0181669	0.931802	0.80827	0.649543	0.955483	0.686846	0.892769	0.714264	0.564608	0.630172	0.840322	0.816058	0.910224	0.591784	0.838716	0.682108	0.941902	0.71446	0.802131	0.375524	0.786998	0.0262689	0.79454	0.089878	0.702635	0.131606
cg34045345_TC11	0.149905	0.0675852	0.0947332	0.0990646	0.0596185	0.778599	0.451853	0.89229	0.839553	0.829304	0.778037	0.839553	0.873099	0.76129	0.621107	0.911697	0.703674	0.839553	0.886551	0.880235	0.942485	0.865733	0.917215	0.477671	0.839553	0.839553	0.905741	0.839553	0.917997	0.215133
cg42480550_BC11	0.338996	0.946493	0.691111	0.450516	0.74655	0.13707	0.25449	0.757248	0.275888	0.805091	0.0693655	0.958373	0.160404	0.871534	0.147951	0.890371	0.0992805	0.882104	0.899708	0.815209	0.374558	0.674422	0.737376	0.759631	0.958806	0.925803	0.724806	0.914242	0.777473	0.897507
cg33147606_TC21	0.26334	0.0544146	0.164327	0.161162	0.0644635	0.840225	0.43002	0.71684	0.647343	0.699567	0.688799	0.849377	0.580871	0.650206	0.534078	0.924015	0.566955	0.223956	0.922089	0.839052	0.931122	0.781384	0.893036	0.400473	0.885025	0.205408	0.867773	0.0949905	0.840644	0.162259
cg43351494_BC11	0.592111	0.0716565	0.0952415	0.0728972	0.0615499	0.592111	0.136839	0.394789	0.592111	0.241758	0.592111	0.592111	0.719033	0.21779	0.34058	0.382254	0.341921	0.592111	0.0990107	0.802426	0.899914	0.858013	0.880459	0.177399	0.592111	0.0485924	0.878691	0.0623262	0.901692	0.0595957
cg30261049_TC11	0.961382	0.970723	0.969706	0.967455	0.325835	0.96076	0.975965	0.890169	0.975538	0.797262	0.962458	0.849349	0.854774	0.81278	0.957777	0.951848	0.972079	0.356288	0.963812	0.829236	0.885995	0.938134	0.74185	0.326123	0.836343	0.0263957	0.938407	0.0460302	0.911839	0.0737712
cg39536796_TC21	0.282173	0.198566	0.152143	0.160312	0.0458136	0.923356	0.738526	0.735978	0.915011	0.7975	0.88735	0.818241	0.331414	0.836796	0.829394	0.571651	0.906041	0.590851	0.872526	0.906209	0.681885	0.856192	0.769217	0.46662	0.901771	0.0668381	0.932555	0.269083	0.903371	0.273932
cg44017353_TC21	0.493318	0.506139	0.224361	0.113734	0.0516262	0.918866	0.879708	0.762865	0.893868	0.754213	0.899593	0.836939	0.822879	0.765539	0.858942	0.886064	0.862083	0.622929	0.605695	0.856696	0.885332	0.924135	0.89517	0.436835	0.867833	0.0555315	0.913547	0.106411	0.900444	0.156133
cg40284444_TC11	0.141067	0.0232744	0.0416786	0.0447364	0.049728	0.564558	0.148459	0.566031	0.265093	0.450014	0.419143	0.641533	0.752332	0.306353	0.282912	0.437389	0.218965	0.37375	0.183441	0.83358	0.841253	0.812512	0.823197	0.327743	0.909111	0.035011	0.842152	0.0862799	0.847447	0.108444
cg43580732_BC11	0.138517	0.121277	0.175858	0.0853007	0.112502	0.940127	0.771222	0.516877	0.94031	0.500812	0.911805	0.741503	0.84359	0.548836	0.801173	0.831564	0.85806	0.636847	0.854326	0.362287	0.907326	0.606092	0.433198	0.341246	0.35519	0.0779232	0.589889	0.0985981	0.671578	0.132333
cg39974729_TC11	0.159412	0.74991	0.089387	0.061234	0.491816	0.969828	0.972558	0.69102	0.976309	0.528761	0.956156	0.927786	0.971227	0.911803	0.965628	0.964461	0.968912	0.188389	0.301002	0.960812	0.971155	0.973856	0.953357	0.877979	0.966595	0.933149	0.966873	0.778789	0.974441	0.857093
cg40986766_BC21	0.488816	0.317838	0.180741	0.333945	0.376884	0.924974	0.819399	0.794268	0.922026	0.7783	0.903502	0.77562	0.893386	0.611136	0.858368	0.899914	0.92749	0.227755	0.919133	0.894319	0.922015	0.927791	0.868016	0.443598	0.896739	0.0634273	0.90907	0.10937	0.927791	0.138954
cg28333992_BC11	0.236408	0.168475	0.325278	0.317727	0.129125	0.92044	0.88939	0.677737	0.902423	0.765694	0.882129	0.777301	0.915349	0.328436	0.864381	0.201768	0.882839	0.933713	0.843506	0.308055	0.899303	0.569405	0.420141	0.461596	0.183453	0.118391	0.564845	0.125702	0.534139	0.182879
cg45936454_TC11	0.488488	0.330979	0.215266	0.378155	0.0391339	0.960164	0.956289	0.866988	0.976277	0.830381	0.920733	0.771873	0.950558	0.777564	0.920475	0.707737	0.946739	0.953169	0.890111	0.383502	0.964624	0.647271	0.523536	0.482934	0.25628	0.0306313	0.539402	0.241276	0.565965	0.271502
cg41897880_BC21	0.215484	0.129565	0.208447	0.0833692	0.277228	0.944117	0.876366	0.868861	0.859855	0.819204	0.913521	0.80842	0.91915	0.659013	0.826652	0.848445	0.867917	0.644115	0.871174	0.686084	0.924603	0.842481	0.770703	0.500846	0.784273	0.0660358	0.852885	0.164959	0.796195	0.200952
cg30348106_TC21	0.0677195	0.89898	0.0500463	0.0703718	0.942332	0.672694	0.939417	0.268817	0.945798	0.442279	0.672779	0.518295	0.760973	0.229672	0.730189	0.444392	0.819894	0.13582	0.499608	0.161412	0.555964	0.163587	0.447055	0.284505	0.126229	0.0409527	0.196107	0.16242	0.168766	0.207504
cg40993680_BC21	0.176465	0.0701717	0.13803	0.116248	0.0506585	0.933177	0.947812	0.915019	0.927864	0.923597	0.919502	0.832601	0.917482	0.920821	0.937522	0.935132	0.934804	0.931111	0.925813	0.945197	0.929757	0.933109	0.921339	0.697179	0.931389	0.716572	0.922347	0.689484	0.932838	0.714984
cg45873283_BC21	0.0824691	0.0250795	0.0550497	0.194481	0.0326107	0.810162	0.864842	0.616999	0.941782	0.575373	0.763683	0.664301	0.858923	0.420774	0.77342	0.79738	0.819939	0.866735	0.528188	0.143028	0.487276	0.261859	0.224117	0.430494	0.0361599	0.20493	0.263527	0.22291	0.244446	0.316252
cg32768310_TC21	0.85835	0.950937	0.93252	0.929865	0.93078	0.383344	0.0431982	0.286234	0.0493337	0.0605718	0.34632	0.0561195	0.212665	0.175931	0.222697	0.175153	0.148768	0.197081	0.175699	0.26228	0.624788	0.5389	0.0566704	0.366136	0.055113	0.0392014	0.444593	0.0972822	0.45357	0.103493
cg31853095_TC21	0.895112	0.95453	0.897372	0.934956	0.933242	0.458415	0.0811216	0.354569	0.0907994	0.237422	0.387453	0.745749	0.189029	0.13824	0.279255	0.1325	0.162396	0.685206	0.111416	0.258765	0.559341	0.5659	0.0982923	0.237139	0.087381	0.109723	0.450548	0.0754492	0.37096	0.0880435
cg39809476_BC11	0.116278	0.266247	0.0802186	0.077333	0.0566448	0.884971	0.72565	0.483269	0.875254	0.567673	0.858429	0.706695	0.815457	0.581108	0.760992	0.472109	0.842671	0.498564	0.748743	0.786431	0.662206	0.792774	0.672423	0.262713	0.838097	0.0824379	0.870086	0.105207	0.850324	0.0854595
cg46649216_TC11	0.821481	0.913988	0.900612	0.784424	0.92245	0.0536099	0.0458678	0.0476948	0.0478662	0.049063	0.0536652	0.0683013	0.0559251	0.049626	0.0460062	0.0512305	0.0455854	0.0473903	0.0505989	0.0720298	0.117638	0.163688	0.0558515	0.0674414	0.0923239	0.06134	0.150142	0.0499267	0.0970748	0.0578408
cg46469902_BC11	0.322402	0.126683	0.325825	0.297276	0.14236	0.956177	0.935129	0.867315	0.943603	0.786797	0.957406	0.735258	0.444003	0.782276	0.933858	0.947506	0.947322	0.698074	0.775887	0.804268	0.947759	0.929867	0.832767	0.561553	0.872986	0.112615	0.930959	0.224242	0.929081	0.213617
cg38464437_TC21	0.206628	0.141209	0.131047	0.138573	0.0510751	0.926783	0.930802	0.887597	0.936674	0.923764	0.938458	0.866712	0.930632	0.913293	0.940317	0.939064	0.944925	0.945182	0.918699	0.93082	0.876425	0.908821	0.904903	0.83021	0.912967	0.347209	0.927958	0.706365	0.952298	0.734877
cg44545354_BC21	0.175384	0.0304262	0.101211	0.130356	0.0356923	0.887431	0.833054	0.7443	0.873158	0.661892	0.851773	0.717444	0.830031	0.648465	0.80336	0.575923	0.833161	0.616997	0.785516	0.315715	0.815632	0.555383	0.422409	0.447964	0.0937746	0.0404459	0.523601	0.15137	0.501853	0.127256
cg45232969_BC11	0.0557585	0.0171536	0.0387385	0.0349055	0.0207377	0.586777	0.961234	0.642911	0.95651	0.825632	0.616453	0.962622	0.751601	0.752098	0.68057	0.762717	0.784603	0.522689	0.761794	0.646402	0.48962	0.462367	0.965213	0.660963	0.967536	0.919356	0.50921	0.825729	0.54881	0.843763
cg31327360_BC11	0.200188	0.0592015	0.176307	0.104695	0.116105	0.916913	0.866608	0.78447	0.941042	0.633055	0.919074	0.887228	0.577955	0.733028	0.838168	0.742769	0.907919	0.72521	0.888166	0.718204	0.825608	0.852801	0.590712	0.398695	0.55014	0.107787	0.794918	0.21715	0.718383	0.163056
cg29170239_BC21	0.33635	0.0957085	0.145605	0.288125	0.0663956	0.921474	0.859308	0.875933	0.934746	0.827283	0.914103	0.768517	0.536268	0.849623	0.844575	0.911688	0.908278	0.66087	0.606469	0.933765	0.916034	0.938046	0.906476	0.509225	0.923938	0.844118	0.921903	0.167004	0.921032	0.193676
cg34918148_TC21	0.202512	0.0621766	0.148006	0.113199	0.0389564	0.897785	0.867221	0.580767	0.828684	0.531526	0.906073	0.279408	0.856394	0.407948	0.816444	0.482241	0.803002	0.697056	0.379927	0.629195	0.894901	0.741818	0.732937	0.36976	0.532151	0.040547	0.772293	0.0787388	0.681674	0.113137
cg32851440_BC11	0.702245	0.45646	0.641379	0.542675	0.62233	0.231522	0.0327707	0.238319	0.025327	0.0874886	0.185422	0.636699	0.0891498	0.187739	0.104277	0.0795281	0.0677344	0.0798858	0.133682	0.815442	0.460799	0.835631	0.554583	0.745997	0.932758	0.75146	0.801682	0.724455	0.628451	0.791907
cg29169831_BC21	0.336838	0.10562	0.381087	0.21302	0.309055	0.937368	0.896814	0.890003	0.930965	0.883473	0.920343	0.91674	0.908202	0.868176	0.908939	0.923987	0.935695	0.905898	0.937284	0.92053	0.94453	0.926029	0.937997	0.59802	0.937425	0.0798961	0.942287	0.258829	0.925993	0.307725
cg45953896_BC11	0.814742	0.988714	0.918983	0.926116	0.982834	0.0611506	0.171803	0.129147	0.0939039	0.131448	0.0855972	0.294181	0.128057	0.213499	0.158082	0.0899726	0.135387	0.140529	0.137118	0.114113	0.108018	0.121974	0.125448	0.146978	0.072332	0.105915	0.0807167	0.268425	0.0571481	0.222935
cg28459856_TC11	0.142079	0.115808	0.213765	0.164397	0.146168	0.909332	0.842353	0.682891	0.8616	0.842353	0.863416	0.842353	0.842353	0.809729	0.824832	0.842353	0.889035	0.842353	0.662141	0.765223	0.90595	0.878681	0.885281	0.325321	0.842353	0.842353	0.885524	0.145416	0.893911	0.139698
cg46622316_TC21	0.274514	0.083399	0.70432	0.465221	0.0732187	0.916425	0.856456	0.847219	0.902778	0.766952	0.905103	0.893656	0.25238	0.791565	0.859774	0.875254	0.900846	0.898623	0.675808	0.867265	0.945227	0.88926	0.874855	0.506498	0.880383	0.0869491	0.896612	0.194415	0.910391	0.234177
cg28946493_BC11	0.110296	0.0468411	0.0713298	0.0730581	0.045719	0.797587	0.286221	0.652768	0.797587	0.797587	0.797587	0.797587	0.797587	0.797587	0.797587	0.797587	0.797587	0.797587	0.797587	0.280177	0.894049	0.516087	0.797587	0.358963	0.797587	0.797587	0.797587	0.797587	0.797587	0.107972
cg39668830_TC21	0.0876738	0.0893789	0.0826261	0.0472981	0.0492997	0.875475	0.664338	0.708399	0.882407	0.651465	0.839683	0.628969	0.559014	0.687802	0.724574	0.628115	0.83137	0.88903	0.792375	0.42709	0.848965	0.450382	0.620943	0.258681	0.553567	0.0370313	0.611682	0.0503751	0.520078	0.0652689
cg34193500_BC21	0.143937	0.208394	0.149132	0.0741288	0.0751631	0.953504	0.695358	0.771238	0.83587	0.723225	0.932108	0.881048	0.530823	0.838039	0.757075	0.915217	0.803666	0.839424	0.762689	0.670009	0.945783	0.778056	0.63824	0.476884	0.65773	0.0533062	0.736494	0.162521	0.69491	0.195197
cg39006221_TC11	0.095255	0.16327	0.0708759	0.0645244	0.116695	0.943286	0.813435	0.491407	0.934736	0.611166	0.899774	0.605364	0.8364	0.558114	0.782384	0.519124	0.896302	0.923463	0.629305	0.516258	0.689981	0.837124	0.405979	0.309782	0.605364	0.0894661	0.732324	0.0870774	0.626245	0.163707
cg46250139_TC11	0.207935	0.283457	0.235687	0.129905	0.249915	0.82634	0.748234	0.709417	0.891701	0.726317	0.815199	0.931457	0.773003	0.744535	0.733965	0.864859	0.865528	0.93129	0.890366	0.858976	0.823099	0.758148	0.936457	0.354949	0.963055	0.0275463	0.820862	0.112475	0.81479	0.182862
cg34191048_TC11	0.108957	0.0531784	0.0407765	0.137257	0.0304702	0.800536	0.865529	0.561696	0.917309	0.606419	0.829701	0.529132	0.426027	0.712403	0.75756	0.829183	0.793099	0.800448	0.464851	0.807178	0.82884	0.792958	0.907838	0.361573	0.904433	0.485364	0.792387	0.193634	0.815048	0.143758
cg29793647_TC21	0.568154	0.636791	0.597782	0.742828	0.814973	0.556626	0.913191	0.20411	0.943439	0.286737	0.583622	0.158463	0.581916	0.0967063	0.620629	0.042256	0.718238	0.716558	0.399022	0.0277925	0.487448	0.0464562	0.408088	0.135704	0.0428307	0.0252703	0.0582712	0.0383369	0.104035	0.0452134
cg30076666_TC11	0.715363	0.963075	0.755815	0.740348	0.953201	0.0760213	0.398853	0.190249	0.0470618	0.179037	0.110933	0.270877	0.181938	0.0529453	0.0717002	0.0469162	0.040851	0.0441719	0.0764095	0.166028	0.633162	0.139569	0.528321	0.740163	0.132005	0.704581	0.254155	0.636158	0.222445	0.590993
cg32918998_TC11	0.870817	0.139257	0.870817	0.106743	0.0641139	0.937305	0.614492	0.856005	0.871066	0.817357	0.920437	0.870817	0.894504	0.876112	0.843394	0.895702	0.902639	0.917496	0.923486	0.692021	0.911744	0.86081	0.870817	0.870817	0.870817	0.125504	0.848813	0.121618	0.750038	0.191085
cg37326573_TC21	0.137687	0.157571	0.117201	0.0967881	0.0498346	0.892355	0.766222	0.748986	0.823486	0.739419	0.847506	0.783481	0.78279	0.783481	0.73755	0.509522	0.769205	0.783481	0.661493	0.783481	0.853582	0.668562	0.783481	0.31009	0.783481	0.065602	0.763031	0.122621	0.744659	0.0927753
cg29677983_BC21	0.238192	0.33347	0.15673	0.125233	0.038621	0.938769	0.862794	0.546255	0.926595	0.460863	0.930131	0.285861	0.914529	0.395464	0.87834	0.39363	0.905449	0.311356	0.793487	0.346078	0.72938	0.647207	0.362254	0.418423	0.0823529	0.0326019	0.504139	0.116164	0.449366	0.143745
cg43215637_BC11	0.279209	0.0637325	0.334168	0.118081	0.0480864	0.77765	0.56919	0.88038	0.627002	0.868788	0.766404	0.914369	0.935981	0.781495	0.695388	0.686699	0.633272	0.958322	0.702311	0.83465	0.931947	0.855892	0.853381	0.432748	0.782922	0.128185	0.909398	0.0954259	0.80323	0.23491
cg34269734_TC21	0.840316	0.952347	0.889697	0.929631	0.91521	0.112465	0.052578	0.134957	0.0318562	0.0855084	0.0702972	0.325189	0.0875651	0.0739539	0.0558078	0.0705152	0.030575	0.0752028	0.127579	0.0866442	0.169331	0.116493	0.159962	0.209756	0.143862	0.273996	0.193129	0.0710745	0.138849	0.0884416
cg38655885_TC21	0.454134	0.12246	0.135841	0.285351	0.0336811	0.933406	0.814023	0.689581	0.927248	0.712339	0.93351	0.777316	0.875898	0.66231	0.822582	0.684214	0.920768	0.9181	0.597097	0.842924	0.760648	0.754736	0.701366	0.525047	0.878581	0.0445522	0.870936	0.130313	0.876841	0.15763
cg30497484_TC11	0.278646	0.0627919	0.377799	0.453261	0.094816	0.946444	0.88192	0.900564	0.934628	0.84741	0.923317	0.955675	0.931381	0.837859	0.874084	0.914246	0.911571	0.377714	0.945504	0.836014	0.930845	0.940133	0.874401	0.694039	0.930622	0.0625866	0.937957	0.380369	0.901365	0.395477
cg38366549_BC21	0.874515	0.92714	0.920001	0.916327	0.935654	0.432269	0.129819	0.915839	0.244252	0.884633	0.470119	0.884932	0.664597	0.908351	0.315725	0.938805	0.289701	0.91883	0.917022	0.933382	0.92676	0.929033	0.927551	0.448503	0.89497	0.179145	0.920804	0.227251	0.922379	0.167167
cg44248559_BC21	0.528195	0.229214	0.191014	0.371597	0.081997	0.923609	0.922496	0.819625	0.910968	0.85534	0.922537	0.849121	0.673029	0.850853	0.902729	0.919508	0.888274	0.355572	0.731688	0.851622	0.928512	0.933137	0.85594	0.533042	0.879113	0.095105	0.918931	0.163379	0.896016	0.198068
cg46624608_BC21	0.154135	0.103424	0.234729	0.101437	0.10008	0.923915	0.880824	0.804784	0.905741	0.78872	0.906651	0.826637	0.723692	0.755739	0.880288	0.882383	0.884092	0.868188	0.586325	0.87791	0.886018	0.827369	0.902771	0.483062	0.860355	0.172729	0.861739	0.326314	0.877144	0.306961
cg29502258_TC21	0.140074	0.0514468	0.129582	0.0820746	0.03702	0.728105	0.915976	0.609158	0.790056	0.51361	0.720174	0.441658	0.794529	0.598079	0.747219	0.843597	0.681904	0.290559	0.268947	0.705163	0.798139	0.721497	0.821809	0.370184	0.87337	0.0933338	0.82408	0.0955157	0.756899	0.1264
cg46622678_TC21	0.15944	0.0410369	0.161446	0.0997973	0.0564881	0.923583	0.664835	0.768278	0.857716	0.554752	0.912896	0.721896	0.654361	0.489312	0.776097	0.721896	0.851522	0.51888	0.314191	0.626102	0.829917	0.78798	0.608328	0.362489	0.65329	0.0771894	0.859174	0.095198	0.837644	0.0988521
cg29978728_TC21	0.103548	0.0277218	0.0695452	0.0489631	0.0424719	0.788375	0.948751	0.531559	0.96143	0.506075	0.805913	0.434319	0.756986	0.537556	0.854135	0.557801	0.892081	0.815791	0.241258	0.853338	0.703549	0.644483	0.947098	0.744257	0.955595	0.853312	0.734385	0.76678	0.764042	0.805974
cg37538294_BC21	0.0829904	0.673542	0.0462672	0.0508777	0.811552	0.62443	0.95044	0.556915	0.954079	0.664822	0.661447	0.136873	0.693831	0.509649	0.687387	0.24137	0.746499	0.815672	0.710941	0.60015	0.513468	0.439404	0.928909	0.203675	0.922017	0.0733281	0.500668	0.0469888	0.485509	0.0624968
cg38267993_BC11	0.186517	0.0738719	0.145329	0.0710627	0.0397885	0.799371	0.866178	0.676647	0.879473	0.642189	0.730691	0.884396	0.683775	0.573249	0.7061	0.734276	0.741837	0.838806	0.761711	0.799884	0.645153	0.759044	0.809998	0.38863	0.917214	0.0447651	0.77267	0.115423	0.791771	0.18502
cg29592050_BC21	0.11685	0.0779371	0.130077	0.140761	0.0807852	0.883284	0.819164	0.638479	0.89531	0.642499	0.878411	0.698366	0.523622	0.393681	0.828497	0.227985	0.891348	0.5879	0.217054	0.684166	0.514759	0.842122	0.372964	0.33032	0.591317	0.0785205	0.715254	0.0799316	0.832253	0.0989551
cg42878141_TC11	0.915284	0.956745	0.948557	0.961555	0.96977	0.390916	0.121474	0.213455	0.133334	0.0474847	0.352295	0.0643519	0.445609	0.158585	0.259049	0.192135	0.218821	0.159299	0.244226	0.409671	0.445595	0.619319	0.222585	0.219886	0.268755	0.0236339	0.520354	0.0310172	0.472973	0.0422661
cg37354815_TC11	0.137523	0.0206799	0.101858	0.074624	0.0316041	0.912237	0.750571	0.690686	0.856896	0.627913	0.878668	0.77165	0.515469	0.596276	0.738056	0.564043	0.787131	0.574283	0.732568	0.601405	0.681758	0.752655	0.35929	0.438149	0.762164	0.0629857	0.874472	0.0785399	0.856135	0.130901
cg41904307_BC21	0.929146	0.956273	0.926706	0.934897	0.948608	0.88886	0.955067	0.632462	0.918009	0.671595	0.909848	0.190136	0.934022	0.378672	0.927328	0.44975	0.942997	0.909477	0.787319	0.413396	0.875586	0.661819	0.503765	0.402473	0.227031	0.0407842	0.531926	0.0857062	0.492565	0.157778
cg43113139_BC11	0.849129	0.94617	0.858204	0.812052	0.963834	0.241633	0.0447452	0.270541	0.0456573	0.19429	0.261102	0.242056	0.491599	0.261182	0.160104	0.647368	0.105107	0.727824	0.13505	0.145128	0.210119	0.316599	0.0421579	0.101476	0.0406141	0.0350827	0.208453	0.0616045	0.214135	0.0562871
cg33142222_TC21	0.140482	0.0723881	0.120998	0.109213	0.103343	0.780788	0.701524	0.711928	0.509956	0.782827	0.642715	0.756003	0.557617	0.708698	0.586552	0.611693	0.493312	0.598409	0.884937	0.947231	0.757456	0.894895	0.86895	0.410401	0.941874	0.165013	0.909034	0.115811	0.903906	0.113046
cg44825918_TC21	0.203243	0.042373	0.339212	0.277573	0.0515078	0.887405	0.942289	0.788467	0.91745	0.800193	0.892818	0.795854	0.924726	0.671876	0.927099	0.641382	0.911286	0.776309	0.596232	0.445654	0.88937	0.660784	0.605227	0.489072	0.795854	0.073462	0.723182	0.11221	0.585656	0.130182
cg44020885_BC21	0.524462	0.119709	0.247577	0.127234	0.378968	0.77461	0.917515	0.900567	0.766479	0.88517	0.860133	0.863009	0.930732	0.897699	0.909476	0.926034	0.791255	0.948499	0.945287	0.887707	0.93514	0.952207	0.929021	0.402512	0.944568	0.342665	0.948065	0.146052	0.9469	0.163465
cg35070838_BC11	0.817287	0.110356	0.311051	0.236905	0.209653	0.856819	0.89295	0.822595	0.818446	0.817287	0.890286	0.817287	0.88747	0.817287	0.827889	0.849883	0.889463	0.19148	0.817287	0.77708	0.717745	0.87619	0.817287	0.396408	0.817287	0.0866319	0.904174	0.0939422	0.804631	0.128907
cg40214453_BC21	0.699404	0.935195	0.648713	0.807517	0.754493	0.870368	0.926112	0.564665	0.929217	0.64634	0.884169	0.104398	0.87714	0.220754	0.918849	0.24156	0.918274	0.925116	0.800745	0.244785	0.750562	0.455129	0.339348	0.360874	0.0620573	0.579256	0.411187	0.0602768	0.373584	0.107798
cg38501154_TC21	0.176039	0.11336	0.140268	0.106204	0.0570085	0.83731	0.857546	0.529604	0.887888	0.437435	0.809748	0.536365	0.803474	0.37536	0.787738	0.25345	0.807996	0.297857	0.5292	0.8534	0.863313	0.830725	0.896906	0.369871	0.890609	0.380825	0.846209	0.14791	0.82835	0.193264
cg38251051_TC21	0.80138	0.929445	0.888636	0.902205	0.928527	0.213208	0.206025	0.0779967	0.0795433	0.0758231	0.0508691	0.0957735	0.0752933	0.0717217	0.0793713	0.0480614	0.0742604	0.0579538	0.0702864	0.0698468	0.149211	0.108888	0.0533447	0.169409	0.0734689	0.0779096	0.15023	0.0753247	0.0971269	0.05776
cg44969542_TC11	0.0896026	0.019545	0.117651	0.0557042	0.0210191	0.84315	0.588719	0.630014	0.750183	0.585405	0.818411	0.772577	0.615221	0.421568	0.621975	0.793001	0.674211	0.902834	0.762342	0.367767	0.880943	0.660258	0.338835	0.349263	0.204616	0.0227508	0.701643	0.0455903	0.601009	0.0960324
cg30175152_TC21	0.80132	0.885859	0.88199	0.862126	0.938694	0.591229	0.947789	0.400935	0.928434	0.522818	0.596023	0.892186	0.109564	0.253696	0.652463	0.0673975	0.814647	0.399147	0.838336	0.160444	0.487509	0.158038	0.589392	0.689018	0.173809	0.93825	0.235752	0.904132	0.18961	0.860758
cg44009456_TC21	0.333586	0.111858	0.171905	0.0991982	0.0366225	0.837669	0.931229	0.859515	0.938885	0.850146	0.908921	0.907705	0.670038	0.849981	0.89359	0.883934	0.903236	0.933326	0.88548	0.888562	0.902526	0.854825	0.938767	0.478518	0.939053	0.537003	0.868687	0.293977	0.899689	0.343451
cg44007003_TC21	0.18571	0.380481	0.54627	0.374411	0.0548002	0.914547	0.869883	0.772334	0.915243	0.769678	0.895649	0.884603	0.853435	0.783662	0.862865	0.90423	0.897379	0.898493	0.5964	0.814772	0.911476	0.901031	0.861513	0.349658	0.930804	0.0334264	0.860269	0.146957	0.87696	0.143417
cg45679491_BC21	0.912518	0.958251	0.922058	0.94168	0.95499	0.930711	0.953148	0.682752	0.937523	0.676458	0.942267	0.198316	0.943097	0.319423	0.942624	0.319041	0.94163	0.942367	0.833891	0.377749	0.945927	0.608013	0.477487	0.419075	0.150095	0.238604	0.542796	0.130267	0.496737	0.228316
cg43185352_BC21	0.202703	0.15062	0.172143	0.146039	0.07251	0.876629	0.864794	0.709857	0.893417	0.68542	0.867879	0.728454	0.82959	0.732751	0.846215	0.816299	0.895545	0.577631	0.847175	0.736642	0.878966	0.766891	0.848711	0.342397	0.866304	0.191459	0.844029	0.139517	0.855313	0.166894
cg39887905_TC11	0.10536	0.0538754	0.0941368	0.0590341	0.056058	0.740889	0.73351	0.651081	0.638904	0.539763	0.789019	0.746011	0.812349	0.397923	0.645634	0.879119	0.700385	0.581251	0.242805	0.616278	0.93102	0.719989	0.708275	0.3624	0.778204	0.0817406	0.882001	0.0840383	0.82267	0.14253
cg43509037_BC21	0.191281	0.125371	0.0815344	0.102472	0.035894	0.670935	0.502109	0.747948	0.5131	0.698179	0.659764	0.859547	0.88963	0.639112	0.562325	0.594235	0.580755	0.613306	0.622202	0.778793	0.883269	0.886916	0.789507	0.321412	0.836626	0.0430335	0.913295	0.0752896	0.846256	0.0854077
cg39638923_BC11	0.309284	0.250238	0.152635	0.119725	0.791733	0.979517	0.975263	0.968979	0.986294	0.919128	0.972182	0.948577	0.940003	0.939133	0.954413	0.757247	0.981317	0.980532	0.904782	0.927569	0.976771	0.915129	0.92952	0.583681	0.924344	0.10214	0.969277	0.415674	0.912981	0.392944
cg38814043_TC11	0.285694	0.0993582	0.0932493	0.108339	0.160504	0.924785	0.786097	0.715224	0.912103	0.616988	0.906175	0.812515	0.530382	0.608802	0.778702	0.711972	0.804215	0.563912	0.257217	0.593728	0.948686	0.812199	0.696382	0.373103	0.771681	0.045542	0.762256	0.0839285	0.636727	0.0746633
cg28679077_TC11	0.886489	0.987991	0.967619	0.976483	0.948794	0.368759	0.0627579	0.30136	0.0261875	0.158828	0.351578	0.0331925	0.271493	0.204452	0.320407	0.243764	0.202217	0.453624	0.206008	0.309629	0.437166	0.458968	0.0217604	0.313124	0.0172937	0.03621	0.413907	0.111765	0.398538	0.130679
cg46334804_TC11	0.774917	0.932834	0.87238	0.872096	0.932637	0.112629	0.018878	0.17321	0.0140933	0.163073	0.113083	0.0286996	0.0419573	0.0417382	0.0759787	0.0406678	0.0582577	0.0569356	0.0712271	0.135896	0.256609	0.271988	0.0925004	0.160133	0.024102	0.0242318	0.233022	0.0227899	0.199329	0.0261795
cg32378799_BC11	0.163882	0.146877	0.172017	0.113422	0.0486144	0.919567	0.948766	0.822108	0.944518	0.840999	0.916516	0.929861	0.926368	0.869763	0.91533	0.945977	0.929716	0.932744	0.943369	0.898062	0.924907	0.934013	0.942804	0.573454	0.932845	0.84278	0.937188	0.580029	0.93404	0.486019
cg34914370_TC21	0.193034	0.0456671	0.110039	0.0859467	0.0405611	0.919577	0.77978	0.729683	0.902146	0.608736	0.869062	0.629036	0.888076	0.507038	0.837144	0.549708	0.857158	0.601218	0.824873	0.53079	0.887763	0.620304	0.570511	0.35058	0.479818	0.0543733	0.673088	0.0899216	0.676331	0.13562
cg33311826_BC11	0.111566	0.0830034	0.0833296	0.133888	0.0835437	0.888661	0.79502	0.41973	0.79502	0.79502	0.79502	0.79502	0.877805	0.44957	0.808255	0.79502	0.79502	0.87971	0.749875	0.394169	0.911989	0.634806	0.79502	0.344504	0.79502	0.79502	0.79502	0.102655	0.689213	0.144935
cg36161870_BC11	0.372417	0.493524	0.429292	0.687964	0.0527004	0.942712	0.865135	0.82034	0.928247	0.738815	0.915136	0.890909	0.89299	0.736101	0.828129	0.907042	0.886182	0.585722	0.916869	0.862322	0.952152	0.94167	0.917433	0.330041	0.890109	0.0544927	0.909477	0.0717113	0.917917	0.105391
cg46984229_TC21	0.117592	0.531164	0.0771509	0.0677962	0.645213	0.803042	0.938517	0.560848	0.936804	0.609052	0.788604	0.271723	0.88742	0.318031	0.889802	0.219818	0.888554	0.91231	0.761232	0.664923	0.78304	0.772011	0.885257	0.263229	0.889372	0.271405	0.747632	0.151834	0.755208	0.159612
cg33791826_TC11	0.275588	0.361488	0.203284	0.198882	0.258052	0.983296	0.990379	0.5831	0.990322	0.552657	0.963236	0.348466	0.966469	0.377201	0.983277	0.466094	0.986262	0.913809	0.740458	0.359857	0.958075	0.502945	0.476189	0.838257	0.108225	0.988441	0.459052	0.904965	0.462973	0.883857
cg44969540_TC11	0.0713895	0.0314084	0.040444	0.0716534	0.0308324	0.921007	0.590127	0.557706	0.863774	0.512772	0.851816	0.668508	0.745461	0.431076	0.721233	0.770756	0.845373	0.49273	0.580925	0.28578	0.865774	0.553821	0.359346	0.348979	0.114777	0.0339549	0.581156	0.0544164	0.46964	0.0966167
cg33311652_TC21	0.195208	0.0308212	0.13687	0.129128	0.0355791	0.916933	0.925215	0.772374	0.936062	0.765387	0.921307	0.862834	0.883512	0.754499	0.893235	0.508654	0.935351	0.536806	0.884688	0.817733	0.91192	0.872746	0.890564	0.547447	0.961223	0.533379	0.877476	0.417442	0.906178	0.443641
cg34293902_TC21	0.155542	0.0945494	0.383666	0.253748	0.28933	0.931417	0.861068	0.765505	0.936091	0.669184	0.905159	0.906304	0.900006	0.548647	0.847669	0.834254	0.877663	0.591062	0.91075	0.697953	0.892825	0.778687	0.775454	0.390888	0.80046	0.0602099	0.864264	0.0971788	0.77729	0.124288
cg31717800_BC21	0.915599	0.951494	0.943521	0.958226	0.934014	0.923172	0.951201	0.495117	0.930735	0.42719	0.910008	0.0621358	0.919561	0.31057	0.937129	0.292714	0.931512	0.835262	0.220909	0.367732	0.679968	0.576514	0.302321	0.8698	0.0673273	0.936654	0.464557	0.886675	0.427912	0.871753
cg35676437_TC21	0.185511	0.0668517	0.134722	0.140742	0.0314545	0.931104	0.80654	0.794589	0.883484	0.757191	0.848513	0.710147	0.796164	0.562154	0.782036	0.840965	0.782866	0.819513	0.762163	0.672857	0.893698	0.828573	0.736217	0.46719	0.786362	0.153371	0.86524	0.166573	0.787718	0.184532
cg29907254_BC21	0.865198	0.953829	0.93826	0.948285	0.956887	0.757061	0.965421	0.4659	0.93192	0.588972	0.712519	0.172413	0.849938	0.245038	0.762334	0.186369	0.794533	0.827515	0.703957	0.207057	0.693561	0.355062	0.504741	0.31597	0.149544	0.408926	0.336252	0.101582	0.296032	0.119971
cg36904818_TC11	0.18489	0.0784504	0.098101	0.0612979	0.0455901	0.837639	0.473218	0.606874	0.80551	0.699581	0.752304	0.699581	0.705805	0.699581	0.753632	0.699581	0.699581	0.699581	0.837638	0.133216	0.892266	0.470753	0.699581	0.260574	0.0796013	0.0805683	0.699581	0.119934	0.699581	0.108247
cg42365568_TC21	0.643056	0.741498	0.820544	0.739178	0.875163	0.905333	0.845984	0.550449	0.891038	0.450781	0.865522	0.128005	0.803782	0.215301	0.823328	0.167508	0.858831	0.571157	0.699738	0.21218	0.673756	0.451675	0.21287	0.333167	0.0487113	0.0393272	0.357492	0.079803	0.324226	0.0836848
cg34591177_TC21	0.779067	0.892783	0.882586	0.834489	0.863434	0.110949	0.112937	0.11544	0.607983	0.107161	0.135575	0.607983	0.133959	0.130479	0.124525	0.137249	0.11286	0.607983	0.11578	0.129689	0.607983	0.125802	0.118147	0.127893	0.607983	0.607983	0.607983	0.090872	0.112369	0.0939641
cg29549955_BC21	0.744042	0.911337	0.847561	0.829863	0.908202	0.0502399	0.0457835	0.0494347	0.0347882	0.0572981	0.048636	0.0315186	0.0377165	0.0538919	0.0440672	0.0434199	0.0376666	0.0528916	0.0404702	0.0352819	0.0577413	0.045533	0.0373056	0.143635	0.0372177	0.0354258	0.0638459	0.0447998	0.0474321	0.0446243
cg32383624_TC21	0.121858	0.0371946	0.105233	0.0780838	0.0480107	0.86131	0.774919	0.685197	0.894378	0.643248	0.816201	0.819084	0.550118	0.650553	0.732245	0.602971	0.799974	0.269222	0.60274	0.578411	0.831784	0.708253	0.764577	0.352216	0.758044	0.0739336	0.747506	0.0841063	0.762826	0.104398
cg46184600_TC21	0.0907318	0.0451636	0.0831296	0.0688907	0.0457571	0.720561	0.923681	0.72919	0.72584	0.744814	0.741266	0.654551	0.575741	0.817922	0.802018	0.865575	0.768539	0.882588	0.777221	0.847918	0.664764	0.714206	0.781566	0.388085	0.847406	0.0726209	0.761098	0.222771	0.731891	0.278059
cg36852892_BC11	0.137801	0.0244768	0.106287	0.0523443	0.0242068	0.92259	0.879061	0.610614	0.949374	0.578399	0.863849	0.735223	0.641178	0.648503	0.812762	0.943793	0.870115	0.683427	0.449128	0.694478	0.739695	0.730671	0.614917	0.375262	0.598417	0.214563	0.747232	0.150553	0.752485	0.189242
cg39905911_BC21	0.170326	0.134999	0.115962	0.0755625	0.0570072	0.89309	0.769831	0.611253	0.86306	0.578791	0.878873	0.793915	0.887875	0.359786	0.720226	0.712316	0.83843	0.607756	0.730004	0.356641	0.906492	0.45964	0.45794	0.354685	0.117905	0.0672724	0.524941	0.076425	0.447994	0.111552
cg40455221_TC11	0.765411	0.917781	0.864854	0.765411	0.892506	0.765411	0.101508	0.765411	0.0720893	0.765411	0.765411	0.765411	0.765411	0.164546	0.765411	0.0760124	0.111485	0.765411	0.152651	0.176025	0.290218	0.765411	0.112427	0.765411	0.765411	0.765411	0.765411	0.765411	0.765411	0.765411
cg36890472_TC21	0.56841	0.188488	0.114034	0.265693	0.0570798	0.902792	0.817478	0.80675	0.883809	0.811985	0.902058	0.772099	0.933871	0.841049	0.839109	0.881471	0.838059	0.839975	0.663508	0.885574	0.86687	0.881933	0.896448	0.407718	0.873543	0.168604	0.91075	0.157297	0.877557	0.182025
cg37280835_TC21	0.316162	0.0578538	0.268567	0.0979171	0.034479	0.90185	0.801968	0.671563	0.899752	0.657631	0.845159	0.592227	0.876176	0.62787	0.762597	0.840598	0.844303	0.564426	0.644794	0.373527	0.8762	0.591131	0.277722	0.337702	0.0863236	0.0588259	0.593914	0.0862299	0.51468	0.098728
cg28813574_TC21	0.145272	0.0744009	0.125478	0.119612	0.0642067	0.897006	0.779238	0.449479	0.892251	0.488325	0.867287	0.706518	0.817733	0.369653	0.701269	0.234914	0.822997	0.568498	0.876602	0.219448	0.870554	0.472134	0.276118	0.277174	0.706518	0.084662	0.436447	0.0784786	0.383002	0.0853589
cg39938546_BC21	0.435346	0.248147	0.196833	0.33323	0.143294	0.930565	0.890058	0.824531	0.915493	0.691753	0.923859	0.551456	0.894125	0.766413	0.874328	0.8837	0.908759	0.921518	0.838738	0.893169	0.908353	0.90122	0.91423	0.425236	0.937698	0.0570811	0.88625	0.183281	0.887127	0.210957
cg36166525_TC11	0.161064	0.0643158	0.111838	0.0840265	0.0690819	0.912875	0.78386	0.583047	0.893962	0.576229	0.871457	0.685671	0.685671	0.52542	0.813291	0.269565	0.830028	0.846753	0.608408	0.32925	0.938311	0.578692	0.271105	0.425511	0.145402	0.0629819	0.504875	0.137662	0.469257	0.133037
cg32900933_TC11	0.255039	0.152349	0.208096	0.202258	0.103949	0.938133	0.950393	0.733334	0.935439	0.780566	0.928546	0.825094	0.901075	0.825094	0.939315	0.825094	0.948663	0.9174	0.908316	0.357416	0.868449	0.626519	0.825094	0.43347	0.825094	0.825094	0.825094	0.163266	0.601546	0.172223
cg36271561_TC11	0.914089	0.415554	0.959188	0.961246	0.963381	0.269899	0.166618	0.45836	0.0542914	0.304509	0.290692	0.821883	0.24018	0.551744	0.240528	0.547134	0.135084	0.159883	0.709024	0.934016	0.448056	0.906227	0.532631	0.544778	0.956631	0.920221	0.906988	0.567608	0.877264	0.665484
cg41290072_TC21	0.441819	0.0412025	0.111879	0.298467	0.0415008	0.927317	0.898092	0.774634	0.918985	0.761592	0.909187	0.836412	0.583013	0.78617	0.874455	0.645857	0.895546	0.910624	0.683892	0.557226	0.904757	0.666744	0.591137	0.365297	0.464179	0.0494035	0.627056	0.113195	0.63815	0.15992
cg28916141_BC11	0.241001	0.0699269	0.229772	0.172909	0.0415498	0.962573	0.795472	0.781525	0.939412	0.730367	0.948205	0.91411	0.796032	0.76488	0.881531	0.789961	0.916072	0.824182	0.929512	0.806393	0.736503	0.893455	0.689142	0.484487	0.785372	0.211058	0.9079	0.245429	0.856595	0.284755
cg40763482_TC21	0.266963	0.0830568	0.333031	0.123987	0.171519	0.884248	0.912528	0.652493	0.910817	0.555542	0.886327	0.663366	0.537788	0.356015	0.887025	0.769484	0.866446	0.562167	0.874455	0.746914	0.893991	0.741793	0.73624	0.337724	0.733974	0.0582737	0.800826	0.0755477	0.815437	0.0844633
cg32761981_TC21	0.182977	0.110998	0.190005	0.120606	0.115072	0.91075	0.832636	0.787997	0.844318	0.741334	0.897553	0.898005	0.865953	0.783279	0.804067	0.877463	0.818974	0.725224	0.80595	0.822533	0.914217	0.844031	0.870738	0.450893	0.896256	0.319309	0.873534	0.186254	0.901445	0.215448
cg44269734_TC21	0.773908	0.945111	0.86289	0.897054	0.932504	0.0851124	0.078165	0.218651	0.0758836	0.343997	0.078145	0.25892	0.141221	0.150392	0.0915297	0.0755663	0.0790734	0.0917537	0.444657	0.0399053	0.092904	0.0856652	0.0564319	0.431245	0.0459538	0.566142	0.102096	0.501796	0.0909442	0.445176
cg38659813_BC21	0.147473	0.0293807	0.0840812	0.0718511	0.0310754	0.912899	0.761978	0.673385	0.874485	0.581521	0.890921	0.746464	0.821612	0.45891	0.782806	0.752385	0.843644	0.591164	0.538453	0.376823	0.860837	0.664663	0.520453	0.374876	0.355376	0.064734	0.633409	0.100513	0.56989	0.0778678
cg31310734_TC21	0.219106	0.0461928	0.161964	0.115149	0.0478364	0.888837	0.707469	0.712926	0.874859	0.685421	0.878838	0.847453	0.813984	0.465861	0.774874	0.647428	0.816956	0.916982	0.626142	0.611546	0.911031	0.801071	0.65986	0.35505	0.511668	0.0458999	0.801581	0.124884	0.73321	0.198468
cg40669759_TC21	0.15569	0.0517798	0.0974695	0.0908587	0.0555582	0.625458	0.569853	0.621434	0.524693	0.664335	0.64491	0.873059	0.918466	0.700626	0.563638	0.60471	0.563326	0.652107	0.649984	0.798883	0.638405	0.87689	0.824378	0.284287	0.915429	0.0832045	0.861181	0.0786359	0.86303	0.0799234
cg46623719_BC21	0.217992	0.0718822	0.109655	0.114472	0.0606293	0.905298	0.67435	0.69381	0.822234	0.562111	0.895532	0.776868	0.630768	0.528038	0.720961	0.537337	0.775781	0.255266	0.537265	0.717801	0.778736	0.815467	0.69833	0.391558	0.809731	0.0621129	0.897691	0.0891858	0.87231	0.096675
cg33435930_TC21	0.48098	0.302629	0.302016	0.273056	0.0945421	0.855064	0.889446	0.532887	0.93306	0.383318	0.894076	0.0991165	0.88843	0.258709	0.902737	0.303803	0.871725	0.921007	0.251546	0.41445	0.868217	0.511225	0.481847	0.287366	0.234105	0.0554981	0.458665	0.0670887	0.468762	0.0826581
cg40771542_TC11	0.146135	0.0542147	0.0971668	0.0813836	0.0479436	0.909297	0.598359	0.672656	0.760916	0.554324	0.887289	0.780702	0.873156	0.667862	0.672286	0.198224	0.766229	0.780702	0.775244	0.439716	0.8965	0.661042	0.41323	0.340035	0.780702	0.0839995	0.705997	0.121786	0.509247	0.117361
cg37302634_TC21	0.128889	0.0876797	0.0652554	0.0705539	0.0369256	0.872357	0.738352	0.513943	0.855873	0.406014	0.838809	0.653299	0.81372	0.421681	0.687906	0.524855	0.7444	0.513534	0.257769	0.680942	0.85768	0.749406	0.655822	0.262733	0.636565	0.0516981	0.796735	0.0760111	0.801081	0.0764162
cg31984001_TC11	0.733274	0.95561	0.789009	0.836612	0.937827	0.527264	0.82084	0.276088	0.756942	0.360235	0.536867	0.0157181	0.53175	0.142174	0.610941	0.0760598	0.619873	0.189611	0.0328011	0.112257	0.447616	0.116663	0.447325	0.223358	0.199167	0.0252491	0.175195	0.0851528	0.214705	0.0748423
cg29899774_BC11	0.720262	0.946051	0.849378	0.804239	0.939034	0.0397579	0.433423	0.0202744	0.380054	0.0508229	0.112086	0.0684672	0.0681006	0.0613114	0.211812	0.0641479	0.19053	0.0960788	0.218065	0.0260005	0.0212222	0.0267431	0.100097	0.0164231	0.0696784	0.308628	0.0174318	0.0149421	0.0321188	0.0171889
cg44017571_TC21	0.71149	0.0690889	0.134453	0.146166	0.0562532	0.922883	0.862832	0.763484	0.914538	0.531214	0.910298	0.71149	0.677751	0.430731	0.856324	0.215326	0.906298	0.633587	0.536406	0.499169	0.894961	0.754599	0.56519	0.337672	0.486517	0.0803278	0.737097	0.114073	0.737073	0.0882937
cg42118417_BC21	0.275842	0.919225	0.829283	0.573462	0.877433	0.888205	0.944424	0.576002	0.944913	0.512243	0.881082	0.52546	0.924159	0.333337	0.916878	0.614216	0.917089	0.800997	0.455758	0.289705	0.48599	0.486163	0.173287	0.31684	0.103466	0.0702899	0.443059	0.0901975	0.299971	0.0712527
cg29774913_BC21	0.919567	0.799884	0.871114	0.883955	0.774034	0.384097	0.857896	0.478837	0.122228	0.30478	0.375084	0.904218	0.178413	0.423622	0.577437	0.202851	0.2721	0.168552	0.301111	0.942699	0.90707	0.938805	0.891751	0.529815	0.927543	0.323384	0.929736	0.232861	0.947156	0.356886
cg40346031_BC21	0.132831	0.89403	0.0750707	0.0791909	0.899135	0.308657	0.75946	0.459651	0.352999	0.351241	0.233768	0.824026	0.188	0.644764	0.444995	0.769189	0.184613	0.14509	0.394413	0.846579	0.362297	0.874143	0.543811	0.79989	0.94372	0.944181	0.813305	0.880799	0.798608	0.865342
cg38599561_TC21	0.12285	0.175493	0.066338	0.0605653	0.0348637	0.905832	0.889075	0.440821	0.926209	0.389632	0.912096	0.139402	0.936362	0.250485	0.932425	0.267569	0.912184	0.248339	0.59551	0.390406	0.881118	0.575285	0.494749	0.408843	0.243093	0.387719	0.494278	0.31028	0.491547	0.349306
cg36851546_TC21	0.206334	0.238523	0.129856	0.104258	0.0301467	0.787825	0.920055	0.774762	0.779785	0.774608	0.619477	0.734706	0.525087	0.83064	0.705062	0.74468	0.616187	0.886882	0.871809	0.903886	0.816873	0.751649	0.883506	0.349789	0.911738	0.239627	0.858878	0.130437	0.885917	0.143301
cg37848245_BC11	0.850284	0.958373	0.888758	0.869671	0.942392	0.0779297	0.118191	0.0981316	0.10247	0.099408	0.0887716	0.111236	0.0988508	0.121802	0.0864025	0.102611	0.0720486	0.0922265	0.0746022	0.0583933	0.157283	0.122791	0.134553	0.158636	0.130342	0.510836	0.146821	0.145051	0.139128	0.123972
cg45000604_TC21	0.777808	0.897397	0.842382	0.883014	0.911022	0.247425	0.265884	0.223232	0.0416571	0.122156	0.232021	0.267662	0.13352	0.15213	0.164587	0.115028	0.0892991	0.124521	0.143288	0.745739	0.346192	0.663972	0.447832	0.591183	0.89484	0.758165	0.671321	0.660454	0.641977	0.653389
cg33315236_BC21	0.105348	0.0617785	0.0888849	0.0744558	0.0670627	0.824238	0.932357	0.47744	0.909141	0.467813	0.807811	0.51247	0.895086	0.374738	0.836226	0.664	0.879521	0.145496	0.416919	0.795754	0.618279	0.760088	0.830698	0.404745	0.861809	0.342156	0.842914	0.332878	0.789395	0.286071
cg43348066_TC21	0.272224	0.10016	0.180916	0.336697	0.340519	0.926639	0.882618	0.721032	0.927369	0.707259	0.895071	0.744835	0.876149	0.667541	0.871432	0.911797	0.900922	0.902058	0.880531	0.863088	0.915203	0.890656	0.864116	0.417868	0.867527	0.0361353	0.884355	0.200012	0.878638	0.210538
cg28351342_BC11	0.153734	0.341938	0.12834	0.105373	0.156637	0.86484	0.921676	0.678728	0.899903	0.678728	0.873483	0.678728	0.902655	0.678728	0.873114	0.678728	0.898703	0.862721	0.678728	0.125229	0.813906	0.294416	0.678728	0.254715	0.678728	0.678728	0.678728	0.092714	0.326018	0.0883337
cg36501688_BC21	0.358441	0.175134	0.216502	0.269792	0.032435	0.915037	0.895728	0.712658	0.893598	0.783235	0.897075	0.886392	0.904561	0.758037	0.876354	0.916401	0.88689	0.567269	0.913591	0.861559	0.671874	0.914905	0.652851	0.374362	0.933123	0.286589	0.928894	0.173539	0.933451	0.190916
cg38743337_BC21	0.151847	0.0383461	0.0561574	0.0666907	0.515446	0.64572	0.896368	0.732932	0.772701	0.679569	0.602012	0.861657	0.235085	0.755691	0.82169	0.874766	0.657774	0.865241	0.408991	0.926291	0.701251	0.801243	0.83415	0.446043	0.922545	0.154918	0.890874	0.209173	0.875032	0.244881
cg35536178_TC11	0.0701745	0.0713211	0.0538035	0.0470116	0.0431223	0.909092	0.677875	0.335199	0.899963	0.156247	0.845102	0.14045	0.875499	0.238655	0.702297	0.421074	0.83845	0.487035	0.15794	0.356668	0.694067	0.600974	0.28084	0.252581	0.131058	0.0555455	0.453106	0.0753743	0.432948	0.0490759
cg35656796_TC11	0.250926	0.133393	0.110684	0.216788	0.533357	0.823642	0.973244	0.75196	0.961957	0.829889	0.835559	0.847619	0.865738	0.840117	0.8618	0.878452	0.914462	0.899202	0.890421	0.860531	0.786977	0.661781	0.965015	0.323248	0.952346	0.0671855	0.755448	0.264189	0.783407	0.229191
cg38508330_BC21	0.777061	0.911377	0.857317	0.869508	0.89831	0.328934	0.0797347	0.478994	0.036322	0.368217	0.303259	0.845945	0.15569	0.482952	0.213696	0.249033	0.127081	0.151443	0.230342	0.729443	0.636257	0.822326	0.546382	0.863744	0.696145	0.904393	0.804246	0.851665	0.785234	0.850632
cg47404870_TC21	0.239033	0.314752	0.198808	0.14067	0.0453089	0.797132	0.940691	0.775515	0.90269	0.773641	0.820338	0.688133	0.580198	0.713093	0.820383	0.853715	0.867417	0.87268	0.760093	0.658278	0.780377	0.635321	0.895257	0.318892	0.893254	0.0379225	0.726123	0.102155	0.761059	0.117838
cg31224961_BC21	0.779852	0.177237	0.445405	0.64091	0.129333	0.942268	0.950913	0.951687	0.94998	0.940866	0.938843	0.90459	0.929726	0.931649	0.936731	0.943836	0.947227	0.944333	0.953773	0.735183	0.947079	0.902885	0.798325	0.4018	0.773642	0.102934	0.845653	0.110691	0.755231	0.166016
cg29979500_TC21	0.226874	0.0397057	0.121305	0.117432	0.0980162	0.938687	0.940913	0.629304	0.937077	0.411484	0.915924	0.543973	0.911404	0.336004	0.937635	0.734222	0.946998	0.337647	0.372128	0.336051	0.895109	0.531099	0.42936	0.772203	0.0624638	0.702588	0.450795	0.623047	0.404778	0.628653
cg37796827_BC21	0.305576	0.0338706	0.180183	0.118113	0.0350443	0.950866	0.933974	0.720466	0.937569	0.757923	0.945778	0.716199	0.94579	0.631083	0.935907	0.908386	0.953446	0.597098	0.916008	0.943739	0.944179	0.935633	0.940902	0.635555	0.925705	0.761235	0.940112	0.473134	0.947472	0.476947
cg36851448_BC21	0.0967467	0.121159	0.0602983	0.0525786	0.0286305	0.914143	0.92719	0.791988	0.936584	0.753084	0.906046	0.756342	0.899839	0.689492	0.898142	0.913147	0.908942	0.904454	0.753347	0.862043	0.918762	0.915446	0.850762	0.587686	0.855342	0.830246	0.887601	0.600383	0.845197	0.578557
cg46622519_TC11	0.203093	0.0505244	0.100186	0.0733995	0.0442149	0.951896	0.617518	0.636385	0.842727	0.486486	0.899181	0.885558	0.552723	0.402653	0.721662	0.503487	0.722848	0.21687	0.351756	0.509241	0.858035	0.673521	0.680895	0.38173	0.64971	0.0414345	0.792825	0.0754881	0.818666	0.100704
cg38475448_TC11	0.0975	0.0586426	0.0546579	0.0440826	0.0341451	0.871716	0.869877	0.515997	0.804357	0.419978	0.855733	0.233995	0.818745	0.320752	0.791024	0.518867	0.849071	0.493055	0.483933	0.526791	0.74968	0.646485	0.68785	0.239029	0.647233	0.0648651	0.669172	0.0631844	0.668419	0.0982919
cg38614618_TC11	0.143996	0.309021	0.10379	0.147032	0.247524	0.933146	0.822274	0.610413	0.89932	0.823761	0.865094	0.823761	0.883323	0.60727	0.697086	0.892084	0.808024	0.174205	0.745758	0.364319	0.921186	0.778238	0.823761	0.823761	0.823761	0.09515	0.823761	0.204463	0.770013	0.2267
cg46438780_TC11	0.17354	0.122705	0.159684	0.300638	0.235143	0.35246	0.0717367	0.651501	0.228277	0.650762	0.321861	0.591581	0.868125	0.504517	0.270143	0.183639	0.164822	0.56794	0.651958	0.821943	0.878571	0.889351	0.921847	0.29292	0.591581	0.0406395	0.890532	0.0810958	0.890819	0.0877577
cg46171907_BC21	0.878633	0.941467	0.917149	0.930513	0.949017	0.0928016	0.374072	0.096933	0.342122	0.166274	0.0585647	0.22049	0.28777	0.0642168	0.0749198	0.0425681	0.0448415	0.109552	0.330372	0.138113	0.139298	0.212279	0.14494	0.294745	0.112528	0.626775	0.167074	0.216227	0.134877	0.205456
cg43426246_BC11	0.187835	0.0156034	0.129897	0.105276	0.0239641	0.870847	0.920506	0.605515	0.96492	0.591755	0.876167	0.19287	0.231318	0.430981	0.86394	0.496741	0.914595	0.854672	0.728315	0.541336	0.80176	0.614907	0.613771	0.800915	0.452606	0.943986	0.57968	0.900433	0.628734	0.879413
cg40600186_BC21	0.91079	0.887318	0.916476	0.918615	0.93987	0.136028	0.0898431	0.109829	0.224515	0.110539	0.244348	0.137745	0.101774	0.0836369	0.150753	0.0944655	0.0830843	0.0893966	0.0919881	0.119005	0.206637	0.185349	0.175031	0.175565	0.646437	0.317437	0.15628	0.102645	0.138895	0.108096
cg33814237_TC21	0.219334	0.887178	0.0891873	0.140883	0.887979	0.930396	0.896441	0.817844	0.909642	0.840249	0.886085	0.903666	0.928426	0.804689	0.872262	0.933969	0.896929	0.813315	0.875603	0.604555	0.912505	0.668825	0.67363	0.348435	0.595303	0.0451403	0.690172	0.124722	0.627566	0.157508
cg46916300_BC11	0.905268	0.974631	0.940183	0.915597	0.936178	0.449197	0.070024	0.287241	0.130856	0.060053	0.399541	0.0389834	0.298312	0.188369	0.302039	0.197345	0.275587	0.408229	0.152591	0.257844	0.522218	0.680024	0.0487538	0.294537	0.0484026	0.141966	0.522504	0.0893307	0.560356	0.143887
cg42521800_BC11	0.192194	0.742542	0.283158	0.0943376	0.452777	0.292206	0.032236	0.293599	0.036167	0.225829	0.302048	0.58149	0.187958	0.142772	0.246082	0.12481	0.102609	0.183923	0.236684	0.615998	0.93443	0.826867	0.890017	0.386678	0.860576	0.0489879	0.834696	0.077382	0.875636	0.113629
[truncated: 2,994 more rows]
